# Supplementary material for: Increasing 28 mitogenomes of Ephemeroptera, Odonata and Plecoptera support the Chiastomyaria hypothesis with three different outgroup combinations
Source: PeerJ. 2021 Jun 22;9:e11402. doi: 10.7717/peerj.11402 (PMC8231340; doi:10.7717/peerj.11402)
Supplement: Supplemental Information 5 [file peerj-09-11402-s005.xls]

## Sheet: Sheet1
Support Hypothesis	outgroups	Methods	References
Paleoptera hypothesis	Petrobius brevistylis, Trigoniophthalmus alternatus	18S/28S rRNA genes	Hovmöller et al. [11]
	tardigrades and onychophorans as outgroups.	62 genes	Regier et al. [25]
	reanalyze the different samples and outgroups	113-Taxon Data Set supported palaeoptera	Thomas et al. [28]
	10 species of Chelicerata, Crustacea and Myriapoda	1478 genes.	Misof et al. [23]
Chiastomyaria hypothesis	chelicerates, myriapods and crustaceans	18S rRNA gene	Kjer [11]
	Collembola and Diplura	mt genome	Wan et al. [50]
	Entognatha	18S rRNA gene	Misof et al. [13]
	Collembola	125 genes and 150 genes data	Simon et al. [19]
	2 Collembola speices, 1 Dipula speices	mt genome	Li et al. [24]
Metapterygota hypothesis	1 Tardigrada species	18S/28S rRNA genes	von Reumont et al [104]
	6 myriapods and crustacean species	18S/28S rRNA genes	Wheeler et al. [16]
	4 crustacean species	EST(335 genes/285 genes/102 genes)	Simon et al. [21]
	Nesomachilis australica, Tricholepidion gertischi	mt genome	Zhang et al. [39]
	23 outgroup	18S/28S	Giribet and Ribera [10]
		reanalyze the data of Lin et al. (2010)	Thomas et al. [28]
		18S/28S/H3 (reanalyze the data of Hovmöller, et al. 2002)	Ogden and Whiting [14]
	3 Archaeognatha species, 3 Tysanura species,3 Ephemeroptera species, 4 Odonata species	mt genome	Song et al. [34]
	5 Archaeognatha species, 3 Tysanura species,	mt genome	Cai et al. [95]
Odonata+((Ephemeroptera+Plecoptera)+other Neoptera)	3 Collembolan	mt genome	Lin et al. [18]
Odonata is a basal of Neoptera but Ephemeroptera is not good position	4 crustacean taxa	mt genome	Simon and Hadrys [22]
