# Supplementary material for: Increasing 28 mitogenomes of Ephemeroptera, Odonata and Plecoptera support the Chiastomyaria hypothesis with three different outgroup combinations
Source: PeerJ. 2021 Jun 22;9:e11402. doi: 10.7717/peerj.11402 (PMC8231340; doi:10.7717/peerj.11402)
Supplement: Supplemental Information 7 [file peerj-09-11402-s007.meg]

#mega
!Title ;
!Format DataType=DNA indel=- CodeTable=Standard;

!Domain=Data property=Coding CodonStart=1;
#AYWF
GGCTTTGTTTCCCTACTTTGTTGTCCTCCGTGAAAAATACTCATTTCAAAGATTTCTTAT
AGCTTTACATATTTTTAAAACTCTGGTTTTCCTAATTTACAGTCAGCATTGTTTACTTGC
CTGCTTCCCTTGTTAGTTATATTAGGTGTTAACAACCACAATTTGCCATTGTCCCAGGAC
CCCTATCCTTATGTTGATGAACATAGAAGTATCGCCGGACCTGCGTCGCTGCGCAAATAT
GCGGCATTTTATACTTATGTGCATATCATCTAGTTTGCGTTTAGACCTTATCTGTTGTGT
CAATGCACGGTTTTCTGCATCATAGTCCCAATGATTGCTTTCAGGTAATAGGTGCTTTCG
ACTTCAGCAAGGGCTCATTTTTGTTGATTATTCAATGGCGGGATTATAGGTCTAACTGAC
GTGGGTATATTTTTCTGTATGGACGCTTATGGTAGTCTCCTGGGCAATTCTTTGGGGCAC
GTATACAATTCTTCGCATCCTATTGGACACCTGTCATGGTTGGGGGTTGCGTGAAAGCAC
TTACCGTTTTACTTCATTGTTTCCTTATGTGCGCGCACATATCACTTTTTCTCACAACGG
TCAAAACCTTGGGTAAAGAACTGAAAATCCTTCACCTATTTCTTAAGAATCTGGTTATAT
CTTTATAGTTATATTTACTTTTAACCTATTCTGGGACCGAAATTATCCGCAACCTTGTAC
CCGTCAATCACCGATGTATTCT-TTGCTAGCATCTCGTCATCCAAAATTGGGGGTATGCT
TGTCTTCATGCATCTTTGTCTCCATCGGGATGATTTACCATAACAACCTTTTGTCTTGTA
CATGTTGCTTTACTGCTGGGCCGCCGTGAGCCCTAATCTTTGGCAATTTACATACTATTT
CTAATGGACTTTATTATTTGGGCTGTCGGATGTGGACTCCTAGTTCTATCGGCGATTGGC
ACCGACAATTAAAGTATGTACGCCAGCTTATATATTTTTATGTATCCATATATGGGGTTG
GAATGCTGTCCTTATTTGGGCCCGAATGCTTCCCGATAAAAATAGTTTGCTCTCCCCGCT
TACTTTTCTGCAGGTGAAGGGGCGGACGGTGACGTTACCCCTTGCTCATGCCAGCGGGGT
CGTGATTGCATTTTCTTCATTGCGGGTTCTCATTTGGGCGTAATTATACACACCTAAATC
GGCTCGGATACATGACGATCCCTTTGTTGTCGTCTATACGCATTTTTCTCTTCTTCCGTT
TGCGGGCATACATCTCTACGACGAATTAAACTCTTTTGACCGCGGGGGGGACCATTT-TA
CACATTTTTGTTTTGGCACCGAGTTAATCTATTTCCGGTTGGATATTCCAATATAGCAGA
AGGGAAAAGAGCTTGGTCTTGGATATTAGCATCTGCATGGCTTTGGTTGTGTTGGCCACA
ATTTACGTGGATGAGTGAACCGGCTATTACGCGCACATATATGCGTCCACGGATAAATTT
AGTGCTGCACCTCAGGACCATAACCCTCTTCTTGGCTTGGTTGTTTCTTTACATGGGGCT
ACGGGTGTTTGCAATCTCATGAATGTCTCAGAACTATAGTGTGCCATTCATAGTTTTCAT
GGGCGTTTGCATATGGGGGTATCATGTTCCTTTTACGGCTACTTAACCCATGTTAAATCA
TTTTGTATTTGTGGGTAATTACTTTTCCCACATTCTGGTTAGGGATCCCGCGTATCGATA
CCGAGCTAACACTGAAGTGTTCACATGGTCACATTCCTCTGGGTCTATTTGTTTATGTTG
GAGCCTGTAGCACGCAGTATTACCCCGCGACAAGTAAAGACTCCTTCAGAAGAATCCCCT
ATGACACTACTTTTCAGACAACTTCTATTTGTATGTACACCTGTGGTATTATATATATCT
TTAATCTCGTAACGCTTTTTCAGGCAGCATGAATATTGACATTTCCGCATATTTATTTAT
GCCTCCTCCTCGCTCTTAATTTGAGAGTAGAACCGCGTACTTAAACATGGCACATGTATG
AGTAGATATCGATTCTAACGCTTTGAGTGAACCGGTGTCTCCATAAACCAATCGATTTAT
TCGCGCGAGTTTCATCTGGCCTCCAGTTGGGTAAGTGAGCATCCGG-CGCTAACAACAGT
TTTATAACGCCGGCTTTTAGGCATGTCGAATTGGGCACCTTCACTGTGACAAGCCTGCCC
TACGGGCATGGGCATGTACCTAGGGCTGTCATGTTCATTACATATCATGTGCGGAGTACC
GGAGGACTTCACTCAACCAATGTACTTGGCTCGTGGGATATTTTTATGTTCGAATTTTTT
TATTCTTTTTGGCTTTTCAAGAGCTTCCCACATGACTGGTCGTTGCCCCGCGGATTCCCT
TAACCATCAATCCTTTTAAACGCATCTCTGCTCGGATACGTACTGGCCACAGCCTATAGG
GCACATCCAACCTCAGGTTTTTTACGTCTTTGGATTATTAGATCTCAGCTAGATAATGAG
CCCTTTGATGCGAGCGTTAGGTCTCTTTTATGCACGGTTCAGGTTCAGTATATGGACACT
TTTGGGCTGTTGGCGCATTTTGACATTTCCCAACACATTGGTTGAGCGCGCTGTATGCAT
TGTGAGTGTTGCTTTCTTAATTCATTATGTGGGTTGTGTTGGTTTGTGGGTGCTTTTACC
TTTGACGAAGTTTGGTAATCAATCGAAGGCCAGAAGTGGATTGGGATCCCACCTTGCGAG
CATAACTTTACAAGACAACTACCACGTTCTATAATTCCCATTTAGTGTTATTTCCATTGA
CGGATTAAATTAACTGGTTTTTTAGTGACAGATGGGTTAACGTATATGCGGTGTCTCAAT
CAATAGCCTTTGGGGCTCGGCGTGCCAACATTCTAGAGTAGTTGCCTATTTTTTCTTGTT
TTTGTCAAGTACAATTGTTGCTCTGTTGCGAACAACGACCCTTGATTGCGAGGGATCGAT
TGTTCGGTTAAGTGATAAGAGGGGGTTGCTTATTTTTGCGATAGCAGATTTTTATAGATT
TTTGTGTTTTTTTGGTCTTTTGCTTTCTTATTGGTCGGGACTTCCCGTTCGTTTTGCTGA
AAATACTCCGTGCTTGCCCTTACCTCTTCAAAGAGTTAGCATGGTATATTTTGACATATG
GGCTTGGGGTTAACAACTCTTCGAAATATGCTATCTCATAACATTGGTGATCCCCTTGTG
GTTTTCCAATGATATATACTTATTTATACGTGCACTTGTATACCTGCTCAAAAGAACTCC
GGAAAAATCCCTTGATGGGTTGACCTTCCTTTCTTCGTTTTTTATGCGTATTTTTATTTG
AGTGAATGCCTTTCTCCGAGTGTTCTAGGTTATTTTTAGTTTGATTGGGTTATATCTTTT
TCTTTATCTTATTACTTAGAGACAACTCTTTTTTAATTATTGAGCTCTTATCCACGTTTT
TATTTGGTGGGTACACCGACGATCAGCGGACTACTTTTTTAACCTTTGCTCTTCCTTTTT
TGCTTTTGTAAATCCATTTTTGTCACTTGCTCCAAGCCAGTGAGCCCGTAGGGTCATATT
TGCGGGTTTTTAATTGGGGTAGGTTGTCGAGTTCTTGGTAGATAGCTACGGGGGTTTGTA
GTTGTTGTTCGCAAGGATTAATCTTGTGCTATCTCGTGCCAATGGTTGTTTGCGGATATA
CATAATATGGGACAGGGGCTAACATATTTGCCAGGCTTGTCTCGGTTTTTGTTGCAAATA
CTAGACGTTGGAGCGAGTTTTATAAAAGGTTATAACTATCCAGATAGTTTGTGTTCTTTA
GGCGCAAATGCGCCCCCAGCTAACTTTGGGAATAGCTTTAAAGTTGTAGATGTATTTATC
TATTCTTTTAGGCGCTAACTTTATTTAGCTAAGCACAGGAGATGGGGTATTCGGATATTG
TCTATTTCATGCATTCTATACCTCTAGTTGATTATGCTTTTTTACTTATGTTGGAGGTCC
TGGTTTCATCTGTTCATATCGACCAGGAAGATTTTGATGATTCTTATTTATAGTTGTTTT
TATTCTCTTGTATTTTAAGGAGATAATCGTTATTTCTGTCTATTTGTCTTCATATCTTTA
TATAGCCAATTATAGATTTTTGGTGGAGGTTGGTTGTTCTATGCTGTATTATACAAAGTA
ATCTAAAGCGGATCTACGCTTAGAACGGTGGGAGTGCTTTTATGCATCTATGTTTGCGCA
TACAAAGGCCAATCCTTTCGCTGTTCCGCGCATGCGCCCACCCGTTCGCCTGTCATCTCA
CTTGTACGCGGGTTATTCTATCGTTTTTTATGGGTACATTTATGCGGTTGGGCAATTGAT
TGATTAAAAATATGCTTTCACTTAGCACTGGTTATATAGGTTTGCATGGTTTAAACTGCT
ATTCATTCTGCCAGCTTTTAAGCTTTTTTATTGGCGGGCATATCAGATCCAGAATCGAAA
TTTTGGGATCCTTTTGCGGTTTATCAAGATTATTTGAGTGTGGATAGAAATTTATTTATT
TTATTGTTCACGGCTACGTTGTAAGGCCGCTGTTATAATGTATTCATCTGGGGAGATTTA
GTTGCATGGTTATCTTTATCATGTTTCTAATCTTTTTGTGGATCTGTCTTTATTAAT

#BCHomalodiscaCoagulata
TTATTTTTATCCTTAATTTGCTATCCAAAATTAATCTTCTAGATTTCAAAGAAAAAATAT
AGTTTTATTTATTTTTAAAATTATGGTTCTCCTAATTTACTCTCTCCATTTTTTTGTTTC
TTGCCTCCTTTGCTTCCTATATTAGGTGATAAAAACAACAATTTATCATTGTCCACGGAC
CCTTATCCTTATGTCTATGAACATAGAATTATCGCCGGTCTTGCGTCGTTACGCAAATAT
GCGGCATTTTATTCCTTTGTGCATATCATCTAGTTTATACCTACAACTTATCTGTTACAT
CACTATACGGATTTTTTCATCATAACTCAAATGAATGCTTAAAGGTAATAGGTGTTATCG
ACATCATCAAGGGCTCATTTTTATTGATTATTCAACGGCGGGATTATAGGTCTAACTGAT
GTGGGTATATATTTTTACATGCACGCTTTTGGTAGTTTCCTGGGCAATTCTTTGGGGCAC
GTATACAATTTTTCGCCTCCTAATGGAGATTTGTAATGATTGGGGGTTGCGTGAAAGCAC
CTTCCGTTTTAGCTCATTCTTTCCTTATATATATATACATATCACTTTTTCTCAATACGG
TCAAAACCATGGATAATCAAATGAAAATCCTTCACCTATTTCATAAGATTATGGTTTCAT
ATATACATCTCTATTTAAATACGACCTAATTTTCGACCGAAATTACCCGCAACCATGTAC
CCATCAATCACCGATGTATTTT-TTGCTAGCATCTCGTCATCCAAAATTGGGGGTATGCT
TTTTTTCATTTATTTATATTTCCTTAAGGATGATTTACCATAACAATAATTTGATTTTCT
CACGTATCTCTACTGATGGGCCGCCGTGACTCCTAACGAACGGATATTTACGTATTATTA
TTAATGGACCTTATTTTTTGGATTGTCGGATGTGGATATTTAGATATATCGATGACTGCC
ACCGACATTTAAAGTATGTACTCCAGCTTATATATTTTTATGTATCCATATATGGGGTTG
GAATGCTCTCCTTATATGGGCCCGAATGCTTCCCGATAAAAATAGTTTGTTTTCCCCTCT
TTCTTTTATGTAGGTGAATGGGTGGACGGTGACGTTACCCCCTTCTCGTGCCATCGGCCA
GGTGATTGCATTTTCTTCACTGCGGATTCTCATTTGGGCGTAATTATACACGTATAAATC
GACATGGATAATTGACGACCCTTTTGTTGTCGTTTATACGCATTTCTTTTTTCTTCCGTT
TGCGGGCATACATTTTTACGACGAAATAAACTCTTTTGACCTCGGGGGGGACCATTT-TA
CACATTTTTGTTTTGGCACCGAGTTAATTTATTTCCGGTTGGTTATTCCAATATACCAGA
AGGGAAAAGATCTTGGTAATGGATGTTAGCATATTCATGGTTTTGGTTGTGTTGGCCACA
ATTTACGTGGATGAGTGAACCGGCTATTACTCGCACATATATGCGTCCACGGATAAATTT
AGTGTTGCACATCAGGATTCATTCATTCATATTGTCGCGGTTGTTTTTTTACATGGGGCT
ACGGATGTTTTCAATCTCATGAGTATTTCAGAACTATAGTGTGCCATTCATAGTTTTCAT
GGGCGTTTGCATATGCGGTTATCATGTACCTTTTACGGATACATAACCAATGTTAAATCA
TTTTACATTTATGGGTAATTACTTTTCCCACATTTTGGTTAGGGTTCCCGCGTATCGATA
CCGAACTATTACTGAATTGTTCTCTTGGAGTTATTCTTATAGATATATATATTTATATTG
GAAGATATTCAACGATGTATTCCCCCGAGACATCTAAGGATTCCTTCAGAGCGTTCCCAT
ATGACACTATATTTCAGACAACATATATTTATATATACACGTGTAGTAATATGTATCTTT
ATAAAATAATAACGTTTTCTGAGGCATTATGACTATTGACATTTCCGCGTTTTTATTTAT
GCTTCCTCTTCGATTTTAATATGAGAATAAAACCTTATACATAAGCATGGCACATGTATG
TCTAGATATCGATTAAAACGTTTTGAACGAAACGATGTTTCCTAAAATCAATCGATTTGT
ACTCACGAGTATCATCTGACATCCTCATGGGTAAATGAGCTCCCGG-CGATAACAGGTCA
TTTATAACGCCGGTTTTTTGGCATGTCGAATTGGGCACCTTCATTGTGAAAAGCCTGCCA
TATGGTCATGGGTATACATACTCGGATGTATTGTTCATTACATATCATGTGCGGAGTACC
GGAGCACTTCATTCAACAAAAGTTCTTAGATAATGGGATGTTTTTATGTTCGAGTTTTTT
TTCTCTTTTTGTCTTTTCAAGAGTTTCCCACATGAATGGTCCATGCCCCGTGGATAAACT
TAACCATAAATCCTTTTAAACATATTTTTTATCGGGTACATACTGGCCAAAGCTTATAAA
AAATAACCAGTGTCAAGATATGTACGTATATGGATTATTACGCTTCAACTAGATAATGAT
CCCTTTGATTCGATCATTAGGAGACTTTTATAGACGGTTCAGGATCAGTATATGGACATT
TATATGTTCTTCTCGATTTAATTCATTTCAGACCGCAGTGGTTGAGCTCGCTGTATGCAT
TGTGAGTGTTGCTTTTTTAATTCATTATGTGGGTTATATTTGTATGTTCGTGGTTTTACT
TTTGACGAAGTCTAGTAATCAATCGAAGGCCAAAAGTGGTTATGGTTCTCACCTTAGGAG
GATAACTTTTTAAGACAGTTGCCATGATCTATATTTGCCTTTTAGTGTGTTTTCCTTTAT
GAATGATAGTTGTTTGGTTTTTTTGTGTCAGCTAGATTAGGCTATATTGGGTGTCTCAAA
GAGTATCATTTGGTGATCGAGATTCCAGCATTCTAGAGTTCCTTCTTATATTTTGTTTTT
TATATAAGGTAAATGTGTTTCTGTGTTGCGAAGAACGACCCTTGATTTCGAGGGAAGGAT
TGTTCGGTTAAATGATAGGTCGGGGTTGCTTTTTTATTCGATAGCAGATATTTATTCAGT
TACGTATATTTTTGGGGTTTTTGTTTTTTATTGGTCGTGTCTTCCCGTTCGTATTGCTGA
ATGTACTCCATTCTTCCTTGTGTGTGAGGCTAGTATGGTAATTATTTTTACAAATGCCCG
GTCTTTTGCCTAACATCTCATCGAAATATGCTATCTCATTTAATTGGTTATCCCCTTATG
ATTATGGAACTATATTTTTTTATACATATCTATTTATATATATTTATGGAAAAAGATATT
ACAAATCACCCTTGATGGGTTAACCTTCCTTTCATCATTTTTTATGCGTTTTTTTATTTG
AATGAATATATATTTCCGAAAATTCTAGGTTATATTTAGATATATAGAGTTTGTGTACTT
TATATAGTTATTTATTTTGGTATAAATATATATTATTTTTTGATTAGCTATCCCTTTTTA
TATATGGTGGGTACACCGACGTTATTCGGTTTATTTTTTTAACTTTTGCTCTTCCTTTTA
TGCTTATGTAATTCCTTTAATTTCATTTGTTCCAAGCCAGTCAGCCCGTAGGGAGATATT
TGCGGCTCTTTAAATGGGGTAGGATCTCGAGTGTTTGTATCTTTCTTGTGGTCTGTTGTA
GTTGTTGCTATCAGGGAGTAATGTTATGCTATCTCATGCCAATTGATTGTTATGGATTTT
CATACAATTGGTTATGGTCTATTATATATGGCAGGCTTGTCTCGGTTTTTGTTGCAAATT
CTAGACGTTTTAGCGAGTTTTATAAAAGGTTATTTTTATCCAGATAGATATTGTTATTTT
GTCTTAAATAGTGCCCCAGATAATTATAGGAATATATATAAAGATATATTTATTTATATT
TATTCTTTTACGCTGTTAGTTTATTTTAGTTACCACAGGTAAGCTGGAAGTCGGATACTC
TATATGTCATTCAATCTTTTGTTTTAGTTGATTTTGTTTTTATACTTTAGTTGGAGGGTT
TGGTTAGATTTGTTCTTATCGAGCAGGAAGAATTTGATGGTTCATTCTTTCTCGTGTATT
TATTCTCATGTGTTTTAAGTCGATAATCGTTTTTTTTGTATTTTTGTTTAGATATTTATA
TATAGCCAATTATAGATCTTTGGTGGAGGTTGGCTGTTCTATGTTGTATTATAAATCATA
AAGTATTGCGGATATACTGTTACAACGATGGGAATGGTTTTATTCGCTTATACATTCTGT
TACAAAGGCCAATCCTTTCTGTGCTCCGCGCATGCGCCCACCCGTTCTCTTGTCATCTCA
CTTGTACGCGGGTTATTTTATCGTTTTTTTTTTGTACATACTTTCTCATTGGCATTAGAT
TGATTAAAAATATGCTTTCACCTAGCATTGGTTATATAGTCTTTTTTGGCTCTGATTTCT
TTTCATTTTAGCAGCATTTAATCCTTTTTCTTGTCGGATTTATTTGAAACAGAATCGTTA
TTTTGGGATCCTTTTTCGGTTTATCAAGAATATATGATAATGTAGAAAATATTGTTTGTA
TTTTATTTCCTGGTTACGCTTTAAGTTCGTTTTTATAACTTTTTCATTTACGGTGATATC
TATTCATGGATATCTATGTCATGTTATATATACTTTTATGGTTATATCTTTATTAAT

#BCNezaraViridula
ATTTTTATATCCTATCTATGATTTCCAACGTACTAGATACCAAATTCAAAGATTAAACAT
TCTTTTTTTTATTTATAAAATTATGGTTATCCTAATTTACAGTCAGCACTGCTTTCTTAC
ATGCTTCCTTTGATAGATATATTTGGTGTTAAAAACAATCATTTGCCATTGTCCAAGGAC
CCCTATCCTTATGTTTATGAACATAGAAATATCGCCGGAGTTGCGTCGCTACGCAAATAT
GCGGCATTTTATAGTTTTGTGCATATCAGCTAGTTTTCGTTTACACTTTATCTGTTATAT
CAATATAGGGTTTTCTGCATCATAACGCAAATGACTGCTTAAAGGTAAAAGGTGTTATCG
TAACCAGCAAGGGCTCTTTTTTATTGCTTAATCAATGGCGGGTTTATAGGTCTAACTGTC
GTGGGTGCTTTTCTTTATATGGACGCTTCTGGTAGTTTCCTGGGCAATTCTTTGGGGCAC
GTATACAATTTTTCGCGTCCTATTGGAAACTTGTATTGTTTGGGGGTTTCGTGAAAGCAC
TTACCGTTTTACTTCATTTCTTTCTTATGTGCGGATGTATATCATTTTTTTTCACAACGG
AGAAAACCTTGGTTAATCAATAGAAATCCCTTCACCTATTTCATAAGATTATGGATACAT
ACTTTTATTTACTTTTATCTCTGACCCGTTTTGGGACCGAAATTATCCGCAACCTTGTAC
CCGTCAATCACCGATGTATTCT-TTGCTAGCATCTCGTCATCCAAAACTGGGGGTATGCA
TTTATTCATTTATATATTTCCGCTTCAGGAAGTTTTACCATAGAAAGATTTTGAGATGTA
CATATATTTTTACTGATGGGCCGCCGCGAGACCTAATTTACGGCAGTTTACATATTATTT
TTAATGGACTTTATTATTTGGATTGGCGGATGTGGTCGCATAGCTATATCGATGACTGGC
ACCGACAATTAAAGTGTGTACGCCAGCTTGTATATTTTTATGTATCCATATATGGGGTTG
GAATGTTGTCCTTATATGGGCCCGAATGCTTCCCGATAAAAATAGTTTGCTTTCCCCTCT
TACCTTTATGTAGGCGATCGGGCGGACGGTGACGTTACCCCTTTCAGTTTCCAAGGGGCT
CGTGATTGCATTTTCTTCACTGCGGGTTCTCATTTGGGCGTAATTATTCACATATAAATC
GCCACGGATACCCGACGGTCCCTTTGTTGTCGTGGGTACGCCTTTTTCTCTTCTTCCGTC
TGCGGGCATACATTTTTACGACGAATTAAACTCTTTTGACCTCGGGGGGGACCATCT-TA
CACATTTTTGTTTTGGCACCGAGTTAATTTATTTCCGGTTGGTTATTCCAATATAGCAGA
AGGGAAAAGAACTTGGAAATGGATATTAGCATTTGCATGGATTTGGTTATGTTGGCCACA
ATTTACGTGGATGAGTGAACCGGCTATTACTCGCACATATATGCGTCCACGGATAAATTT
AGTGTTGCACTTCAGGGTAATATCCCTCATATTGGCTTGGTTGTTTCTTTACATGGGGTT
ACGGGTATTTGCAATCTCATGAATATTTCAGAACTATAGTGTGCCATTCATAGTTTTCAT
GGGCGTTTGCATATGGAGTTATCATGTTCCTTTTACGGATACTTAACCAATGTTAAATCA
TTATATATTTATGGGTAAATACTTTTCCCACATTCTGGTTAGGGATCCCGCGTATCGATA
CCGAAGTAACAGTGAAATGTTCTCATGGAGATATTCATATGGATATATTTATATATTTTG
GAAGTTATACAACGGTGTATTTCCCCTCGACATCTAAAGAATCCATCAGAGCAATCTCCT
ATGACATTACTTTTCAGACAACATATATCTTCATATACGTATGTGCTAATATATTCTTAC
AAAAAATTGTAACGTTCTCTGAGGCAACATGATTATTGACATATCCGCATACTTATTTAT
GCTTCCTCCTCGTTTTTAATATGAGAATAAAACCTCATACTTAAGTATGGCACATGTATG
AGTAGATATCGATTAGGACGCTCTGAGTGAAACGACGTTTCCATAAACCAATCGGTGTAT
ACGCGCGAGTTTCATCTGGCGTCCTCTTGGATAAATGAGCGTCCGG-CGCTAACAGGACA
TAAATAACGCCGGCTATTAGGCATGTCGAATTGGGCACCTACATTGTGATAAGCCTGCCT
TACGGTCGTGGGCTTACTTACTCGGATGTTTTGTTCATTACATATCATGTGCGGAATATC
GGATCACTTCACACAACATAAGTACAAGGTTAAATGGATATCTTTATATTCGAGTTTTTT
TATTCTTTTTGGGTTTTCAAGAGCTGCCCACATGAATGGATATTGCCCCAAGGATATGTT
TAACCATGAATCCTTTTAAACATATTTTTTGTCGGATACGTACTGTCCACAAGTTATAAA
AAATATCGAGGATAAAGCTTTATACGTACTTGGGTTATTACATCTCAGCTAGATAATGAG
CAGTTTGATAGGATCATTAGGTCTGTTTAATGCACGGTTCAGGCTCAGTATATGGACATT
TTTATATTGCTGTCGCAATAATGCATTTCATAACACATTGGTTGAGCGCGCTGTATGCAT
TGTGAGTGTTGCTTTTTTAATTCATTATGTGGGATATATTGGCTTATTGGTTCTTGTACT
TTTGACGAAGTTTGGTAATCAATCGAAGGCCAAAATTGGTTATGGCTTTCACCTTTCGAG
GATAATTTTTTAAGACATCTTCCTAAATCTTTATTTCCCATTTTTTGGTCTTACCTATTA
TAATTTAAATTAATAGGTTTTATGTTGACGGATGGGTTAGGATATTTTCGGTGTCTCAAT
CAATAGCCTTTGGAGATCGTCGTGCCAGTATTCTAGAGTAGTTATATATATTTTGATGTA
TTTGTTTAGTAAATGTGTTTCTCTGTTGCGAACAACGTCCCTTGATTGCGAGGGATCGAT
TGTAGGGTTAAGTGATAAGAGGGGGTTGCTTATTTTTTCGATAATAAATATTTATAGATT
TTCGTATATTTATGGTGTTATGTTTTGTTATTGGTCGGGGTTTCCCGTTCGTATTACTGA
ATTTTAAGGTTTCTTCCCCGAATATACAAATAGGGATAATGATATTTATACAAATGCCCG
GAGATGGGGATAACATCTCTTCGAATTATGCTATCTCATAACATTGGTGATCCCCTTATG
GTTTTCCAATGATATTCCTTCTTGCATATTTTCATTGATATATTTTGTCAGACTCAAAAC
GGAAAAGTCCCTTGATGGGTTGACCTCCCTTTCATCATTTTCTATGCGTCTTTTTATTTG
AATGAATGCATATTT--GAATCTTCTATCTTGTAGTTTCTATTATTTTTTTGTTTTTTTA
TTTATTCTTATTTACTTTGTCTTAAATTTTTTTTAATTCTTGAAGTCTTATCCACCTTTT
TATTTGGTGGGTACACCGACGATTTGCGGTATATTTTTTTAACTTTTGCTCTTCCTTTTA
TGCTTTTTTAAATCCATCCTTTTCATTTGCTCCAAGCCAGTGAGCCCATTCGGTCATATT
TGCGCATTTTTAAATGGGGTAGGTTATCGAATAATTGATAGTTAGTTTGGGTCTTATGTA
GTTTTTGTTTTCAGTGAGTAATCATATGCTATCTCGTGCCAATTCTTGTATTGGGATATA
GTTAATGTAGGTTTCGGTCTTATATATATGGCAGGTCTGTCTCGCCTTTTGTTGCAAATA
TTAGACGAGTAAGCGAGTTTTATAAAAGGTATTTTAGATCCAGTTTCTTTTTGTTCTTTT
GTCAAAAATTCTCCCCCTCTTAATTTCGGGAATTATTATAATCGTATTCTTATTTTTGGA
TTTTCTTATAGTGTGTAAGATTATTTTTCATACCACAGGTTAGTCGTAGATCGGATATTT
TATATTTCATTCACTTTCTTCTTTTAGTTGATTATGTTTTTTTGTTTACGTTGGAGGGCT
TGGTTTCATTTGTAGTTGTCGAACAGGAAGATATTGATGATTCACATTTATGGAGGTATT
TATTCTCATGTATTTTAAGTCTCTAATCGTTTTTTATGTTTTTTTGTTTTCATATTTTTA
TATAGCCAATTATAGATTTTTGGTGGAGGTTGGTTGTTCTATGTTGTATTATACAAAAAA
ATCTAAAGCGGATTTACATTTAGAACGATGGGAATTGATCTATTCATTTTTATTTGCTCT
TACAAAGGCCAATCCTTTCTCTGTTCCGCGCATGCGCCCACCCGTTCGCTTGTCATCTCA
CTTGTACGCGGGTTATTTTATCGTTTTCTTTTGTTACATTTATTCGGTTTCGCAATTGAT
AGATTAAAAATATGCCTTCACTTAGCATTGGTTATATAGGTCTTTATGGAATTATTGTCT
ATTCAATTTACCAGCTTTTAAGCTTATTTTTTGGCGGCTATATCAGATCCAGAATCGCAA
TTTTGGGTTCCTTTTTCGGTTTAAGAAGAATTCTTGATAATAGTAAAAAATTAATTAATT
TTTTAATTCGTGGTTACGTTGTAAGTTCGTTATTATTACATTTTCATTTAGGGAGTCTTA
TTTAGATGGTTATTTATATCATTTTTCTAATATATATATGGGCTTGTTTTTATTAAT

#BCTriatomaDimidiata
GGTTTTATATCCTCACTATGCTCTCCTCCGTTAAACATAATTAACTCATCGATTAATTAT
GCTTTTACTTATTTTGAAAATTATGGTTATCCTAGTTTACAGTCAGCACTATTAACATAC
CTGCTTCCCTTGTTTCATATATTTGGTGTTAACAACCACAATCTGCCACTGTCCGAGGAG
CCCTATCCTTATGTTGATGAACATAGAAATATCGCCACTCCTGCGTCGCTACGCAAATAT
GCGGCAATCTATTCTTCTGTGCTTATCAGCTAGTTTTCACTTAGGTCTTAACTGCTATAT
CAATATACGGATTTTTGCATCATAACGGAGATGACTGCTTAGAGGTAATAGGTGCTCTCG
AGCTCAGCAAGGGCTCTTTTTTATTGTTTACTCAATGGCGGGATTATAGGTCTAACTGGC
GTGGGTATATTTTTATACATGGGCGCTTCTGGTAGTCTCCTGGGCAATTCTTTGGGGCAC
GTATACAACTATTCGCATCCTATTGGAAGATTGTAATGTTTGGGGGTTTCGTGAAAGCAC
TTACCGTTTTGCCTCATTCTCTCCTTATATGCGCATGTATATCACTCTTTTTCACAACGG
TCAGAACCTTGGTTAAAGAATTGAAAATCCTTCACCTATTTCATAAGACTATGGGTTCCT
ACTTATTTTTATCTCTAGCTTGGAGCCCATTTATGACCGAAATTATCCGCAACCCTGTAC
CCGTCAATCACCGATGTATTCT-TTGCTAGCATCTCGTCATCCAAAATTGGGGGTATGCA
TGTTCTCATGCATATCTATCTCCTTCAGGCTACTTTACCATAGCAATTTTTTGACCTGCA
CATTTATTTTTACTGATGGGCCGCCGCGAGACCTAATCTACGGCAGTCTACATCTTATTT
CTAATGGACCTTATTCTTTGGGCTGGCGGATATGGACTCCTAGTGATATCGATGATTGGC
ACCGACAATTAAAGTGTGTACGCCAGCTTGTATATTTTTATGTATCCATATATGGGGTTG
GAATGCTGTCCTTATATGGGCCCGAATGCTTCCCGATAAAAATAGTTTGCTCTCCCCGCT
TACCTCTCTGTAGGTGAAGGGGCGGACGGTGACGTTACCCCCTTCAGATGCCAAGGGGCT
CGTGAATGCATTTTCTTCATTGCGGGTTCTCATCTGGGCGTAATTATTCACATATAAATC
GCCGCGGATCGCCGACGATCCTTTTGTTGTCGTGGATACGCCTTTTTCTCTAGCTCCGTC
TGCGGGCATACATCTTTACGACGAATTAAACTCTTTTGACCGCGGGGGGGACCATCT-TA
CACATTTTTGTTTTGGCACCGAGTTAATCTATTTCCGGTTGGTTATTCCAATATGCATGA
ACGGAAAAGAGCTTGGGCCTGGATATTAGCATTTGCATGGTTTTGGTTATGTTGGCCACA
ATTTACGTGGATGAGTGAACCGGCTATTACTCGCACATATATGCGTCCACGGATAAATTT
AGTGTTGCACCTCAGGAGATTTTCCCAGATCTTGGCCTGGTTGTTTCTTTACATGGGGCT
ACGGGTATCTGCAATCAGATGAATGTCTCAGAACTATAGTGTGCCATTCATAGTCTTCAT
GGGCGTTTGCATATGGGGGTATCATGTACCTTTTACGGCTACATAACCCTTGCTAAATCA
TTTTATATTTGTGGGTAATTACTTTTCCCACATTCTGGTTAGGGATCCCGCGTATCGATA
CCGAAGTTATTGTGAAATATTCTCATGGAGACATTCTTATGGATATCTTTTTTTATATTG
GAAGATGCTCAACGCAGTATTTCCCCGCGACATCTAGCGAATCCATCAGAGCAATCCCTT
ATGACACTATTTTTCAGACAACCTATATCTACATATACGTCTGTGGTAATATGGACGTCT
TAAAAATTATAACGTATTCTGAGGCAACATGATTATTGACATCTCCGCTTACCTATTTAT
GCCTCCAGTTCAATCTTATTATGAGAATAAAACCGCGTACATAATCATGGCACATGTATG
AGTAGATATCGATTCAAACGCTTTGAGTGAAACGGCGTTTCCATAAACCAATCGCTCTGT
ACGCGCGAGTCTCATCTGACATCCAGCTGGATAAATGAGGACCCGG-CGCTAACAGGAGA
TTTATAACGCCGGCTCTTTGGCATGTCGAATTGGGCACCTACATTGTGATAAGCCTGCCC
TACGGTCATGGGCATACTTACTCGGATATATTGTTCACTACATATCATGTGCGGAATACC
GGAGGACTACAAACAACTTGCGTACAAGGTTAATTGGATATCTTTATATTCGAGTTTTTT
TATTCTTTTTGGCTTTTCAAGAGCTTCCCACATGAATGGATACTGCCCCAAGGATCTACT
TGACCATCAATCCATTTAAACATATCTTTTGTCGGATACGTACTGGCCACAAGCTATGAA
GAACATCCAGCACCAGCCTTTATACGTATCTGGTTTATTACATCTCAGGTTGATATAGAT
CAGTTACATAGGATCATTAGGTCTGTTTTATGCACGGTTCAGGATCAGTATATGGACACT
TCTGCGTTGCTATCGCAATATTGCATTAGAGAACACATTGGTTGAGCGCGCTGTATGCAT
TGTGAGTGTTGTTTTCTTAATTCATTATGTGGGACTTATTGGTTTGTGCGTGCTTACACT
TATGACGAGGTTTAGTAATCATTCGAAGGCCAAAAGTGGTTATGGTTTTCACCTTTCGAG
GATAACTTTTTAAGACAACTACCTATTTCTATATTTCCCGTTTATTGGTCTTTCCTATTG
TAAGTTAAATTAGTTGGTTTTTTTGTGACGGATGGGTTAGGGTTTTTTCGGTGAGTCAAT
CAATAGCCTTTGGGGATCGTCGTGCCAACATTCTAGAGTAGATGCTTATTTATTGGTTTG
TTTATTTAGTTAATGTGTTTCTCTGTTGCGAACAACGTCCCTTGATTGCGAGGGATCGAT
TGTTCGGTTAAGTGATAAGAGGGGGTTGCTTATTTTTTCGATAATAAATATTTATAGCTT
TTGTGGTATTTTTGGTGTTATGTTTGCTTATTGGTCGGGACCTCCCGTACGTATTACTGA
AATTTCTCCTTTCTTCCCCGAATTTGAAAATTCTGACAGTGGCATTTATACAAATGCCCG
GGCATGGGGTTAACAACTCCTCGAAATTTGGTATCTCATAACAATGGTGATCCCCTTATG
GTTTTCCAATGATATTCGTATTTGCCTATATTCATATTTATATACTGTCAAAAACATCTC
GGAAAATTCCCTTGATGGGTTGACCATCCTTTCATCATTTTCTATGCGTCTTTTTATTTG
AATGAATGTATATCT--GAGTTTTCATTGATATTTTTAGTTTGATGTGCTTGTAAGTTTT
TTTGTTTTTGTCTTCTTTCACTCAATTTTTTTTTATTTTTTGATCTCTTATCCACTTTTT
TATTTGGTGGGTACACCGACGTTAGGCGGTTTATTCTTTTAACTTTTGCTCTTCCCTTTT
TGCTTTTGTAGATCCATATTTGTCATTTGCTCCAGGCCAGTGAGCCCATGCGGTCATATT
TGCGGGTCTTTAATTGGGGTAGGCTATCGGGTAGTTTATGGTTAGCTTAGGGCTTTTGTG
GCTTTTGTTTACAGTGAATAATCTTATGCTATCTCGTGCCAATGGTTGTTTTGGGATTTT
CATAATCTGGGTTTGGGTCTTGTTTATATGGCAGGTTTGTCTCGGCTTTTGTTGCAAATA
TTAGACGGTCTAGCGAGCTGTATAAAAGGCTATGTTTATCCTCCTTCTTTTTGTTATTTA
GTCAAAAATGCTCCCCCTCTTAATTTTGGGAGTATCTATAAGGATATAGCTATTTTTGGT
TTCTCTTTTAGTGTGTAAGATTACTTATCTAGTCACAGGTTAGTTAATCTTCGGATATTT
TATTTTGCATTCATTTTTTACTTTTAGTTGATTTTGTTTTTTTACTTTCGTTGGAGGGCA
TGGTTGGGTCTGTAGATATCGTGCAGGAAGATTTTGATGATTCTTGTTTGTGGTGGTTTA
TATTCTCATGTATTATAAGGAAGTAATCGTTTATTTTGTATTTTTGTATTCATATATATA
TGTAGCCAATTATAGATCTATGGTGGAGGTTGGCTGTTCTATGTTGTATTATTCAAATAA
ATCTATCGCGGATTTACATTTACAACGGTGGGAGTGCATTTTTTCATTTATATTTGCGGT
TACAGAGGCCAATCCTTTCTCTGTTCCGCGCATGCGCCCACCCGTTCTCCTGTCATCTCA
CTTGTACGCGGGTTATTTTATCGTTGTTTACATATACATTTATGCGGTTGGGCAATTGAT
TGATTAGAAATATGCCTTCACTTAGCATTGGTTATATTCATTTTTATGGTACCGTTTGCT
TTTCATTTTACCAGCTTTTAAGCTTCTTTTTTGGCGGCTATATCAGATCCAGAATCGCAA
TTTTGGGATCCTTATTCGGTTTATCAAGAATATTTGAATATATGTTCAATTTTGTTTATA
TTTTTCTTCATGGTTACGTTCTAACTTCGGTATTATATCGTTTGCATTTGGGGAGATTTA
GCTAGATGGCTACCTATATCATGTTAGTAATCTGTATTCGGATCTGTTTTTATTAAT

#DCReticulitermesFlavipes
GGCTCTTTATCCACAGATTGCTACCCTCCGTTAATTCTATAAAACTCAGCGAATAATTAC
TCTTTTCTATATCTATAAAATTCTGGTTTTCCTAATTTACAGACAGCATTACCTACTTAC
CTGCCTCCCTTGATACTTATTTTTGGTGATAAAAACAACAATTTGACACTGTCCCAGGAC
CCCTATCCTTATGTATATGAACATAGAACTATCGCCGGACCTGCGTCGTTACGCAAATAT
GCGGCACTCTCTACTTCTGTGCATATCATCTAGTTTGCATCTAGACTTTATCTGCTATAT
CAATATACGGTTTTCTGCATCATATGCCGAATAAATGCTTTCAGGTAAAAGGTGCTCTCG
ACCTCAGCAAGGGCTCTTTTTTACTGATTTATCAACGGCGAAATTATAGGTCTAACTGTC
GTGGGTCTCTCTGTCTACATGCGCGGTTCTGGTAGTCTCCTGGGCAATTCTTTGGGGCAC
GTATACAACTCTTCGCGTCCTAATGGCAGATTGTCATGGTTGGGGGTTGCGTGAAAGCAC
CTACCGTTTTGCCTCATTCTGTCCTTGTATGAGCGTACATATCACTCTTTCTCACAACGG
TCAAAACCCTGGTTAAAAAAACGAAAATCCTTCACCTATTACGCAGGAATGTGGTTGCAT
ACATATGCCTACACGTACCTAGGACCTAATTTGCGACCGAAATTACCCGCAACCTTGTAC
CCGTCAATCACCGATGTATTCT-TTGCTAGCATCTCGTCATCCAAAACTGGGGGTATGCC
TGCATTCATGCATCTTTATATCCTTCGGGACCATTTACCATAACAGCCTTTTGACATACA
AACGTATCTCTACTGATGGGCCGCCGTGAGACCTAATCTACGGCAGTCTACGTCTTATTC
ATAATGGACCTTATTGTTTGGGCTGTCGGATGTGGACTCCTAGATCTATCGACGACTGGC
ACCGACAATTAAAGTATGTACGCCAGCTTGTATATTTTTATGTATCCATATATGGGGTTG
GAATGCTGTCCCTATTTGGGCCCGAATGCTTCCCGATAAAAATAGTTTGTTCTCCCCTCT
TACCTCTCTACAGGTGAAGGGGCGGACGGTGACGTTACCCCCTGCAGATGCCAGCGGGCT
CGTGATTGCATTTTCTTCACTGCGGGTTCTCATTTGGGCGTAATTATTCACACATAAATA
ACCAAAAATAACCGACGATCCCTTTGTTGTCGTGCATACGCCTCTCTCTTTTCCTCCGTC
TGCGGGCATACATTTTTACGACGAACTAAACTCTTTTGACCGCGGGGGGGACCATCT-TA
CACATTTTTGTTTTGGCACCGAGTTAATTTATTTCCGGTTGGATATTCCAATATTGCAGA
AGGGAAAAGAGCTTGGAACTGGATATTTGCATTTGCATGGTTCTGGTTGTGTTGGCCACA
ATTTACGTGGATGAGTGAACCGGCTATTACTCGCACATATATGCGTCCACGGATAAATTT
AGTGCTGCACATTAGGTCCATAAGCCGCTGCTTGGCATGGTTGTTTCTTTACATGGGGTT
ACGGGTGTCTGCAATCTCATGAATGTCTCAGAACTATAGTGTGCCATTCATAGTTTTCAT
GGGCGTTTGCATATGCGGTTATCATGTTCCCTTTACGGCTACATAACCAATGCTAAGCCA
TTGCGTATTTACGGGTAAATACTTTTCCCACATTCTGGCTGCGGATCCCGCGTATCGATA
CCGAGCTAACACTGAAATATTCTCATGGTCACATTCTTGTAGGTATATTTCTTTATATTG
GAAGATACTCAACGCAATCTTTCCCCGCGACAAGTATCGATTCCCTCAGAGGGCTCCCAT
ATGACATTATTTTTCAGACAACTTATATATTTATATATACACGTATTAATATACACCTCT
TGAAAACAACAGCGTTATCTGAGGCACTATGAACACTGACATGCCCGCATATCTGTTTAT
GCATCCTCTTCGCTCTTACTATGAGAATCAAACCACATACCTAAGCGTGGCACATGTATG
AGTAGATATCGATTACAACGCTCTGAACGAAACGATGTCTCCATAATCCCATCGCTGTGT
ACGCGCGAGTTTCATCTGACATCCAGCTGGGTAAACGAGCACCCGG-CGCTAACAGTAGT
TTCATAACACCGGATCTTAGGCATGTCGAATTGGGCATCTTCAATGTAAAAAGCCTGCCC
TACGGGCATGGGCATGTACCTATGGCTATAATGTTCACTACATATCATGTGCGGAGTACC
GGAGGACTACACTCAACAAACGTACAGGGCTCGTGGGATATTTTTATATTCGAGTCTTTT
TGCTCTTTTTGGCTTTTCAAGAGCTTCCCACATGACTGGTCGCTGCCCCACGGATCACCT
TAACCATCAATCCCTCTAAACGCATCTCTGCTCGGGTACGTACTGGCCACAGGCTCTGAA
AAATTAGCAGCACCAGGCTTTTTACGTATCTGGATTATTACGTCTCAGCTAGATAATGAG
CCCTTACATGCGATCGCTAGGTCACTTTTATGCACGGTTCAGGCTCAGTATATGGACACT
TCTACACTGTTTTCGCAACACCTCATTTCTCAACACATTGGTTGAGCGCGCTGTATGCAT
TGTGAGTGTTGTTTTCTTAATTCATTATGTGGGTTATTTTTGTTTGTGGGTGCTTCTACC
TTTGACGAGGTTTGGTAGTCAATCGAAGGCCAAAGGTGGTTGTGGATCTCACCTTAGGAG
CATAATTTTTCAGGACATATTCCTTTTTCTATATTTCCCGTTTGGTGTTTTATCCTATTA
GGGTTATTCTTGATTGGTTTTTTGCTGACAGTTGGGTTAACGTATGTGCGGTGTCTCAAT
CAGTATCTTTTGGGGTTCGGCTTGCCAACATTCTAGAGTAGTTGCTTATTTTTTCTTGTA
TTTATTGAGTAAAGTTGTTATTCTGTTGCGAACAACGACCCTTGATTGCGAGGGATCGAT
TGTTCGGTTAAGTGATAGGGGGGGGTTGCTTATTTTTGCGATAGCAGATCTTTATAGTTT
TTTTGGTATTTTTGGAGTTGTTCTTTTTTATTGGTCGGGACTTCCCGTTCGTATTGCTGA
GAGTTTTCCCTTCTTCCCCGGGTATGAGGCTAGTGGAAATGGGCTTTATACAAGCGCCCG
GGCATGGGGCTAACAACTCATCGAAATATACTATCTCATAACAACGGTGATCCCCTTCTG
GTTCTCCAATGATACATTCACATACATATATTCACATGTATATGTGCTCAAAAACCAGAC
GGAAAAGTCCCTTGATGGGTTGACCCTCCTTTCTCCGTTTTCTATGCGTATTTATATTTG
AGTGAATGCCTCTCTCCGAGTATTCTAGGCTGTTTTTAGTTTGATTGGTCTGTGTATTTC
TGCGTATTTTATGACTTAGAGGTAGTTCTTCTTTAATTTTTGAAGAGTTATCCACTTCTC
TATTTGGTGGGTACACCGACGGTCAGCGGATTATTTTTTTAACTTTTGCTCCTCCTTTTT
TGCTTTTGTAGATCCATTTTTGTCACTTGCTCCAGGCCAGTGAGCCCGTTCGGTCATATT
TGCGGGTTTTTAACTGGGGTAGGCTCTCGGGTTGTTGGTATTTAGTTGTGGGGTTTTGTA
GTTTTTGATCGCAACGATTAATCTTATGCTATCTCGTGCCAATAGATGTATGGGGATATA
CATAGTATGGGGTTGAGTCTTGCCTATATGCCAGGTTTGTCTCGGCTTTTGCTTCAAATT
CTAGACGTTGGAGCGAGTTTTATAAAGGGTTGTAATTATCCAGATGCATTGTGTTTTTTA
GGCTGAAATGCGCCCCCTCCTAACTTTGGGAATGGTTTTAGGGTTGTTCATTTGTTTGTT
TTTTCTTTTGGGCGCTAACCTTAATTATCTAAGCACAGGTGTCTTGGTAGTCGGATTATT
TTTTTTTCATGCATTTTGTACTTTTAGTTGATTATGTTTTTTTGTTTTCGTTGGAGGTCC
TGGCTTCATTTGTTCATATCGAGCAGGAAGATTTTGATGATTCTTTTTTTTGGTTGTTTA
TATTCTCTTGTATTTTAAGGAGATAATCGTTATATTTGTTTATTTGTGTTCATATTTTTA
TATAGCCAAATATAGATTTTTGGTGGAGGTTGGTTGTTCTATGTTGTATTATACAAAGTA
GTCTAGGGCGGATTTACGTTTTCAACGATGGGAGTGCTTTTATGTATCTGTGTTTGCGCA
TACAGAGGCCAATCCTTTCTCTGTTCCGCGCATGCGCCCACCCGTTCGCTTGTCATCTCA
CTTGTACGCGGGTTACTTTATCGTTTTTTTTGCTTACATTTATGCGGCTGGGCAATTGAT
AGATTAAAAATATGCTTTCACCTAGCATTGGTTATATATACGTTCGTGGCTTCAGTTGCT
TTTCACTCTACCAGCTTTTAAGCTTTTTTATTGGCGGGGGTATCAGATCCAGAATCGTTA
TCTTGGGATCCTTTTGCGGTTTATCAGGATTATTTGAATATTCATAGAAGTTTGGTTCTT
TTTTTGTTCACGGTTACGTTGTATCTTCGTTTTTATTTTGTTTTCGTTTGGGGGGGCTTA
TCTGCATGGATATTTCTCTCATGTTTCTAATCTTTATATGGATCTGTCTTTATTAAT

#DQ
GGATATATATCCTTATTTTGTTATCCACCGTGAAAAATACTTACTTCAAAGATTAATTAT
TCACTTTCTTATTTTTAAAATTATGGTTTTCCTAATTTACAGTCAGCATTGTTTACCTAC
TTGCTTCCTTTGTTAGTTATATTAGGTGATAACAACCACAATTTGCCATTGTCCCAGGAC
CCTTATCCTTATGTTGATGAACATAGAATTATCGCCGGACTTGCGTCGTTGCGCAAATAT
GCGGCACTCTATACCTTTGTTCATATCATCTAGTTTGCGTTTAGACCTTATCTGTTATAT
CAATGCACGGTTTTTTGCATCATAACGCAGATGATTGCTTTAAGGTAAAAGGTGCTTTCG
ACTTCAGCAAGGGCTCTTTTTTATTGATTATTCAATGGCGAAATTATAGGTCTAACTGAG
GTGGGTATATTTTTTTGTATGGACGCTTATGGTAGTCTCCTGGGCAATTCTTTGGGGCAC
GTATACAATTTTTCGCGTCCTATTGGACACATGTCATGGTTGGGGGTTGCGTGAAAGCAC
CTACCGTTTTTCTTCATTCTTTCCTTATGTGCGCGCACATATCACTCTTTCTCACAACGG
TCAAAACCATGGGTAAAGGAAGGAAAATCCTTCACCTATTTCTGAAGAATGTGGTTCTGT
TTATATTTTTACCTTTTCTTATAACCTAATTTGGGACCGAAATTATCCGCAACCTTGTAC
CCGTCAATCACCGATGTATTTT-TTGCTAGCATCTCGTCATCCAAAATTGGGGGTATGCC
TGTTCTCATTTATCTTTATATCCATCGGGCTCATTTACCATACCAATACTTTGGTATGTG
GATGTCTTTTTACTGATGGGCCGCCGTGAGACCTAATATACGGCAATCTACGTTTTATTA
TTTATGGACTTTACTTTTTGGGCTGGCGGATGTGGACGCTTAGGTCTATCGGTGATTGGC
ACCGACAATTAAAGTATGTACGCCAGCTTGTATATTTTTATGTATCCGTATATGGGGTTG
GAATGCTGTCCCTATTTGGGCCCGAATGCTTCCCGTTAAAAATAGTTTGTTTTCCCCTCT
TATCTCTCTTCAGGTGAAGGGGCGGACGGTGACGTTACCCCCTGCGGATGCCAGCGGGCT
CGTGATTGCATTTTCTTCATTGCGGGTTCTCATCTGGGCATAATTATACACACATAAATA
ATCCCGGATAAATGACAATCCTTTTGTTGGCGTGCATACGCGTTTTTTTTTTCCTCCGTC
TGCGGGCATACATTTTTACGACGAAATAAACTCTTTTGACCGCGGGGGGGACCATCT-TA
CACATTTTTGTTTTGGCACCGAGTTAATTTATCTCCGGTTGGATATTCCAATATGCCAGA
AGGGAAAAGAACTTGGTTTTGGATATTAGCATGTGCATGGATTTGGTTGTGTTGGCCACA
ATTTACGTGGATGAGTGAACCGGCTATTACTCGCACATGTATGCGTCCACGGATAAATTT
AGTGTTGCACCTCAGGACCATAAGCCTCTTTTTGGCTTGGTTGTTTCTTTACATGGGGCT
ACGGGTGTTTGCAATCTCATGAATGCATCAGAACTATAGTGTGCCATTCATAGTCTTCAT
GGGCGTTTGCATATGGGGTTGTCATGTTCCCTTTTCGGGTACTTAAAACATTTTAAATCA
TTTTGTATTTATGGGTAATTACTTTTCCCACATTTTGGTTAGGGATCCCGCGTATCGATA
CCGAGCTAACGCTGAAATTTTCACCTGGAGACATTCGTATGGGTTTATTTATTAATATTG
GAGCTTACTCCACGCAATTTTCCCCCATGACAAGTAAGGATTCCTTCAGAGCGCTCCCAT
ATGACAATAATATTCAGACAACATATGTTTGTATATACATGTGTGCTAATATGCTCCTTT
TGAAAAAAGTAACGAATTTTGAGGCAAAATGAACGCTGACGTCTCCGTTTGTTTATATAT
GCTTCCTCTTCGTTTTTATTTTGAGAGTAGGACCTCGTACTTAAACGTGGCACATGTATG
AGTAGATATCGATTAACACGCTTTGAGTGAAACGACGTTTCCTTCAACCAATCGGTTTAT
ACGCGCGAGTTTCATCTGGCGTCCTCTTGGGTAAGTGAGCACCCGG-CGTTAACAACAGT
TTTATAACGCCGGCTCTTTGGCATGTCGAATTGGGCACCTACATTGTGACAAGCCTGCCT
TACGGGCATGGGCATATTTACACGGATATAATGTTCATTACATTACATGTGCGGAGTACC
GGAGGACTACATTCAACTACCGTGTATGGCTCGTGGGATATCTTTATGCTCGAGTTTTTT
TTTTCTTTTTGGCTATTCAAGAGCTTCCCACGTGACTGGAGATTGCCCCAAGGATTTCCT
TGACCATTCATCCATTTAAACTCATCTTTGCTCGGGTACGTACTGGCCACAAGTTATGAG
GAACATCCAGGGTCAGCTTTTTTACGTTTTTGGTTTATTACTTCTCAGGTAGATAATGAG
CCCTTACATGCGATCGTTAGGTCACTTTTGTGCACGGTTCAGGATCAGTATATGGACTTT
TCTTCGTTGTTATCGCATATTAACATTTCTCACCACATTGGTTGAGCGCGCTGTATGCAT
TGTGAGTGTTGTTTTTTTAATTCATTATGTGGGTTTTATTGGTCTGTGGGTGCTTTTACT
TTTGACGAAGTTTGGTAATCAATCGAAGGCCAAAAGTGGTATGGGGTATCACCTTTCGAG
CATAATTTTACAAGACAAGATCCGTACTCTATATTTCCCATTTAGTGATGTATCCATTAT
GGGTTTAAGTTAATTGGTTTTTTTGTGACAGATGGGTTAACGTATATGCGGTGGCTCAAT
CGTTAGCTTTTGGGGCTCGGCGTGCCAACATTCTAGAGTAGCTGCTTATTTATTCTTATT
TTTGCGGGGTAAAATTGTTGCTCTGTTGCGAACAACGACCCTTGATTGCGAGGGATCGAT
TGTTCGGTTAAATGATAAGAGGGGGTTGCTTATTTATGCGATAGCAGATTTTTATAGATT
TTTGTGTTTTTTTGGGCTTGTTCTTTTTTATTGATCGGGACCTCCCGTACGTATTGCTGA
AAGTTTTCCATTCTTGCCCTTATTTTTTCATAGTTATTTAATTATATATTTAGGTATGTG
GGCGTGGGGCTAACAAGTCATCGAATTATGCTATCTCATAGCATTGGTGATCCCCTTCTG
GTTTTCCAATGATATTTAGATATGTTTATATACTTGTATATACATTCTCAAAAACATATC
GGAAAAGTCCCTTGATGGGTTGACCATCCTTTCTTCGTTTTTTATGCGTATTTCTATTTG
AGTGAATGCTTTTTTCCGAGTTTAGTAGGTTATTTTTAGTTTGATTGAGTTATAAATTTT
TTTTTTTTTGTTTACTTATAGACAGTTTTATTTTATTTTTTGAAGTCTTATCCACTTTTT
TATTTGGTGGGTACACCGACGATCAGCGGATTATTTTTTTAACATTTGCTCTTCCTTTTG
TGCTTTTGTAAATCCATTTATTTCATTTGTTCCAAGCCAGTGAGCCCGTGCGGTCATATT
TGCGGGTCTCTAACTGGGGTAGGTTTTCGAATATTTGATGGATAGTTTTGGGGGTGTGTA
GTTATTGTTCGCAGTGATTAATCTTATGCTATCTCGTGCCAATGGATGTTTTCGGTTATA
CATAGTATGGGTTAGGGTCTAACTTATATGCCAGGTTTGTCTCGGATTTTGTTGCAAATT
CTAGACGTTGGAGCGAGTTTAATAAAAGGTTATAATTATCCAGATGCTTTGTGTTTTTTA
GTCGCAAATGCGCCCCCACTTAATTTTGGGAATAGTTATAAAGATATTCATTTGGTTAGT
TCTTCTTTTAGGCGCTAACCTTATTTAAGTAAGCACAGGTGAAATGGTATCCGGATATTT
TTTTTTTCATGCATTCTTCACTTTTAGTTGATTATGTTTTTTTACTTAGGTTGGAGGGCT
TGGTTTCATTTGTTCATATCGACCAGGAAGATTTTGATGATTCCTATTTATGGTTGTTTT
TATTCTCATGTATTTTAAGAAAATAATCGTTATTTTTGTCTTTTTGTCTTCATATTTTTA
TATAGCCAATTATTCATCTTTGGTGGAGGTTGGTTATTCTACTTTGTATTATACAAATTA
ATCTAAGGCGGATTTACGTTTTCAACGTTGGGAGTGCTTCTCTTCATTTATATTTGCGCA
TACAAAGGCCAATCCTTTCTCTGTTCCGCGCATGCGCCCACCCGTTCGCTTGTCATCTCA
CTTGTACGCGGGTTATTATATCGTTCTTTATGGATACATTTATTCGGTTGGGCAATTGAT
TGATTAAAAATATGCCTTCACTTAGCATTGGTTATATAGATTTTCATGGTTACAATTGCT
TTTCATTTTACCAGCTTTTAAGCCTCTTTATTGGCGGGTATATCAGATGCAGAATCGTAA
TTTTGGGATCCTTTTGCGGTTTATCAAGATTATTTGATTTGTTGTTCAATTATAGTTATT
TTATTGTTCACGGTTACGCTGTAACGCCGTTATTATATTTTATGCGTGTGGGGAGATTTA
GATAAATGGATTTTTTTTTCATGTTTCTAATCTTTCTGTGGATTTGTCTTTATTAAT

#EupolyphagaSinensis
GGATATTTATCCATAGTTTGTTATCCACCGTGAAACATATTAACTTCAAAGATTAATTAT
TCTTTTTCATATATTTAAAATTATGGTTTTCCTAGTTTACAGACAGCATTTTATACTTAG
TTGCTTCCTTTGCTAGTTATATTTGGTGATAAAAACCACAATTTACCACTGTCCCAGGAC
CCTTATCCTTATGTTGATGAACATAGAAATATCGCCGGACTTGCGTCGTTGCGCAAATAT
GCGGCATTTTATACTTCTGTGCATATCATCTAGTTTGCGTTTAGACTTTATCTGCTGTAT
CAATCTACGGATTTTTGCATCATAAGCCAAATGACAGCTTTCAGGTAATAGGTGTTCTCG
ATTTCAGCAAGGGCTCGTTTTTCTTGATTATTCAATGGCGGGTTTATAACTCTTACTGTT
GTGGGTCTATTTTTATACATGCACGCTTGTGGTAGTCTCCTGGGCAATTCTTTGGGGCAC
GTATACAACTTTTCGCGTCCTATTGGACGACTGTCATGGTTGGGGGTTGCGTGAAAGCAC
TTAACGTTTTACTTCATTCTTTCCTTATATACGCCTGTTTATCATTTTTTCTCACAACGG
TCAAAACCATGGTTAAAGAAATGAAAATCCTTCACCTATTACACAAGAATGTGGTTGTAT
ATTTATATTTTCATTTTCCTAAGACCTAATCTGGGACCGAAATTACCCGCAACCTTGTAC
CCATCAATCACCGATGTATTCT-TTGCTAGCATTTCGTCATCCAAAATTGGGGGTATGCC
TGTATTCATGCATCTTTATATCCTTCGAGATCATTTACCATAACAGTTATTTGACATACA
AACGTATTTCTACTGATGGGCCGCCGTGAGACCTAATATACGGCATTTTACACGTTATTA
GTAATGGACCTTATTATTTGGGCTGGCGGATGTGGACTCTTAGATCTATCGGCGATTGGC
ACCGACAATTAAAGTATGTACGCCAGCTTGTATATTTTTATGTATCCATCTATGGGGTTG
GAATGTTGTCCCTATCTGGGCCCGAATGCTTCCCGATAAAAATAGTTTGTTTTCCCCTCC
TTCTTTTCTGCAGGTGAAGGGGTGGACGGTGACGTTACCCCTTGCAGATGCCAGCGGGCT
CGTGATTGCATTTTCTTCACTGCGGGTAGTCATTTGGGCGTAATTATTCACACATAAATA
ACCATAAATAACCGACAATCCTTTTGTTGGCGTGTATACGCTTCTTTCTTTTCTTCCGTC
TGCGGGCATACATCTTTACGACGAATTAAACTCTTTTGACCGCGGGGGGGACCATCT-TA
CACACTTTTGTTTTGGCACCGAGTTAATTTATTTCCGGTTGGATATTCCAATATTGCAGA
AGGGAAAAGAGCTTGGAATTGGATATTTGCATCTGCATGGTTTTGGTTGTGTTGGCCACA
ATTTACGTGGATGAGTGAACCGGCTATTACTCGCACATATATGCGTCCACGGATAAATTT
AGTGTTGCACGTTAGGTCCATAAGGCTCTGTTTGTCTTGGTTGTTTCTTTACATGGGGTT
ACGGGTATCTGCAATCTCATGAATATTTCAGAACTATAGTGTGCCATTCATAGTCTTCAT
GGGCGTTTGCATATGCGGTTGTCATGTACCTTTTTCGGTTACATAACCAATGTTAAATCA
TTATGTATTTTTGGGTAAATACTTTTCCCACATTCTGGCTGCGGATCCCGCGTATCGATA
CCGAGCTAACTCTGAAGTATTCTCATGGTCATATTCTTGTAGATTTATTTATTTATTTTG
GAAGATAGACAACGCAGCTTTTCCCCGCGACAAGTATCGATTCCTTCAGAAGTCTCCCAT
ATGACACTATTATTCAGACAGCTTATATATTTATATCTAGATGTTCTAATATTTACTTTT
TAAAAATAATAACGTTATCTGAGGCATTATGAATGCTGACATTTCCGCATATTTATTTAT
GCATCCTCTTCGCTTTTATTATGAGAATAAAACCACCTACTTAAACATGGCACATGTATG
AGTAGATATCGATTACGACGTTTTGAACGAAACGACATTTCCTTAAACTTATCGATATGT
ACGCGCGAGTTTCATCTGACGTCCAGTTGGGTAAGCGAGCACCCGG-CGTTAACAACAGT
TTTATAACGCCGGTTTTTTGGCATGTCGAATTGGGCACCTTCATTGTGAAAAGCCTGCCA
TACGGGCTTGGGCTTACATTTATGGATATAATGTTCATTACATATCATGTGCGGAATACC
GGAGGACTACATTCAACAAATGTATAAGGTTCGTGGGATATTTTTATATTCGAATTTTTT
TATTCTTTTTGGCTTTTCAAGAGTTTCCCACATGAATGGTCACTGCCCCACGGATAACCT
TAACCTTCAATCCTTTTAAACGCATCTCTGCTCGGGTACGTACTGGCCACAGGTTTTGAA
AAACAAACAACTTCAGGCTCTATACATATCTGGTTTATTACCTCTCAGCTAGATAGTGAG
CTCTTACATGCGATCATTAGGTCACTTTTGTGCACGGTTCAGGCTCAGTATATGGACACT
TTTCTATTGTTCTCGCATTGTATCATTTCTCAACACATTGGTTGAGCGCGCTGTATGCAT
TGTGAGTGTTGTTTTTTTAACTCATTATGTGGGTTTTATTTGTATGTGGGTGCTTCTACT
TCTGACGAAGTTTGGTAATCAATCGAAGGCCAAAAGTGGTTATGGGTTTCACCTTAGGAG
CGTAGCTTTATAGGACAAATTCCTTGTTCTATATTGCCCATTTAGTGTTTTATCCTATTA
CGGTTTTACTTAATTGGTTTTTTTGTGACAGATGGGTTAACGTATATGCGGTGGCTCAAT
CAATAGCTTTTGGGGCTCGGCGTGCCAACATTCTAGAGTAGTTGCTTATTTTTTCTTATT
TTTGTAGAGTAGAATTGTTATTCTGTTGCGAACAACGACCCTTGATTGCGAGGGATCGAT
TGTTCGGTTAAGTGATAAGGCGGGGTTGCCTATTTTTGCGATAGCAGATTTTTATAGTTT
TTTTGATTTTTATGGGGTTATTCTTGTTTGTTGGTCGGGCCATCCCGTACGTATTGCTGA
GAGTATTCCGTTCTTCCCCAGGTATGAGGTTAATGATAATGTTATTTATACAAATGCCCG
GGCATGGGGTTAACAATTCACCGAAATTTACTATCTCATAACACTGGTGATCCCCTTTTG
GTTTTCCAATGATATATACTTTTATATACCTTCACGCATATGTATGCTCAAAAACATGAC
GGAAAAGTCCCTTGATGGGTTGACCTTCCTTTCTTCGTTTTCTATGCGTATTTTTATTTG
AGTGAATGCCTCTCTCCGATCATTCTTGGTTATCTTTAGTATGGTTGGTTTTTATATTTT
TATTTATTTTTTGACTTAGTCATAATTCTTCTTTATTTTTTGAGGGGTTATCCACCTTTT
TATTTGGTGGGTACACCGACGCTCAGCGGATTATTTTTTTAACTTTTGCTCTTCCTTATT
TGCTTTTGTAGATCCATTTATGTCATTTGTTCCAAGCCAGTGAGCCCATAGGGTCATATT
TGCGGGTTTTTAATTGGGGTAGGTTATCGAATAATTGATTCATAGTTATGGGGATTTGTA
GTTATTGATCGCAACGATTAAGCTTATGCTATCTCGTGCCAATGGATGTATGGGGTTATA
AATACTATGGGTTTCGGGCTAATTTATATGCCAGGTTTGTCTCGGTTTTTGTTGCAAATT
CTAGACGTTGGAGCGAGATTTATAAAAGGTTATAATTATCCAGATACTTTGTGTTTTTTA
GTCTGAAATGCGCCCCCTCCTAATTCTGGGAGTGATTTTAAAGTTGTGGATCTACTTATT
TTTTCTTTTAGGCGTTAACTTTAATTATCTAAGCACAGGTGTCTTGGTAGTCGGATATTT
TTTTTTTCATGCATTTTATACTTTTAGCTGATTTTGTTTTTTTACTTTCGTTGGAGGGCT
TGGTTTCATTTGTTCATATCGGGTAGGAAGATTTTGATGATTCATATTTATGGTTGTTTT
TATTCTCTTGTATTTTAAGAATACAATCGTTATTTTTGTTTATTTGTATTCATATTTATA
TATAGCCAAGTATAGATTTTTGGTGGAGGTTGGTTGCTCTATGTTGTATTATACAAAGTA
ATCTAAAGCGGATTTACGCTTTCAACGATGGGAGTTCTTTTATGTATTTATGTCTTCGCG
TACAAAGGCCAATCCTTTCGCTGCTCCGCGCATGCGCCCACCCGTTCGCTTGTCATCTCA
CTTGTACGCGGGTTATTCTATCGTTTTTTTTGGCTACATTTATGCGGTTGGGCAATTGAT
AGATTAAAAATATGCCTTCACTTAGCATTGGTTATATAGATTTTCGTGGTTGCGATTGCT
ATTCATTTTACCAGCTTTTAAGCTTTTTTATTGGCGGGTGTATCAGATGCAGAATCGTTA
TTTTGGGATCCTTTTGCGGTTTATCAGGATTATTTGATTGTTTTTAGAAATTTAGATTTT
TTTTTTTTCACGGTTACGTTGTATCTTCGTTTTTATATTTTATGCGTGTGGGGAGCTTTA
GTTGCATGGTTATCTCTATCATGTTTCTAGTCTTTCTATGGATTTGTTTTTATTAGT

#FLBlattellaGermanicaATP6
GGTTTTTTATCCACAGTTTGTTATCCTCCGTGAAAAATTTTTAACTCAAAGATTAATTAT
TCCTTTTCATATATTTAAAATTCTGGTTTTCCTAATTTACAGACAGCAATGCATACCTTC
TTGCTTCCTTTGTTAGTTATATTTGGTGATAAAAACCACAATTTGCCATTGTCCCAGGAC
CCTTATCCTTATGTTGATGAACATAGAAATATCGCCGGACCTGCGTCGTTGCGCAAATAT
GCGGCACTCTTTACTTTTGTGCATATCATCTAGTTTGCGTTTAGACTTTATCTGTTGTAT
CAATGCACGGATTTCTGCATCATATGCCAAATGATTGCTTAAAGGTAATAGGTGTTCTCG
ACTTCAGCAAGGGCTCATTTTTATTGATTAATCAATGGCGGGATTATAGGTCTAACTGTC
GTGGGTTTATTTTTTTACATGCACGCTTATGGTAGTTTCCTGGGCAATTCTTTGGGGCAC
GTATACAATTCTTCGCATCCTAATGGATGATTGTCATGGTTGGGGGTTGCGTGAAAGCAC
TTAACGTTTTACTTCATTCTTTCCTTATATGCGCATGTTTATCATTTTTTCTCACAACGG
TCAAAACCTTGGTTAAAGAAATGAAAATCCTTCACCTATTTCATAAGAACTTGGTTATGT
TTATATTTTTACATTTACCTAAGACCTAATTTGGGACCGAAATTACCCGCAACCCTGTAC
CCGTCAATCACCGATGTATTCT-TTGCTAGCATCTCGTCATCCAAAATTGGGGGTATGCT
TGTATTCATGCATTTTTATTTCCTTCGGGATCATTTACCATAACAGTCTTTTGATATGTA
GATGTATTTTTACTGATGGGCCGCCGTGAGACCTAATATACGGCACTTTACGTTTTATTC
TTAATGGACCTTATTATTTGGGCTGTCGGATGTGGACTCTTAGATTTATCGGCGACTAAC
ACCGACAATTAAAGTATGTACGCCAGCTTGTATATTTTTATGTATCCATTTATGGGGTTG
GAATGTTGTCCTTATTTGGGCCCGAATGCTTCCCGATAAAAATAGTTTGCTTTCCCCTCC
TTCCTCTTTGCAGGTGAAGGGGCGGACGGTGACGTTACCCCTTGCAGATGCCAGCGGGCT
CGTGATTGCATTTTCTTCACTGCGGGTTCTCATTTGGGCGTAATTATTCACATATAAATA
ACCATAAATAGCCGACGATCCTTTTGTTGTCGTGGATACGCTTTTTTTTTTTCTTCCGTC
TGCGGGCATACATTTTTACGACGAATTAAACTCTTTTGACCGCGGGGGGGACCATTT-TA
CACATTTTTGTTTTGGCACCGAGTTAATTTATTTCCGGTTGGATATTCCAATATTGCAGA
AGGGAAAAGAGCTTGGAATTGGATATTTGCATTTGCATGGTTTTGGTTGTGTTGGCCACA
ATTTACGTGGATGAGTGAACCGGCTATTACTCGCACATATATGCGTCCACGGATAAATTT
AGTGCTGCACATTAGGTCCATAAGGCCCTGTTTGGCCTGGTTGTTTTTTTACGTGGGGTT
ACGGGTGTCTGCAATCTCATGAATGTCTCAGAACTATAGTGTGCCATTCATAGTCTTCAT
GGGCGTTTGCATATGCGGTTATCATGTACCTTTTACGGTTTCTTAACCAATGTTAAATCA
TTTCATATTTTTGGGTAATTACTTTTCCCACATTCTGGTTGCGGATCCCGCGTATCGATA
CCGAGCTAGCGCTGAAGTATTCTCATGGTCATATTCTTGTGCGTTTATTTATTTATATTG
GAAGATACACAACGCAGTTTTTCCCCGCGACAAGTAGCGATTCCTTCAGAAGGCTCCCAT
ATGACACTATTATTCAGACAGCTTATATATTTATATTTACGTGTACTAATATATTTTTAT
ACAAAACTATAACGTTATTTGAGGCAATATGAGTGCTGACATGCCCGCATATTTATTTAT
GCCTCCTCTTCGTTCTTATTATGAGAATAAAACCGCGTACTTAAACATGGCACATGTATG
AGTAGATATCGATTTTAACGTTTTGAGTGAAACGGCGCTTCCATAAACTTATCGATATAT
ACGCGCGAGTCTCATCTGACGTCCAGTTGGGTAAGCGAGCACCCGG-CGCTAACAACAGT
TTTATAACGCCGGTTTTTAGGCATGTCGAATTGGGCACCTTCATTGTGACAAGCCTGCCT
TACGGGCATGGGCATATATATACGGTTATAATGTTCATTACATATCATGTGCGGAATATC
GGAGGACTACATTCAACAATTGTACAAGGTTCGTGGGATATTTTTATATTCGAGTTTTTT
TATTCTTTTTGGCTTTTCAAGAGTTTCCCACATGATTGGTCCTTGCCCCATGGATTTCCT
TAACCTTCAATCCTTTTAAACGCATCTTTGCTCGGGTACGTACTGGCCACAGGTTTTGAG
AAATAAACAGGCTCAGGTTTTTTACGTGTTTGGATTATTACGTTTCAGCTAGATAGTGAG
CCCTTACATGCGATCGTTAGGTCTCTTTTATGCACGGTTCAGGTTCAGTATATGGACACT
TTTTTACTGTTTTCGCATTTTCTCATTTCTCGGCACATTGGTTGAGCGCGCTGTATGCAT
TGTGAGTGTTGTTTTTTTAGTTCATTATGTGGGTTTTATTGGTATGTGGGTGCTTTTACT
TTTGACGAAGTTTGGTAATCAATCGAAGGCCAAAAGTGGTTATGGATTTCACCTTAGGAG
CATAATTTTACAAGACAACTTCCTTATTCTATATTGCCCGTTTAGTGATATATCCTATTT
CGGTTTATCTTGATTGGTTTTTTTCTGACAGTTGGGTTAACGTATATGCGGTGTCTCAAT
CAATATCTTTTGGGGTTCGGCGTGCCAACATTCTAGAGTAGTTGCTTATTTCTTCTTGTT
TTTGTGGAGTAAAGTTGTTACTCTGTTGCGAACAACGACCCTTGATTGCGAGGGATCGAT
TGTTCGGTTAAGTGATAAGAGGGGGTTGCTTATTTTTGCGATAGCAGATTTTTATAGATT
TTTTGATCTTTTTGGGGTTATTCTTTTTTATTGGTCGGGACTTCCCGTTCGTATTGCTGA
AAGTTTTCCATTCTTCCCCAGGTATGAGGTTACTGAGAATGTTATTTATACAAATGCCCG
GTCATGGGGTAAACAATTCATCGAAATTTACTATCTCATAACAATGGTGATCCCCTTCTG
GTTTTCCAATGTTATATACATTTATATATTTTCATATATATTTTTGCTCAAAAATATGAC
GGAAATCTCCCTTGATGGGTTGACCTTCCTTTCCTCGTTTTTTATGCGTATTTTTATTTG
AGTGAATGCCTTTCTCCGATAATTCTAGGTTATTTTTAGTTTGATTGGTTTATATTTTTT
TTTATATTTTTTGACTTGGAGATAATTTTTCTTTATTTTTTGAAGAGTTATCCACTTTTT
TATTTGGTGGGTACACCGACGTTCAGCGGGTTATTTTTTTAACTTTTGCTCTTCCATTTA
TGCTTTTGTAAATCCATTTATGTCATTTGTTCCAAGCCAGTGAGCCCGTTCGGTCATATC
TGCGGGTTTTTAATTGGGGTAGGTTTTCGAATAATTGATTCATAGTTGTGGGGGTTTGTA
GTTATTGATCGCAACGATTAAGCTTATGCTATCTCGTGCCAATGGATGTATGGGGATATA
CTTTTTATGGGTTTGGGTCTAACTTATATGCCAGGTTTGTCTCGGTTTTTGTTGCAAATA
GTAGACGTTGGAGCGAGTTTTATAAAAGGTTATAATTATCCAGTTGCATTGTGTTTTTTA
GTCTGAAATGCGCCCCCTCTTAATTTTGGGAATAGCTTTAAAGTTGTAGATGTATTTATT
TTTTCTTTTAGGCGCTAACTTTATTTTTCTAAGCACAGGTGTCTTGGTAACCGGATTTTT
TTTTTTTCATGCATTTTGTACTTTTAGTTGATTATGTTTTTCTACTTTCGTTGGAGGGCT
TGGTTTCATTTGTTCATATCGAGTAGGAAGATTTTGATGATTCTTTTTTATGGTTGTTTT
TATTCTCTTGTATTTTAAGGAGATAATCGTTATTATTGTTTTTTTGTATTCATATTTTTA
TATAGCCAAATATAGATTTTTGGTGGAGGCTGGTTGTTCTATGTTGTATTATACAAAGTA
ATCTAAAGCGGATTTACGCTTTCAACGGTGGGAGTGCTTTTATGTATCTGTGTTTGCGCA
TACAAAGGCCAATCCTTTCTCTGTTCCGCGCATGCGCCCACCCGTTCGCTTGTCATCTCA
CCTGTACGCGGGTTATTTTATCGTTTTTTTTGGTTACATTTATGCGGTTGGGCAATTGAT
AGATTAAAAATATGCTTTCACTTAGCACTGGTTATATAGATTTGCATGGTTGCAACTGCT
TTTCATTTTACCAGCCTTTAAGCTTTTTTATTGGCGGGTGTATCAGATCCAGAATCGTTA
TTTTGGGATCCTTTTGCGGTTTATCAAGATTATTTGAATGTTCTTGAAAATTTGGTTTTT
TTTTATTTCACGGTTACGTTGTATCCTCGTTTTTATATTATATGTATTTGGGGGCGGTTA
GCTGCATGGTTATTTTTATCATGTTTCTAATTTTTTTATGGATTTATTTTTATTAGT

#FLPeriplanetaFuliginosa
GGTTATATATCCATAGTTTGTTATCCTCCGTGAAAATTTTACAACTCAATGATTAATTAT
TCTTTTTCATATATTTAAAATTCTGGTTTTCCTAATTTACAGACAGCAATGTTTACCTTC
TTGCTTCCTTTGATAGTTATTTTTGGTGATAAAAACCACAATTTGCCACTGTCCCAGGAC
CCTTATCCTTATGTTGATGAACATAGAAATATCGCCGGACCTGCGTCGTTGCGCAAATAT
GCGGCATTTTTTACTTCTGTGCATATCATCTAGTTTGCGTTTAGACTTTATCTGTTGTAT
CAATGTACGGCTTTCTGCATCATATGCCAAATGAACGCTTTCAGGTAATAGGTGTTCTCG
ACCTCAGCAAGGGCTCATTTTTATTGATTATTCAATGGCGGGATTATAGGTCTAACTGTC
GTGGGTATATTTTTTTACATGCACGCTTATGGTAGTTTCCTGGGCAATTCTTTGGGGCAC
GTATACAATTTTTCGCATCCTATTGGATGACTGTCATGGTTGGGGGTTGCGTGAAAGCAC
TTAACGTTTTACTTCATTCTCTCCTTATGTATGCGCGTATGTCACTCTTTCTCACAACGG
TCAAAACCATGGTTAAAGAAGTGAAAATCCTTCACCTATTACATAAGAGTGTGGTTATAT
TTATATTTTTACATTTTCCTAAGACCTAATCTGGGACCGAAATTATCCGCAACCTTGTAC
CCATCAATCACCGATGTATTCT-TTGCTAGCATTTCGTCATCCAAAATTGGGGGTATGCC
TGTCTTCATGCATCTTTATATCCTTCGGGATCATTTACCATAACAATATTTTGTCATAGA
GATGTATTTTTACTGATGGGCCGCCGTGAGACCTAATATACGGCAATTTACATTTTATTT
TTAATGGACTTTATTATTTGGGCTGTCGGATGTGGACTCTTAGATTTATCGGCGACTGGC
ACCGACAATTAAAGTATGTACGCCAGCTTATATATTTTTATGTATCCATATATGGGGTTG
GAATGTTGTCCTTATTTGGGCCCGAATGCTTCCCGATAAAAATAGTTTGTTTTCCCCTCT
TACCTTTCTGCAGGTGAAGGGGCGGACGGTGACGTTACCCCTTGCAGATGCCAGCGGGCT
CGTGACTGCATTTTCCTCATTGCGGGTTCTCATTTGGGCGTAATTATTCACACATAAATA
ACCATAAATAACCGACGATCCCTTTGTTGTCGTGCATACGCTTTTTTCTTTTCTTCCGTC
TGCGGGCATACATTTTTACGACGAATTAAACTCTTTTGACCGCGGGGGGGACCATCT-TA
CACATTTTTGTTTTGGCACCGAGTTAATTTATTTCCGGTTGGATATTCCAATATTGCAGA
AGGGAAAAGAGCTTGGAATTGGATATTTGCATCTGCATGGTTTTGGTTGTGTTGGCCACA
ATTTACGTGGATGAGTGAACCGGCTATTACTCGCACATATATGCGTCCACGGATAAATTT
AGTGCTGCACGTTAGGTCCATAAGGCCCTGTTTGTCTTGGTTGTTTCTTTACATGGGGTT
ACGGGTGTTTGCAATCTCATGAATGTTTCAGAACTATAGTGTGCCATTCATAGTTTTCAT
GGGCGTTTGCATATGCGGTTATCATGTACCTTTTACGGTTACATAACCAATGTTAAGCCA
TTGCATATTTATGGGTAAATACTTTTCCCACATTCTGGTTGCGGATCCCGCGTATCGATA
CCGAGCTAACGCTGAAGTGTTCTCATGGTCATATTCTTATGGGTTTATTTATTTATATTG
GAAGATAGTCAACGCAATTTTTCCCCGCGACAAGTATCGATTCCTTCAGAAGGCTCCCAT
ATGACATTATTATTCAGACAGCCTATATATATATATTTATGTGTTCTAATATATGCATAT
TTAAAATAATAACGTTTTTTGAGGCAATATGATTGCTGACATGCCCGCGTATCTGTTTAT
GCGTCCTCTTCGCTTTTATTATGAGAATAAACCCACGTACTTAAACATGGCACATGTATG
AGTAGATATCGATTGCAACGTTCTGAGTGAAACGGCGCCTCCATAAACTTATCGATATGT
ACGCGCGAGTCTCATCTGACATCCAGCTGGATAAGCGAGCACCCGG-CGTTAACAATAGT
TTTATAACGCCGGTTTTTAGGCATGTCGAATTGGGCACCTTCATTGTGACAAGCCTGCCT
TACGGGCATGGGCATGTACATACGGATATAATGTTCATTACATATCATGTGCGGAATGTC
GGAGGACTACATTCAACAAATGTACAAGGTTCGTGGGATATTTTTATATTCGAGTTTTTT
TATTCTTTTTGGCTTTTCAAGAGTTTCCCACATGAATGGTCTTTGCCCCATGGATTACCT
TAACCTTCAATCCTTTTAAACGCATCTCTGCTCGGGTACGTACTGGCCACAGGCTCTGAA
AAATAAGCAGCCTCAGGCTTTTTACGTATTTGGATTATTACGTCTCAGCTAGATAATGAG
CCCTTACATGCGATCGTTAGGTCACTTTTATGCACGGTTCAGGCTCAGTATATGGACACT
TCTCTACTGATCTCGCATTATTTCATTTCTCAACACATTGGTTGAGCGCGCTGTATGCAT
TGTGAGTGTTGTTTTTTTAATTCATTATGTGGGTTGTATTTGTATGTGGGTGCTTTTACT
TTTGACGAAGTCTGGTAATCAGTCGAAGGCCAAAAGTGGTTGTGGATTTCACCTTAGGAG
CATAACTTTACAAGACAACTTCCTTTTTCTATATTGCCCGTTTAGTGTTGTATCCTATTA
CGGTTATTCTTGATTGGTTTTCTTGTGACAGTTGGGTTAACGTATATGCGGTGTCTCAAT
CAATAGCTTTTGGGGTTCGGCGTGCCAACATTCTAGAGTAGTTGCTTATTTTTTCTTGTT
TTTATGGAGTAAAGTTGTTACTCTGTTGCGAACAACGACCCTTGATTGCGAGGGATCGAT
TGTTCGGTTAAGTGATAAGAGGGGGTTGCTTATTTTTGCGATAGCAGATTTTTATAGATT
TTTTGATATTTTTGGAGTTATTCTTATTTATTGGTCGGGACATCCCGTTCGTATTGCTGA
AGGTTTTCCTTTCCTCCCCAGATATGAGGTTAGTGTTAATGTTATCTATACAAATGCCCG
GTCATGGGGTTAACAATTCATCGAAATTTACTATCTCATAACAATGGTGATCCCCTTATG
GTTTTCCAATGAGTATCATATATATATTTTTTCACATATATATTTGCTCAAAACAATGAC
GGAAAAGTCCCTTGATGGGTTGACCTTCCTTTCCTCGTTTTTTATGCGTATTTCTATTTG
AGTGAATGCTTCTTTCCGATTATTCTTGGTTATTTTTAGATTGATTGGTTTATGTATTTT
TTTATATCTTATGACTTAGAGTTAGATTTTCTTTATTTTTTGAGGAGTTATCCACTTTTT
TATTTGGTGGGTACACCGACGCTCAGCGGATTATTTTTTTAACTTTTGCTCCTCCTTTTA
TGCTTTTGTAAATCCATTTTTGTCATTTGTTCCAAGCCAGTGAGCCCGTTCGGTCATATT
TGCGGGTTTTTAATTGGGGTAGGTTTTCGAATAATTGATTCATAGTTGTGGGGATATGTA
GTTATTGATCGCAACGATTAATCTTATGCTATCTCGTGCCAATGGATGTATGGGGTTATA
CTTAATATGGGTTTGGGTCTAGTTTATATGCCAGGTTTGTCTCGGTTTTTGTTGCAAATT
CTAGACGTTGGAGCGAGTTTTATAAAAGGTTATGGTTATCCAGATACATTGTGTTTTTTA
GTCTGAAATGCGCCCCCTCTTAATTTTGGGAATAGTTTTAAGGTTGTGGATTAACTTATT
TTTTCTTTTAGGCGCTAACCTTATTTATCTAAGCACAGGTGTCTTGGTATCCGGATATTT
TTTTTTTCATGCATTCTATACTTTTAGTTGATTATGTTTTTTTACTTTCGTTGGAGGGCT
TGGTTTCATTTGTTCATATCGAGTAGGAAGATTTTGATGATTCTTATTTATGGTTGTTTT
TATTCTCTTGTATTTTAAGGAGATAATCGTTATTTTTGTCTATTTGTTTTCATATTTCTA
TATAGCCAATTATAGATTTTTGGTGGAGGTTGGTTGTTCTATGTTGTATTATACAAAATA
ATCTAAAGCGGATCTACGCCTTCAACGATGGGAGTTGTTTTATGCATCTGTGTTTGCGCA
TACAAAGGCCAATCCTTTCTCTGCTCCGCGCATGCGCCCACCCGTTCGCTTGTCATCTCA
CTTGTACGCGGGTTTTTTTATCGTTCTTTTTGGTTACATTTATGCGGTTGGGCAATTGAT
AGATTAAAAATATGCTTTCACTTAGCATTGGTTATATAGATTTTCATGGTTTCGTTTGCT
TTTCATTTTACCAGCTTTTAAGCCTTTTTATTGGCGGATGTATCAGATCCAGAATCGTTA
TTTTGGGATCCTTTTGCGGTTTATCAAGATTATTTGAATGTTCTTAGAAATTTGGTTTTT
TTTTTTTTCACGGTTACGTTGTATCTTCGTTTTTATATTATATGCATATGGGGTCTTCTA
GTTACATGGTTATTTTTATCATGTTTCTAGTTTTTCTATGGATCTGTTTTTATTAGT

#FY1VietnamellaDabie
GGCTTTTTTTCCCTTCTTTGATGCCCTCCGTGAATCATACACACTTCAAAGATTACTTAT
TCTTTTTCATATCTTTAAAATTCTGGTTTTCCTAATTTACAGTCAGCATTACATACTTGG
CTGCCTCCCTTGTTAGTTATATTAGGTGGTAACAACCACAATTTGCCATTGTCCCAGGAC
CCTTATCCTTATGTTGATGAACATAGAAATATCGCCGGACCTGCGTCGCTGCGCAAATAT
GCGGCACTTTATACTTATGTGCATATCATCTAGTTTGCGTTTAGACCTTATCTGTTGTAT
CAATGCACGGTTTTCTGCATCATAACGCAAATGAATGCTTTTAGGTAATAGGTGCTCTCG
ACCTCAGCAAGGGCTCTTTTTTGTTGATTATTCAATGGCGAAATTATAGGTCTAACTGAT
GTGGGTATATCTTTCTGTATGCACGCTTATGGTAGTCTCCTGGGCAATTCTTTGGGGCAC
GTATACAACTTTTCGCATCCTACTGGACTCTTGTCATGGTTGGGGGTTGCGTGAAAGCAC
TTACCGTTTTACTTCATTGTTTCCTTATGTGCGCGCACATGTCACTCTTTTTCACAACGG
TCAAAACCATGGTTAAAGGATCGAAAATCCTTCACCTATTAGTGAAGACTCTGGTTATGT
CTTCATTTTTATCTCTTCCTATAACCTACTCTGGGACCGAAATTATCCGCAACCCTGTAC
CCGTCAATCACCGATGTATTTT-TTGCTAGCATTTCGTCATCCAAAATTGGGGGTATGCC
TGTATTCATGCATCTTTTTATCCCTCGGGATGCTTTACCATAACAATCTTTTGAGATGTA
GATGTTTCTTTACTGATGGGCCGCCGTGAGACCTAATATACGGCAGTTTACATCTTATTT
TTTATGGACCTTATTATTTGGGCTGTCGGATATGGACTCTTAGTTCTATCGGCGATTGGC
ACCGACAATTAAAGTATGTACGCCAGCTTGTATATTTTTATGTATCCATATATGGGGTTG
GAATGTTGTCCCTATTTGGGCCCGAATGCTTCCCGATAAAAATAGTTTGCTCTCCCCGCT
TACCTCTTTGCAGGTGAAGGGGCGGACGGTGACGTTACCCCTTGCGCATGCCAGCGGGCT
CGTGATTGCATTTTCTTCACTGCGGGTTCTCATTTGGGCGTAATTATACACACATAAATC
GGCAGGGTTACATGACGATCCCTTTGTTGTCGTGTATACGCATCTTTCTCTTCCTCCGTT
TGCGGGCATACATCTCTACGACGAACTAAACTCTTTTGACCGCGGGGGGGACCATTT-TA
CACATTTTTGTTTTGGCACCGAGTTAATCTATCTCCGGTTGGATATTCCAATATAGCAGA
AGGGAAAAGATCTTGGTCTTGGATATTAGCATTTGCATGGCTTTGGTTGTGTTGGCCACA
ATTTACGTGGATGAGTGAACCGGCTATTACGCGCACATATATGCGTCCACGGATAAATTT
AGTGTTGCACTTCAGGGTCATAAGCCTCTTCTTGGCTTGGTTGTTTTTTTACATGGGGTT
ACGGGTGTCTGCAATCTCATGAATGTTTCAGAACTATAGTGTGCCATTCATAGTCTTCAT
GGGCGTTTGCATATGGGGGTATCATGTTCCTTTTACGGTTTCTTAACCAATGTTAAACCA
TTATGTATTTTTGGGTAATTACTTTTCCCACATTCTGGTTAGGGATCCCGCGTATCGATA
CCGAGCTAACAGTGAAGTGTTCACATGGTCACATTCATATGGGTTTATTTATTTATGTTG
GAGCTTGTAGCACGCAGTGTTACCCCGCGACAAGTAAGGACTCCTTCAGAAGAATCCCTT
ATGACATTACTTTTCAGACAACTTCTATCTGTATATACACTTGTGGTATTATTTACTTTT
TTAAAGTAACAACGTATTCTGAGGCAATATGAGTATTGACATCTCCGCATACTTATTTAT
GCCTCCTCCTCGTTCTTATTTTGAGAATCATACCTCCTACTTAAACATGGCACATGTATG
AGTAGATATCGATTCTGACGTTTTGAGTGAAACGGCGTTTCCATAAGCCAATCGATTTAT
ACGCGCGAGTCTCATCTGGCCTCCTCTTGGGTAAGTGAGCATCCGG-CGTTAACAACAGT
TCTATAACGCCGGCTTTTAGGCATGTCGAATTGGGCACCTACACTGTGACAAGCCTGCCC
TACGGGCATGGGCATGCACCTAGGGTTGTCATGTTCATTACATATCATGTGCGGAATACC
GGAGGACTACACTCAACTTATGTACTTGGTTCGTGGGATATTTTTATGTTCGAATTTTTT
TATTCTTTTTGGCTTTTCAAGAGTTTCCCTCGTGATTGGGCACTGCCCCACGGATTCCCT
TAACCCTCAATCCCTCTAAACGCATCTTTGCTCGGGTACGTACTGGCCACAGCCTATGAG
GAACAACCAGGTTCAGGTTTTTTACGTATCTGGGTTATTACGCCTCAGCTAGATAATGAG
CCCTTTCATGCGAGCGTTAGGTCTCTTTTATGCACGGTTCAGGCTCAGTTTATGGACACT
TCTTTGTTGTTTTCGCATATTGACATTTCCCCACACATTGGTTGAGCGCGCTGTATGCAT
TGTGAGTGTTGTTTTTTTAATTCATTATGTGGGTTGTATTGGTTTGTGGGTGCTTTTACT
TATGACGAAGTTTGGTAATCACTCGAAGGCCAAAAGTGGATTGGGATCCCACCTTGCGAG
CATAACTTTACAAGACAACTACCGTGTTCTATAATTCCCATTTAGTGATGTTTCCATATG
TGGATTTAATTAAATGGTTTTTTTGTGACAGATGGGTTAACGTATATGCGGTGGCTCAAT
CAATAGCCTTTGGGGTTCGGCGTGCCAACATTCTAGAGTAGTTGCTTATTTCTTCTTGTT
TTTGTAAAGTAAATGTGTTGCTCTGTTGCGAACAACGACCCTTGATTGCGAGGGATCGAT
TGTTCGGTTAAGTGATAAGAGGGGGTTGCTTATTTATGCGATAGCAGATTTTTATAGATT
TTTGTGTTTTTCTGGTCTTTTGGTTATTTATTGGTCGGGACCTCCCGTTCGTATTGCTGA
AAGTTTTCCGTTCTTGCCCATGCCTATTCAATTATTTGCTTTTGTATATTCTGTCCTATG
GGCTTGGGGTTAACAACTCTTCGAAATATGCTATCTCATAACAATGGTGATCCCCTTTTG
GTTCTCCAATGGTATATAGATTTCTATGTATGTACATGTATACTTGCTCAAAAGAATCTC
GGAAAAGTCCCTTGATGGGTTGACCTTCCTTTCCTCGTTTTTTATGCGTATTTTTATTTG
AGTGAATGCCTTTTTCCGAATTTTCTAGGTTATTTTTAGTGTGATTCGCCTATGTATGGT
TTTTTATTTTTTTACTTAGACATAATTTTTTTTTAATTATTGAGCTCCTATCCACTTTTT
TATTTGGTGGGTACACCGACGATCAGCGGTCTATTTTTTTAACCTTTGCTCCTCCCTTTT
TGCTTTTGTAAATCCATTTATGTCACTTGTTCCAAGCCAGTGAGCCCATAGGGTCATATT
TGCGGGTTTTTAACTGGGGTAGGTTTTCGAGTATTTGATAGGTAGTTGCGGGGGTATGTA
GTTTTTGATCGCAAGGAATAATCTTGTGCTATCTCGTGCCAATGGTTGTTTGGGGTTATA
CATAATATGGGATTGGGGCTTCTATATATGCCAGGTTTGTCTCGGATTTTGTTACAATTT
CTAGACGTCGGAGCGAGTTCTATAAAAGGCTTTAATTATCCAGTTAGTTTGTGTTTTTTA
GTCGCAAATGCGCCCCCACTTAATTATGGGAATAGTTTTAAAGTTGTGGATACGGTTATA
TATTCTTATGGGCGCTAACTTTATTTTGCTAAGCACAGGGCATGGGGTAGTCGGATAATT
TTTATTTCATGCATTCTGTACTTTTAGTTGATTATTCTTTTTTACTTATGTTGGAGGGCT
TGA--GCTTCTGTAGATATTTGTCGATGGTATTCTGATGATTCTTTTTTATGGTTGTTTT
TATTCTCTTGTATTATAAGGAGATAATCGTTATTTCTGTTTATTTGTTTTCATATTTTTA
TATAGCCAATTATAGATTTTTGGTGGAGGTTGGTTGTTCTATGTTGTATTATACAAAGTA
ATCTAAAGCGGATCTACGCTTAGAACGGTGGGAGTGCCTTTATGCATTTGTATTTGCGCA
TACAAAGGCCAATCCTTTCGCTGTTCCGCGCATGCGCCCACCCGTTCGCTTGTCATCTCA
CTTGTACGCGGGTTACTTTATCGTTTTTTATGGTTACATTTATGCGGTTGGGCAATTGAT
TGATTAAAAATATGCCTTCACCTAGCATTGGTTATATAGATTTGCATGGTTCCAATTGCT
ATTCATTCTACCAGCATTTAAGCTTTTTTATTGGCGGGCATATCAGATCCAGAATCGAAA
TTTTGGGTTCCTTTTGCGGTTTATCAAGATTATTTGAGTGCAGTTAGAAATCTAGTATGT
TTATTATTCACGGTTACATTGTAACTTCGTTTCTATATTTTTTTCGTGTGGGGAGATTTA
TCTGCATGGTTATCTTTCTCATGTTTCTAATTTTTTTGTGGATCTGTTTTTATTAAT

#FY2Vietnamella
GGTTTTCTTTCCCTTCTTTGATGCCCTCCGTGAATCATATACACTTCAAAGATTACTTAT
TCTTTTTCATATTTTTAAAATTCTGGCTTTCCTAATTTACAGTCAGCATTACATACTTGG
TTGCCTCCCTTGCTAGTTATATTAGGTGGTAACAACCACAATTTGCCATTGTCCCAGGAC
CCTTATCCTTATGTTGATGAACATAGAAATATCGCCGGACTTGCGTCGCTGCGCAAATAT
GCGGCACTCTATACCTATGTGCATATCATCTAGTTTGCGTCTAGACCTTATCTGCTGTAT
CAATGCACGGTTTTCTGCATCATAACGCCAATGAACGCTTTCAGGTAATAGGTGCTCTCG
ACCTCAGCAAGGGCTCTTTTTTATTGATTACTCAATGGCGGGATTATAGGTCTAACTGAT
GTGGGTATATCTTTCTGTATGGACGCTTATGGTAGTTTCCTGGGCAATTCTTTGGGGCAC
GTATACAACTCTTCGCGTCCTACTGGACGACTGTCATGGTTGGGGGTTGCGTGAAAGCAC
CTACCGTTTAACTTCATTCTCTCCTTATGTGCGCGCACATATCACTCTTTCTCACAACGG
TCAAAACCCTGGGTAAAGGAGTGAAAATCCTTCACCTATTACTTAAGAATGTGGTTATGT
CTTTATATCTACCTCTACCTCTAACCTACTTTGGGACCGAAATTATCCGCAACCTTGTAC
CCGTCAATCACCGATGTATTCT-TTGCTAGCATCTCGTCATCCAAAATTGGGGGTATGCC
TGTCTTCATGCATCTTTATTTCCTTCGGGCTGATTTACCCTAACAATATTTTGTCTTTTT
CATGTATTTTTACTGATGGGCCGCCGTGAGACCTAATCTCTGGCAATCTACGTGTTATTT
TTAATGGACTTTATTATTTGGGCTGTCGGATATGGACTCTTAGTTCTATCGGCGACTGGC
ACCGACAATTAAAGTATGTACGCCAGCTTGTATATTTTTATGTATCCATATATGGGGTTG
GAATGCTGTCCCTATCTGGGCCCGAATGCTTCCCGATAAAAATAGTTTGCTCTCCCCGCT
TACCTCTTTGCAGGTGAAGGGGCGGACGGTGACGTTACCCCCTGCGCATGCCAGCGGGCT
CGTGACTGCATTTTCTTCACTGCGGGTTCTCATTTGGGCGTAATTATACACACATAAATC
GGCTCGGTTACATGACGATCCTTTTGTTGTCGTGTATACGCATCTTTCTCTTCCTCCGTT
TGCGGGCATACATCTTTACGACGAACTAAACTCTTTTGACCGCGGGGGGGACCATCT-TA
CACATTTTTGTTTTGGCACCGAGTTAATCTATTTCCGGTTGGATATTCCAATATAGCAGA
AGGGAAAAGATCTTGGTCTTGGATATTAGCATCTGCATGGCTTTGGTTGTGTTGGCCACA
ATTTACGTGGATGAGTGAACCGGCTATTACGCGCACATATATGCGTCCACGGATAAATTT
AGTGTTGCACTTCAGGGTCATAAGCCTCTTCTTGGCTTGGTTGTTTTTTTACATGGGGCT
ACGGGTGTCTGCAATCTCATGAATGTTTCAGAACTATAGTGTGCCATTCATAGTCTTCAT
GGGCGTTTGCATATGGGGGTATCATGTTCCTTTTACGGTTTCTTAACCAATGTTAAACCA
TTATGTATTTTTGGGTAACTACTTTTCCCACATTTTGGTTAGGGATCCCGCGTATCGATA
CCGAGCTAACAGTGAAGTGTTCACGTGGTCACATTCATATGGGTTTATCTATTTATGTTG
GAGCTTGTAGCACGCAGTGTTACCCCGCGACAAGTAAGGACTCCTTCAGAAGAATCCCTT
ATGACATTACTTTTCAGACAACTTCTATTTATATATACACTTGTGGTATTATTTACTTTT
TTAAACTAACAACGTATTCTGAGGCAATATGAGTATTGACATCTCCGCATACTTATTTAT
GCTTCCTCCTCGCTCTTACTTTGAGAATCATACCTCTTACTTAAACATGGCACATGTATG
AGTAGATATCGATTCTGACGTTCTGAGTGAAACGGCGTCTCCATAAGCCAATCGGTTTAT
ACGCGCGAGTTTCATCTGGCCTCCTCCTGGGTAAGTGAGCATCCGG-CGCTAACAACAGT
TCTATAACGCCGGCTTATAGGCATGTCGAATTGGGCACCTACATTGTGACAAGCCTGCCC
TACGGGCATGGGCATGCACCTGGGGCTGTCATGTTCATTACATCTCATGTGCGGAATACC
GGAGGACTACACTCAACTTATGTACTTGGTTCGTGGGATATTTTTATATTCGAATTTTTT
TATTCTTTTTGGCTTTTCAAGAGTTTCCCACGCGATTGGGCACTGCCCCACGGATTCCCT
TAACCCTCAATCCCTCTAAACGCATCTTTGCTCGGGTACGTACTGGCCACAGCCTATGAG
GAACAACCAGGTTCAGGTTTTTTACGTATTTGGGTTATTACGCTTCAGCTAGATAATGAG
CCCTTTCATGCGAGCGTTAGGTCTCTTTTATGCACGGTTCAGGCTCAGTTTATGGACACT
TCTCTGTTGTTTTCGCATATTGACATTTCCCCACACATTGGTTGAGCGCGCTGTATGCAT
TGTGAGTGTTGTTTTTTTAATTCATTATGTGGGTTGTATTGGTTTGTGGGTGCTTCTACT
TTTGACGAAGTTTGGTAATCATTCGAAGGCCAAAAGTGGATTGGGATCCCACCTTGCGAG
CATAACTTTACAAGACAACTACCATGTTCTATAATTCCCATTTAGTGGTGTTTCCATGTA
TGGATTTAATTAAATGGTTTTTTTGTGACAGATGGGTTAACGTATGTGCGGTGGCTCAAT
CAATAGCTTTTGGGGTTCGGCGTGCCAACATTCTAGAGTAGTTGCCTATTTCTTCTTGTT
TTTGTAAGGTAAATGTGTTGCTCTGTTGCGAACAACGACCCTTGATTGCGAGGGATCGAT
TGTTCGGTTAAGTGATAAGAGGGGGTTGCCTATTTATGCGATAGCAGATTTTTATAGATC
TTTGTGTCTTTCTGGTCATTTGGTTATTTATTGGTCGGGACCTCCCGTTCGTATTGCTGA
AAGTTTTCCGTTCTTGCCCGTGCCTATTCAGCTATTTGCTTTTGTATATTCTGTCCTGTG
GGGTTGGGGCTAACAACTCTTCGAAATATGCTATCTCATAACAATGGTGATCCCCTTTTG
GTTCTCCAATGGTATATAGTTTTTTATGTATGTACGTGTATACCTGCTCAAAAGAATCTC
GGAAAAGTCCCTTGATGGGTTGACCTTCCTTTCCTCGTTTTCTATGCGTATTTCTATTTG
AGTGAATGCTTTTTTCCGAATTTTCTAGGCTATTTTTAGTTTGATACGCTTATGTGTGGC
TTTTTATTTTTATACTTAGACATAATTTTTTTTTAATTATTGAGCTCTTATCCACTTTTT
TATTTGGTGGGTACACCGACGATCAGCGGTCTATTTTTTTAACCTTTGCTCCTCCCTTTT
TGCTTTTGTAAATCCATTTATGTCATTTGTTCCAAGCCAGTGAGCCCATAGGGTCATATT
TGCGGGTTTTTAATTGGGGTAGGTTTTCGAGTATTTGGTAGGTAGTTGCGGGGGTTTGTA
GATCTTGATCGCAAGGAATAATCTTGTGCTATCTCGTGCCAATGGTTGTTTGGGGCTATA
CATAAAATGGGATTAGGGCTTCTATATGTGCCAGGTTTGTCTCGGATTTTGTTACAATTT
CTAGACGTCGGAGCGAGTTCTATAAAAGGTTTTAACTATCCAGTTAGTTTGTGTTTTCTA
GTCGCAAATGCGCCCCCACTTAATTATGGGAATAGTTTTAAAGATGTGGATAGGGTTATA
TATTCTTATGGGCGCTAACTTTATTTTGCTAAGCACAGGTCGCGGGGTAGTCGGATAACC
TTTATTTCATGCACTTTGTACCTTTAGTTGATTATTCTTTTCTACTTATGTTGGAGGGCT
TGGTTGCTTTTGTAGATATCGACCAGGAAGATTTTGATGATTCTTTTTTATGGTTGTTTT
TATTCTCTTGTATTATAAGGAGATAATCGTTATTTTTGTTTATTTGTTTTCATATTTTTA
TATAGCCAATTATAGATTTTTGGTGGAGGTTGGCTGTTCTATGTTGTATTATACAAAGTA
ATCTAAAGCGGATCTACGCCTAGAACGGTGGGAGTGCCTTTATGCATTTGTGTTTGCGCA
TACAAAGGCCAATCCTTTCGCTGTTCCGCGCATGCGCCCACCCGTTCGCTTGTCATCTCA
CTTGTACGCGGGTTACTTTATCGTTTTTTGTGGTTACATTTATGCGGTTGGGCAATTGAT
TGATTAAAAATATGCCTTCACCTAGCATTGGTTATATAGGTTTGCATGGTTCCAATTGCT
ATTCATTCTACCAGCATTTAAGCCTTTTTATTGGCGGGCATATCAGATCCAGAATCGAAA
TTTTGGGTTCCTTTTGCGGTTTATCAAGATTATTTGAGTGCAGTTAGAAATTTAGTATGT
TTATTATTCACGGCTACATTGTAACCTCGCTTCTATACTTTTTTCGTGTGGGGAGGTTTA
TCTGCATGGTTATCTCTTTCATGTTTCTAATTTTTTTGTGGATTTGTCTTTATTAAT

#FYCaenis
GGATCTTTCTCCAGTTTATGGTATCCTCCGTGGGAAATTTAAACCTCATTGATTAATTGT
TCTTTTTCTTATTTTTAAAATTTTGGCTTTCCTAATTTACTGACAGCACTGTTTACCTGC
TTGCATCCTTTGCTAGTTATATTAGGTGGTAACAACCACAATTTGCCACTGTCCCAGGAC
CCTTATCCTTATGTTGATGAACATAGAAATATCGCCGGACTTGCGTCGCTGCGCAAATAT
GCGGCACTCTATACTTCTGTGCATATCATCTAGTTTGCGTTTAGACTTTATCTGTTATGT
CAATGCACGGCTTTTTGCATCATAACGCCAATGAATGCTTTCAGGTAATAGGTGTTTTCG
ACCTCAGCAAGGGCTCTTTTTTATTGATTACTCAGTGGCGGGTTTATAGGTCTAACTGAT
ATGGGTATATCTTTTTGTATGCACGCTTATGGTAGTCTCCTGGGCAATTCTTTGGGGCAC
GTATACAATTTTTCGCATCCTACTGGATGACTGTCATGGTTGGGGGTTGCGTGAAAGCAC
CTACCGTTTTACTTCATTCTTTCCTTATGTGCGGGCACATATCATTTTTTTTCACAACGG
TCAAAACCTTGGGTAAAGGAATGAAAATCCTTCACCTATTTCTTAAGAATGTGGTTGTAT
ATTTATCTCTACGTTTACTTTTGACCTACTTTGGGACCGAAATTATCCGCAACCTTGTAC
CCGTCAATCACCGATGTATTTT-TTGCTAGCATCTCGTCATCCAAAATTGGGGGTATGCC
TGTTTTCATGCATCTTTCTGTCCTTCGGGCTAGTTTACCTTAACATTCTTTTGAGTTTTA
TTCGTGTCTTTACTGATGGGCCGCCGTGAGACCTAATATACGGCACTTTACGTTTTATTA
TTTATGGACCTTATTATTTGGGTTGTCGGATTTGGACTCCTAGTTTTATCGGCGACTGGC
ACCGACAATTAAAGTATGTACGCCAGCTTATATATTTTTATGTATCCATATATGGGGTTG
GAATGTTGTCCTTATTTGGGCCCGAATGCTTCCCGATAAAAATAGTTTGCTCTCCCCGCT
TACCTCTTTACAGGTGAAAGGGCGGACGGTGACGTTACCCCTTGCGCATGCCAGCGGGCT
CGTGACTGCATTTTCCTCACTGCGGATTCTCATTTGGGCGTAATTATACACACATAAATC
GGCAGGGATACATGACGATCCTTTTGTTGTCGTGTATACGCGTCTTTTTTTTCCTCCGTC
TGCGGGCATACATCTCTACGACGAATTAAACTCTTTTGACCGCGGGGGGGACCATTT-TA
CACATTTTTGTTTTGGCACCGAGTTAATCTATTTCCGGTTGGATATTCCAATATAGCAGA
AGGGAAAAGAGCTTGGACTTGGATATTAGCATCTGCATGGCTTTGGTTATGTTGGCCACA
ATTTACGTGGATGAGTGAACCGGCTATTACGCGCACATATATGCGTCCACGGATAAATTT
AGTGTTGCACCTCAGGACCATAAGCCTCCTCTTGGCCTGGTTGTTTTTTTACGTGGGGTT
ACGGGTGTTTGCAATCTCATGAATGTTTCAGAACTATAGTGTGCCATTCATAGTCTTCAT
GGGCGTTTGCATATGGGGATATCATGTTCCTTTTACGGATACTTAACCATTGTTAAACCA
TTGTATATTTATGGGTAATTACTTTTCCCACATTTTGGCTAGGGATCCCGCGTATCGATA
CCGAGCTAACACTGAAATGTTCTCATGGTCATATTCTTATGGGTCTATTTATTTATGTTG
GAGCTTATAGCACGCAGTTCTTCCCCGCGACAAGTAGCGATTCCTTCAGAAGAATCCCTT
ATGACACTACTTTTCAGACAACTTCTATTTGTATATACACCTGTGGTATTATATAGTTTT
TTAAGGTAACAACGGTCTTTGAGGCAACATGAGTATTGACATTTCCGCGTACTTGTTTAT
GCTTCCTCTTCGCTCTTACTCTGAGAATAGGACCGCGTACCTAAACGTGGCACATGTATG
TCTAGATATCGATTAACACGCTTTGAGTGAAACAACGTCTCCGTAAGCCAACCGGTTTGT
ACGCGCGAGTTTCATCTGGCGTCCAGCTGGGTAAGTGAGCACCCGG-CGCTAACAACAGT
TATATAACGGTGGTTTTTAGGCATGTCGAATTGGGCACCTTCATTGTGACAAGCCTGCCT
TACGGGCTTGGGCATACACCTTGGGTTGTCATGTTCACTACATATCATGTGCGGAGTACC
GGAGGACTACATTCAACTAATGTACATGGCTCGTGGGATATTTTTATGTTCGAGTTTTTT
TGCTCTTTTTGGCTTTTCAAGAGTTGCCCACATGACTGGTCATTGCCCCGTGGATTCCCT
TAACCCTCAATCCTTCTAAACGCATCTCTGCTCGGGTACGTACTGGCCACAGCTTATGAA
GAACAACCAGCTTCAGGTTTTTTACATATTTGGATTATTACATCTCAGCTAGATAATGAG
CCCTTACATGCGAGCGTTAGGTCACTTTTATGCACGGTTCAGGTTCAGTATATGGACACT
TCTGCGCTGCTTACGCATACTGACATTTCCCACCACATTGGTTGAGCGCGCTGTAAGCAT
TGTGAGTGTTGCTTTCTTAATTCATTATGTGGGTTATATTGGTCTGTGGGTGCTTTTACT
TTTGACGAAATTTGGTAATCAATCGAAGGCCAAAAGTGGTATGGGATCCCACCTTGCGAG
CATAACTTTACAAGACAACTACCACCTTCTATAATTCCCATTTAGTGACTTATCCTAATA
CAAATTTAATTGGGTGGTTTTTTGCTGACAGATGGGTTAACGTATATGCGGTGGCTCAAT
CAATAGCTTTTGGGGTTCGGCGTGCCAACATTCTAGAGTAGTTGCTTATTTTTAGTTGTT
TATGTGGAGTTAAGCTGCTGCTCAGCTGCGAACAACGACCCTTGATTGCGAGGGATCGAC
TGTTCGGTTAAGTGATAAGAGGGGGTTGCTTATTTATGCGATAGCAGATTTTTATAGTTT
TTTAGTTTTTTTTGGCCATCTTCTTATTTGTTGGTCGGGACCTCCCGGCCGTATTGCTGA
AGTTATTCCTTGCTTGCCCTTATGTCTATCCCCACATTTATTTGCGCTCTTTCGCCTGCG
GGCCTGGGGTTAACAACTCATCGAAATTTGCTTTCTCATAACAATGCTGATCCCCTTCTG
GTTTTCCAATGGTATTTATTTTTGTATATATGTTTATGTATCTCTGCTCAAAAAGACATC
GGAAAGCTCCCTTGATGGGTTGACCTTCCTTTCTTCGTTTTTTATGCATATTTTTATTTG
AGTGAATGCCTTTCTCCGAACCTTCTAAGCTATTTCTACATTGGTTGATCTATGTATGTT
TATATTTTTGTTTACTTAGACATAATTTTTTTTTATTTTTTGATCTCTTATCCACTTTTT
TATTTGGTGGGTACACCGACGCTCAGCGGATTACTTTTTTAACTTGTGCTCTTCCTTTTG
GGCTTTTGTAAATCCATTTATGTCACTTGTTCCAAGCCAGTGAGCCCGTAGGGTCATATT
TGCGGGTCTTTAACTGGGGTAGGCTTTCGAATAATTGGTGGGTAGATTAGGGGGTTTGTA
GCTATTGTTCGCAATGATTAAAGCTATGCTATCTCGTGCCAATGGCTGTATGGGGGTATA
CATAAATTGGGGCAGGGGCCTACTTATATGCCAGGCTTGTCTCGGCTTTTGTTGCAAATA
CTAGACGTTGGAGCGAGCTCTATAACGGGCTCTCATTATCCAGTTAGCTTGTGTTTTTTA
GGCGGAAATGCGCCCCCACTTAATTTTGGGAATACCTTTAAAGTTATGGATATGGTTTCT
TTTTCTTTTAGGCGCTAACTTTTATTATCTAACCACAGGAGTAGGGGCATTCGGATATTA
TTTATCTCATGCACTTTGGACTTTTTGTTGAATATGTTTTTCTACTTAGGTTGGAGGGCT
TGGTTGGGTTTGTTTTTGTCGTGCAGGAAGATTATGATGATTCATATTTATAGTTGTCTT
TATTCAGTTGTATTATAAGGAGATAATCGTTATATTTGTCTATTTGTTTTCATATATTTA
TATAGCCAATTGTAGATTTCTGGTGGAGGCTGGTTGTTCTATGTTGTATTATACAAAGTA
ATCTAAAGCGGATTTACGCTTTCAACGATGGGAGTGCATCTTTGCATCTATGTTTGCGCA
TACAAAGGCCAATCCTTTCGCTGCTCCGCGCATGCGCCCACCCGTTCGCTTGTCATCTCA
CTTGTACGCGGGTTATTCTATCGTTCTTTTTGGTTACATTTATGCGGTTGGGCAATTGAT
AGATTAAAAATATGCCTTCACTTAGCACTGGTTATATAGATTTGCATGGTTCCAATTGCT
ATTCATTTTACCAGCTTTTAAGCCTTTTTATTGGCGGGCGTATCAGATCCAGAATCGAAA
TTTTGGGATCCTTTTGCGGTTTATCAAGATTGTTTGAGTAGAGATAGAATGGTACTATTT
TTATATTTCACGGTTACGTTGTAAGATCGTTGTTTTACTATATTCGTATGGGGAGATCTA
TCTGCATGGTTATCTCTCTCATGTTTCTAATTTTTCTGTGGATCTGTTTTTATTAGT

#FYEpeorus
GGATCTCTCTCCACGCTATGTTATCCTCCGTGAAAAATACTCACCTCACAGATTAATTAT
TCCTTTTCATATGTTTAAAATTCTGGTTTTCCTAATTTACAGTCAGCACTACTTACTTGC
CTGCCTCCCTTGCTAGTTATCTTAGGTGATAACAACCACAATTTGCCATTGTCCCAGGAC
CCCTATCCTTATGTTGATGAACATAGAAATATCGCCGGACCTGCGTCGTTGCGCAAATAT
GCGGCACTCTATACCTCTGTGCATATCATCTAGTTTGCGTTTAGACCTTATCTGTTGTAT
CAATGCACGGTTTTTTGCATCATAACGCCAATGACTGCTTTCAGGTAATAGGTGTTCTCG
ACTTCAGCAAGGGCTCTTTTTTATTGTTTACTCAGTGGCGGGATTATAGGTCTAACTGAT
GTGGGTTTTTTTTTTTGTATGGACGCTTATGGTAGTTTCCTGGGCAATTCTTTGGGGCAC
GTATACAACTCTTCGCATCCTATTGGATGATTGTCATGGTTGGGGGTTGCGTGAAAGCAC
TTACCGTTTTACTTCATTTTCTCCTTATGTGCGCGCACATATCACTCTTTCTCACAACGG
TCAAAACCCTGGGTAAAGGAGTGAAAATCCTTCACCTATTACTTAAGAATTTGGTTATGT
CTCTATACCTACCTTTACTTTTAACCTATTTTGGGACCGAAATTATCCGCAACCCTGTAC
CCGTCAATCACCGATGTATTTT-TTGCTAGCATCTCGTCATCCAAAACTGGGGGTATGCT
TGTCTTCATGCATCTTTATCTCCTTCGGGTTGATTTACCATAACAATATTTTGTCTTCTT
CATGTATTTCTACTGATGGGCCGCCGTGAGACCTAATCTTTGGCAATTTACGTGTTATTC
TTAATGGACTTTATTATTTGGGCTGTCGGATGTGGACTCCTAGTTTTATCGGCGATTGGC
ACCGACAATTAAAGTATGTACGCCAGCTTATATATTTTTATGTATCCATATATGGGGTTG
GAATGTTGTCCTTATCTGGGCCCGAATGCTTCCCGATAAAAATAGTTTGCTCTCCCCGCC
TACCTCTCTGCAGGTGAAGGGGCGGACGGTGACGTTACCCCCTTCGCATGCCAGCGGGCT
CGTGATTGCATTTTCCTCATTGCGGATTCTCATCTGGGCGTAATTATACACACATAAATC
GTCACGGATACATGACGATCCTTTTGTTGTCGTCTATACGCATCTCTCTCTTCCTCCGTC
TGCGGGCATACATCTTTACGACGAATTAAACTCTTTTGACCGCGGGGGGGACCATCT-TA
CACACTTTTGTTTTGGCACCGAGTTAATTTATTTCCGGTTGGATATTCCAATATAGCAGA
AGGGAAAAGAGCTTGGACCTGGATATTAGCATCTGCATGGCTTTGGTTGTGTTGGCCACA
ATTTACGTGGATGAGTGAACCGGCTATTACGCGCACATATATGCGTCCACGGATAAATTT
AGTGCTGCACCTCAGGACCATAAGCCTCCTTTTGGCCTGGTTGTTTTTTTACATGGGGCT
ACGGGTGTTTGCAATCTCCTGAATGTCTCAGAACTATAGTGTGCCATTCATAGTCTTCAT
GGGCGTTTGCATATGGGGGTGTCATGTTCCTTTTACGGCTTCCTCACCCATGCTAAATCA
TTGCGTATTTATGGGTAATTACTTTTCCCACATTCTGGTTGCGGATCCCGCGTATCGATA
CCGAGCTAGCGCTGAAGTGTTCTCGTGGTCACATTCTTGTGGGTCTATTTATTTATGTTG
GAAGATATAGTACGCAGTACTTCCCCGCGACAAGTAGCGACTCCTTCAGAAGACTCCCTT
ATGACATTACTTTTCAGACAACCTCTATTTGTATATACGTTTGTGGTATTATCTACTTTG
TTAAAATAACCACGTACTCTGAGGCAACATGAGTATTGACATCTCCGCATACTTATTTAT
GCTTCCTCCTCGTTCTTATTTTGAGAGTAGGACCTCATACCTAAACATGGCACATGTATG
AGTAGATATCGATTCTAACGCTTTGAGTGAAACAACGTCTCCATAAACCAATCGGTTTAT
ACGCGCGAGTCTCATCTGGCGTCCTCTTGGGTAAGTGAGGACCCGG-CGCTAACAACAGT
TCTATAACGCCGGTTTTTAGGCATGTCGAATTGGGCACCTACACTGTGACAAGCCTGCCC
TACGGGCATGGGCATGTACTTAGGGTTATCATGTTCACTACATCTCATGTGCGGAATACC
GGAGGACTACACTCAACTAATGTACTTGGCTCGTGGGATATCTTTATGTTCGAGTTTTTT
TATTCTTTTTGGCTATTCAAGAGCTTCCCACGTGACTGGGCATTGCCCCGCGGATTCCCT
TAACCCTCAATCCCTTTAAACGCATTTCTGCTCGGGTACGTACTGGCCACAGGATATGAG
GAACATCCAGGCTCAGGCTTTTTACGTCTTTGGATTATTACATCTCAGCTAGATAATGAG
CCCTTACATGCGAGCGTTAGGTCAGTTTTATGCACGGTTCAGGTTCAGTATATGGACACT
TCTCTGTTGTTCTCGCATATTGACATTTCGCGCCACATTGGTTGAGCGCGCTGTATGCAT
TGTGAGTGTTGCTTTCTTAATTCATTATGTGGGTTGTATTGGTTTGTGGGTGCTTTTACC
TTTGACGAAGTTTGGTAATCAATCGAAGGCCAAAAGTGGTTTGGGATCCCACCTTGCGAG
CATAATTTTACAAGACAACTACCTCGTTCTATAATTCCCATTTAGTGTTATATCCTATTA
CGGCTCAAATTAGTTGGTTTTTTTGTGACAGTTGGGTTAACGTATGTGCGGTGGCTCAAT
CAATAGCTTCTGGGGCTCGGCGTGCCAACATTCTAGAGTAGTTGCTTATTTCTTCTTGTT
TTTATGGGGTAAGGCTGTTGCTCTGTTGCGAACAACGACCCTTGATTGCGAGGGATCGAT
TGTTCGGTTAAGTGATAAGAGGGGGTTGCTTATTTATGCGATAGCAGATTTTTATAGATT
TTTTGGTTTTTTTGGTGTTTTGCTTATTTATTGGTCGGGACTTCCCGTTCGTTTTGCTGA
AAGTTTTCCTTTCTTGCCCCTATTTATTCCCAACATTAGTTATATATGTACTGATCTACG
GTCGTGGGGTTAACAACTCCTCGAAATATGCTATCTCATAACATTGGTGATCCCCTTTTG
GTTTTCCAATGATATTTGGCTATCTATGTATACACGTGTATATTTGCTCAAAATCATGTC
GGAAAAGTCCCTTGATGGGTTGACCCTCCTTTCCTCGTTTTCTATGCGTATTTCTATTTG
AGTGAATGTCTTTCTCCGAGTATTCTTGGTTATTTTTAGTTTGATTGGGTTATATCTTTT
TATCTATTTTATGACTTAGACCAAATTTTTTTTTATTTTTTGAGGTCTTATCCACTTTTT
TATTTGGTGGGTACACCGACGGTCAGCGGATTATTTTTTTAACTTTTGCTCTTCCTTTTT
TGCTTTTGTAAATCCATTTTTGTCATTTGCTCCAAGCCAGTGAGCCCGTAGGGTCATATT
TGCGGGTCTTTAATTGGGGTAGGCTCTCGAATTGTTGATGGATAGTTGTGGGGTGTTGTA
GTTGTTGTTCGCAACGATTAAGCTTGTGCTATCTCGTGCCAATGGTTGTTTGGGGCTATA
CTTAATATGGGGTTGGGGCTTACCTATATGCCAGGCTTGTCTCGGCTTTTGTTACAAATT
CTAGACGTTGGAGCGAGTTATATAAAAGGCTTTAATTATCCAGATGCTTTGTGTTCTTTA
GTCGCAAATGCGCCCCCACCTAACTTTGGGAATAGTTTTAAAGTTGTGCATATGGTTGCT
TTTTCTTTTAGGCGCTAACCTTATTTTAGTAAGCACAGGACGTGGGGTAAGCGGATATTT
TTTTTTTCATGCATTTTGCACTTTTAGTTGATTATGTCTTTCTACTTGCGTTGGAGGGCT
TGGTTTCATTTGTTCATATCGACCAGGAAGATTTTGATGATTCTTATTTATAGTTGTTTT
TATTCTCTTGTATTATAAGGAGATAATCGTTATTTTTGTTTATTTGTATTCATATTTTTA
TATAGCCAATTATAGATTTCTGGTGGAGGTTGGTTGTTCTATGTTGTATTATACAAAGTA
ATCTAAAGCGGATCTACGCTTTCAACGATGGGAGTGCTTTTTTGCATTTGTGTTTGCGCA
TACAAAGGCCAATCCTTTCGCTGCTCCGCGCATGCGCCCACCCGTTCGCTTGTCATCTCA
CTTGTACGCGGGTTATTTTATCGTTTTTTATGGTTACATTTATGCGGTTGGGCAATTGAT
TGATTAAAAATATGCTTTCACTTAGCATTGGTTATATAGATTTTCTTGGTTTAAATTGCT
ATTCACTTTACCAGCCTTTAAGCCTTTTTATTGGCGGGCGTATCAGATCCAGAATCGAAA
TCTTGGGATCCTTTTGCGGTTTATCAAGATTATTTGAATGCACTTAGAAAGTTTCTTTTT
TTTTTTTTCACGGCTACATTGTATCTTCGTTGTTATATTTTATTCGTGTGGGGAGATATA
GCTGCATGGTTATTTTTTGCATGTTTCTAATTTTTTTGTGGATCTGTTTTTATTAGT

#FYEpeorusATP6
GGTTCTTTCTCCTCGCTATGCTATCCTCCGTGAAAAGTACTCACCTCACAGATTAATTAT
TCTTTTTCCTATGTTTAAAATTTTGGCTTTCCTAATTTACAGTCAGCACTACTTACCTAC
TTGCCTCCCTTGATAGTTATCTTAGGTGATAACAACCACAATTTGCCATTGTCCCAGGAC
CCTTATCCTTATGTTGATGAACATAGAAGTATCGCCGGACCTGCGTCGCTGCGCAAATAT
GCGGCACTTTATACCTCTGTGCATATCATCTAGTTTGCGTTTAGACCTTATCTGCTATCT
CAATGTACGGCTTTCTGCATCATAACGCAAATGAATGCTTTAAGGTAAAAGGTGATTTCG
ACATCAGCAAGGGCTCTTTTTTATTGATTAATCAATGGCGAAATTATAGGTCTAACTGTC
GTGGGTTTATTTTTTTGTATGCACGCTTATGGTAGTCTCCTGGGCAATTCTTTGGGGCAC
GTATACAATTCTTCGCATCCTACTGGATGATTGTCATGGTTGGGGGTTGCGTGAAAGCAC
TTACCGTTTTGCTTCATTATCTCCTTATGTGCGCGCACATGTCATTTTTTTTCACAACGG
TCAAAACCACGGATAGAGGAATGAAAGTCCTTCACCTATTACTGAGGAGTATGGTTGTAT
ATATGGGCTTGTATTTTCCTACAACCTAATTTGGGACCGAAATTACCCGCAACCTTGTAC
CCGTCAATCACCGATGTATTCT-TTGCTAGCATCTCGTCATCCAAAACTGGGGGTCTGCC
TGTACTCATGCATCTTTATATCCATCGAGATCATTTACCATAACAATATTATGATATATA
GACGTCTATTTACTGATGGGCCGCCGTGAGACCTTATATACGGCATTCTACGTATTATTA
GTTATGGACTTTATTATTTGGGCTGTCGGATGTGGACTCCTAGTTCTATCGGCGACTGGC
ACCGACAATTAAAGTATGTACGCCAGCTTATATATTTTTATGTATCCATATATGGGGTTG
GAATGCTGTCCCTATCTGGGCCCGAATGCTTCCCGATAAAAATAGTTTGCTTTCCCCGCT
TACCTCTCTGCAGGTGAAGGGGCGGACGGTGACGTTACCCCCTTCGCATGCCAGCGGGCT
CGTGATTGCATTTTCTTCATTGCGGGTTCTCATCTGGGCGTAATTATACACACATAAATC
GTCACGGATACATGACGATCCTTTTGTTGTCGTCTATACGCATTTTTCTCTTCTTCCGTC
TGCGGGCATACATCTCTACGACGAACTAAACTCTTTTGACCGCGGGGGGGACCATCT-TA
CACATTTTTGTTTTGGCACCGAGTTAATTTATCTCCGGTTGGATATTCCAATATAGCAGA
AGGGAAAAGAGCTTGGACTTGGATATTAGCATCTGCATGGCTCTGGTTGTGTTGGCCACA
ATTTACGTGGATGAGTGAACCGGCTATTACGCGCACATATATGCGTCCACGGATAAATTT
AGTGTTGCACCTCAGGACCATAAGCCTCCTCTTGGCCTGGTTGTTTTTTTACATGGGGTT
ACGGGTGTTTGCAATCTCATGAATGTTTCAGAACTATAGTGTGCCATTCATAGTCTTCAT
GGGCGTTTGCATATGGGGTTGTCATGTTCCTTTTACGGCTTCTTCACCCATGTTAAGTCA
TTGCGTATTTATGGGTAATTACTTTTCCCACATTTTGGTTGCGGATCCCGCGTATCGATA
CCGAGCTAGCGCTGAAGTGTTCTCGTGGTCACATTCTTGTGGGTCTATCTATTTATGTTG
GAAGATATAGTACGCAGTACTTCCCCGCGACAAGTAGCGATTCCTTCAGAAGACTCCCTT
ATGACACTACTTTTCAGACAACCTTTATCTGTATATACGTTTGTGGTACTATCTACTTCT
TTAAACTAACCACGTACTTTGAGGCAACATGAGTATTGACATCTCCGCATACCTGTTTAT
GCCTCCTCCTCGCTCTTATTTTGAGAGTAGGACCTCATACCTAAACATGGCACATGTATG
AGTAGATATCGATTCTAACGCTTTGAGTGAAACAACGTCTCCATAAACCAATCGGTCTAT
ACGCGCGAGTCTCATCTGGCGTCCTCTTGGGTAAGTGAGGACCCGG-CGCTAACAACAGT
TTTATAACGCCGGTTTTTAGGCATGTCGAATTGGGCACCTACACTGTGACAAGCCTGCCT
TACGGGCATGGGCATGTACCTAGGGTTATCATGTTCATTACATATCATGTGCGGAATACC
GGAGGACTACACTCAACTAATGTACTTGGTTCGTGGGATATTTTTATGTTCGAGTTTTTT
TATTCTTTTTGGCTATTCAAGAGCTTCCCACGTGACTGGGCGTTGCCCCGCGGATTCCCT
TAACCTTCAATCCCTTTAAACGCATCTCTGCTCGGGTACGTACTGGCCACAGGATATGAG
GAACATCCAGGCTCAGGCTTTTTACGTCTTTGGATTATTACATCTCAGCTAGATAGTGAG
CCCTTACATGCGAGCGTTAGGTCACTTTTATGCACGGTTCAGGCTCAGTATATGGACACT
TCTCTGTTGTTCTCGCATATTGACATTTCCCGCCACATTGGTTGAGCGCGCTGTATGCAT
TGTGAGTGTTGCTTTCTTAGTTCATTATGTGGGTTGTATTGGTCTGTGGGTGCTTTTACT
TTTGACGAAGTTTGGTAATCAATCGAAGGCCAAAAGTGGTTTGGGATCCCACCTTGCGAG
CATAATTTTACAAGACAACTACCGTTTTCTATAATTCCCATTTAGTGTTATATCCTATTA
CGGCTCAAATTAGTTGGTTTTTTTGTGACAGTTGGGTTAACGTATGTGCGGTGGCTCAAT
CAATAGCTTTTGGGGCTCGGCGTGCCAACATTCTAGAGTAGTTGCTTATTTTTTCTTGTT
TTTATGGAGTAAGGCTGTTGCTCTGCTGCGAACAACGACCCTTGATTGCGAGGGATCGAT
TGTTCGGTTAAGTGATAAGAGGGGGTTGCTTATTTATGCGATAGCAGATTTTTATAGATT
TTTTGGTTTTTTTGGTGTTTTGCTTGCTTATTGGTCGGGACCTCCCGTTCGTTTTGCTGA
AAGTTTTCCTTTCTTGCCCCTATCTATTCCCTGACTTAGTTATATATTTATTCATCTACG
GTCATGGGGTTAACAACTCCTCGAAATATGCTATCTCATAACACTGGTGATCCCCTTTTG
GTTCTCCAATGATATCTGGACATCTATGCATACACATGTATTTTTGCTCAAAATCATGTC
GGAAAAGTCCCTTGATGGGTTGACCCTCCTTTCCTCGTTTTCTATGCGTATTTTTATTTG
AGTGAATGTCTCTCTCCGAATATTCTTGGTTATTTTTAGTTTGATTGGGTTATGTTTTTT
TATTTATCTTATGACTTAGACCAAATTTTTTTTTATTTTTTGAGGTCCTATCCACTTTTT
TATTTGGTGGGTACACCGACGGTCAGCGGATTATTTTTTTAACTTTTGCTCTTCCCTCTT
TGCTTTTGTAAATCCATTTTTGTCATTTGTTCCAAGCCAGTGAGCCCGTAGGGTCATATT
TGCGGGTTTCTAACTGGGGTAGGCTCTCGAATTATTGATGGATAGCTATGGGGTGTTGTA
GTTGTTGTTCGCAACGATTAAGCTTGTGCTATCTCGTGCCAATGGCTGTTTGGGGTTATA
CTTAATATGGGGTTGGGGCTTACTTATATGCCAGGCTTGTCTCGGTTTTTGTTACAAATT
CTAGACGCTGGAGCGAGTTATATAAAAGGTTTTAATTATCCAGATGCCTTGTGTTTTTTA
GTCGCAAATGCGCCCCCACTTAACTTTGGGAATAGTTTTAAAGATGTGCATATAGTTGCT
TTTTCTTTTAGGCGCTAACTTTATTTTAGTAAGCACAGGACGTGGGGTAAGCGGATATTC
TTTTTCTCATGCACTTTGCACCTTTAGTTGATTATGTTTTTCTACTTGCGTTGGAGGGCT
TGGCTTCATTTGTTCATATCGACCAGGAAGATTTTGATGATTCTTATTTATAGTTGTCTT
TATTCTCTTGTATTATAAGGAGATAATCGTTATTTCTGTTTATTTGTATTCATATTTTTA
TATAGCCAATTATAGATTTCTGGTGGAGGCTGGCTGTTCTATGTTGTATTATACAAAGTA
ATCTAAAGCGGATCTACGCTTTCAACGATGGGAGTGCTTTTTTGCATTTGTGTTTGCGCA
TACAAAGGCCAATCCTTTCGCTGCTCCGCGCATGCGCCCACCCGTTCGCTTGTCATCTCA
CTTGTACGCGGGTTATTCTATCGTTCTTTATGGTTACATTTATGCGGCTGGGCAATTGAT
TGACTAAAAATATGCTTTCACTTAGCATTGGTTATATAGATTTTCTTGGTTTAAATTGCT
ATTCACTTTACCAGCTTTTAAGCTTTTTTATTGGCGGGCGTATCAGATCCAGAATCGAAA
TTTTGGGATCCTTTTGCGGTTTATCAAGATTATTTGAATGCACTTAGAAAGTTTCTTTTT
TTTTTTTTCACGGTTACATTGTATCTTCGCTGTTATATTTTATTCGTGTGGGGAGATATA
GTTGCATGGTTATCTCTTGCATGTTTCTAATTTTTTTGTGGATCTGTTTTTATTAGT

#FYEphemeraOrientalis
GGATCTCTATCCCTTCTTTGCTTTCCTCCGTGAAAAATCTTCACTTCAAAGATTTCTTAT
TCCTTTTCTTATTTTTAAAATTCTGGTTTTCCTAATTTACAGTCAGCAATACATACCTAC
CTGCCTCCTTTGCTAGTTATCTTAGGTGATAACAACCACAATTTGCCACTGTCCCAGGAC
CCCTATCCTTATGTTGATGAACATAGAAGTATCGCCGGACTTGCGTCGCTGCGCAAATAT
GCGGCATTTTATACCTCTGTGCATATCATCTAGTTTGCGTTTAGACTTTATCTGTTATAT
CAATGCACGGTTTTTTGCATCATAGTGGCAATGATTGCTTTCAGGTAATAGGTGTTTTCG
ACCTCAGCAAGGGCTCTTTTTTATTGATTACTCAGTGGCGGGATTATAGGTCTAACTGAT
ATGGGTATATCTTTCTGTATGGACGCTTATGGTAGTTTCCTGGGCAATTCTTTGGGGCAC
GTATACAACTCTTCGCGTCCTATTGGACGAATGTCATGTTTGGGGGTTGCGTGAAAGCAC
TTACCGTTTTACTTCATTTTCTCCTTATGTGCGGGCACCTATCACTCTTTCTCACAACGG
TCAAAACCTTGGTTAAAGGAATGAAAATCCTTCACCTATTTCTTAAGAATGTGGTTATAT
TTATGCGCTTACCTATTCCTCTTACCTATTTTGGGACCGAAATTATCCGCAACCTTGTAC
CCGTCAATCACCGATGTATTCT-TTGCTAGCATTTCGTCATCCAAAACTGGGGGTATGCC
TGTTTTCATGCATCTTTATTTCCTTCGGGTTGATTTACCATAACACTATTTTGTCTTTTG
GGCACCTTTCTACTGATGGGCCGCCGTGAGACCTAATATACGGCACTCTACGTTTTATTT
CTTATGGACCTTATTATTTGGGCTGTCGGATATGGACTCTTAGTTTTATCGGCGATTGGC
ACCGACAATTAAAGTATGTACGCCAGCTTATATATTTTTATGTATCCATATATGGGGTTG
GAATGTTGTCCTTATCTGGGCCCGAATGCTTCCCGATAAAAATAGTTTGTTTTCCCCGCT
TACCTCTTTGCAGGTGAAGGGGCGGACGGTGACGTTACCCCCTGCGCATGCCAGCGGGCT
CGTGATTGCATTTTCCTCACTGCGGGTTCTCATCTGGGCGTAATTATACACACATAAATC
GACAGGGATACATGACGATCCTTTTGTTGTCGTGTATACGCGTTTCTCTCTTCCTCCGTC
TGCGGGCATACATTTTTACGACGAATTAAACTCTTTTGACCGCGGGGGGGACCATCT-TA
CACATTTTTGTTTTGGCACCGAGTTAATCTATTTCCGGTTGGATATTCCAATATAGCAGA
AGGGAAAAGAGCTTGGTCTTGGATATTAGCATCTGCATGGCTTTGGTTGTGTTGGCCACA
ATTTACGTGGATGAGTGAACCGGCTATTACGCGCACATATATGCGTCCACGGATAAATTT
AGTGCTGCACCTCAGGACCATAAGCCTCCTCTTGGCTTGGTTGTTTTTTTACATGGGGTT
ACGGGTGTTTGCAATCTCATGAATGTCTCAGAACTATAGTGTGCCATTCATAGTTTTCAT
GGGCGTTTGCATATGGGGTTGTCATGTTCCTTTTACGGCTTCCTAACCCATGTTAAATCA
TTGCATATTTATGGGTAATTACTTTTCCCACATTTTGGTTAGGGATCCCGCGTATCGATA
CCGAGCTAGCGCTGAAGTGTTCTCGTGGTCACATTCTTGTGGGTCTTTTTGTTTATGTTG
GAGCTTGTAGCACGCAGTGCTTCCCCGCGACAAGTAGCGATTCCTTCAGAAGAATCCCTT
ATGACACTACTTTTCAGACAACCTCTATTTGTATATACACTTGTGGTATTATTTATCTTT
TTAAAATAACAACGTTCTTTGAGGCAACATGAATATTGACATCTCCGCATACTTATTTAT
GCCTCCTCTTCGCTCTTATTCTGAGAGTAGGACCTCCTACCTAAACATGGCACATGTATG
AGTAGATATCGATTCTCACGCTCTGAGTGAAACAGCGTTTCCATAAACCAATCGGTCTAT
ACGCGCGAGTTTCATCTGGCGTCCAGTTGGGTAAGTGAGCACCCGG-CGTTAACAACAGT
TCTATAACGCCGGCTTTTAGGCATGTCGAATTGGGCACCTACACTGTGACAAGCCTGCCT
TACGGGCATGGGCATACACTTTGGGTTGCCATGTTCATTACATATCATGTGCGGAGTACC
GGAGGACTACATTCAACTAATGTACTTGGCTCGTGGGATATTTTTATATTCGAGTTTTTT
TGTTCTTTTTGGCTTTTCAAGAGCTGCCCACGTGATTGGGCATTGCCCCACGGATTCCCT
TAACCTTCAATCCCTCTAAACGCATTTCTGCTCGGGTACGTACTGGCCACAAGCTATGAA
GAACAACCAGGCTCAGGTTTTTTACGTATTTGGGTTATTACATCTCAGCTAGATAATGAG
CCCTTACATGCGAGCGTTAGGTCACTTTTATGCACGGTTCAGGCTCAGTATATGGACACT
TTTATGTTGTTGTCGCATATTGACATTTCCCAACACATTGGTTGAGCGCGCTGTATGCAT
TGTGAGTGTTGTTTTTTTAATTCATTATGTGGGTTGTGTTGGTTTGTGGGTGCTTTTACT
TTTGACGAAGTTTGGTAATCAATCGAAGGCCAAAAGTGGTATGGGATCCCACCTTGCGAG
CATAATTTTACAAGACAACTACCGTTTTCTATATTTCCCGTCTAGTGTTATATCCTATGG
TGGTTCAAATTAGTTGGTTTTTTGCTGACAGTTGGGTTAACGTATGTGCGGTGGCTCAAT
CAATAGCTTTTGGGGTTCGGCGTGCCAACATTCTAGAGTAGTTGCTTATTTTTTCTTGTT
TTTATGGAGTATGGCTGTTGCTCTGTTGCGAACAACGACCCTTGATTGCGAGGGATCGAT
TGTTCGGTTAAGTGATAAGAGGGGGTTGCTTATTTATGCGATAGCAGATTTTTATAGATT
TTTAGTTATTTTTGGAGGTTTGCTTAGTTATTGGTCGGGACTTCCCGTTCGTATTGCTGA
AAGTTTTCCTTTCTTCCCCGGGTATGAGGCTAATGTCTGAAATATTTATACAAATGCCCG
GTCTTGGGGTTAACAACTCCTCGAAATATGCTATCTCATAACATTGGTGATCCCCTTCTG
GTTCTCCAATGTTTCATACATATTTATTTATACTTATGTATATTTGCTCAAAATCATATC
GGAAAAGTCCCTTGATGGGTTGACCCTCCTTTCCTCGTTTTCTATGCGTATTTTTATTTG
AGTGAATGCTTCTCTCCGAGTCTTCTTGGTTATTTTTAGTTTGATTGGCCTATATTTATT
TTTGCATTTTATTACTTAGAGATAATTTTTTTTTATTTTTTGATCTCTTATCCACTTTTT
TATATGGTGGGTACACCGACGTTCAGCGGGTTATTTTTTTAACTTTTGCTCCTCCTTTTT
TGCTTTTGTAAATCCATTTTTGTCATTTGTTCCAAGCCAGTGAGCCCGTAGGGTCATATT
TGCGGGTTTTTAATTGGGGTAGGTTTTCGAATAATTGGTGGATAGCTGTGGGGTGTTGTA
GTTATTGTTCGCAACGATTAAGCTTGTGCTATCTCGTGCCAATGGTTGTTTGGGGTTATA
CTTACTATGGGGTTGGGGCTAACTTATATGCCAGGTTTGTCTCGGTTTTTGTTACAAATA
CTAGACGTTGGAGCGAGTTGTATAAAAGGTTATCATTATCCAGATACTTTGTGTTCTTTA
GTCGCAAATGCGCCCCCACTTAATTTTGGGAGTGTCTTTAAAGTTGTGGATTTTCTTATG
GTTTCTTTTAGGCGCTAACTTTATTTATCTAAGCACAGGTGAGGGGGTAAGCGGATACTT
TTTTTTTCATGCATTCTGCACTTTTAGTTGATTATGTTTTTTTACTTGCGTTGGAGGGCT
TGGTTTCGTCTGTTCATATCGACCAGGAAGATTTTGATGATTCTTATTTATAGTTGTTTT
TATTCTCTTGTATTATAAGAAGATAATCGTTATTTTTGTTTATTTGTACTCATATTTTTA
TATAGCCAATTATAGATTTTTGGTGGAGGTTGGCTGTTCTATGTTGTATTATACAAAGTA
ATCTAAAGCGGATATACGCTTTCAACGGTGGGAGTGCTTTTATGCATTTGTGTTTGCGCA
TACAAAGGCCAATCCTTTCGCTGTTCCGCGCATGCGCCCACCCGTTCGCTTGTCATCTCA
CTTGTACGCGGGTTATTTTGTCGTTTTCTTTGGCTACATTTATGCGGTTGGGCAATTGAT
TGATTAAAAATATGCTTTCACTTAGCATTGGTTATATAGATCTTCTTGGTTTAAATTGCT
ATTCATTTTACCAGCTTTTAAGCTTTTTTATTGGCGGGCGTATCAGATCCAGAATCGAAA
TTTTGGGGTCCTTTTGCGGTTTATCAAGATTATTTGAATGCAGTTAGAAATATGGTTTTT
TTTTTTTTCACGGTTACATTGTAACATCGTTGTTATATTATATTCGTATGGGGAGATATA
GCTGCATGGTTATTTCTGTCATGTTTCTAATTTTTTTGTGGATTTGTTTTTATTAGT

#FYEphemerella
GGATATATCTCCGTACTTTGTTGTCCTCCGTGAGTCGTACTCACCTCAAAGATTTCTTAT
AGCTTTACATATCTTTAAAACTTTGGTTTTCCTAATTTACAGTCAGCACTGTTTACTTAC
CTGCTTCCCTTGCTAGTTATATTAGGTGTTAACAACCACAATTTGCCATTGTCCCAGGAC
CCCTATCCTTATGTTGATGAACATAGAAGTATCGCCGGACTTGCGTCGCTGCGCAAATAT
GCGGCATTCTATACTTATGTGCATATCATCTAGTTTGCGTCTAGACCTTATCTGTTGGGT
CAATGTACGGCTTTCTGCATCATAGTCCCAATGACTGCTTTCAGGTAATAGGTGCTCTCG
ACCTCAGCAAGGGCTCATTTTTGTTGATTATTCAATGGCGGGATTATAGGTCTAACTGAT
GTGGGTGTATTTTTTTGTATGGACGCTTATGGTAGTCTCCTGGGCAATTCTTTGGGGCAC
GTATACAATTTTTCGCGTCCTACTGGACATCTGTCATGGTTGGGGGTTGCGTGAAAGCAC
CTACCGTTTTACTTCATTCTTTCCTTCTGTGCGCGCACATATCACTCTTTCTCACAACGG
TCAAAACCTTGGGTAAAGAACTGAAAATCCTTCACCTATTTCTTAAGAATGTGGTTGTGT
CTTTATGTCTACACCTACCTCTCACCTATTTTGGGACCGAAATTATCCGCAACCCTGTAC
CCGTCAATCACCGATGTATTCT-TTGCTAGCATTTCGTCATCCAAAACTGGGGGTATGCC
TGTCTTCATGCATCTTTATCTCCTTCGGGGTGATTTACCATAGCAGTCTTTTGTCTTTTA
CGTGTTGCTCTACTGCTGGGCCGCCGTGAGCCCTAATGTCTGGCAATTTACGTGTTATTG
CCTATGGACTTTATTATTTGGGCTGTCGGATATGGACTCTTAGTTCTATCGGCGACTGGC
ACCGACAATTAAAGTATGTACGCCAGCTTATATATTTTTATGTATCCATATATGGGGTTG
GAATGTTGTCCTTATTTGGGCCCGAATGCTTCCCGATAAAAATAGTTTGTTCTCCCCGCC
TAGTTTTCTGCAGGTGAAGGGGCGGACGGTGACGTTACCCCTTGCTCATGCCAGCGGGGT
CGTGACTGCATTTTCCTCATTGCGGGTTCTCATTTGGGCGTAATTATACACACATAAATC
GGCAGGGATACATGACGATCCCTTTGTTGTCGTTTATACGCATCTCTTTCTTCCTCCGTC
TGCGGGCATACATTTCTACGACGAACTAAACTCTTTTGACCGCGGGGGGGACCATCT-TA
CACATTTTTGTTTTGGCACCGAGTTAATTTATCTCCGGTTGGATATTCCAATATAGCAGA
AGGGAAAAGAGCTTGGTCCTGGATATTAGCATCTGCATGGCTTTGGTTGTGTTGGCCACA
ATTTACGTGGATGAGTGAACCGGCTATTACGCGCACATATATGCGTCCACGGATAAATTT
AGTGTTGCACCTCAGGGCCATAAGCCTCCTCTTGGCCTGGTTGTTTCTTTACATGGGGTT
ACGGGTGTTTGCAATCTCATGAATGTCTCAGAACTATAGTGTGCCATTCATAGTCTTCAT
GGGCGTTTGCATATGGGGGTGTCATGTTCCTTTTACGGTTACTTAACCCATGCTAAATCA
TTCTGTATTTGTGGGTAATTACTTTTCCCACATTCTGGTTAGGGATCCCGCGTATCGATA
CCGAGCTAACGCTGAAGTGTTCACGTGGTCACATTCCTTTGGGTCTATCTGTTTATGTTG
GAGCATGTAGCACGCAGTCTTACCCCGCGACAAGTAAGGACTCCTTCAGAAGAATCCCCT
ATGACATTACTTTTCAGACAACCTCTATCTGTATATACACTTGTGGTATTATATATATTT
TTAACCTTGTAACGGTCTTTCAGGCAACATGAATATTGACATTTCCGCGTATTTATTTAT
GCCTCCTCTTCGCTCTTAATCTGAGAGTAGAACCGCATACTTAAACATGGCACATGTATG
AGTAGATATCGATTACCACGCTTTGAGTGAACCGGTGTCTCCATAAACCAATCGATCTAT
TCGCGCGAGTCTCATCTGGCCTCCAGCTGGGTAAGTGAGCATCCGG-CGCTAACAACAGT
TCTATAACGCCGGTTTTTAGGCATGTCGAATTGGGCACCTACATTGTGACAAGCCTGCCC
TACGGGCATGGGCATGCACCTAGGGCTGTCATGTTCACTACATATCATGTGCGGAGTACC
GGAGGACTTCACTCAACCAGTGTACCTGGCTCGTGGGATATTTTTATGTTCGAATTTTTT
TATTCTTTTTGGCTTTTCAAGAGCTTCCCACATGACTGGTCATTGCCCCGCGGATTCCCT
TAACCCTCAATCCCTCTAAACGCATTTCTGCTCGGATACGTACTGGCCACAGCTTATGAG
GCACATCCAACCTCAGGCTTTTTACGTTTTTGGATTATTAGATCTCAGCTAGATAATGAG
CCCTTTCATGCGAGCATTAGGTCTCTTTTATGCACGGTTCAGGCTCAGTATATGGACACT
TTTGCGCTGTTGGCGCATATTGACATTTCCCAACACATTGGTTGAGCGCGCTGTATGCAT
TGTGAGTGTTGTTTTTTTAATTCATTATGTGGGTTGTATTGGTTTGTGGGTGCTTTTACT
TCTGACGAAGTCTGGTAGTCAATCGAAGGCCAAAAGTGGATTGGGATCCCACCTTGCGAG
CATAATTTTACAAGACAACTACCGTATTCTATAATTCCCATTTAGTGGCGTTTCCATTGG
TGGATTAAATTAACTGGTTTTCTGCTGACAGTTGGGTTAACGTATATGCGGTGGCTCAAT
CAATAGCCTTTGGGGCTCGGCGTGCCAACATTCTAGAGTAGTTGCTTATCTCTTCTTGTT
TCTGTGGAGTACAATTGTTTCTCTGTTGCGAACAACGACCCTTGATTGCGAGGGATCGAT
TGTTCGGTTAAGTGATAAGAGGGGGTTGCCTATTTTTGCGATAGCAGATTTTTATAGATC
TTTGTATTTTTTTGGTCTTTTTCTTATTTATTGGTCGGGACCTCCCGTTCGTTTTGCTGA
AAGTACTCCGCGCCTGGCCCTGGCTCTTCGAAGATTTCCCACTGTATTTTTTGGCATGTG
GGCATGGGGTTAACAACTCTTCGAAGTATGCTATCTCATAACATTGGTGATCCCCTTATG
GTTATCCAATGGTCTATGCGTACCTATTCATGCACTTGTATGGCTGCGCAAAAGAACGTC
GGAAAAGTCCCTTGATGGGTTGACCCTCCTTTCCTCGTTTTCTATGCGTATTTTTATTTG
AGTGAATGCTTCTCTCCGAGTTTTCTAGGCTATCTTTAGTTTGGTTGAGTTATATTTTTT
TCTCTATCTTATTACTTAGAGAAAATTCTTTTTTAATTATTGAGCTCTTATCCACCTTTT
TATTTGGTGGGTACACCGACGGTCAGCGGACTATTTTTTTAACTTTTGCTCTTCCCTTTT
TGCTTTTGTAAATCCATTTTTGTCACTTGCTCCAAGCCAGTGAGCCCGTAGGGTCATATT
TGCGGGTTTTTAATTGGGGTAGGCTGTCGAGTGTTTGGTAGATAGCTGTGGGGGTTTGTA
GTTATTGCTCGCAAGGATTAATCTTGTGCTATCTCGTGCCAATGGTTGTCTTCGGCTATA
CATAATATGGGACTGGGGGTTACATATATGCCAGGCTTGTCTCGGCTTTTGTTGTAAATA
CTAGACGTTGGAGCGAGATTTATAAAAGGTTATAACTATCCAGTTAGCTTGTGTTTTTTA
GGCGCAAATGCGCCCCCTCTTAATTCTGGGAATAGTTTTAAAGATGTGCATGCGGTTATT
TATTCTTTTAGGCGCTAACCTTAATTATCTAAGCACAGGAGATGGGGTAGTCGGATATTG
TTTGCCTCATGCACTTTATACTTTTAGTTGATTATTCCTTTTTACTTGTGTTGGAGGGCT
TGGCTGCATCTGTTCATATCGACCAGGAAGATTCTGATGATTCTTATTTATAGCTGTTTT
TATTCTCCTGTATTTTAAGCAGATAATCGTTATTTCTGTTTATTTGTCTTCATATCTTTA
TATAGCCAACTATAGATTTTTGGTGGAGGCTGGTTGTTCTATGTTGTATTATACAAAGTA
ATCTAAAGCGGATCTACGCCTAGAACGGTGGGAGTGCCTCTATGCATCTGTGTTTGCGCA
TACAAAGGCCAATCCTTTCGCTGTTCCGCGCATGCGCCCACCCGTTCGCCTGTCATCTCA
CCTGTACGCGGGTTACTCTATCGTTTTTTGTGGCTACATTTATGCGGCTGGGCAATTGAT
TGATTAAAAATATGCCTTCACTTAGCATTGGTTATATAGGTCTGCATGGATGCGATTGCT
ATTCATTCTGCCAGCTTTTAAGCCTCTTTATTGGCGGGCATATCAGATCCAGAATCGAAA
TTTTGGGAGCCTTTTGCGGTTTATCAAGATTATCTGAATGTTGATAAAGTTGTGCTTTTC
TTATTGCTCACGGTTACGTTGTAACGGCGTTATTATAATGTATTCGTTGGGGGAGATTTG
GTTGCATGGCTGTTTCTATCATGTTTCTAATCTTTTTGTGGATCTGTCTTTATTAAT

#FYHabrophlebiodes_zijinensis
GGGTCTTTATCCTCTTTATGCTATCCTCCGTGATAAATATTCTCCTCAAAGATTAATTAT
TCTTTTTCATATTTTTAAAATTTTGGTTTTCCTAATTAACAGTCAGCAATGTTTACCTTC
CTGCTTCCTTTGTTAGTTATATTAGGTGATAACAACCACAATTTGCCATTGTCCCAGGAC
CCCTATCCTTATGTTGATGAACATAGAAATATCGCCGGACTTGCGTCGTTGCGCAAATAT
GCGGCATTTTTTACCTTTGTGCATATCATCTAGTTTGCGTCTTCACCTTATCTGTTATAT
CAATATACGGTTTTCTGCATCATAACGCCAATGATTGCTTTCAGGTAATAGGTGCTTTCG
ACTTCAGCAAGGGCTCTTTTTTATTGATTACTCAGTGGCGGGATTATAAGTCTTACTGAT
GTGGGTTTATTTTTTTGTATGGGCGCTTATGGTAGTTTCCTGGGCAATTCTTTGGGGCAC
GTATACAACTCTTCGCATCCTATGGGTTACTTGTCATGGTTGGGGGTTGCGTGAAAGCAC
CTTCCGTTTTACTTCATTCTCTCCTTATATGCGCATACATATCATTCTTTCTCACAACGG
TCAAAACCCTGGTTAATCAAGTGAAAATCCTTCACCTATTTCTTAAGAGTGTGGTTATCT
TTATTCACCTACCTTTACCTCTAACCTATTTTGGGACCGAAATTATCCGCAACCTTGTAC
CCATCAATCACCGATGTATTTT-TTGCTAGCATTTCGTCATCCAAAACTGGGGGTATGCC
TGTATTCATGCGTTTTTCTCTCCTTCGTCTTAGTTTACCATAAAATTCTTTTGTCATTTT
CATGTATATTTACTGATGGGCCGCCGTGAAACCTAATTTACGGCAATTTACATATTATTT
TAAATGGACTTTATTATTTGGGCTGTCGGATATGGACTCTTAGCTTTATCGGCGATTGGC
ACCGACAATTAAAGTATGTACGCCAGCTTATATATTTTTATGTATCCATATATGGGGTTG
GAATGTTGTCCCTATTTGGGCCCGAATGCTTCCCGATAAAAATAGTTTGTTTTCCCCGCC
TACCTCTTTGCAGGTGAAGGGGCGGACGGTGACGTTACCCCCTTCGCTTGCCAGCGGGCT
CGTGATTGCATTTTCCTCATTGCGGGTTCTCATTTGGGCGTAATTATACACACATAAATC
GGCTCGGATACCTGACGATCCCTTTGTTGTCGTGTATACGCATCTCTCTCTTCCTCCGTC
TGCGGGCATACATTTTTACGACGAATTAAACTCTTTTGACCGCGGGGGGGACCATCT-TA
CACACTTTTGTTTTGGCACCGAGTTAATCTATCTCCGGTTGGATATTCCAATATAGCAGA
AGGGAAAAGAGCTTGGTCCTGGATATTAGCATTTGCATGGCTCTGGTTGTGTTGGCCACA
ATTTACGTGGATGAGTGAACCGGCTATTACGCGCACATATATGCGTCCACGGATAAATTT
AGTGTTGCACCTCAGGACCCTATCCCTCCTCTTGTCCTGGTTGTTTCTTTACATGGGGCT
ACGGGTGTCTGCAATCTCATGAATGTCTCAGAACTATAGTGTGCCATTCATAGTCTTCAT
GGGCGTTTGCATATGGGGTTGTCATGTTCCCTTTACGGCTTCCTCACCACTGTTAAATCA
TTTTATATTTATGGGTAATTACTTTTCCCACATTTTGGTTAGGGATCCCGCGTATCGATA
CCGAGCTAACTCTGAAATGTTCACATGGAGACATTCCTAGGGATTTTTCTATTTATGTTG
GAGCTTATAGCACGTTATTCTTCCCCGCGACAAGTAGCGACTCCTTCAGAAGAATCCCTT
ATGACATTACTTTTCAGACAACTTCTATTTGTATATACACTTGTGGTATTATGCACTTTT
TTAATCTAATAACGTATTTTGAGGCAACATGAGTATTGACATTTCCGCATATTTATTTAT
GCCTCCTCCTCGCTTTTATTTTGAGAATAAAACCTCCTACTTAAACATGGCACATGTATG
AGTAGATAGCGATTTTAACGTTTTGAGTGAAACAACATCTCCACAGACCAATCGATATAT
TCGCGCGAGTCTCATCTGACGTCCACTTGGGTAAGTGAGCACCCGG-CGCTAACAACAGT
TTTATAACGCCGGTTTTTAGGCATGTCGAATTGGGCACCTTCACTGTGACAAGCCTGCCT
TACGGGCTTGGGCATACACTTAGGGTTATCATGTTCACTACATTACATGTGCGGAATACC
GGAGGACTACATTCAACTTATGTACCTGGCTCGTGGGATATTTTTATATTCGAATTTTTT
TATTCTTTTTGGCTTTTCAAGAGTTTCCCACGTGAATGGGCATTGCCCCCTGGATTCCCT
TAACCCTCAATCCCTTTAAACGCATTTTTGCTCGGGTACGTACTGGCCACAAGTTATGAA
AAACATCCAACATCAGGCTTTTTACGTATCTGGATTATTACATCTCAGCTAGATAATGAG
CCCTTACATTCGAGCACTAGGTCACTTTTATGCACGGTTCAGGTTCAGTATATGGACACT
TCTCTATTGTATTCGCATTTTCACATTTCCCCACACATTGGTTGAGCGCGCTGTATGCAT
TGTGAGTGTTGTTTTCTTAATTCATTATGTGGGTTATATAGGTTTGTAGGTGCTTTTACC
TTTGACGAAGTTTGGTAATCAATCGAAGGCCAAAAGTGGTAATGGATTTCACCTTTCGAG
CATAATTTTACAAGACAACTTCCCAATTCTATAATTCCCATTTAGTGTTATTTCCGTTGG
TGGATTTAGTTGATTAGTTTTTTTGTGACAGTTGGGTTAACGTTTATGCGGTGTCTCAAT
CAATAGCTTTTGGGGTTCGGCGTGCCAACATTCTAGAGTAGTTGCTTGTATCTTCTTGTT
TTTGTGGGGTAGAATTGTTGGTCATTTGCGAACAACGACCCTTGATTGCGAGGGATCGAT
TGTTCGGTTAAGTGATAAGAGGGGGTTGCTTATTTATGCGATATCAGATTTTTATAGATT
TTTGTATATTTTTGGGGTTTTGCTAGTTTATTGGTCGGGACTTCCCGTTCGTATTGCTGA
AAGTTTTCCACACTTGCCCTTATTTTTACTCAGCTTTTTATACCCATCTTTTCGCTAATG
GGCATGGGGTTAACAACTCCTCGAAATATGCTTTCTCATAACAATAGTTAACCCCTTCTG
GTTTTCCAATGATATTCTCTTTTTTATATTTACATCTGTATAGTTGCTCAAAATCATACC
AGAAAGCTCCCTTGATGGGTTGACCATCCTTTCTTCATTTTCTATGCGTATTTCTATTTG
AGTGAATGCTTCTTTCCGAGTATTCTAGGTTATTTTTAGTTTGATAGTCTTATGTATATT
TTTATTTTTGTTTACTTTCAGATAATTTTATTTTATTTATTGAAGTCTTATCCACTTCTT
TATTTGGTGGGTACACCGACGCTCAGCGGTTTATTTTTTTAACTTGGGCTCTTCCTTTTT
TGCTTTTGTAAATCCATTTTTGTCATTTGCTCCAAGCCAGTGAGCCCATAGGGTCATATT
TGCGGGTTTTTAATTGGGGTAGGTTTTCGAATAATTGGTGGTTAGCTTTGGGGGTATATA
GCTGATGTTCGCAACGATTAAGCTTGTGCTATCTCGTGCCAATGGTTGTTTGGGGATATA
CATAATATGGGGTAGGGTGTAGCATATGTGCCAGGTTTGTCTCGGATTTTGTTACAATTG
CTAGACGTTGGAGCGAGTTATATAAAAGGTTATAATTATCCAGATTGTTTGTGTTTTTTA
GGCTGAAATGCGCCCCCAGTTAATTTTGGGAATAGTTATAAAGATGTAGATATATTTATT
TATTCTTTTAGGCGCTAACTTTATTTTTCTTAGCACAGGTTAGTCGGAGGTCGGATTATG
TCTTTCTCATGCATTTTAGACCTTTAGTTGATTATGGTTTTTTAGATGCGTTGGAGGGCT
TGGTCGGATGTGTTCATATCGTCCAGGAGGATTATGATGATTCTTATTTATAGTTGTTTT
TATTCTCTTGTATTATAAGTAGATAATCGTTATATTTGTTTATTTGTTTTCATATTTTTA
TATAGCCAATTATAGATTTTTGGTGGAGGTTGGTTGTTCTATGTTGTATTATACAAAACA
ATCTAAGGCGGATATACGCTTTCAACGGTGGGAGTGCTTTTATGCATTTGTGTTTGCGCA
TACAAAGGCCAATCCTTTCGCTGTTCCGCGCATGCGCCCACCCGTTCGCTTGTCATCTCA
CCTGTACGCGGGTTATTTTATCGTTTTTTATGGTTACATTTATGCGGTTGGGCAATTGAT
TGATTAAAAATATGCTTTCACCTAGCATTGGTTATATAGTTTTGCATGGTTTCAATTGCT
TTTCACTATACCAGCTTTTAAGCTTTTTTATTGGCGGGCGTATCAAATCCAGATTCGAAA
TCTTGGGACCCTTTTGCGGTTTATCAAGATTATTTGAATGCAGTTTCACTTTTTCTATTT
TTTTTTTTCACGGTTACGTTGTATCCTCGTTGTTATAATTTTTTCATACGGGGAGATTTA
GCTAGTAAGTTAAATATAACTTATTTTTCATTATTTAGGGCAGTGGTTATTACTAAT

#FYIsonychia_ignota
GGCTCTCTCTCCTCGCTTTGTTATCCTCCGTGTCTCGTACGCACTTCAAAGATTAGTTAT
TCCTTTTCATATTTTTAAAATTCTGGCTTTCCTAATTTACAGTCAGCACTACTTACTTAC
CTGCTTCCCTTGCTAGTTATATTAGGTGATAACAACCACAATTTGCCATTGTCCCAGGAC
CCCTATCCTTATGTTGATGAACATAGAAATATCGCCGGACTTGCGTCGTTGCGCAAATAT
GCGGCATTCTATACTTCTGTGCATATCATCTAGTTTGCGTCTAGACCTTATCTGCTATAT
CAATGCACGGCTTTCTGCATCATAACGCCAATGAATGCTTTCAGGTAATAGGTGCTCTCG
ACCTCAGCAAGGGCTCTTTTTTATTGATTATTCAGTGGCGGGATTATAGGTCTAACTGAT
GTGGGTATATTTTTTTGTATGGACGCTTATGGTAGTCTCCTGGGCAATTCTTTGGGGCAC
GTATACAACTCTTCGCGTCCTATTGGACGACTGTCATGGTTGGGGGTTGCGTGAAAGCAC
TTACCGTTTTACTTCATTCTCTCCTTATGTGCGCGCACATGTCATTTTTTCTCACAACGG
TCAAAACCTTGGGTAATCGAGTGAAAATCCTTCACCTATTACTTAAGAGTGTGGTTTTAT
TTATGGACCTACCTCTACCTTGGACCTACTTTGGGACCGAAATTATCCGCAACCTTGTAC
CCGTCAATCACCGATGTATTCT-TTGCTAGCATCTCGTCATCCAAAACTGGGGGTATGCT
TGTCTTCATGCATTTTTACCTCCTTCGGGTTGATTTACCCTAACAATTTTTTGTGCTGTT
CATGTATTTTTACTGATGGGCCGCCGTGAGACCTAATCTTTGGCAATTTACGTGCTATTG
GTAATGGACCTTATTATTTGGGCTGTCGGATGTGGACTCTTAGCTCTATCGGCGATTGGC
ACCGACAATTAAAGTATGTACGCCAGCTTGTATATTTTTATGTATCCATATATGGGGTTG
GAATGCTGTCCTTATCTGGGCCCGAATGCTTCCCGATAAAAATAGTTTGCTTTCCCCGCC
TACCTCTTTGCAGGTGAAGGGGCGGACGGTGACGTTACCCCCTTCGCATGCCAGCGGGCT
CGTGATTGCATTTTCCTCACTGCGGGTTCTCATTTGGGCGTAATTATACACACATAAATC
GACAGGGATACATGACGGTCCCTTTGTTGTCGTATATACGCATCTCTTTCTTCTTCCGTC
TGCGGGCATACATCTCTACGACGAATTAAACTCTTTTGACCGCGGGGGGGACCATCT-TA
CACATTTTTGTTTTGGCACCGAGTTAATTTATCTCCGGTTGGATATTCCAATATAGCAGA
AGGGAAAAGAGCTTCGACTTGGATATTAGCATTTGCATGGCTCTGGTTGTGTTGGCCACA
ATTTACGTGGATGAGTGAACCGGCTATTACGCGCACATATATGCGTCCACGGATAAATTT
AGTGTTGCACCTCAGGACCATAAGCCTCTTCTTGGCCTGGTTGTTTCTTTACATGGGGTT
ACGGGTGTTTGCAATCTCATGAATGTCTCAGAACTATAGTGTGCCATTCATAGTCTTCAT
GGGCGTTTGCATATGGGGCTGTCATGTTCCCTTTACGGCTTCCTAACCCATGTTAAATCA
TTATGTATTTATGGGTAACTACTTTTCCCACATTTTGGCTAGGGATCCCGCGTATCGATA
CCGAGCTAGCGCTGAAGTGTTCAGGTGGTCACATTCTTGTGGGTCTCTCTGTTTATGTTG
GAAGATATAGCACGCCGTGCTTCCCCGCGACAAGTAGCGACTCCTTCAGAAGAATCCCTT
ATGACATTACTTTTCAGACAGCCTCTATCTGTATATACGTTTGTGGTACTATTTACCTCT
TTAATCTAACAACGTATTTTGAGGCAACATGAGTATTGACATCTCCGCATACCTGTTTAT
GCTTCCTCCTCGCTCTTACTTTGAGAATAGGACCTCATACCTAAACATGGCACATGTATG
AGTAGATATCGATTCTCACGCTTTGAGTGAAACAACGTTTCCATAAACCAATCGGTTTAT
TCGCGCGAGTCTCATCTGACGTCCGCCTGGGTAAGTGAGCACCCGG-CGCTAACAACAGT
TCTATAACGCCGGTTTTTAGGCATGTCGAATTGGGCACCTACACTGTGACAAGCCTGCCT
TACGGGCATGGGCATACACTTAGGGTTGTCATGTTCATTACATATCATGTGCGGAATACC
GGAGGACTTCACTCAACTAATGTACATGGCTCGTGGGATATTTTTATGTTCGAGTTTTTT
TATTCTTTTTGGCTTTTCAAGAGCTTCCCACGTGACTGGGCGTTGCCCCGCGGATTCCCT
TAACCCTCAATCCTTTTAAACGCATCTTTGCTCGGGTACGTACTGGCCACAGGATATGAG
GAACATCCAGGCTCAGGCTTTTTACGTCTTTGGATTATTACATCTCAGCTAGATAATGAG
CCCTTACATGCGAGCGTTAGGTCACTTTTATGCACGGTTCAGGCTCAGTATATGGACACT
TCTGCGTTGTTTTCGCATTAAGACATTTCCCTCCACATTGGTTGAGCGCGCTGTATGCAT
TGTGAGTGTTGCTTTCTTAATTCATTATGTGGGTTGTGTTGGTTTGTGGGTGCTTTTACC
TTTGACGAAGTCTGGTAATCAATCGAAGGCCAAAAGTGGATTGGGATCCCACCTTGCGAG
CATAACTTTACAAGACAACTACCACTTTCTATAATTCCCATATAGTGATATATCCTATTA
CATATCAAATTGGTTGGTTTTTTAGTGACAGTTGGGTTAACGTATATGCGGTGGCTCAAT
CAATAGCTTCTGGGGCTCGGCGTGCCAACATTCTAGAGTAGTTGGTTATATCTTCTTGTT
TCTGTGGAGTATGGCTGTTGCTCTGTTGCGAACAACGACCCTTGATTGCGAGGGATCGAC
TGTTCGGTTAAGTGATAAGAGGGGGTTGCCTATTTATGCGATAGCAGATTTTTATAGATT
TTTTGGTTTTTTTGGGCTTTTTCTTATTTATTGGTCGGGACTTCCCGTTCGTATTGCTGA
AAGTTTTCCTTTCTTGCCCTTCTTTGCTCTTAACTTTGTCTTTATATATAGTCGCATGCG
GGCTTGGGGTTAACAACTCTTCGAAATATGCTTTCTCATAACACTGGTGATCCCCTTCTG
GTTTTCCAATGATCTTTAGCTCTTTATACATTGGTATGTATGGCTGCTCAAAATCTTGTC
GGAAAAGACCCTTGATGGGTTGACCCTCCTTTCCTCGTTTTTTATGCGTATTTTTATTTG
AGTGAATGCCTTTCTCCGAGTATTCTAGGTTATTTTTAGTTTGGTTGGCTTATGTATTTT
TTTCTATCTTATTACTTAGTCACAATTTTTTTTTATTTTTTGAGGTCTTATCCACCTTTT
TATTTGGTGGGTACACCGACGGTCAGCGGATTATTTTTTTAACTTTTGCTCCTCCTTCTT
TGCTTTTGTAAATCCATTTTTGTCATTTGTTCCAAGCCAGTGAGCCCGTAGGGTCATATT
TGCGGGTTTCTAATTGGGGTAGGCTTTCGAATTATTGGTGGGTAGTTGTGGGGTGTTGTA
GTTGTTGTTCGCAACGACTAAGCTTGTGCTATCTCGTGCCAATGGCTGTTTGGGGTTTTA
CATAGTATGGGGTTGGGTCTTACTTATATGCCAGGCTTGTCTCGGTTTTTGTTACAAATT
CTAGACGTTGGAGCGAGCTGTATAACGGGTTATGCTTATCCAGATGCTTTGTGTTTTTTA
GTCGCAAATGCGCCCCCACTTAACTTTGGGAATAGCTTTAAAGTTGTAGATTTGGTTGCC
TTTTCTTTTAGGCGCTAACTTTATTTTAGTAAGCACAGGTGGGGGGGTAGTCGGATATTT
TTTTTTTCATGCATTTTGCACTTTTAGTTGATTATGTTTTTTTACTTGCGTTGGAGGGCT
TGGTTTCGTCTGTTCATATCGACCAGGAAGATTTTGATGATTCCTATTTATAGTTGTTTT
TATTCTCTTGTATTATAAGGAGATAATCGTTATTTCTGTTTATTTGTTTTCATATTTTTA
TATAGCCAATTATAGATTTTTGGTGGAGGTTGGTTGTTCTATGTTGTATTATACAAAGTA
ATCTAAAGCGGATCTACGCCTTCAACGATGGGAGTGCTTCTTTGCATTTGTGTTTGCGCA
TACAAAGGCCAATCCTTTCGCTGTTCCGCGCATGCGCCCACCCGTTCGCTTGTCATCTCA
CTTGTACGCGGGTTATTTTATCGCTTTCTATGGCTACATTTATGCGGCTGGGCAATTGAT
TGATTAAAAATATGCCTTCACTTAGCATTGGTTATATAGATTTTCATGGTTTAAATTGCT
ATTCATTTTACCAGCTTTTAAGCTTTTTTATTGGCGGGCGTATCAGATCCAGAATCGAAA
TCTTGGGATCCTTTTGCGGTTTATCAAGATTATCTGAGTGCGGCTTCAAAGGTTCTTGGT
TTTTTTTTCACGGTTACATTGTATCCTCGCTGCTATATTATATTCGTATGGGGGGATTTA
GCTGCATGGTTACCTCTCTCATGTTTCTAATTTTTTTGTGGATCTGTCTTTATTAGT

#FYPaegniodes_cupulatus
GGATTTTTTTCCTCGCTATGCTATCCTCCGTGAAAAATACTCACTTCAAAGATTAATTAT
TCTTTTTCTTATCTTTAAAATTTTGGCTTTCCTAATTTACAGTCAGCATTACTTACTTGC
TTGCCTCCCTTGCTAGTTATTTTAGGTGATAACAACCACAATTTGCCACTGTCCCAGGAC
CCTTATCCTTATGTTGATGAACATAGAAATATCGCCGGACTTGCGTCGTTGCGCAAATAT
GCGGCACTCTATACTTCTGTGCATATCATCTAGTTTGCGTTTAGACCTTATCTGTTGTAT
CAATGCACGGCTTTCTGCATCATAACGCCAATGACTGCTTTCAGGTAATAGGTGCTTTCG
ACCTCAGCAAGGGCTCTTTTTTATTGATTATTCAATGGCGGGATTATAGGTCTAACTGAT
ATGGGTATATCTTTTTGTATGGACGCTTATGGTAGTCTCCTGGGCAATTCTTTGGGGCAC
GTATACAACTCTTCGCATCCTATTGGACGACTGTCATGGTTGGGGGTTGCGTGAAAGCAC
CTACCGTTTTACTTCATTCTCTCCTTATGTGCGCGCACATATCACTCTTTCTCACAACGG
TCAAAACCTTGGGTAAAGGAGTGAAAATCCTTCACCTATTACTTAAGAATGTGGTTGTGT
CTTTATATTTACCTTTACCTCTAACCTACTTTGGGACCGAAATTATCCGCAACCCTGTAC
CCGTCAATCACCGATGTATTCT-TTGCTAGCATCTCGTCATCCAAAACTGGGGGTATGCC
TGTTTTCATGCATTTTTATCTCCTTCGGGATGATTTACCATAACAATCTTTTGTCATCTT
CATGTATCTTTACTGATGGGCCGCCGTGAGACCTAATCTCTGGCAATTTACGTGTTATTC
TTAATGGACCTTATTATTTGGGCTGTCGGATGTGGACTCCTAGCTTTATCGGCGATTGGC
ACCGACAATTAAAGTATGTACGCCAGCTTATATATTTTTATGTATCCATATATGGGGTTG
GAATGTTGTCCTTATCTGGGCCCGAATGCTTCCCGATAAAAATAGTTTGTTCTCCCCGCC
TACCTCTCTTCAGGTGAAGGGGCGGACGGTGACGTTACCCCCTTCGCATGCCAGCGGGCT
CGTGATTGCATTTTCCTCATTGCGGGTTCTCATTTGGGCGTAATTATACACACATAAATC
GTCAGGGATACATGACGATCCTTTTGTTGTCGTCTATACGCATTTCTTTTTTCTTCCGTT
TGCGGGCATACATCTCTACGACGAATTAAACTCTTTTGACCGCGGGGGGGACCATCT-TA
CACATTTTTGTTTTGGCACCGAGTTAATTTATCTCCGGTTGGATATTCCAATATAGCAGA
AGGGAAAAGAGCTTGGACTTGGATATTAGCATCTGCATGGCTCTGGTTGTGTTGGCCACA
ATTTACGTGGATGAGTGAACCGGCTATTACGCGCACATATATGCGTCCACGGATAAATTT
AGTGTTGCACCTCAGGACCATAAGCCTCCTCTTGGCCTGGTTGTTTTTTTACATGGGGCT
ACGGGTGTCTGCAATCTCATGAATGTTTCAGAACTATAGTGTGCCATTCATAGTCTTCAT
GGGCGTTTGCATATGGGGCTGTCATGTTCCTTTTACGGCTTCCTCACCCATGTTAAGCCA
TTGCATATTTATGGGTAATTACTTTTCCCACATTCTGGCTAGGGATCCCGCGTATCGATA
CCGAGCTAGCGCTGAAGTGTTCTCGTGGTCACATTCCTGTGGGTCTATCTATTTATGTTG
GAAGATATAGCACGCAGTACTTCCCCGCGACAAGTAGCGACTCCTTCAGAAGACTCCCTT
ATGACATTACTTTTCAGACAACTTCTATTTGTATATACGTTTGTGGTATTATGTACTTTT
TTAATCTAACCACGTACTCTGAGGCAACATGAGTATTGACATTTCCGCATACTTGTTTAT
GCCTCCTCCTCGCTCTTATTTTGAGAATAGGACCTCATACCTAAACATGGCACATGTATG
AGTAGATATCGATTCTCACGCTTTGAGTGAAACAACGTTTCCATAAACCAATCGGTTTAT
ACGCGCGAGTTTCATCTGGCGTCCTCTTGGGTAAGTGAGGACCCGG-CGCTAACAACAGT
TTTATAACGCCGGCTTTTAGGCATGTCGAATTGGGCACCTACATTGTGACAAGCCTGCCT
TACGGGCATGGGCATGTACCTAGGGCTGTCATGTTCATTACATTTCATGTGCGGAATACC
GGAGGACTACACTCAACTAATGTACCTGGCTCGTGGGATATCTTTATGTTCGAATTTTTT
TATTCTTTTTGGCTTTTCAAGAGCTTCCCGCGTGATTGGGCATTGCCCCACGGATTCCCT
TAACCCTCAATCCTTCTAAACGCATCTCTGCTCGGGTACGTACTGGCCACAGGCTATGAG
GAACATCCAGGCTCAGGCTTTTTACGTATTTGGGTTATTACATCTCAGCTAGATAATGAG
CCCTTACATGCGAGCGTTAGGTCACTTTTATGCACGGTTCAGGCTCAGTATATGGACACT
TTTCTGTTGTTCTCGCATATTGACATTTCGCTCCACATTGGTTGAGCGCGCTGTATGCAT
TGTGAGTGTTGCTTTTTTAATTCATTATGTGGGTTGTATTGGTTTGTGGGTGCTTTTACT
TTTGACGAAGTTTGGTAATCAATCGAAGGCCAAAAGTGGGTTGGGATCCCACCTTGCGAG
CATAACTTTACAAGACAACTACCTCGTTCTATAATTCCCATATAGTGTTATATCCTATTA
CGGTTCAAGTTAGTTGGTTTTTTTGTGACAGTTGGGTTAACGTATGTGCGGTGGCTCAAT
CAATAGCTTTTGGGGTTCGGCGTGCCAACATTCTAGAGTAGCTGCTTATTTCTTCTTGTT
TTTGTGGAGTAAGGCTGTTGCTCTGTTGCGAACAACGACCCTTGATTGCGAGGGATCGAC
TGTTCGGTTAAGTGATAAGAGGGGGTTGCTTATTTATGCGATAGCAGATCTTTATAGATT
TTTTGGTTTTTTTGGTGTTCTTCTTATTTATTGGTCGGGACCTCCCGTTCGTTTTGCTGA
AAGTTTTCCTTTCTTGCCCTTGTTTATTCTCAATTTTACTTAGATATCTTTTCTCCTGCG
GAGTTGGGGTTAACAACTCCTCGAAATATGCTATCTCATAACACTGGTGATCCCCTTTTG
GTTCTCCAATGATATCTGGATGTCTATCTATACTCATGTATATTTGCTCAAAATCATGTC
GGAAAAGTCCCTTGATGGGTTGACCCTCCTTTCCTCGTTTTTTATGCGTATTTTTATTTG
AGTGAATGCCTTTCTCCGAGTATTCTTGGTTATTTTTAGTTTGATTGGGTTATATGTTTC
TATCTATTTTATGACTTAGACCAAATTTTTTTTTATTTTTTGAGGTCTTATCCACCTTTC
TATTTGGTGGGTACACCGACGGTCAGCGGATTATTTTTTTAACTTTTGCTCTTCCTTTTT
TGCTTTTGTAAATCCATTTTTGTCATTTGCTCCAAGCCAGTGAGCCCGTAGGGTCATATT
TGCGGGTTTTTAACTGGGGTAGGTTTTCGAATTATTGGTGGATAGTTGTGGGGTGTTGTA
GTTATTGTTCGCAACGATTAAGCTTGTGCTATCTCGTGCCAATGGTTGTTTGGGGTTATA
CTTAATATGGGGTTGGGGCTTACTTATATGCCAGGTTTGTCTCGGTTTTTGTTACAAATT
CTAGACGTTGGAGCGAGTTATATAAAAGGCTTTAATTATCCAGATGCTTTGTGTTTTTTA
GTCGCAAATGCGCCCCCACTTAATTTTGGGAATAGTTCTAAAGTTATGGATCTATTTGCT
TTTTCTTTTAGGCGCTAACCTTACTTTAGTAAGCACAGGTGATGGGGTATCCGGATATTT
TTTTTCTCATGCATTTTGCACCTTTAGTTGATTATGTTTTTTTACTTGCGTTGGAGGGCT
TGGCTTCATTTGTTCATATCGACCAGGAAGATTTTGATGATTCTTATTTATAGTTGTTTT
TATTCTCTTGTATTATAAGGAGATAATCGTTATTTTTGTCTATTTGTCTTCATATTTCTA
TATAGCCAATTATAGATTTTTGGTGGAGGCTGGTTGTTCTATGTTGTATTATACAAAGTA
ATCTAAAGCGGATTTACGCCTTCAACGATGGGAGTGCCTCTTTGCATTTGTGTTTGCGCA
TACAAAGGCCAATCCTTTCGCTGTTCCGCGCATGCGCCCACCCGTTCGCTTGTCATCTCA
CTTGTACGCGGGTTATTTTATCGTTTTTTATGGTTACATTTATGCGGTTGGGCAATTGAT
TGATTAAAAATATGCTTTCACTTAGCATTGGCTATATAGATTTTCATGGTTTAAACTGCT
ATTCACTTTACCAGCTTTTAAGCTTTTTTATTGGCGGGCGTATCAGATCCAGAATCGAAA
TTTTGGGATCCTTTTGCGGTTTATCAAGATTATTTGAATGCAGTTTCAAATTTTCTTTTT
TTTTTTTTCACGGTTACATTGTATCTTCGTTGTTATATTTTATTCGTATGGGGAGATTTA
GTTGCATGGCTGTCTCTTGCATGTTTCTAATTTTTCTGTGGATTTGTTTTTATTAGT

#FYParafronurus_youi
GGATTTCTCTCCTCGCTTTGTTCTCCTCCGTGAGAAGTACAGACCTCAAAGATTAGTTAT
TCTTTTTCATATTTTTAAAATTTTGGTTTTCCTAATTTACAGTCAGCACTGCTTACCTGC
CTGCTTCCCTTGCTAGTTATTTTAGGTGATAACAACCACAATTTGCCACTGTCCCAGGAC
CCTTATCCTTATGTTGATGAACATAGAAATATCGCCGGACTTGCGTCGCTGCGCAAATAT
GCGGCACTTTATACCTCTGTGCATATCATCTAGTTTGCGTCTAGACCTTATCTGTTATAT
CAATGCACGGCTTTCTGCATCATAACGCCAATGACTGCTTTCAGGTAATAGGTGTTCTCG
ACCTCAGCAAGGGCTCTTTTTTATTGATTACTCAATGGCGGGATTATAGGTCTAACTGAT
GTGGGTATATCTTTTTGTATGGACGCTTATGGTAGTCTCCTGGGCAATTCTTTGGGGCAC
GTATACAATTCTTCGCATCCTACTGGACGATTGTCATGGTTGGGGGTTGCGTGAAAGCAC
TTACCGTTTTACTTCATTCTCTCCTTATGTGCGCGCACATATCACTCTTTTTCACAACGG
TCAAAACCTTGGGTAAAGGAGTGAAAATCCTTCACCTATTACTTAAGAGTTTGGTTGTCT
CTTTATATTTACTTTTACTTTTGACCTACTTTGGGACCGAAATTATCCGCAACCTTGTAC
CCGTCAATCACCGATGTATTTT-TTGCTAGCATTTCGTCATCCAAAATTGGGGGTATGCT
TGTCTTCATGCATCTTTATTTCCTTCGGGTTGATTTACCCTAACAATCTTTTGTCATGTT
CATGTTTTTCTACTGATGGGCCGCCGTGAGACCTAATCTATGGCAATTTACGTGTTATTC
TTAATGGACCTTATTATTTGGGCTGTCGGATGTGGACTCTTAGCTCTATCGGCGACTGGC
ACCGACAATTAAAGTATGTACGCCAGCTTATATATTTTTATGTATCCATATATGGGGTTG
GAATGTTGTCCTTATTTGGGCCCGAATGCTTCCCGATAAAAATAGTTTGTTCTCCCCGCC
TACCTTTTTGCAGGTGAAGGGGCGGACGGTGACGTTACCCCCTTCGCATGCCAGCGGGCT
CGTGATTGCATTTTCCTCATTGCGGGTTCTCATCTGGGCGTAATTATACACACATAAATC
GTCAGGGATACATGACGATCCTTTTGTTGTCGTTTATACGCATTTTTTTCTTCCTCCGTC
TGCGGGCATACATCTTTACGACGAACTAAACTCTTTTGACCGCGGGGGGGACCATCT-TA
CACATTTTTGTTTTGGCACCGAGTTAATCTATCTCCGGTTGGATATTCCAATATAGCAGA
AGGGAAAAGAGCTTGGACTTGGATATTAGCATCTGCATGGCTCTGGTTGTGTTGGCCACA
ATTTACGTGGATGAGTGAACCGGCTATTACGCGCACATATATGCGTCCACGGATAAATTT
AGTGTTGCACCTCAGGACCATAAGCCTCTTCTTGGCCTGGTTGTTTTTTTACATGGGGTT
ACGGGTGTTTGCAATCTCATGAATGTCTCAGAACTATAGTGTGCCATTCATAGTCTTCAT
GGGCGTTTGCATATGGGGTTGTCATGTTCCTTTTACGGCTTCCTCACCCATGCTAAGCCA
TTGCGTATTTATGGGTAATTACTTTTCCCACATTCTGGTTGCGGATCCCGCGTATCGATA
CCGAGCTAGCGCTGAAGTGTTCTCGTGGTCACATTCTTGTGGGTCTATCTATTTATGTTG
GAAGATATAGCACGCAATGCTTCCCCGCGACAAGTAGCGACTCCTTCAGAAGACTCCCTT
ATGACATTACTTTTCAGACAACCTTTATCTGTATATACGTTTGTGGTATTATATACTTTT
TTAATCTAACCACGTATTCTGAGGCAACATGAGTATTGACATCTCCGCATACTTGTTTAT
GCTTCCTCTTCGCTCTTACTCTGAGAGTAGGACCTCATACCTAAACATGGCACATGTATG
AGTAGATATCGATTCTCACGCTCTGAGTGAAACAACGTCTCCATAAACCAATCGATCTAT
ACGCGCGAGTTTCATCTGGCGTCCTCTTGGGTAAGTGAGGACCCGG-CGCTAACAACAGT
TTTATAACGCCGGTTTTTAGGCATGTCGAATTGGGCACCTACACTGTGACAAGCCTGCCC
TACGGGCATGGGCATGTACTTAGGGCTATCATGTTCACTACATATCATGTGCGGAATACC
GGAGGACTACATTCAACTAGTGTACTTGGTTCGTGGGATATTTTTATGTTCGAGTTTTTT
TATTCTTTTTGGCTTTTCAAGAGTTTCCCGCGTGATTGGGCATTGCCCCACGGATTCCCT
TAACCCTCAATCCTTCTAAACGCATCTTTGCTCGGGTACGTACTGGCCACAGGCTATGAG
GAACATCCAGGCTCAGGTTTTTTACGTTTTTGGATTATTACATCTCAGCTAGATAATGAG
CCCTTACATGCGAGCGTTAGGTCACTTTTATGCACGGTTCAGGTTCAGTATATGGACACT
TCTTTGTTGTTTTCGCATATTGACATTTCACAGCACATTGGTTGAGCGCGCTGTATGCAT
TGTGAGTGTTGTTTTCTTAATTCATTATGTGGGTTGTGTTGGTTTGTGGGTGCTTCTACT
TTTGACGAAGTTTGGTAATCAATCGAAGGCCAAAAGTGGTTTGGGATCCCACCTTGCGAG
CATAATTTTACAAGACAACTTCCGTTTTCTATAATTCCCATTTAGTGTTATATCCTATTA
CGGCTCAAGTTGGTTGGTTTTTTTGTGACAGTTGGGTTAACGTATATGCGGTGGCTCAAT
CAATAGCTTTTGGGGTTCGGCGTGCCAACATTCTAGAGTAGTTGCTTATTTTTTCTTGTT
TTTGTGGAGTATGGCTGTTGCTCTGTTGCGAACAACGACCCTTGATTGCGAGGGATCGAT
TGTTCGGTTAAGTGATAAGAGGGGGTTGCTTATTTATGCGATAGCAGATTTTTATAGATT
TTTAGGTATTTTTGGTGTTTTTCTTGCTTATTGGTCGGGACTTCCCGTTCGTTTTGCTGA
AAGTTTTCCTTTCTTGCCCTTATTTATTCCCTCCTATAATTACTTATATCTTGGCCTGCG
GTCTTGGGGTTAACAACTCTTCGAAATATGCTATCTCATAACATTGGTGATCCCCTTTTG
GTTCTCCAATGATATATGGTCATTTATATATACTCATGTATATCTGCTCAAAATCATATC
GGAAATCTCCCTTGATGGGTTGACCTTCCTTTCCTCGTTTTCTATGCGTATTTCTATTTG
AGTGAATGCCTTTTTCCGAGTATTCTTGGTTATCTTTAGTTTGATTGGGCTATATTTTTT
TATATATCTTATGACTTAGTCTGAATTTTTTTTTATTTTTTGAGGTCTTATCCACTTTTT
TATTTGGTGGGTACACCGACGGTCAGCGGATTATTTTTTTAACTTTTGCTCTTCCTTTTT
TGCTTTTGTAAATCCATTTTTGTCACTTGCTCCAAGCCAGTGAGCCCGTAGGGTCATATT
TGCGGGTTTTTAATTGGGGTAGGTTTTCGAATTATTGATGGATAGTTGTGGGGTGTTGTA
GTTATTGTTCGCAACGATTAAGCTTGTGCTATCTCGTGCCAATGGTTGTCTGGGGTTTTA
CTTAATATGGGGTTGGGGCTTACTTATATGCCAGGTTTGTCTCGGTTTTTGTTACAAATT
CTAGACGTTGGAGCGAGTTGTGTAAAAGGTTTTAATTATCCAGATGCTTTGTGTTCTTTA
GTCGCAAATGCGCCCCCACCTAACTTTGGGAATAGTTTTAAAGTTGTGGATTTATTTGCT
TTTTCTTTTAGGCGCTAACTTTATTTTAGTAAGCACAGGTGGTGGGGTAACCGGATATTT
TTTTTTTCATGCATTTTGCACTTTTAGTTGATTATGTCTTTTTACTTGCGTTGGAGGGCC
TGGCTTCATTTGTTCATATCGACCAGGAAGATTTTGATGATTCCTATTTATAGTTGTTTT
TATTCTCCTGTATTATAAGGAGATAATCGTTATTTTTGTTTATTTGTATTCATATTTTTA
TATAGCCAATTATAGATCTTTGGTGGAGGTTGGTTGTTCTATGTTGTATTATACAAAGTA
ATCTAAAGCGGATTTACGCCTAGAACGATGGGAGTGCTTTTTTGCATTTGTGTTTGCGCA
TACAAAGGCCAATCCTTTCGCTGTTCCGCGCATGCGCCCACCCGTTCGCTTGTCATCTCA
CTTGTACGCGGGTTATTTTATCGTTTTTTGTGGCTACATTTATGCGGTTGGGCAATTGAT
TGATTAAAAATATGCTTTCACTTAGCACTGGTTATATAGATTTGCATGGTTCCAACTGCT
ATTCATTTTACCAGCTTTTAAGCCTTTTTATTGGCGGGCGTATCAGATCCAGAGTCGAAA
TTTTGGGATCCTTTTGCGGTTTATCAAGATTATTTGAATGCTCTTAGAAATTTTCTTTTT
TTTTTTTTCACGGTTACATTGTATCTTCGTTGTTATATTTTATTCGTATGGGGAGATATA
GTTGCATGGTTATCTCTGTCATGTTTCTAATCTTTTTGTGGATTTGTCTTTATTAGT

#FYPotamanthus
GGATTTTTTTCCATTCTTTGCTTTCCTCCGTGAAAAGTACTCACCTCAAAGATTGCTTAT
TCTTTTTCTTATCTTTAAAATTCTGGTTTTCCTAATTTACAGTCAGCATTACTTACCTAC
TTGCTTCCTTTGCTAGTTATGTTAGGTGATAACAACCACAATTTGCCACTGTCCCAGGAC
CCTTATCCTTATGTTGATGAACATAGAAATATCGCCGGACCTGCGTCGCTGCGCAAATAT
GCGGCACTCTATACCTTTGTGCATATCATCTAGTTTGCGTCTAGACTTTATCTGTTATTT
CAATGCACGGTTTTCTGCATCATAACGCAAATGAATGCTTTAAGGTAATAGGTGTTTTCG
ACCTCAGCAAGGGCTCTTTTTTATTGATTAATCAATGGCGAAATTATAGGTCTAACTGTC
GTGGGTATATCTTTTTGTATGGACGCTTATGGTAGTCTCCTGGGCAATTCTTTGGGGCAC
GTATACAATTTTTCGCGTCCTACTGGACACATGTCATGGTTGGGGGTTGCGTGAAAGCAC
CTACCGTTTTACTTCATTGTTTCCTTATGTGCGCGCACATGTCACTTTTTTTCACAACGG
TCAAAACCGTGGTTAAAGGAAGGAAAGTCCTTCACCTATTTCTGAAGAATGTGGTTCTGT
ATATATTTTTGTCTTTTCTTATAACCTAATCTGGGACCGAAATTATCCGCAACCTTGTAC
CCGTCAATCACCGATGTATTCT-TTGCTAGCATCTCGTCATCCAAAATTGGGGGTATGCC
TGTATTCATGCATTTTTATATCCTTCGGGCTCATTTACCTTAACAATTTTATGAGATGTA
GATGTATCTTTACTGATGGGCCGCCGTGAGACCTAATGTACGGCAATTTACGTTTTATTT
CTAATGGACCTTATTATTTGGGCTGTCGGATGTGGACTCTTAGCTTTATCGGCGATTGGC
ACCGACAATTAAAGTATGTACGCCAGCTTATATATTTTTATGTATCCATATATGGGGTTG
GAATGTTGTCCTTATCTGGGCCCGAATGCTTCCCGATAAAAATAGTTTGCTTTCCCCTCT
TACTTCTTTGCAGGTGAAGGGGCGGACGGTGACGTTACCCCCTGCGCATGCCAGCGGGCT
CGTGACTGCATTTTCTTCATTGCGGGTTCTCATCTGGGCGTAATTATACACACATAAATC
GACAGGGATACATGACGATCCTTTTGTTGTCGTGTATACGCATCTTTCTCTTCCTCCGTC
TGCGGGCATACATTTTTACGACGAATTAAACTCTTTTGACCGCGGGGGGGACCATTT-TA
CACACTTTTGTTTTGGCACCGAGTTAATTTATTTCCGGTTGGATATTCCAATATAGCAGA
AGGGAAAAGAGCTTGGTCTTGGATATTAGCATTTGCATGGCTTTGGTTGTGTTGGCCACA
ATTTACGTGGATGAGTGAACCGGCTATTACGCGCACATATATGCGTCCACGGATAAATTT
AGTGCTGCACTTCAGGACCATAAGCCTCTTCTTGGCTTGGTTGTTTCTTTACATGGGGTT
ACGGGTGTTTGCAATCTCTTGAATGTTTCAGAACTATAGTGTGCCATTCATAGTCTTCAT
GGGCGTTTGCATATGGGGCTGTCATGTTCCTTTTACGGCTTCTTAACCCATGTTAAATCA
TTGCGTATTTATGGGTAATTACTTTTCCCACATTCTGGTTGCGGATCCCGCGTATCGATA
CCGAGCTAGCGCTGAATTGTTCTCGTGGTCACATTCTTGTGGGTTTATCTATTTATGTTG
GAGCTTATAGCACGCAGTGCTTCCCCGCGACAAGTAGCGATTCCTTCAGAAGAATCCCTT
ATGACATTACTTTTCAGACAACCTCTATTTATATATACACCTGTGGTATTATTTATTTTT
TTAAACTAACAACGTTCTTTGAGGCAACATGAGTATTGACGTCTCCGCATACTTATTTAT
GCTTCCTCCTCGCTCTTATTCTGAGAGTAGGACCTCCTACTTAAACGTGGCACATGTATG
AGTAGATATCGATTTTCACGCTCTGAGTGAAACGGCGTTTCCGTAAACCAATCGGTTTAT
ACGCGCGAGTTTCATCTGGCGTCCAGCTGGGTAAGTGAGCACCCGG-CGCTAACAACAGT
TCTATAACGCCGGCTTTTAGGCATGTCGAATTGGGCACCTACACTGTGACAAGCCTGCCC
TACGGGCATGGGCATGCACTTAGGGTTGTCATGTTCATTACATATCATGTGCGGAGTACC
GGAGGACTACACTCAACTAGTGTACCTGGTTCGTGGGATATCTTTATGTTCGAATTTTTT
TGTTCTTTTTGGCTTTTCAAGAGCTTCCCACATGACTGGGCGTTGCCCCGCGGATTCCCT
TAACCTTCAATCCCTTTAAACGCATCTTTGCTCGGGTACGTACTGGCCACAAGTTATGAA
GAATATCCAGGTTCAGGTTTTTTACGTCTTTGGATTATTACATCTCAGCTAGATAATGAG
CCCTTACATGCGAGCGTTAGGTCACTTTTATGCACGGTTCAGGCTCAGTATATGGACACT
TTTTTGTTGTTTACGCATATTGACATTTCCCAACACATTGGTTGAGCGCGCTGTATGCAT
TGTGAGTGTTGCTTTCTTAATTCATTATGTGGGTTGTATTGGTTTGTGGGTGCTTTTACT
TTTGACGAAGTTTGGTAATCAATCGAAGGCCAAAAGTGGTATGGGATCCCACCTTGCGAG
CATAATTTTACAAGACAACTACCGTTTGCTATATTTCCCATTTAGTGTTATTTCCTATGA
TGGATCAAGTTAATTGGTTTTTTAGTGACAGCTGGGTTAACGTATATGCGGTGTCTCAAT
CAATAGCTTTTGGGGCTCGGCGTGCCAACATTCTAGAGTAGTTGCTTATTTTTTCTTGTT
TTTATGGAGTAAGGCTGTTGCTCTGTTGCGAACAACGACCCTTGATTGCGAGGGATCGAC
TGTTCGGTTAAGTGATAAGAGGGGGTTGCTTATTTATGCGATAGCAGATTTTTATAGATT
TTTGTGTATTTTTGGGCTTATTCTTGGTTATTGGTCGGGACTTCCCGTTCGTATTGCTGA
AAGTTTTCCTTTCTTGCCCATATCTTTTCTAAGTTTTTTTCAGGTATCTTTTCATTTGCG
GTCTTGGGGCTAACAACTCCTCGAAATATGCTATCTCATAACATTGGTGATCCCCTTCTG
GTTTTCCAATGATATTTGGATATCTATACATACGTATGTATACCTGCTCAAAAGCATGTC
GGAAAAGACCCTTGATGGGTTGACCTTCCTTTCCTCGTTTTTTATGCGTATTTTTATTTG
AGTGAATGCCTCTTTCCGAGTATTCTAGGCTATCTTTAGTTTGATTGGGCTATATTTTTT
TCTTTATTTTATTACTTAGAGATAATTTTTTTTTATTTTTTGAGCTCTTATCCACTTTTT
TATTTGGTGGGTACACCGACGGTCAGCGGATTATTCTTTTAACTTTTGCTCTTCCTTCTT
TGCTTCTGTAAATCCATTTTTGTCATTTGCTCCAAGCCAGTGAGCCCGTAGGGTCATATT
TGCGGGTTTTTAACTGGGGTAGGTTTTCGAATATTTGGTGGATAGTTGTGGGGTGTTGTA
GTTATTGTTCGCAACGATTAAGCCTGTGCTATCTCGTGCCAATGGCTGTTTGGGGTTATA
CTTAGTATGGGGTTGGGGCTAACTTATATGCCAGGTTTGTCTCGGTTTTTGTTACAAATG
CTAGACGATGGAGCGAGCTGTATAAAAGGCTATCATTATCCAGATACCTTGTGTTTTCTA
GTCGCAAATGCGCCCCCACTTAATTTTGGGAATGCTTTTAAAGTTGTAGATATGGTTATC
TCTTCTTTTAGGCGCTAACCTTACTTATCTAAGCACAGGTGGTGGGGTACACGGATATTT
TTTTTTTCATGCACTTTGCACTTTTAGTTGATTATGTTTTTTTACTTGCGTTGGAGGGCT
TGGCTTCATCTGTTCATATCGACCAGGAAGATTTTGATGATTCTTATTTATAGTTGTTTT
TATTCTCTTGTATTATAAGGAGATAATCGTTATTTTTGTTTATTTGTTTTCATATCTTTA
TATAGCCAATTATAGATTTTTGGTGGAGGTTGGTTGTTCTATGTTGTATTATACAAAGTA
ATCTAAAGCGGATTTACGCTTTCAACGATGGGAGTGCCTTTATGCATTTGTGTTTGCGCA
TACAAAGGCCAATCCTTTCGCTGCTCCGCGCATGCGCCCACCCGTTCGCCTGTCATCTCA
CCTGTACGCGGGTTACTTTATCGTTTTTTATGGTTACATTTATGCGGCTGGGCAATTGAT
TGATTAAAAATATGCCTTCACTTAGCATTGGTTATATAGATTTGGTTGGTTAGAATTGCT
ATTCATTTTACCAGCTTTTAAGCTTTTTTATTGGCGGGCGTATCAGATCCAGAATCGAAA
TTTTGGGTTCCTTTTGCGGTTTATCAAGATTATTTGAATGCAGCTAGAAATTTGCTTTTT
TTTTTTTTCACGGTTACATTGTATCTTCGTTGTTATACTTTATTCGTGTGGGGAGATTTA
GTTGCATGGTTACCTCTTTCATGTTTCTAATTTTTCTGTGGATTTGTCTTTATTAGT

#FYSiphlonurus
GGATTTTTATCCTCGCTTTGTTATCCTCCGTGGGAAGTACTCACCTCAAAGATTAGTTAT
TCTTTTTCCTATTTTTAAAATTTTGGCTTTCCTAATTTACAGTCAGCATTACTTACTTGC
TTGCCTCCCTTGTTAGTTATATTAGGTGATAACAACCACAATTTGCCACTGTCCCAGGAC
CCTTATCCTTATGTTGATGAACATAGAAGTATCGCCGGACCTGCGTCGTTGCGCAAATAT
GCGGCATTCTATACCTTTGTGCATATCATCTAGTTTGCGTCTAGACCTTATCTGTTATAT
CAATGCACGGCTTTTTGCATCATAACGCAAATGAATGCTTTTAGGTAATAGGTGATTTCG
ACTTCAGCAAGGGCTCTTTTTTATTGATTATTCAATGGCGAAATTATAGGTCTAACTGAG
GTGGGTATATTTTTCTGTATGCACGCTTATGGTAGTCTCCTGGGCAATTCTTTGGGGCAC
GTATACAACTCTTCGCATCCTATTGGACATTTGTCATGGTTGGGGGTTGCGTAAAAGCAC
TTACCGTTTTACTTCATTGTCTCCTTATGGGCGCGCACATATCATTTTTTCTCACAACGG
TCAAAACCATGGGTAAAGGAAGGAAAATCCTTCACCTATTTCTGAAGAATGTGGTTCTGT
ATATATGCCTACTTTTTCTTATAACCTATTTTGGGACCGAAATTATCCGCAACCCTGTAC
CCGTCAATCACCGATGTATTCT-TTGCTAGCATCTCGTCATCCAAAACTGGGGGTATGCC
TGTATTCATGCATCTTTATATCCTTCGGGTTCATTTACCATAACAATTTTTTGATATGTT
CATGTATCTCTACTGATGGGCCGCCGTGAGACCTAGTATACGGCAATTTACGTCTTATTG
CTTATGGACCTTATTATTTGGGCTGGCGGATGTGGACTCTTAGTTTTATCGGCGACTGGC
ACCGACAATTAAAGTATGTACGCCAGCTTGTATATTTTTATGTATCCATATATGGGGTTG
GAATGTTGTCCCTATTTGGGCCCGAATGCTTCCCGATAAAAATAGTTTGTTTTCCCCGCT
TACCTCTCTGCAGGTGAAGGGGCGGACGGTGACGTTACCCCCTTCGCATGCCAGCGGGCT
CGTGATTGCATTTTCCTCACTGCGGGTTCTCATTTGGGCGTAATTATACACACATAAATC
GTCAGGGATACATGACGATCCCTTTGTTGTCGTGTATACGCATCTCTCTCTTCCTCCGTT
TGCGGGCATACATCTCTACGACGAATTAAACTCTTTTGACCGCGGGGGGGACCATTT-TA
CACATTTTTGTTTTGGCACCGAGTTAATTTATTTCCGGTTGGATATTCCAATATAGCAGA
AGGGAAAAGAGCTTGGTCCTGGATATTAGCATCTGCATGGTTTTGGTTGTGTTGGCCACA
ATTTACGTGGATGAGTGAACCGGCTATTACGCGCACATATATGCGTCCACGGATAAATTT
AGTGTTGCACCTCAGGACCATAAGCCTCTTTTTGGCTTGGTTGTTTTTTTACATGGGGCT
ACGGGTGTCTGCAATCTCATGAATGTTTCAGAACTATAGTGTGCCATTCATAGTCTTCAT
GGGCGTTTGCATATGGGGGTGTCATGTACCCTTTACGGCTTCTTAACCCATGTTAAATCA
TTGCGTATTTATGGGTAATTACTTTTCCCACATTCTGGTTGCGGATCCCGCGTATCGATA
CCGAGCTAGCGCTGAAGTGTTCACGTGGTCACATTCCTGTGGGTCTATCTATTTATGTTG
GAAGATATAGCACGCAGTACTTCCCCGCGACAAGTATCGACTCCTTCAGAAGACTCCCTT
ATGACATTACTTTTCAGACAACCTCTATCTGTATATACGTTTGTGGTATTATTTACCTTT
TTAAACTAACAACGTACTCTGAGGCAACATGAGTATTGACATTTCCGCATACTTATTTAT
GCCTCCTCCTCGTTCTTACTTTGAGAGTAGGACCTCATACCTAAACATGGCACATGTATG
AGTAGATATCGATTCTCACGTTTTGAGTGAAACGGCGTCTCCATAAACCAATCGGTTTAT
ACGCGCGAGTCTCATCTGGCGTCCTCCTGGGTAAGTGAGCACCCGG-CGCTAACAACAGT
TCTATAACGCCGGTTTTTAGGCATGTCGAATTGGGCACCTACATTGTGACAAGCCTGCCC
TACGGGCATGGGCATGTACTTAGGGCTGTCATGTTCACTACATATCATGTGCGGAGTACC
GGAGGACTTCACTCAACTAGTGTACTTGGTTCGTGGGATATTTTTATGTTCGAGTTTTTT
TATTCTTTTTGGCTTTTCAAGAGCTTCCCGCGTGACTGGGCATTGCCCCACGGATTCACT
TAACCCTCAATCCTTTTAAACGCATTTCTGCTCGGGTACGTACTGGCCACAAGTTATGAA
GAACATCCAGGCTCAGGTTTTTTACGTATTTGGGTTATTACATTTCAGCTAGATAATGAG
CCCTTACATGCGAGCGTTAGGTCACTTTAATGCACGGTTCAGGCTCAGTCTATGGACACT
TTTGCGTTGTTTTCGCATTTCGACATTTCCCGCCACATTGGTTGAGCGCGCTGTATGCAT
TGTGAGTGTTGTTTTCTTAATTCATTATGTGGGTTGTATTGGTTTGTGGGTGCTTTTACT
TCTGACGAAGTTTGGTAATCAATCGAAGGCCAAAAGTGGATTGGGATCCCACCTTGCGAG
CATAATTTTACAAGACAACTACCTCTTTCTATATTTCCCATTTAGTGTTATATCCTATAA
CGGTTCAAATTAATTGGTTTTTTTGTGACAGTTGGGTTAACGTATATGCGGTGGCTCAAT
CAATAGCCTTTGGGGTTCGGCGTGCCAACATTCTAGAGTAGTTGCTTATTTTTTCTTGTT
TCTGTGGAGTAAAGCTGTTGCTCTGTTGCGAACAACGACCCTTGATTGCGAGGGATCGAT
TGTTCGGTTAAGTGATAAGAGGGGGTTGCTTATTTATGCGATAGCAGATTTTTATAGATC
TTTTGGCTTTTCTGGTGTTCTTCTTATTTATTGGTCGGGACCTCCCGTTCGTTCTGCTGA
AAGTTCTCCTTTCTTGCCCTTATTTATTCCTAATTTTGCACATGTATTTTTTCGTTTATG
GTCTTGGGGTTAACAACTCTTCGAAATATGCTATCTCATAACATTGGTGATCCCCTTCTG
GTTCTCCAATGATATCTGGATATTTATTTATACTCATGTATATCTGCTCAAAATCATATC
GGAAAAGTCCCTTGATGGGTTGACCTTCCTTTCCTCGTTTTCTATGCGTATTTTTATTTG
AGTGAATGCCTTTCTCCGAGTATTCTTGGTTATTTCTAGTTTGATTGGCTTATGTTTTTC
TATTTATCTTATGACTTAGAGATAACTTTTTTTTATTTTTTGAGGTCTTATCCACTTTTT
TATTTGGTGGGTACACCGACGGTCAGCGGATTACTTTTTTAACTTCTGCTCCTCCCTTTT
TGCTTTTGTAAATCCATTTTTGTCACTTGCTCCAAGCCAGTGAGCCCGTAGGGTCATATT
TGCGGGTTTTTAACTGGGGTAGGCTTTCGAATTGTTGGTGGATAGTTGTGGGGTGTTGTA
GTTATTGTTCGCAACGACTAAGCTTGTGCTATCTCGTGCCAATGGATGTTTGGGGCTATA
CCTAATATGGGTTTGGGTCTTACTTATATGCCAGGCTTGTCTCGGTTTTTGTTACAAATT
CTAGACGCTGGAGCGAGCTATATAAAAGGCTATAATTATCCAGATGCTTTGTGTTTTTTA
GTCGCAAATGCGCCCCCACCTAACTTTGGGAATAGCTTTAAAGTTGTGCATGTATTTGGT
TTTTCTTTTAGGCGCTAACCTTATTTATCTAAGCACAGGTGGCAGGGTAAGCGGATACTT
TCTTTTTCATGCACTTTGCACTTCTAGTTGATTATGTTTTTTTACTTGCGTTGGAGGGCT
TGGCTTCGTCTGTTCATATCGACCAGGAAGATTTTGATGATTCTTATTTATAGTTGTCTT
TATTCTCCTGTATTATAAGGAGATAATCGTTATTTTTGTTTATTTGTATTCATATCTTTA
TATAGCCAACTATAGATTTCTGGTGGAGGCTGGTTGTTCTATGTTGTATTATACAAAGTA
ATCTAAAGCGGATATACGCCTTCAACGATGGGAGTGCTTTTTTGCATTTGTGTTTGCGCA
TACAAAGGCCAATCCTTTCGCTGCTCCGCGCATGCGCCCACCCGTTCGCCTGTCATCTCA
CTTGTACGCGGGTTATTTTATCGTTTTTTATGGTTACATTTATGCGGTTGGGCAATTGAT
TGATTAAAAATATGCCTTCACTTAGCACTGGTTATATAGATTTTCCTGGTTTAAATTGCT
ATTCATTTTACCAGCTTTTAAGCTTTTTTATTGGCGGGCGTATCAGATCCAGAATCGAAA
TCTTGGGACCCTTTTGCGGTTTATCAAGATTATTTGAATGCAGCTTCAAATAGGCTTTTT
TTTTTTTTCACGGTTACATTGTATCTTCGTTGTTATATTATTTTCGTATGGGGAGATATA
GTTGCATGGTTACCTCTTTCATGTTTCTAATCTTTCTGTGGATCTGTTTTTATTAGT

#FYSiphlonurus_immanis
GGATTTTTATCCATTCTTTGCTCTCCTCGGTGAAAAATCTTAACCTCAAAGATTTCTTAT
TCTTTTTCCTATTTTTAAAATTTTGGTTTTCCTAATTTACAGTCAGCACTTCTTACTTGC
TTGCTTCCTTTGCTAGTTATCTTAGGTGATAACAACCACAATTTGCCATTGTCCCAGGAC
CCTTATCCTTATGTTGATGAACATAGAAGTATCGCCGGACTTGCGTCGTTGCGCAAATAT
GCGGCATTTTATACTTCTGTGCATATCATCTAGTTTGCGTTTAGACCTTATCTGTTATAT
CAATGCACGGCTTTCTGCATCATAGTGGCAATGATTGCTTTCAGGTAATAGGTGCTTTCG
ACTTCAGCAAGGGCTCTTTTTTATTGATTATTCAGTGGCGGGATTATAGGTCTAACTGAT
ATGGGTATATCTTTTTGTATGGACGCTTATGGTAGTCTCCTGGGCAATTCTTTGGGGCAC
GTATACAACTTTTCGCGTCCTATTGGACGAATGTCATGCTTGGGGGTTGCGTGAAAGCAC
CTACCGTTTTACTTCATTTTCTCCTTATGTGCGGGCACTTATCACTTTTTCTCACAACGG
TCAAAACCTTGGCTAAAGGAATGAAAATCCTTCACCTATTTCTTAAGAATGTGGTTATAT
TTGTATTCTTACTTTTTCTTTTCACCTACTCTGGGACCGAAATTATCCGCAACCTTGTAC
CCGTCAATCACCGATGTATTCT-TTGCTAGCATTTCGTCATCCAAAATTGGGGGTATGCC
TGTCTTCATGCATCTTTATCTCCTTCGGGCTGATTTACCATAACAACATTTTGTCTTTTG
GGCATTTCTCTACTGATGGGCCGCCGTGAGACCTAATTTACGGCATTCTACGTTTTATTT
CATATGGACCTTATTATTTGGGCTGTCGGATATGGACTCCTAGCTTTATCGGCGACTGGC
ACCGACAATTAAAGTATGTACGCCAGCTTATATATTTTTATGTATCCATATATGGGGTTG
GAATGTTGTCCTTATCTGGGCCCGAATGCTTCCCGATAAAAATAGTTTGCTCTCCCCGCT
TACTTCTTTGCAGGTGAAGGGGCGGACGGTGACGTTACCCCTTGCGCATGCCAGCGGGCT
CGTGACTGCATTTTCTTCATTGCGGGTTCTCATCTGGGCGTAATTATACACACATAAATC
GACAGGGATACATGACGATCCTTTTGTTGTCGTGTATACGCGTTTTTTTCTTCCTCCGTC
TGCGGGCATACATCTTTACGACGAATTAAACTCTTTTGACCGCGGGGGGGACCATTT-TA
CACATTTTTGTTTTGGCACCGAGTTAATTTATTTCCGGTTGGATATTCCAATATAGCAGA
AGGGAAAAGAGCTTGGTCTTGGATATTAGCATCTGCATGGTTCTGGTTGTGTTGGCCACA
ATTTACGTGGATGAGTGAACCGGCTATTACGCGCACATATATGCGTCCACGGATAAATTT
AGTGCTGCACCTCAGGACCATAAGCCTCCTTTTGGCTTGGTTGTTTTTTTACATGGGGTT
ACGGGTGTTTGCAATCTCATGAATGTCTCAGAACTATAGTGTGCCATTCATAGTCTTCAT
GGGCGTTTGCATATGGGGCTGTCATGTTCCTTTTACGGTTTCTTAACCCATGTTAAATCA
TTGCATATTTATGGGTAATTACTTTTCCCACATTTTGGTTAGGGATCCCGCGTATCGATA
CCGAGCTAGCGCTGAAGTGTTCTCGTGGTCACATTCTTGTGGGTTTTTTTGTTTATGTTG
GAGCTTGTAGCACGCAGTGCTTCCCCGCGACAAGTAGCGATTCCTTCAGAAGAATCCCCT
ATGACACTACTTTTCAGACAACCTCTATTTGTATATACACTTGTGGTATTATTTATTTTT
TTAAACTAACAACGTTCTTTGAGGCAACATGAATATTGACATTTCCGCATACCTATTTAT
GCTTCCTCTTCGCTTTTATTCTGAGAGTAGGACCTCTTACCTAAACATGGCACATGTATG
AGTAGATATCGATTCTCACGTTTTGAGTGAAACAGCGTCTCCATAAACCAATCGGTTTAT
ACGCGCGAGTTTCATCTGGCGTCCAGCTGGGTAAGTGAGCACCCGG-CGCTAACAACAGT
TCTATAACGCCGGTTTTTAGGCATGTCGAATTGGGCACCTACATTGTGACAAGCCTGCCC
TACGGGCATGGGCATACACTTTGGGTTGCCATGTTCACTACATATCATGTGCGGAGTACC
GGAGGACTACATTCAACTAGTGTACTTGGCTCGTGGGATATTTTTATGTTCGAATTTTTT
TGTTCTTTTTGGCTTTTCAAGAGCTGCCCACGTGATTGGGCATTGCCCCACGGATTCCCT
TAACCTTCAATCCCTTTAAACGCATCTCTGCTCGGGTACGTACTGGCCACAAGTTATGAA
GAACAACCAGGCTCAGGTTTTTTACGTATTTGGATTATTACATCTCAGCTAGATAATGAG
CCCTTACATGCGAGCGTTAGGTCACTTTTATGCACGGTTCAGGTTCAGTATATGGACTCT
TTTCTGTTGTTTTCGCATATTGACATTTCCCAGCACATTGGTTGAGCGCGCTGTATGCAT
TGTGAGTGTTGTTTTTTTAATTCATTATGTGGGTTGTGTTGGTTTGTGGGTGCTTTTACT
TTTGACGAAGTTTGGTAATCAATCGAAGGCCAAAAGTGGTATGGGATCCCACCTTGCGAG
CATAATTTTACAAGACAACTACCGTTTTCTATATTTCCCGTTTAGTTATGATAACTATGG
TGGCTCAAATTGGTTGGTTTTTTGCTGACAGTTGGGTTAACGTATGTGCGGTGGCTCAAT
CAATAGCTTTTGGGGTTCGGCGTGCCAACATTCTAGAGTAGTTGCTTATCTTTTCTTGTT
TTTATGGAGTATGGCTGTTGCTCTGTTGCGAACAACGACCCTTGATTGCGAGGGATCGAT
TGTTCGGTTAAGTGATAAGAGGGGGTTGCTTATTTATGCGATAGCAGATTTTTATAGATT
TTTAGTTATTTCTGGAGATTTGCTTAGTTATTGGTCGGGACTTCCCGTTCGTATTGCTGA
AAGTTTTCCTTTCTTGCCCATATCTCTTCTTAAATTTTCACTTATATGTACTCGTGTGCG
GTCTTGGGGTTAACAACTCTTCGAAATATGCTATCTCATAACATTGGTGATCCCCTTTTG
GTTTTCCAATGATATATACATATTTTTATATACCTATGTATATTTGCTCAAAATCATATC
GGAAAAGTCCCTTGATGGGTTGACCTTCCTTTCCTCGTTTTTTATGCGTATTTTTATTTG
AGTGAATGCTTCTTTCCGAGTATTCTTGGTTATTTTTAGTTTGATTGGCTTATATTTATT
TTTATATTTTATTACTTAGAGATAATTTTTTTTTATTTTTTGATCTCTTATCCACTTTTT
CATATGGTGGGTACACCGACGCTCAGCGGGTTATTTTTTTAACTTTTGCTCTTCCCTTTT
TGCTTCTGTAAATCCATTTTTGTCATTTGTTCCAAGCCAGTGAGCCCGTAGGGTCATATT
TGCGGGTTTTTAATTGGGGTAGGTTTTCGAATAATTGATGGATAGTTATGGGGTGTTGTA
GTTATTGTTCGCAACGATTAAGCTTGTGCTATCTCGTGCCAATGGCTGTTTGGGGTTATA
CTTACTATGGGGTTGGGGCTAACTTATATGCCAGGCTTGTCTCGGTTTTTGTTACAAATA
CTAGACGTTGGAGCGAGTTGTATAAAAGGTTATCATTATCCAGATACTTTGTGTTCTTTA
GTCGCAAATGCGCCCCCACTTAATTTTGGGAGTGTTTTTAAAGTTGTGGATTTTCTTATG
GTTTCTTTTAGGCGCTAACTTTATTTATCTAAGCACAGGTGAGGGGGTATCCGGATACTT
TTTTTTTCATGCATTTTGCACTTTTAGTTGATTATGTTTTTTTACTTGCGTTGGAGGGCT
TGGCTTCGTCTGTTCATATCGACCAGGAAGACTTTGATGATTCTTATTTATAGTTGTCTT
TATTCTCTTGTATTATAAGAAGATAATCGTTATTTTTGTTTATTTGTACTCATATTTTTA
TATAGCCAATTATAGATTTTTGGTGGAGGTTGGCTGTTCTATGTTGTATTATACAAAGTA
ATCTAAAGCGGATTTACGCTTTCAACGGTGGGAGTGCTTTTATGCATTTGTGTTTGCGCA
TACAAAGGCCAATCCTTTCGCTGCTCCGCGCATGCGCCCACCCGTTCGCTTGTCATCTCA
CTTGTACGCGGGTTATTCTATCGTTCTTTGTGGCTACATTTATGCGGTTGGGCAATTGAT
TGACTAAAAATATGCTTTCACTTAGCATTGGTTATATAGATCTTCTTGGTTTAAATTGCT
ATTCATTTTACCAGCTTTTAAGCTTTTTTATTGGCGGGCATATCAGATCCAGAATCGAAA
TTTTGGGATCCTTTTGCGGTTTATCAAGATTATTTGAATGCAGTTAGAAATTTGGTTTTT
TTTTTTTTCACGGTTACATTGTAACATCGTTGTTATATTTTATTCGTATGGGGAGATATA
GCTGCATGGTTATTTCTATCATGTTGCTAATTTTTTTGTGGATTTGTTTTTATTAGT

#FYSiphluriscus_chinensis
GGGTTTATTTCCTCATTTTGTTATCCTCCGTGACTCATTCAAACCTCAAAGATTAATTAT
TCCTTTTCATATCTTGAAAATTCTGGCTTTCCTAATTTACAGTCAGCATTACATACCTAC
CTGCCTCCTTTGATAGTTATCTTAGGTGATAACATCCACAATTTGCCATTGTCCCAGGAC
CCTTATCCTTATGTTGATGAACATAGAAATATCGCCGGACCTGCGTCGCTGCGCAAATAT
GCGGCATTTTATACCTCTGTGCATATCATCTAGTTTGCGTTTAGACCTTATCTGTTATAT
CAATGCACGGTTTTCTTCATCATAACGCCAATGATTGCTTTCAGGTAATAGGTGTTCTCG
ACTTCAGCAAGGGCTCTTTTTTATTGATTACTCAATGGCGGGATTATAGGTCTTACTGCT
ATGGGTATATCTTTCTGTATGGACGCTTATGGTAGTTTCCTGGGCAATTCTTTGGGGCAC
GTATACAACTCTTCGCGTCCTATTGGACGATTGTCATGGTTGGGGGTTGCGTGAAAGCAC
CTACCGTTTTACTTCATTCTCTCCTTATGTGCGGGCACATATCACTTTTTCTCACAACGG
TCAAAACCTTGGGTAAAGGATTGAAAATCCTTCACCTATTACTTAAGAATTTGGTTTTAT
TTATATCTCTAGATTTACCTCTGACCTATTCTGGGACCGAAATTACCCGCAACCCTGTAC
CCGTCAATCACCGATGTATTCT-TTGCTAGCATTTCGTCATCCAAAACTGGGGGTATGCT
TGTCTTCATGCATCTATATCTCCTTCGGGCTGATTTACCATAACACTATTTTGTCCTCTT
CATGTATTTTTACTGATGGGCCGCCGTGAGACCTAATTTCTGGCAGTTTACGTTTTATTG
CTAATGGACCTTATTATTTGGGGTGGCGGATGTGGACTCCTAGTTCTATCGGCGATTGGC
ACCGACAATTAAAGTATGTACGCCAGCTTGTATATTTTTATGTATCCATATATGGGGTTG
GAATGTTGTCCCTATCTGGGCCCGAATGCTTCCCGATAAAAATAGTTTGTTCTCCCCGCT
TACCTTTCTGCAGGTGAAGGGGCGGACGGTGACGTTACCCCCTTCTCATGCCAGCGGGCT
CGTGATTGCATTTTCTTCATTGCGGGTTCTCATCTGGGCGTAATTATACACACATAAATC
GTCAGGGATACATGACGATCCTTTTGTTGTCGTCTATACGCATTTCTCTCTTCCTCCGTT
TGCGGGCATACATTTCTACGACGAACTAAACTCTTTTGACCGCGGGGGGGACCATCT-TA
CACATTTTTGTTTTGGCACCGAGTTAATTTATTTCCGGTTGGATATTCCAATATAGCAGA
AGGGAAAAGAGCTTGGTCTTGGATATTAGCATCTGCATGGCTTTGGTTGTGTTGGCCACA
ATTTACGTGGATGAGTGAACCGGCTATTACGCGCACATATATGCGTCCACGGATAAATTT
AGTGCTGCACTTCAGGACCATAAGCCTCCTCTTGGCCTGGTTGTTTTTTTACATGGGGCT
ACGGGTGTCTGCAATCTCATGAATGTCTCAGAACTATAGTGTGCCATTCATAGTCTTCAT
GGGCGTTTGCATATGGGGGTGTCATGTACCTTTTACGGCTTCTTAACCCATGCTAAGCCA
TTATGTATTTATGGGTAATTACTTTTCCCACATTTTGGCTAGGGATCCCGCGTATCGATA
CCGAGCTAACGCTGAAGTGTTCACATGGTCACATTCCTGTGGGTCTATTTGTTTATATTG
GAAGATATAGCACGGTGTGCTTCCCCGCGACAAGTATCGATTCCCTCAGAAGAGTCCCTT
ATGACACTTTTTTTCAGACAACCTCTATTTGTATATACGTTTGTGGTACTATATACCTTT
TTAATCTAACAACGTTTTCTGAGGCAACATGAATATTGACATTTCCGCATACTTATTTAT
GCTTCCTCCTCGCTCTTACTCTGAGAATAGGACCTCATACCTAAACATGGCACATGTATG
AGTAGATATCGATTTTAACGCTCTGAGTGAAACAACGTCTCCATAAACCAGTCGATCTAT
ACGCGCGAGTTTCATCTGACGTCCTCCTGGGTAAGTGAGGACCCGG-CGCTAACAACAGT
TCTATAACGCCGGTTTTTAGGCATGTCGAATTGGGCACCTACATTGTGACAAGCCTGCCT
TACGGGCATGGGCATGTACGTAGGGTTATAATGTTCATTACATGTCATGTGCGGAATACC
GGAGGACTACACTCAACTAATGTACATGGCTCGTGGGATATTTTTATGTTCGAATTTTTT
TCTTCTTTTTGGCTTTTCAAGAGTTGCCCGCGTGATTGGACGTTGCCCCGCGGATTCCCT
TAACCCTCAATCCCTCTAAACGCATCTCTGCTCGGGTACGTACTGGCCACAAGTTATGAA
GAACATCCAGCCTCAGGCTTTTTACGTATCTGGGTTATTACATCTCAGCTAGATAATGAG
CCCTTTCATGCGAAGGTTAGGTCTCTTTTATGCACGGTTCAGGTTCAGTTTATGGACACT
TCTGCGTTGTTATCGCATTAAGACATTTCATGACACATTGGTTGAGCGCGCTGTATGCAT
TGTGAGTGTTGTTTTCTTAATTCATTATGTGGGTTGTATTGGTTTGTGGGTGCTTTTACT
TTTGACGAAGTTTGGTAATCAATCGAAGGCCAAAAGTGGTTTGGGGTCCCACCTTGCGAG
CATAATTTTACAAGACAACCACCGTACTCTATTCTTCCCGTTTAGTGGTATATCCTATTA
CAGTTTTAGTTAGTTGGTTTTTTAGTGACAGTTGGGTTAACGTATATGCGGTGTCTCAAT
CAATAGCTTTTGGGGCTCGGCGTGCCAACATTCTAGAGTAGTTGCATATTTTTTCTTGTT
TTTACGGAGTATGGCTGTATCTCTGTTGCGAACAACGACCCTTGATTGCGAGGGATCGAT
TGTTCGGTTAAGTGATAAGAGGGGGTTGCTTATTTCTGCGATATCAGATTTTTATAGATT
TTTTGGTTTTTTTGGTGTTTTGGTTTCTTATTGGTCGGGACTTCCCGTTCGTATTTCTGA
AAGTTCTCCATTCTTGGCCTTATCTCTTCCCTCAATTACCTTTATATATCTTCGTATACG
GTCTTGGGGTTAACAACTCTTCGAAATATGCTATCTCATAACATTGGTGATCCCCTTATG
GTTCTCCAATGATATGTAGTTGGTTATATTTTCTCTTGTATGGGCGCTCAAAATCCTGTC
GGAAATCTCCCTTGATGGGTTGACCCTCCTTTCCTCGTTTTCTATGCGTATTTTTATTTG
AGTGAATGCCTCTCTCCGAATTTTCTGGGTTGTTTTTAGTTTGATTGGGTTATGTTTTTT
TTTATATTTATTGACTTTTAGACAATTTTTTTTTATTTTTTGAAGTCTTATCCACTTTTT
TATCTGGTGGGTACACCGACGATCAGCGGATTATTCTTTTAACTTTTGCTCCTCCCTTTT
TGCTTTTGTAAATCCATTTTTGTCATTTGTTCCAAGCCAGTGAGCCCGTAGGGTCATATT
TGCGGGTTTCTAATTGGGGTAGGTTTTCGAATTGTTGGTGGATAGCTGTGGGGAGTTGTA
GTTATTGTTCGCAACGACTAAGGTTGTGCTATCTCGTGCCAATGGATGTATGGGGCTATA
CATAAACTGGGATATGGTCTTACTTATATGGCAGGCTTGTCTCGGTTTTTGTTACAAATA
CTAGACGATGGAGCGAGTTATATAAAAGGTTATAATTATCCAGATGCTTTGTGTTTTTTA
GTCTCAAATGCGCCCCCAGCTAACTTTGGGAATAGTTTTAAAGTTGTGGATATATTTGGT
TTTTCTTCTAGGCAGTAAGTTTATTTTTCTAAGCACAGGTGTCAGGGTTGTCGGATTCTT
TTTTTCTCATGCATTTTGCACTTTTAGTTGATTATGTTTTTTTGTTTTCGTTGGAGGGCT
TGGTTTCATTTGTTCATATCGACCAGGAAGATTTTGATGATTCTTTTTTATAGTTGTCTT
TATTCTCTTGTATTATAAGAAGATAATCGTTATCTTTGTTTATTTGTTGTCATATTTTTA
TATAGCCAATTGTAGATCTTTGGTGGAGGTTGGTTGTTCTATGTTGTATTATACAAAGTA
ATCTAAAGCGGATTTACGCTTTCAACGGTGGGAGTATCTTTTTGCATTTGTTTGTGCGCA
TACAAAGGCCAATCCTTTCGCTGCTCCGCGCATGCGCCCACCCGTTCGCCTGTCATCTCA
CTTGTACGCGGGTTATTATATCGCTCTTTATGGTTACATTTATGCGGTTGGGCAATTGAT
TGATTAAAAATATGCCTTCACCTAGCATTGGTTATATAGATCTGCTTGGTTCCTACTGCT
TTTCACTTTACCAGCTTTTAAGCTTTTTTATTGGCGGGCATATCAGATCCAGAATCGAAA
TTTTGGGATCCTTTTGCGGTTTATCAAGATTATCTGAATGTAGATACAATCTTTCTTTTC
TTTTTTTTCACGGCTACATTGTATCTTCGTTGTTATATTCTATGCGTATGGGGAGTTTTA
GCTGCATGGATATTTTTATCATGTTTCTAATTTTTTTGTGGATCTGTTTTTATTAGT

#FYTeloganodidae
GGCTATCTTTCCTGCCTTTGGCAACCAGCGTGCAAAACACACGCCTTATCGATTAATTAT
TCTTTTTCGTATCTTTAAAATTCTGGCTTTCCTAATTTACAGAGAGCACTTCTTACCTAC
CTGCCTCCCTTGTTAGTTATTTTAGGTGATAACAACCACAATCTGCCACTGTCCGTGGAC
CCCTATCCTTATGTTGATGAACATAGAAGTATCGCCGGACCTGCGTCGTTGCGCAAATAT
GCGGCACTCTCTACCTCTGTGCATATCATCTAGTTTGCGTCTAGACCTTATCTGCTGTAT
CAATGCACGGTTTTTTGCATCATAACGCCAATGACTGCTTTCAGGTAATAGGTGTTCTCG
ACCTCAGCAAGGGCTCTTTTTTATTGATTACTCAATGGCGGGATTATAGGTCTAACTGAT
GTGGGTATATTTTTTTGTATGGACGCTTATGGTAGTCTCCTGGGCAATTCTTTGGGGCAC
GTATACAACTCTTCGCATCCTACTGGATGACTGTCATGGTTGGGGGTTGCGTGAAAGCAC
TTACCGTTTTACTTCATTCTCTCCTTATGTGCGCGCACATATCACTTTTTCTCACAACGG
TCAAAACCTTGGGTAAAGGAGTGAAAATCCTTCACCTATTACTTAAGAGTTTGGTTATGT
CTTTATACTTACTTTTACCTTTAACCTACTCTGGGACCGAAATTATCCGCAACCCTGTAC
CCGTCAATCACCGATGTATTTT-TTGCTAGCATTTCGTCATCCAAAACTGGGGGTATGCC
TGTTTTCATGCATCTTTATTTCCTTCGGGCTGATTTACCGTAACAATATTTTGTCCTCTT
CATGTATCTTTACTGATGGGCCGCCGTGAGACCTAATCTTTGGCAATTTACGTATTATTC
TTAATGGACTTTATTATTTGGGCTGTCGGATGTGGACTCCTAGCTCTATCGGCGATTGGC
AGCGACAATTAAAGTATGTACGCCAGCTTATATATTTTTATGTATCCATATATGGGGTTG
GAATGCTGTCCTTATCTGGGCCCGAATGCTTCCCGTTAAAAATAGTTTGTTTTCCCCGCT
TACCTCTCTGCAGGTGAAGGGGCGGACGGTGACGTTACCCCTTGCGCATGCCATCGGGCT
CGTGATTGCATTTTCCTCATTGCGGATTCTCATCTGGGCATAATTATACACATATAAATC
GACCCGGATACTTGACGGTCCCTTTGTTGTCGTGGATACGCATCTTTCTCTTCCTCCGTC
TGCGGGCATACATCTCTACGACGAACTAAACTCTTTTGACCGCGGGGGGGACCATCT-TA
CACACTTTTGTTTTGGCACCGAGTTAATTTATCTCCGGTTGGATATTCCAATATAGCAGA
AGGGAAAAGAGCTTGGTCCTGGATATTAGCATCTGCATGGCTCTGGTTGTGTTGGCCACA
ATTTACGTGGATGAGTGAACCGGCTATTACGCGCACATATATGCGTCCACGGATAAATTT
AGTGCTGCACCTCAGGGCCATAAGCCTCCTCTTGGCTTGGTTGTTTCTTTACATGGGGCT
ACGGGTGTTTGCAATCTCATGAATATCTCAGAACTATAGTGTGCCATTCATAGTCTTCAT
GGGCGTTTGCATATGGGGGTATCATGTTCCCTTTACGGTTACTTAACCAATGCTAAGCCA
TTATGTATTTATGGGTAACTACTTTTCCCACATTTTGGTTGCGGATCCCGCGTATCGATA
CCGAGCTAACTCTGAAATCTTCTCGTGGTCACATTCATATGGGTTTATTTATTTATATTG
GAAGTTATGCCACGCAGTTCTTCCCCGCGACATCTAGCGATTTCTTCAGAAGAATCCCCT
ATGACATTATTTTTCAGACATCCTCTATCTGTATATACACTTGTGGTATTATGTACTTCT
TTAAAATTACCACGTTCTTTGAGGCAACATGAGTATTGACATCTCCGCATACCTGTTTAT
GCCTCCTCCTCGCTTTTACTATGAGAATAAATCCTCCTACATAATCGTGGCACATGTATG
AGTAGATATCGATTAAAACGCTTTGAGTGAAAAAGTGTGTCCTTAAACCAGTCGGTCTGT
AGGCGCGAGTCTCATCTGGCGTCCAGCTGGGTAAGTGAGCACCCGG-CGCTAACAACGGT
TTTCTAACGCCGGCTTATTGGCATGTCGAATTGGGCACCTTCACTGTGACAAGCCTGCCT
TACGGGCATGGGCATACACCTACGGTTATCATGTTCATTACATATCATGTGCGGAATTCC
GGAGGTCTACACTCAACTTATGTACTTGGTTCGTGGGATATTTTTATGTTCGAATTTTTT
TGTTCTTTTTGGCTTTTCAAGAGCTGCCCACGTGATTGGGTGCTGCCCCAGGGATACCCT
TAACCATCAATCCCTTTAAACGCATCTTTGCTCGGGTACGTACTGGCCACAAGATATGAA
GCATTACCAGCTTCAGGTTTTTTACGTATTTGGATTATTACATCTCAGGTTGATATGGAG
CCCTTTCATGCGAGCACTAGGTCACTTTTATGCACGGTTCAGGCTCAGTATATGGACTCT
TCTTTGTTGCTATCGCTTACTGACATTTCCCAACACATTGGTTGAGCGCGCTGTATGCAT
TGTGAGTGTTGTTTTTTTAATTCATTATGTGGGACTTATACGTCTGTGGGTGCTTCTACT
TCTGACGAAGTTTGGTAATCAATCGAAGGCCAAAAGTGGGTTCGGATCTCACCTTGCGAG
CATAACTTTACAAGACAACTACCTCCTTCTATATTTCCCGTGTAGTGATATGTCCTTTAA
CGGAGTTAATTAACTGGTTTTCTTGTGACAGTTGGGTTAACGTATATGCGGTGTCTCAAT
CAATAGCATTTGGGGCTCGGCGTGCCAACATTCTAGAGTAGCTGCTTATATATGTTTGTG
TATGTGGTCTAAAGTTGTTGTTCTGTTGCGAACAACGACCCTTGATTGCGAGGGATCGAC
TGTTCGGTTAAGTGATAAGAGGGGGTTGCTTATTTTTGCGATAGCAGATCTTTATAGTTT
TTTGTGCTTTTTTGGTGTTTTAGTTTGTTATTGATCGGGGTATCCCGTACGTATTGCTGA
AAGTTCTCCCTGTCTGCCCCTGTGTTCATCCGGAATTTTCTGTGTATATTCTCCTTTTTG
GGGGTGGGGTTAACAGTTCTTCGAAATTTGCTATCTCGTAGCACTGGTGCTCCCCTTCTG
GTTCTCCAATGGTCTACGGGTATATTTACGTAGAGCTGTATTTCTGCTCAAAAATATTTC
GGAAAATTCCCTTGATGGGTTGACCCTCCTTTCCTCGTTTTTTATGCGTATTTTTATTTG
AGTGAATGCCTTTCTCCGAATATTCAGGCTTATTTCTACTTTGATAGGGTTATGTTTTTT
TTGTTATCTGTCTACTTAGAGTTGATTTTTATTTATTTATTGAGGTCTTATCCACTTTTT
TATGTGGTGGGTACACCGACGGTCCGCGGTTTATTCTTTTAACTTGCGCTCTTCCTTTTT
TGCTTTTGTAAATCCTTTTTTGTCACTTGTTCCAAGCCAGTGAGCCCGTGCGGTCATATC
TGCGGGTTTTTAATTGGGGTAGGTTTACGAATTGTTGATGGGTAGCTGCGGGGGTCTATA
GTTTTTGTTCGCAAGGATTAAGCTTGTGCTATCTCGTGTCAATGGTTGTGTGGGGTTATA
GTTAATCTGGGGTAAGGGCTTGTTTATGTGGCAGGCTTGTCTCGGTTTTTGTTGTAACTA
TTAGACGACGGAGCGAGTTTTATAAAAGGTTTTAACTATCCAGATGGCTTGTGTTCTCTA
GGTGTAAATGCGCCCCCTCTTAATTTTGGGAATAGATATAAAGCTGTACATCTACATATT
TATTCTTTTAGGCGCTAAGTTTTTTTTTCTTACCACAGGAGCTGGGGCAAACGGATACTT
TTTTTCTCATGCACTCTATACTTCTAGCTGATTTTGGCTTATTACTTGTGTAGGAGGGTT
TGGTTAGATATGTGCGTAGCGTACAGGGGGATTTTGATAATGCCTATTTCTAGTTGTATT
TATTCAGCTGTATCTTAAGGAGATAATCGTTATTATTGTTTTTTTGTTTTCATATATTTA
TTTAGCCAACTGTAGATCTTTGGTGGAGGCTGGCTGTTCTATGTTGTATTATACAAAGTA
ATCTATCGCGGATTTACGCCTAGAACGGTGGGAGTGCTTTTTTGGATCTGTGTTTGCGCA
TACAAAGGCCAATCCTTTCGCTGTTCCGCGCATGCGCCCACCCGTTCGCTTGTCATCTCA
CCTGTACGCGGGTTATTTTATCGCTTTCTTTTGTTACATTTATGCGGTTGGGCAATTGAA
AGATTAAAAATATGCCTTCACTTAGCACTGGTTATATAGATTTGCTTGGTTCAAATTGCT
ATTCACTTTACCAGCTTTTAAGCTTCTTTATTGGCGGGCGTATCAGATGCAGAATCG---
-TTTGGGATCCTTCTGCGGTTTATCAAGATTATTTGAAATTCTATATAAATGCATTTATT
TATTTGTTCACGGTTACATTGTAACATCGTTTTGCTCGCGTATGCGTGCGGGGTCTTTTG
GTTTCATGGTTGTCTCTCTCATGTTTCTAGTCTTTTTGTGGATCTATTTTTATTAAT

#FYVietnamella_dabieshanensis
GGCTTTTTTTCCCTTCTTTGATGCCCTCCGTGAATCATACACACTTCAAAGATTACTTAT
TCTTTTTCATATCTTTAAAATTCTGGTTTTCCTAATTTACAGTCAGCATTACATACTTGG
CTGCCTCCCTTGTTAGTTATATTAGGTGGTAACAACCACAATTTGCCATTGTCCCAGGAC
CCTTATCCTTATGTTGATGAACATAGAAATATCGCCGGACCTGCGTCGCTGCGCAAATAT
GCGGCACTTTATACTTATGTGCATATCATCTAGTTTGCGTTTAGACCTTATCTGTTATAT
CAATGCACGGTTTTTTGCATCATAACGCAAATGAAGGCTTTCAGGTAATTGGTGCTTTCG
ACCTCAGCAAGGGCTCTTTTTTATTGATTACTCAGTGGCGGGATTATAGGTCTAACTGAT
ATGGGTATATTTTTTTGTATGGACGCTTATGGTAGTTTCCTGGGCAATTCTTTGGGGCAC
GTATACAATTCTTCGCGTCCTATTGGACATCTGTCATGGTTGGGGGTTGCGTGAAAGCAC
CTACCGTTTTACTTCATTTTCTCCTTATGTAGGCGCACATATCACTTTTTCTCACAACGG
TCAAAACCTTGGATAAAGAACTGAAAATCCTTCACCTATTTCTTAAGAATGTGGTTTTAT
TTTTTTTCCTACATTTACCTATAACCTATTTTGGGACCGAAATTATCCGCAACCTTGTAC
CCGTCAATCACCGATGTATTTT-TTGCTAGCATCTCGTCATCCAAAACTGGGGGTTTGCT
TGTTTTCATGCATTTTTATCTCCTTCGGGATGATTTACCGTAACAATCTTTTGTCTTCTA
CATGTTGTTCTACTGATGGGCCGCCGTGAGCCCTTATTTATGGCAATTTACATACTATTA
GTAATGGACCTTATTATTTGGGCTGTCGGATATGGACTCTTAGTTCTATCGGCGATTGGC
ACCGACAATTAAAGTATGTACGCCAGCTTGTATATTTTTATGTATCCATATATGGGGTTG
GAATGTTGTCCCTATTTGGGCCCGAATGCTTCCCGATAAAAATAGTTTGCTCTCCCCGCT
TACCTCTTTGCAGGTGAAGGGGCGGACGGTGACGTTACCCCTTGCGCATGCCAGCGGGCT
CGTGATTGCATTTTCTTCACTGCGGGTTCTCATTTGGGCGTAATTATACACACATAAATC
GGCAGGGTTACATGACGATCCCTTTGTTGTCGTGTATACGCATCTTTCTCTTCCTCCGTT
TGCGGGCATACATCTCTACGACGAACTAAACTCTTTTGACCGCGGGGGGGACCATTT-TA
CACATTTTTGTTTTGGCACCGAGTTAATCTATCTCCGGTTGGATATTCCAATATAGCAGA
AGGGAAAAGATCTTGGTCTTGGATATTAGCATTTGCATGGCTTTGGTTGTGTTGGCCACA
ATTTACGTGGATGAGTGAACCGGCTATTACGCGCACATATATGCGTCCACGGATAAATTT
AGTGTTGCACTTCAGGGTCATAAGCCTCTTCTTGGCTTGGTTGTTTTTTTACATGGGGTT
ACGGGTGTCTGCAATCTCATGAATGTTTCAGAACTATAGTGTGCCATTCATAGTCTTCAT
GGGCGTTTGCATATGGGGGTATCATGTTCCTTTTACGGTTTCTTAACCAATGTTAAACCA
TTATGTATTTTTGGGTAATTACTTTTCCCACATTCTGGTTAGGGATCCCGCGTATCGATA
CCGAGCTAACAGTGAAGTGTTCACATGGTCACATTCATATGGGTTTATTTATTTATGTTG
GAGCTTGTAGCACGCAGTGTTACCCCGCGACAAGTAAGGACTCCTTCAGAAGAATCCCTT
ATGACATTACTTTTCAGACAACTTCTATCTGTATATACACTTGTGGTATTATTTACTTTT
TTAAAGTAACAACGTATTCTGAGGCAATATGAGTATTGACATCTCCGCATACTTATTTAT
GCCTCCTCCTCGTTCTTATTTTGAGAATCATACCTCCTACTTAAACATGGCACATGTATG
AGTAGATATCGATTCTGACGTTTTGAGTGAAACGGCGTTTCCATAAGCCAATCGATTTAT
ACGCGCGAGTCTCATCTGGCCTCCTCTTGGGTAAGTGAGCATCCGG-CGTTAACAACAGT
TCTATAACGCCGGCTTTTAGGCATGTCGAATTGGGCACCTACACTGTGACAAGCCTGCCC
TACGGGCATGGGCATGCACCTAGGGTTGTCATGTTCATTACATATCATGTGCGGAATACC
GGAGGACTACACTCAACTTATGTACTTGGTTCGTGGGATATTTTTATGTTCGAATTTTTT
TATTCTTTTTGGCTTTTCAAGAGTTTCCCTCGTGATTGGGCACTGCCCCACGGATTCCCT
TAACCCTCAATCCCTCTAAACGCATCTTTGCTCGGGTACGTACTGGCCACAGCCTATGAG
GAACAACCAGGTTCAGGTTTTTTACGTATCTGGGTTATTACGCCTCAGCTAGATAATGAG
CCCTTTCATGCGAGCGTTAGGTCTCTTTTATGCACGGTTCAGGCTCAGTTTATGGACACT
TCTTTGTTGTTTTCGCATATTGACATTTCCCCACACATTGGTTGAGCGCGCTGTATGCAT
TGTGAGTGTTGTTTTTTTAATTCATTATGTGGGTTGTATTGGTTTGTGGGTGCTTTTACT
TATGACGAAGTTTGGTAATCACTCGAAGGCCAAAAGTGGATTGGGATCCCACCTTGCGAG
CATAACTTTACAAGACAACTACCGTGTTCTATAATTCCCATTTAGTGATGTTTCCATATG
TGGATTTAATTAAATGGTTTTTTTGTGACAGATGGGTTAACGTATATGCGGTGGCTCAAT
CAATAGCCTTTGGGGTTCGGCGTGCCAACATTCTAGAGTAGTTGCTTATTTCTTCTTGTT
TTTGTAAAGTAAATGTGTTGCTCTGTTGCGAACAACGACCCTTGATTGCGAGGGATCGAT
TGTTCGGTTAAGTGATAAGAGGGGGTTGCTTATTTATGCGATAGCAGATTTTTATAGATT
TTTGTGTTTTTCTGGTCTTTTGGTTATTTATTGGTCGGGACCTCCCGTTCGTATTGCTGA
AAGTTTTCCGTTCTTGCCCATGCCTATTCAATTATTTGCTTTTGTATATTCTGTCCTATG
GGCTTGGGGTTAACAACTCTTCGAAATATGCTATCTCATAACAATGGTGATCCCCTTTTG
GTTCTCCAATGGTATATAGATTTCTATGTATGTACATGTATACTTGCTCAAAAGAATCTC
GGAAAAGTCCCTTGATGGGTTGACCTTCCTTTCCTCGTTTTTTATGCGTATTTTTATTTG
AGTGAATGCCTTTTTCCGAATTTTCTAGGTTATTTTTAGTGTGATTCGCCTATGTATGGT
TTTTTATTTTTTTACTTAGACATAATTTTTTTTTAATTATTGAGCTCCTATCCACTTTTT
TATTTGGTGGGTACACCGACGATCAGCGGTCTATTTTTTTAACCTTTGCTCCTCCCTTTT
TGCTTTTGTAAATCCATTTATGTCACTTGTTCCAAGCCAGTGAGCCCATAGGGTCATATT
TGCGGGTTTTTAACTGGGGTAGGTTTTCGAGTATTTGATAGGTAGTTGCGGGGGTATGTA
GTTTTTGATCGCAAGGAATAATCTTGTGCTATCTCGTGCCAATGGTTGTTTGGGGTTATA
CATAATATGGGATTGGGGCTTCTATATATGCCAGGTTTGTCTCGGATTTTGTTACAATTT
CTAGACGTCGGAGCGAGTTCTATAAAAGGCTTTAATTATCCAGTTAGTTTGTGTTTTTTA
GTCGCAAATGCGCCCCCACTTAATTATGGGAATAGTTTTAAAGTTGTGGATACGGTTATA
TATTCTTATGGGCGCTAACTTTATTTTGCTAAGCACAGGGCATGGGGTAGTCGGATAATT
TTTATTTCATGCATTCTGTACTTTTAGTTGATTATTCTTTTTTACTTATGTTGGAGGGCT
TGA--GCTTCTGTAGATATTTGTCGATGGTATTCTGATGATTCTTTTTTATGGTTGTTTT
TATTCTCTTGTATTATAAGGAGATAATCGTTATTTCTGTTTATTTGTTTTCATATTTTTA
TATAGCCAATTATAGATTTTTGGTGGAGGTTGGTTGTTCTATGTTGTATTATACAAAGTA
ATCTAAAGCGGATCTACGCTTAGAACGGTGGGAGTGCCTTTATGCATTTGTATTTGCGCA
TACAAAGGCCAATCCTTTCGCTGTTCCGCGCATGCGCCCACCCGTTCGCTTGTCATCTCA
CTTGTACGCGGGTTACTTTATCGTTTTTTATGGTTACATTTATGCGGTTGGGCAATTGAT
TGATTAAAAATATGCCTTCACCTAGCATTGGTTATATAGATTTGCATGGTTCCAATTGCT
ATTCATTCTACCAGCATTTAAGCTTTTTTATTGGCGGGCATATCAGATCCAGAATCGAAA
TTTTGGGTTCCTTTTGCGGTTTATCAAGATTATTTGAGTGCAGTTAGAAATCTAGTATGT
TTATTATTCACGGTTACATTGTAACTTCGTTTCTATATTTTTTTCGTGTGGGGAGATTTA
TCTGCATGGTTATCTTTCTCATGTTTCTAATTTTTTTGTGGATCTGTTTTTATTAAT

#FY_AHWF
GGATTTTTTTCCATTCTTTGCTTTCCTCCGTGAAAAGTACTCACCTCAAAGATTGCTTAT
TCTTTTTCTTATTTTTAAAATTCTGGTTTTCCTAATTTACAGTCAGCATTACTTACCTAC
TTGCTTCCTTTGTTAGTTATGTTAGGTGATAACAACCACAATTTGCCACTGTCCCAGGAC
CCTTATCCTTATGTTGATGAACATAGAAATATCGCCGGACCTGCGTCGCTGCGCAAATAT
GCGGCATTTTATACCTTTGTGCATATCATCTAGTTTGCGTCTAGACCTTATCTGTTATAT
CAATGCACGGCTTTCTGCATCATAACGCCAATGAATGCTTTCAGGTAATAGGTGCTCTCG
ACCTCAGCAAGGGCTCTTTTTTATTGATTACTCAGTGGCGGGATTATAGGTCTAACTGAT
ATGGGTATATCTTTTTGTATGGACGCTTATGGTAGTTTCCTGGGCAATTCTTTGGGGCAC
GTATACAACTTTTCGCGTCCTACTGGATGATTGTCATGGTTGGGGGTTGCGTGAAAGCAC
TTACCGTTTTACTTCATTCTCTCCTTGTGTGCGGGCACATGTCATTTTTTTTCACAACGG
TCAAAACCTTGGGTAAAGGAATGAAAATCCTTCACCTATTTCTTAAGAATGTGGTTATAT
TTTTGCACCTACCTCTTCCTTTGCCCTATTTTGGGACCGAAATTATCCGCAACCTTGTAC
CCGTCAATCACCGATGTATTTT-TTGCTAGCATCTCGTCATCCAAAATTGGGGGTATGCT
TGTTTTCATGCATTTTTATCTCCTTCGGGTTGATTTACCTTAACAATTTTTTGACTTTTG
GATGTATTTTTACTGATGGGCCGCCGTGAGACCTAATCTACGGCACTCTACGTTTTATTG
CATATGGACTTTATTATTTGGGCTGTCGGATGTGGACTCTTAGTTTTATCGGCGATTGGC
ACCGACAATTAAAGTATGTACGCCAGCTTATATATTTTTATGTATCCATATATGGGGTTG
GAATGTTGTCCTTATCTGGGCCCGAATGCTTCCCGATAAAAATAGTTTGCTCTCCCCTCT
TACTTCTTTGCAGGTGAAGGGGCGGACGGTGACGTTACCCCTTGCGCATGCCAGCGGGCT
CGTGACTGCATTTTCTTCACTGCGGGTTCTCATCTGGGCGTAATTATACACACATAAATC
GACAGGGATACATGACGATCCTTTTGTTGTCGTGTATACGCATCTTTCTCTTCCTCCGTC
TGCGGGCATACATTTTTACGACGAATTAAACTCTTTTGACCGCGGGGGGGACCATTT-TA
CACATTTTTGTTTTGGCACCGAGTTAATCTATCTCCGGTTGGATATTCCAATATAGCAGA
AGGGAAAAGAGCTTGGTCTTGGATATTAGCATTTGCATGGCTTTGGTTGTGTTGGCCACA
ATTTACGTGGATGAGTGAACCGGCTATTACGCGCACATATATGCGTCCACGGATAAATTT
AGTGCTGCACTTCAGGACCATAAGCCTCTTCTTGGCTTGGTTGTTTCTTTACATGGGGTT
ACGGGTGTTTGCAATCTCTTGAATGTTTCAGAACTATAGTGTGCCATTCATAGTCTTCAT
GGGCGTTTGCATATGGGGCTGTCATGTTCCTTTTACGGCTTCTTAACCCATGCTAAATCA
TTGCGTATTTATGGGTAATTACTTTTCCCACATTCTGGTTGCGGATCCCGCGTATCGATA
CCGAGCTAGCGCTGAATTGTTCTCGTGGTCACATTCTTGTGGGTTTATTTATTTATGTTG
GAGCTTATAGCACGCAGTGCTTCCCCGCGACAAGTAGCGACTCCTTCAGAAGAATCCCTT
ATGACATTACTTTTCAGACAACCTCTATTTATATATACACCTGTGGTATTATTTATTTTT
TTAAACTAACAACGTTCTTTGAGGCAACATGAGTATTGACGTCTCCGCATACTTATTTAT
GCTTCCTCCTCGCTCTTATTCTGAGAGTAGGACCTCCTACTTAAACGTGGCACATGTATG
AGTAGATATCGATTTTCACGTTCTGAGTGAAACGGCGTTTCCGTAAACCAATCGGTTTAT
ACGCGCGAGTTTCATCTGGCGTCCAGCTGGGTAAGTGAGCACCCGG-CGCTAACAACAGT
TCTATAACGCCGGCTTTTAGGCATGTCGAATTGGGCACCTACACTGTGACAAGCCTGCCC
TACGGGCATGGGCATGCACCTAGGGTTGTCATGTTCATTACATATCATGTGCGGAGTACC
GGAGGACTACATTCAACTAGTGTACCTGGCTCGTGGGATATCTTTATGTTCGAATTTTTT
TGTTCTTTTTGGCTTTTCAAGAGTTTCCCACATGACTGGGCGTTGCCCCGCGGATTCCCT
TAACCCTCAATCCCTTTAAACGCATCTTTGCTCGGGTACGTACTGGCCACAAGTTATGAA
GAATATCCAGGTTCAGGTTTTTTACGTTTCTGGATTATTACATCTCAGCTAGATAATGAG
CCCTTACATGCGAGCGTTAGGTCACTTTTATGCACGGTTCAGGTTCAGTATATGGACACT
TCTTTGTTGTTTACGCATATTGACATTTCCCAACACATTGGTTGAGCGCGCTGTATGCAT
TGTGAGTGTTGCTTTCTTAATTCATTATGTGGGTTGTATTGGTTTGTGGGTGCTTTTACT
TTTGACGAAGTTTGGTAATCAATCGAAGGCCAAAAGTGGTATGGGATCCCACCTTGCGAG
CATAATTTTACAAGACAACTACCGTTTGCTATATTTCCCATTTAGTGTTATTTCCTATGA
TGGATCAAGTTAATTGGTTTTTTAGTGACAGCTGGGTTAACGTATGTGCGGTGTCTCAAT
CAATAGCTTTTGGGGTTCGGCGTGCCAACATTCTAGAGTAGTTGCTTATTTTTTCTTGTT
TTTATGGAGTAAGGCTGTTGCTCTGTTGCGAACAACGACCCTTGATTGCGAGGGATCGAT
TGTTCGGTTAAGTGATAAGAGGGGGTTGCTTATTTATGCGATAGCAGATTTTTATAGATT
TTTGTGTATTTTTGGGCTTGTTCTTGGTTATTGGTCGGGACTTCCCGTTCGTATTGCTGA
AAGTTTTCCTTTCTTGCCCGTATCTTTTCTAAGTTTTTTTCGGATATCTTTTCATTTGCG
GTCTTGGGGCTAACAACTCTTCGAAATATGCTATCTCATAACATTGGTGATCCCCTTTTG
GTTTTCCAATGATATTTGGATATCTATACATACGTATGTATACCTGCTCAAAAGCATGTC
GGAAAAGACCCTTGATGGGTTGACCTTCCTTTCCTCGTTTTTTATGCGTATTTCTATTTG
AGTGAATGCTTCTCTCCGAGTATTCTAGGCTATCTTTAGTTTGATTGGGCTATATTTTTT
TCTTTATTTTATTACTTAGAGATAATTTTTTTTTATTTTTTGAGCTCTTATCCACTTTTT
TATTTGGTGGGTACACCGACGGTCAGCGGATTATTCTTTTAACTTTTGCTCTTCCTTCTT
TGCTTTTGTAAATCCATTTTTGTCATTTGTTCCAAGCCAGTGAGCCCGTAGGGTCATATT
TGCGGGTTTTTAACTGGGGTAGGTTTTCGAATATTTGGTGGGTAGTTGTGGGGTGTTGTA
GTTATTGTTCGCAACGATTAAGCTTGTGCTATCTCGTGCCAATGGTTGTTTGGGGTTATA
CTTAGTATGGGGTTGGGGCTAACTTATATGCCAGGTTTGTCTCGGTTTTTGTTACAAATG
CTAGACGATGGAGCGAGCTGTATAAAAGGCTATCATTATCCAGATACCTTGTGTTTTTTA
GTCGCAAATGCGCCCCCACTTAATTTTGGGAATGCTTTTAAAGTTGTAGATATGGTTATC
TCTTCTTTTAGGCGCTAACTTTATTTATCTAAGCACAGGTGGTGGGGTACACGGATATTT
TTTTTTTCATGCACTTTGCACTTTTAGTTGATTATGTTTTTTTACTTGCGTTGGAGGGCT
TGGCTTCATCTGTTCATATCGACCAGGAAGATTTTGATGATTCTTATTTATAGTTGTTTT
TATTCTCCTGTATTATAAGGAGATAATCGTTATTTTTGTTTATTTGTTTTCATATCTTTA
TATAGCCAATTATAGATTTTTGGTGGAGGTTGGCTGTTCTATGTTGTATTATACAAAGTA
ATCTAAAGCGGATTTACGCTTTCAACGATGGGAGTGCCTTTATGCATTTGTGTTTGCGCA
TACAAAGGCCAATCCTTTCGCTGTTCCGCGCATGCGCCCACCCGTTCGCTTGTCATCTCA
CTTGTACGCGGGTTATTTTATCGTTTTTTATGGTTACATTTATGCGGTTGGGCAATTGAT
TGATTAAAAATATGCTTTCACTTAGCATTGGTTATATAGATTTGGCTGGTTAGAATTGCT
ATTCATTTTACCAGCTTTTAAGCTTTTTTATTGGCGGGCGTATCAGATCCAGAATCGAAA
TTTTGGGTTCCTTTTGCGGTTTATCAAGACTATTTGAATGCAGCTAGAAATTTGCTTTTT
TTTTTTTTCACGGTTACATTGTATCTTCGTTGTTATACTTTATTCGTGTGGGGAGATTTA
GTTGCATGGTTACCTCTTTCATGTTTCTAATTTTTCTGTGGATTTGTTTTTATTAGT

#FY_AJDFATP6
GGCTCTCTCTCCTCGCTTTGTTATCCTCCGTGTCTCGTACGCACTTCAAAGATTAGTTAT
TCCTTTTCATATTTTTAAAATTCTGGCTTTCCTAATTTACAGTCAGCACTACTTACTTAC
CTGCTTCCCTTGCTAGTTATATTAGGTGATAACAACCACAATTTGCCATTGTCCCAGGAC
CCCTATCCTTATGTTGATGAACATAGAAATATCGCCGGACTTGCGTCGTTGCGCAAATAT
GCGGCATTCTATACTTCTGTGCATATCATCTAGTTTGCGTCTAGACCTTATCTGCTATAT
CAATGCACGGCTTTCTGCATCATAACGCCAATGAATGCTTTCAGGTAATAGGTGCTCTCG
ACCTCAGCAAGGGCTCTTTTTTATTGATTATTCAGTGGCGGGATTATAGGTCTAACTGAT
GTGGGTATATTTTTTTGTATGGACGCTTATGGTAGTCTCCTGGGCAATTCTTTGGGGCAC
GTATACAACTCTTCGCGTCCTATTGGACGACTGTCATGGTTGGGGGTTGCGTGAAAGCAC
TTACCGTTTTACTTCATTCTCTCCTTATGTGCGCGCACATGTCATTTTTTCTCACAACGG
TCAAAACCTTGGGTAATCGAGTGAAAATCCTTCACCTATTACTTAAGAGTGTGGTTTTAT
TTATGGACCTACCTCTACCTTGGACCTACTTTGGGACCGAAATTATCCGCAACCTTGTAC
CCGTCAATCACCGATGTATTCT-TTGCTAGCATCTCGTCATCCAAAACTGGGGGTATGCT
TGTCTTCATGCATTTTTACCTCCTTCGGGTTGATTTACCCTAACAATTTTTTGTGCTGTT
CATGTATTTTTACTGATGGGCCGCCGTGAGACCTAATCTTTGGCAATTTACGTGCTATTG
GTAATGGACCTTATTATTTGGGCTGTCGGATGTGGACTCTTAGCTCTATCGGCGATTGGC
ACCGACAATTAAAGTATGTACGCCAGCTTGTATATTTTTATGTATCCATATATGGGGTTG
GAATGCTGTCCTTATCTGGGCCCGAATGCTTCCCGATAAAAATAGTTTGCTTTCCCCGCC
TACCTCTTTGCAGGTGAAGGGGCGGACGGTGACGTTACCCCCTTCGCATGCCAGCGGGCT
CGTGATTGCATTTTCCTCACTGCGGGTTCTCATTTGGGCGTAATTATACACACATAAATC
GACAGGGATACATGACGGTCCCTTTGTTGTCGTATATACGCATCTCTTTCTTCTTCCGTC
TGCGGGCATACATCTCTACGACGAATTAAACTCTTTTGACCGCGGGGGGGACCATCT-TA
CACATTTTTGTTTTGGCACCGAGTTAATTTATCTCCGGTTGGATATTCCAATATAGCAGA
AGGGAAAAGAGCTTGGACTTGGATATTAGCATTTGCATGGCTCTGGTTGTGTTGGCCACA
ATTTACGTGGATGAGTGAACCGGCTATTACGCGCACATATATGCGTCCACGGATAAATTT
AGTGTTGCACCTCAGGACCATAAGCCTCTTCTTGGCCTGGTTGTTTCTTTACATGGGGTT
ACGGGTGTTTGCAATCTCATGAATGTCTCAGAACTATAGTGTGCCATTCATAGTCTTCAT
GGGCGTTTGCATATGGGGCTGTCATGTTCCCTTTACGGCTTCCTAACCCATGTTAAATCA
TTATGTATTTATGGGTAACTACTTTTCCCACATTTTGGCTAGGGATCCCGCGTATCGATA
CCGAGCTAGCGCTGAAGTGTTCAGGTGGTCACATTCTTGTGGGTCTCTCTGTTTATGTTG
GAAGATATAGCACGCCGTGCTTCCCCGCGACAAGTAGCGACTCCTTCAGAAGAATCCCTT
ATGACATTACTTTTCAGACAGCCTCTATCTGTATATACGTTTGTGGTACTATTTACCTCT
TTAATCTAACAACGTATTTTGAGGCAACATGAGTATTGACATCTCCGCATACCTGTTTAT
GCTTCCTCCTCGCTCTTACTTTGAGAATAGGACCTCATACCTAAACATGGCACATGTATG
AGTAGATATCGATTCTCACGCTTTGAGTGAAACAACGTTTCCATAAACCAATCGGTTTAT
TCGCGCGAGTCTCATCTGACGTCCGCCTGGGTAAGTGAGCACCCGG-CGCTAACAACAGT
TCTATAACGCCGGTTTTTAGGCATGTCGAATTGGGCACCTACACTGTGACAAGCCTGCCT
TACGGGCATGGGCATACACTTAGGGTTGTCATGTTCATTACATATCATGTGCGGAATACC
GGAGGACTTCACTCAACTAATGTACATGGCTCGTGGGATATTTTTATGTTCGAGTTTTTT
TATTCTTTTTGGCTTTTCAAGAGCTTCCCACGTGACTGGGCGTTGCCCCGCGGATTCCCT
TAACCCTCAATCCTTTTAAACGCATCTTTGCTCGGGTACGTACTGGCCACAGGATATGAG
GAACATCCAGGCTCAGGCTTTTTACGTCTTTGGATTATTACATCTCAGCTAGATAATGAG
CCCTTACATGCGAGCGTTAGGTCACTTTTATGCACGGTTCAGGCTCAGTATATGGACACT
TCTGCGTTGTTTTCGCATTAAGACATTTCCCTCCACATTGGTTGAGCGCGCTGTATGCAT
TGTGAGTGTTGCTTTCTTAATTCATTATGTGGGTTGCGTTGGTTTGTGGGTGCTTTTACC
TTTGACGAAGTCTGGTAATCAATCGAAGGCCAAAAGTGGATTGGGATCCCACCTTGCGAG
CATAACTTTACAAGACAACTACCACTTTCTATAATTCCCATATAGTGATATATCCTATTA
CATATCAAATTGGTTGGTTTTTTAGTGACAGTTGGGTTAACGTATATGCGGTGGCTCAAT
CAATAGCTTCTGGGGCTCGGCGTGCCAACATTCTAGAGTAGTTGCTTATATCTTCTTGTT
TCTGTGGAGTATGGCTGTTGCTCTGTTGCGAACAACGACCCTTGATTGCGAGGGATCGAC
TGTTCGGTTAAGTGATAAGAGGGGGTTGCCTATTTATGCGATAGCAGATTTTTATAGATT
TTTTGGTTTTTTTGGGCTTTTTCTTATTTATTGGTCGGGACTTCCCGTTCGTATTGCTGA
AAGTTTTCCTTTCTTGCCCTTCTTTGCTCTTAACTTTGTCTTTATATATAGTCGCATGCG
GGCTTGGGGTTAACAACTCTTCGAAATATGCTTTCTCATAACACTGGTGATCCCCTTCTG
GTTTTCCAATGATCTTTAGCTCTTTATACATTGGTATGTATGGCTGCTCAAAATCTTGTC
GGAAAAGACCCTTGATGGGTTGACCCTCCTTTCCTCGTTTTTTATGCGTATTTTTATTTG
AGTGAATGCCTTTCTCCGAGTATTCTAGGTTATTTTTAGTTTGGTTGGCTTATGTATTTT
TTTCTATCTTATTACTTAGTCACAATTTTTTTTTATTTTTTGAGGTCTTATCCACCTTTT
TATTTGGTGGGTACACCGACGGTCAGCGGATTATTTTTTTAACTTTTGCTCCTCCCTCTT
TGCTTTTGTAAATCCATTTTTGTCATTTGTTCCAAGCCAGTGAGCCCGTAGGGTCATATT
TGCGGGTTTCTAATTGGGGTAGGCTTTCGAATTATTGGTGGGTAGTTGTGGGGTGTTGTA
GTTGTTGTTCGCAACGACTAAGCTTGTGCTATCTCGTGCCAATGGCTGTTTGGGGTTTTA
CATAGTATGGGGTTGGGTCTTACTTATATGCCAGGCTTGTCTCGGCTTTTGTTACAAATT
CTAGACGTTGGAGCGAGCTGTATAACGGGTTATGCTTATCCAGATGCTTTGTGTTTTTTA
GTCGCAAATGCGCCCCCACTTAACTTTGGGAATAGCTTTAAAGTTGTAGATTTGGTTGCC
TTTTCTTTTAGGCGCTAACTTTATTTTAGTAAGCACAGGTGGGGGGGTAGTCGGATATTT
TTTTTTTCATGCATTTTGCACTTTTAGTTGATTATGTTTTTTTACTTGCGTTGGAGGGCT
TGGTTTCGTCTGTTCATATCGACCAGGAAGATTTTGATGATTCCTATTTATAGTTGTTTT
TATTCTCTTGTATTATAAGGAGATAATCGTTATTTCTGTTTATTTGTTTTCATATTTTTA
TATAGCCAATTATAGATTTTTGGTGGAGGTTGGTTGTTCTATGTTGTATTATACAAAGTA
ATCTAAAGCGGATCTACGCCTTCAACGATGGGAGTGCTTCTTTGCATTTGTGTTTGCGCA
TACAAAGGCCAATCCTTTCGCTGTTCCGCGCATGCGCCCACCCGTTCGCTTGTCATCTCA
CTTGTACGCGGGTTATTTTATCGCTTTCTATGGCTACATTTATGCGGCTGGGCAATTGAT
TGATTAAAAATATGCCTTCACTTAGCATTGGTTATATAGATTTTCATGGTTTAAATTGCT
ATTCATTTTACCAGCTTTTAAGCTTTTTTATTGGCGGGCGTATCAGATCCAGAATCGAAA
TCTTGGGATCCTTTTGCGGTTTATCAAGATTATCTGAGTGCGGCTTCAAAGGTTCTTGGC
TTTTTTTTCACGGTTACATTGTATCCTCGCTGCTATATTATATTCGTATGGGGGGATTTA
GCTGCATGGTTACCTCTCTCATGTTTCTAATTTTTTTGTGGATCTGTCTTTATTAGT

#FY_AJHQ
GCATATATATCCATATTTTGTTATCCACCGTGAACTATACAAACCTCAAAGATTAATTAT
TCGCTTTCTTATTTTTAAAATTATGGTTTTCCTAATTTACAGTCAGCATTGCTTACCTAC
TTTCTTCCTTTGATAGTTATATTAGGTGATAACAACCACAATTTGCCACTGTCCCAGGAC
CCCTATCCTTATGTTGATGAACATAGAATTATCGCCGGACCTGCGTCGCTGCGCAAATAT
GCGGCATTCTATACCTCTGTTCATATCATCTAGTTTGCGTTTAGACCTTATCTGTTATAT
CAATTTACGGTTTTTTGCATCATAACGCAAATGAATGCTTTAAGGTAATAGGTGATCTCG
ACATCAGCAAGGGCTCTTTTTTATTGATTACTCAATGGCGAAATTATAGGTCTAACTGAG
GTGGGTATATTTTTCTGTATGCACGCTTATGGTAGTTTCCTGGGCAATTCTTTGGGGCAC
GTATACAATTCTTCGCATCCTACTGGACACTTGTCATGGTTGGGGGTTGCGTGAAAGCAC
TTACCGTTTTACTTCATTGTCTCCTTATGTGCGCGCACATATCACTTTTTCTCACAACGG
TCAAAACCATGGGTAAAGGAAGGAAAATCCTTCACCTATTTCTGAAGAATATGGTTCTGT
ATACATGCTTATATTTTCTTACAACCTACTTTGGGACCGAAATTATCCGCAACCTTGTAC
CCGTCAATCACCGATGTATTTT-TTGCTAGCATTTCGTCATCCAAAATTGGGGGTATGCC
TGTATTCATGCATTTTTATATCCCTCGGGTTCATTTACCATAACAATTTTTTGATATGTT
CATGTATCTTTACTGATGGGCCGCCGTGAGACCTAATATACGGCAATTTACGTTTTATTT
CTTATGGACTTTATTATTTGGGCTGGCGGATATGGACGCCTAGGTTTATCGATGATTGGC
ACCGACAATTAAAGTATGTACGCCAGCTTGTATATTTTTATGTATCCATATATGGGGTTG
GAATGTTGTCCTTATCTGGGCCCGAATGCTTCCCGTTAAAAATAGTTTGCTTTCCCCTCT
TACCTCTTTGCAGGTGAAGGGGCGGACGGTGACGTTACCCCTTGCGGATGCCAGCGGGCT
CGTGACTACATTTTCCTCATTGCGGGTTCTCATTTGGGCATAATTATACACGTATAAATA
ATCCCGGATAACTGACATTCCTTTTGTTGGCGTGTATACGCGTCTCTCTTTTCTTCCGTT
TGCGGGCATACATCTTTACGACGAAATAAACTCTTTTGACCGCGGGGGGGACCATCT-TA
CACATTTTTGTTTTGGCACCGAGTTAATTTATTTCCGGTTGGATATTCCAATATGCCAGA
AGGGAAAAGAACTTGGGTCTGGATATTAGCATGTGCATGGATCTGGTTGTGTTGGCCACA
ATTTACGTGGATGAGTGAACCGGCTATTACTCGCACATGTATGCGTCCACGGATAAATTT
AGTGCTGCACTTCAGGACCATAAGCCTCTTCTTGGCTTGGTTGTTTTTTTACATGGGGTT
ACGGGTGTTTGCAATCTCATGAATGCCTCAGAACTATAGTGTGCCATTCATAGTTTTCAT
GGGCGTTTGCATATGCGGTTGTCATGTTTCCTTTACGGGTACCTAAAACATTTTAAATCA
TTTTGTATTTATGGGTAATTACTTTTCCCACATTTTGGCTAGGGATCCCGCGTATCGATA
CCGAGCTAACGCTGAAGTGTTCTCATGGAGACATTCCTATGGGTATTTTTATTAATCTTG
GAGCTTGTTCCACGCAGTATAGCCCCACGACAAGTATCGACTCCTTCAGAGCGCTCCCAT
ATGACACTCATATTCAGACAACATATGTCTGTATATACGTTTGTGCTAGTATGGTCATTT
TTAATCACATAACGAACTCTGAGGCAAAATGAACGCTGACATTTCCGTTTGTCTGTATAT
GCATCCTCTTCGTTTTTATTTTGAGAGTAGGACCTCATACCTAAACGTGGCACATGTATG
AGTAGATATCGATTAACACGTTTTGAGTGAAACGACACCTCCATCAACCAGTCGGTTTGT
ACGCGCGAGTCTCATCTGACGTCCTCTTGGGTAAGTGAGCACCCGG-CGCTAACAACAGT
TTTATAACGCCGGTTTTTTGGCATGTCGAATTGGGCACCTACATTGTGACAAGCCTGCCT
TACGGGCATGGGCATATATGTACGGATGTAATGTTCATTACATTTCATGTGCGGAGTACC
GGAGGACTACACTCAACTACCGTGTATGGTTCGTGGGATATCTTTATACTCGAGTCTTTT
TGTTCTTTTTGGCTATTCAAGAGTTTCCCACGTGATTGGAGATTGCCCCAAGGATGCCCT
TGACCATTCATCCATCTAAACTCATCTTTGCTCGGGTACGTACTGGCCACAAGATATGAG
GAACAAGCAGGATCAGGCTTTTTACGTTTTTGGATTATTACATCTCAGCTAGATAATGAG
CCCTTACATGCGATCGTTAGGTCACTTTTATGCACGGTTCAGGATCAGTATATGGACTTT
TTTTCGCTGTTCTCGCATCATAACATTTCTCTCCACATTGGTTGAGCGCGCTGTATGCAT
TGTGAGTGTTGCTTTTTTAATTCATTATGTGGGATTTATTGGTTTGTGGGTGCTTTTACC
TTTGACGAAGTTTGGTAATCAATCGAAGGCCAAAAGTGGTATGGGATGTCACCTTTGGAG
CATAATTTTACAAGACAACTTCCATGTTCTATATTTCCCATTTAGTGTCATATCCTCTGT
TGGTTTAAGTTAATTGGTTTTCTTGTGACAGGTGGGTTAACGTATATGCGGTGTCTCAAT
CATTAGCCTTTGGGGCTCGGCGTGCCAACATTCTAGAGTAGCTGCTTATTTATTCTTATT
TCTTCAAGGTAAGATTGTTGCTCTCTTGCGAACAACGACCCTTGATTGCGAGGGATCGAC
TGTTCGGTTAAGTGATAAGAGGGGGTTGCTTATTTATGCGATATCAGATTTTTATAGATT
TTTGTGTATTTTTGGGGTTGTTCTTATTTATTGGTCGGGACCTCCCGTACGTATTGCTGA
AAGTTCTCCGTTCTTGCCCTTATTTATTCATAAAATTATATTTTCATTTGCTCACCTATG
GTCGTGGGGTTAACAAATCATCGAAATATGCTATCTCATAGCACTGGTGATCCCCTTTTG
GTTTTCCAATGGTATGTAGATATTTGTATGTACACGTATATTTATTCTCAAAAAGATGTC
GGAAAGCTCCCTTGATGGGTTGACCATCCTTTCCTCGTTTTCTATGCGTATTTTTATTTG
AGTGAATGCATCTCTCCGAATTTAGTAGGTTATTTTTAGTTTGATTGTGTTATGTTTTTT
TTTTTTTTTCTTTACTTATACACAATTTTATTTTATTTTTTGAAGTCTTATCCACTTTTT
TGTTTGGTGGGTACACCGACGGTCAGCGGATTATTTTTTTAACCTTTGCTCTTCCTTTTT
TGCTTTTGTAAATCCATTTTTTTCATTTGTTCCAAGCCAGTGAGCCCATTCGGTCATATT
TGCGGGTTTCTAATTGGGGTAGGCTCTCGAATAATTGATGGATTGTTGTGGGGGTATGTA
GTTATTGTTTGCAGTGATTAATCTTATGCTATCTCGTGCCAATGGATGTTTGCGGTTATA
CATACTGTGGGTTGGGGTCTAGTTTATATGCCAGGTTTGTCTCGGTTTTTGCTGCAAATA
CTAGACGTTGGAGCGAGTTTTATAAAAGGTTATAATTATCCAGATTGTTTGTGTTCTCTA
GTCTGAAATGCGCCCCCAGATAATTTTGGGAATAGTTCTAAAGATTTAGATATTCATATT
TTTTCTTTTAGGCGCTAACTTTATTTAAGTAACCACAGGTCAATCGGTATACGGATATTC
TTTTTTTCATGCACTCTTCACTTCTAGTTGATTATGTCTTTTTACTTGGGTTGGAGGGCT
TGGTTGGATTTGTTCATATCGAGCAGGAAGATTTTGATGATTCTTGTTTATGGTTGTTTT
TATTCAGATGTATTTTAAGAAAATAATCGTTATTTTTGTTTATTTGTTTTCATATTTTTA
TATAGCCAAATATTCATCTTTGGTGGAGGCTGGTTATTCTACTTTGTATTATACAAATTA
ATCTAAGGCGGATTTACGTTTTCAACGCTGGGAGTGCTTTTTTGGATTTATGTTTGCGCA
TACAAAGGCCAATCCTTTCTCTGTTCCGCGCATGCGCCCACCCGTTCTCTTGTCATCTCA
CTTGTACGCGGGTTATTATATCGTTTTTTATGGATACATTTATTCGGATGGGCAATAGAT
TGATTAAAAATATGCCTTCACTTAGCATTGGTTATATAGATTTGCATGGTAACGATTGCT
TTTCATTTTACCAGCTTTTAAGCCTCTTTATTGGCGGGTATATCAGATGCAGAATCGTTA
TTTTGGGTTCCTTTTGCGGTTTATCAAGATTATTTGAATTGTTGTTCAATTATAGTTATT
TTATTTTTCACGGTTACGCTGTAACTTCGTTATTATAGTTTATGCACATGGGGAGTTTTA
GATAAATGGATACCTCTCTCATGTTTCTAATCTTTCTGTGGATTTGTTTTTATTAAT

#FY_AJXF
GGATTTTTATCCTCGCTTTGCTCTCCTCCGTGAGAAGTACAGACCTCAAAGATTAGTTAT
TCTTTTTCATATCTTTAAAATTTTGGTTTTCCTAATTTACAGTCAGCACTGCTTACCTGC
CTGCCTCCCTTGCTAGTTATCTTAGGTGATAACAACCACAATTTGCCACTGTCCCAGGAC
CCTTATCCTTATGTTGATGAACATAGAAGTATCGCCGGACCTGCGTCGTTGCGCAAATAT
GCGGCACTCTATACCTCTGTGCATATCATCTAGTTTGCGTTTAGACTTTATCTGTTGTAT
CAATGCACGGTTTTCTGCATCATAACGCCAATGACTGCTTTCAGGTAATAGGTGTTTTCG
ACCTCAGCAAGGGCTCTTTTTTATTGATTACTCAATGGCGGGATTATAGGTCTAACTGAT
GTGGGTATATTTTTCTGTATGGACGCTTATGGTAGTCTCCTGGGCAATTCTTTGGGGCAC
GTATACAATTCTTCGCATCCTACTGGACGACTGTCATGGTTGGGGGTTGCGTGAAAGCAC
TTACCGTTTTACTTCATTCTCTCCTTATGTGCGCGCACATGTCATTCTTTCTCACAACGG
TCAAAACCCTGGGTAAAGGAGTGAAAATCCTTCACCTATTACTTAAGAGTTTGGTTGTAT
TTTTATATTTACCTCTACTTTTGACCTATTTTGGGACCGAAATTATCCGCAACCTTGTAC
CCGTCAATCACCGATGTATTCT-TTGCTAGCATCTCGTCATCCAAAATTGGGGGTATGCT
TGTCTTCATGCATCTTTATTTCCTTCGGGTTGATTTACCATAACAATTTTTTGTCATGTT
CATGTTTCTCTACTGATGGGCCGCCGTGAGACCTAATCTCTGGCAATTTACGTACTATTC
TTAATGGACCTTATTATTTGGGCTGTCGGATGTGGACTCTTAGCTCTATCGGCGACTGGC
ACCGACAATTAAAGTATGTACGCCAGCTTATATATTTTTATGTATCCATATATGGGGTTG
GAATGCTGTCCCTATTTGGGCCCGAATGCTTCCCGATAAAAATAGTTTGCTCTCCCCGCC
TACCTCTTTGCAGGTGAAGGGGCGGACGGTGACGTTACCCCCTTCGCATGCCAGCGGGCT
CGTGATTGCATTTTCCTCATTGCGGGTTCTCATCTGGGCGTAATTATACACACATAAATC
GTCAGGGATACATGACGATCCCTTTGTTGTCGTCTATACGCATTTCTCTCTTCCTCCGTT
TGCGGGCATACATCTTTACGACGAACTAAACTCTTTTGACCGCGGGGGGGACCATCT-TA
CACATTTTTGTTTTGGCACCGAGTTAATCTATCTCCGGTTGGATATTCCAATATAGCAGA
AGGGAAAAGAGCTTGGACTTGGATATTAGCATCTGCATGGCTCTGGTTGTGTTGGCCACA
ATTTACGTGGATGAGTGAACCGGCTATTACGCGCACATATATGCGTCCACGGATAAATTT
AGTGTTGCACCTCAGGACCATAAGCCTCCTCTTGGCCTGGTTGTTTTTTTACATGGGGTT
ACGGGTGTTTGCAATCTCATGAATGTTTCAGAACTATAGTGTGCCATTCATAGTCTTCAT
GGGCGTTTGCATATGGGGTTGTCATGTTCCTTTTACGGCTTCCTCACCCATGTTAAGCCA
TTGCATATTTATGGGTAACTACTTTTCCCACATTTTGGTTGCGGATCCCGCGTATCGATA
CCGAGCTAGCGCTGAAGTGTTCTCGTGGTCACATTCTTGTGGGTCTATCTATTTATGTTG
GAAGATATAGCACGCAGTGCTTCCCCGCGACAAGTAGCGACTCCTTCAGAAGACTCCCTT
ATGACACTACTTTTCAGACAGCCTCTATCTGTATATACGTTTGTGGTACTATGTACCTTT
TTAATCTAACCACGTATTTTGAGGCAACATGAATATTGACATCTCCGCATACTTATTTAT
GCCTCCTCTTCGCTCTTACTCTGAGAGTAGGACCTCATACTTAAACATGGCACATGTATG
AGTAGATATCGATTCTCACGCTTTGAGTGAAACAACGTTTCCATAAACCAATCGGTTTAT
ACGCGCGAGTCTCATCTGGCGTCCTCCTGGGTAAGTGAGGACCCGG-CGCTAACAACAGT
TCTATAACGCCGGCTTTTAGGCATGTCGAATTGGGCACCTACACTGTGACAAGCCTGCCC
TACGGGCATGGGCATGTACTTAGGGTTGTCATGTTCACTACATATCATGTGCGGAATACC
GGAGGACTACATTCAACTAGTGTACTTGGTTCGTGGGATATTTTTATGTTCGAGTTTTTT
TATTCTTTTTGGCTTTTCAAGAGCTTCCCGCGTGACTGGGCATTGCCCCACGGATTCCCT
TAACCTTCAATCCCTCTAAACGCATCTCTGCTCGGGTACGTACTGGCCACAGGCTATGAG
GAACATCCAGGCTCAGGCTTTTTACGTTTCTGGATTATTACATCTCAGCTAGATAATGAG
CCCTTACATGCGAGCGTTAGGTCACTTTTATGCACGGTTCAGGTTCAGTATATGGACACT
TCTCTGTTGTTATCGCATATTGACATTTCGCGGCACATTGGTTGAGCGCGCTGTATGCAT
TGTGAGTGTTGTTTTCTTAATTCATTATGTGGGTTGTATTGGTTTGTGGGTGCTTTTACT
TCTGACGAAGTTTGGTAATCAATCGAAGGCCAAAAGTGGTTTGGGATCCCACCTTGCGAG
CATAACTTTACAAGACAACTACCGTTTTCTATAATTCCCATTTAGTGATATATCCTATTA
CGGTTCAAATTGGTTGGTTTTTTTGTGACAGTTGGGTTAACGTATATGCGGTGGCTCAAT
CAATAGCCTTTGGGGCTCGGCGTGCCAACATTCTAGAGTAGTTGCTTATTCTTTCTTGTT
TTTGTGGAGTAAAGCTGTTGCTCTGTTGCGAACAACGACCCTTGATTGCGAGGGATCGAT
TGTTCGGTTAAGTGATAAGAGGGGGTTGCTTATTTATGCGATAGCAGATTTTTATAGATC
TTTTGGTATTTTTGGTGTTTTTCTTATTTATTGGTCGGGACCTCCCGTTCGTTTTGCTGA
AAGTTCTCCTTTCTTGCCCATATTTATTCCCTCCCGTAATTACTTATATTTTGGCTTGCG
GTCTTGGGGTTAACAACTCCTCGAAATATGCTATCTCATAACACTGGTGATCCCCTTCTG
GTTCTCCAATGATATATGGACATTTATATATACTCGTGTATCTCTGCTCAAAATCATATC
GGAAAAGTCCCTTGATGGGTTGACCCTCCTTTCCTCGTTTTCTATGCGTATTTTTATTTG
AGTGAATGCCTCTCTCCGAGTATTCTTGGTTATTTTTAGTTTGATTGGGTTATATTTTTT
TATTTATTTTATGACTTAGACTGAATTTTTTTTTATTTTTTGAGGTCTTATCCACTTTTC
TATTTGGTGGGTACACCGACGGTCAGCGGATTACTTTTTTAACTTTTGCTCCTCCTTTTT
TGCTTTTGTAAATCCATTTTTGTCATTTGTTCCAAGCCAGTGAGCCCGTAGGGTCATATT
TGCGGGTTTCTAATTGGGGTAGGCTTTCGAATTATTGATGGATAGTTGTGGGGTGTTGTA
GTTATTGCTCGCAACGATTAAGCTTGTGCTATCTCGTGCCAATGGTTGTTTGGGGCTTTA
CTTAATATGGGGTTGGGGCTTACCTATGTGCCAGGTTTGTCTCGGTTTTTGTTACAAATT
CTAGACGTTGGAGCGAGTTATATAAAAGGTTATAATTATCCAGATGCTTTGTGTTTTTTA
GTCGCAAATGCGCCCCCACTTAACTTTGGGAATAGCTTTAAAGTTGTGGATGTATTTGCT
TCTTCTTTTAGGCGCTAACTTTATTTTAGTAAGCACAGGTGGTGGGGTAGCCGGATATTT
TCTTTTTCATGCATTTTGCACTTTTAGTTGATTATGTTTTTTTACTTGCGTTGGAGGGCT
TGGCTTCATTTGTTCATATCGACCAGGAAGATTTTGATGATTCTTATTTATAGTTGTTTC
TATTCTCCTGTATTATAAGGAGATAATCGTTATTTTTGTTTATTTGTTTTCATATTTTTA
TATAGCCAATTATAGATTTTTGGTGGAGGTTGGTTGTTCTATGTTGTATTATACAAAGTA
ATCTAAAGCGGATTTACGCTTTCAACGATGGGAGTGCTTTTTTGCATTTGTGTTTGCGCA
TACAAAGGCCAATCCTTTCGCTGCTCCGCGCATGCGCCCACCCGTTCGCCTGTCATCTCA
CTTGTACGCGGGTTATTTTATCGTTTTTTATGGTTACATTTATGCGGTTGGGCAATTGAT
TGATTAAAAATATGCCTTCACTTAGCATTGGTTATATAGATTTGCATGGTTCCAACTGCT
ATTCATTCTACCAGCTTTTAAGCTTTTTTATTGGCGGGCGTATCAGATCCAGAATCGAAA
TTTTGGGATCCTTTTGCGGTTTATCAAGACTATTTGAGTGCAGCTAGAAAGGTTCTTTTT
TTTTTTTTCACGGTTACATTGTATCCTCGTTGTTATATTCTATTCGTGTGGGGAGATTTA
GTTGCATGGTTGTTTCTTGCATGTTTCTAATCTTTCTGTGGATCTGTCTTTATTAGT

#FY_Ameletus_sp
GGATCTCTCTCCCTGCTTTGTTATCCTCCGTGAAAAATACAAACCTCAAAGATTAGTTAT
TCCTTTTCTTATCTTTAAAATTATGGCTTTCCTAATTTACAGTCAGCACTGTTTACTTGC
TTGCCTCCCTTGTTAGTTATATTAGGTGATAACAACCACAATTTGCCATTGTCCCAGGAC
CCTTATCCTTATGTTGATGAACATAGAAGTATCGCCGGACCTGCGTCGTTGCGCAAATAT
GCGGCACTCTATACCTTTGTGCATATCATCTAGTTTGCGTTTAGACCTTATCTGTTATCT
CAATGCACGGTTTTTTGCATCATAACGCCAATGAATGCTTTCAGATAATAGGTGCTCTCG
ACCTCAGCAAGGGCTCTTTTTTATTGATTATTCAGTGGCGGGATTATAGGTCTAACTGAT
ATGGGTATCTCTTTTTGTATGGACGCTTATGGTAGTCTCCTGGGCAATTCTTTGGGGCAC
GTATACAACTCTTCGCATCCTATTGGACGATTGTCATGGTTGGGGGTTGCGTGAAAGCAC
TTACCGTTTTACTTCATTCTTTCCTTATGTATGGGCACATATCACTCTTTTTCACAACGG
TCAAAACCCTGGGTAAAGGAGTGAAAATCCTTCACCTATTTCTTAAGAATGTGGTTATGT
CTTTATGCCTACCTCTACCTCTAACCTATTCTGGGACCGAAATTATCCGCAACCCTGTAC
CCGTCAATCACCGATGTATTCT-TTGCTAGCATTTCGTCATCCAAAATTGGGGGTATGCC
TGTCTTCATGCATCTTTATCTCCTTCGGGCTGATTTACCCTAACAATTTTTTGACATGTT
CATGTATTTCTACTGATGGGCCGCCGTGAGACCTAATTTATGGCATTCTACGTGTTATTC
TTAATGGACCTTATTATTTGGGCTGGCGGATGTGGACTCTTAGCTTTATCGGCGATTGGC
ACCGACAATTAAAGTATGTACGCCAGCTTGTATATTTTTATGTATCCATATATGGGGTTG
GAATGCTGTCCTTATCTGGGCCCGAATGCTTCCCGATAAAAATAGTTTGTTTTCCCCGCT
TACCTTTCTGCAGGTGAAGGGGCGGACGGTGACGTTACCCCCTTCTCATGCCAGCGGGCT
CGTGATTGCATTTTCTTCATTGCGGGTTCTCATTTGGGCGTAATTATACACACATAAATC
GTCAGGGATACATGACGATCCCTTTGTTGTCGTGTATACGCGTTTTTCTCTTCTTCCGTC
TGCGGGCATACATCTTTACGACGAATTAAACTCTTTTGACCGCGGGGGGGACCATTT-TA
CACATTTTTGTTTTGGCACCGAGTTAATTTATTTCCGGTTGGATATTCCAATATTGCAGA
AGGGAAAAGAGTTTGGACTTGGATATTAGCATCTGCATGGCTTTGGTTGTGTTGGCCACA
ATTTACGTGGATGAGTGAACCGGCTATTACGCGCACATATATGCGTCCACGGATAAATTT
AGTGCTGCACCTCAGGACCATAAGCCTCCTTTTGGCTTGGTTGTTTCTTTACATGGGGTT
ACGGGTGTCTGCAATCTCATGAATGTCTCAGAACTATAGTGTGCCATTCATAGTCTTCAT
GGGCGTTTGCATATGGGGTTGTCATGTTCCCTTTACGGCTTCCTAACCCATGTTAAATCA
TTATGTATTTATGGGTAATTACTTTTCCCACATTCTGGTTAGGGATCCCGCGTATCGATA
CCGAGCTAGCGCTGAAGTGTTCACGTGGTCACATTCTTGTGGGTTTATTTATTTATGTTG
GAAGATATAGCACGCAGTACTTCCCCGCGACAAGTAGCGATTCCTTCAGAAGACTCCCTT
ATGACATTACTTTTCAGACAACCTCTATCTGTATATACGTCTGTGGTATTATATACCTTT
TTAAACTAACAACGTACTCTGAGGCAACATGAGTATTGACATCTCCGCATACTTGTTTAT
GCTTCCTCCTCGCTCTTATTCTGAGAGTAGGACCGCATACCTAAACGTGGCACATGTATG
AGTAGATATCGATTCTCACGTTCTGAGTGAAACAGCGTCTCCTTAAACCAATCGATCTAT
ACGCGCGAGTTTCATCTGGCCTCCTCTTGGGTAAGTGAGCACCCGG-CGTTAACAACAGT
TTTATAACGCCGGCTTTTAGGCATGTCGAATTGGGCACCTACACTGTGACAAGCCTGCCC
TACGGGCATGGGCATGTACCTTGGGTTGTCATGTTCACTACATATCATGTGCGGAGTACC
GGAGGACTACATTCAACTAATGTACTTGGTTCGTGGGATATTTTTATGTTCGAATTTTTT
TTTTCTTTTTGGCTTTTCAAGAGCTTCCCGCGTGATTGGGCATTGCCCCACGGATTCCCT
TAACCATCAATCCTTTTAAACGCATTTTTGCTCGGGTACGTACTGGCCACAAGTTATGAA
GAACATCCAGGATCAGGTTTTTTACGTATTTGGATTATTAGATTTCAGCTAGATAATGAG
CCCTTACATGCGAGCGTTAGGTCACTTTAATGCACGGTTCAGGCTCAGTTTATGGACACT
TCTGCGTTGTTTTCGCACTTTGACATTTCCCGCCACATTGGTTGAGCGCGCTGTATGCAT
TGTGAGTGTTGCTTTCTTAATTCATTATGTGGGCTATATTGGTTTGTGGGTGCTTTTACC
TTTGACGAAGTTTGGTAATCAATCGAAGGCCAAAAGTGGATTGGGATCCCACCTTGCGAG
CATAATTTTACAAGACAACTACCATGTTCTATAATTCCCATTTAGTGTTATTTCCTATTA
GGGTTCAAGTTAGTTGGTTTTTTAGTGACAGTTGGGTTAACGTATATGCGGTGGCTCAAT
CAATAGCTTTTGGGGTTCGGCGTGCCAACATTCTAGAGTAGTTGCTTATCTCTTCTTGTT
GTTGTGGGGTAAAGCTGTTGCTCTGTTGCGAACAACGACCCTTGATTGCGAGGGATCGAT
TGTTCGGTTAAGTGATAAGAGGGGGTTGCTTATTTATGCGATAGCAGATTTTTATAGATC
TTTTGGTTTTTTTGGGGTTTTTCTTATTTATTGGTCGGGACCTCCCGTTCGAATTGCTGA
AAGTATTCCCTTCTTGCCCTTATCTATTCGTAACTTTGCTTACGTATATTCTCGTCTATG
GTCTTGGGGTTAACAACTCTTCGAAATATGCTATCTCATAACATTGGTGATCCCCTTTTG
GTTCTCCAATGGTATTTAGATATTTATCTATACTCATGTATGGTTGCTCAAAATCATATC
GGAAAAGTCCCTTGATGGGTTGACCCTCCTTTCTTCGTTTTTTATGCGTATTTTTATTTG
AGTGAATGCCTCTCTCCGAATATTCTTGGTTATTTTTAGTTTGATTGGCTTATATTCTTT
TCTTTATTTGTTGACTTAGACACAATTTTTTTTTATTTTTTGAGGTCTTATCCACTTTTT
TATTTGGTGGGTACACCGACGGTCAGCGGATTATTTTTTTAACTTTTGCTCTTCCCTTTT
TGCTTTTGTAAATCCATTTTTGTCACTTGTTCCAAGCCAGTGAGCCCGTAGGGTCATATT
TGCGGGTTTTTAATTGGGGTAGGTTTTCGAATTGTTGATGGATAGTTGTGGGGTGTTGTA
GTTATTGTTCGCAACGATTAAGCTTGTGCTATCTCGTGCCAATGGATGTTTGGGGTTATA
CCTAATATGGGATTGGGGCTAGCTTATATGGCAGGCTTGTCTCGGCTTTTGTTACAAATG
CTAGACGATGGAGCGAGTTGTATAAAAGGTTATAATTATCCAGATACTTTGTGTTTTTTA
GTCGCAAATGCGCCCCCACCTAATTTTGGGAATAGTTTTAAAGTTGTAGATGTAGTTGCT
TTTTCTTTTAGGCGGTAACTTTATTTATCTAAGCACAGGTGGCAGGGTTGCCGGATACTT
TTTGCTTCATGCACTTTGCACCTTTAGTTGATTATGTTTTTTTACTTGCGTTGGAGGGCT
TGGCTTCATTTGTTCATATCGAGCAGGAAGATTTTGATGATTCTTATTTATAGTTGTTTT
TATTCTCTTGTATTATAAGGGGATAATCGTTATTTCTGTCTATTTGTTTTCATATCTCTA
TATAGCCAATTATAGATTTTTGGTGGAGGTTGGTTGTTCTATGTTGTATTATACAAAGTA
ATCTAAAGCGGATTTACGCTTTCAACGATGGGAGTGCTTTTTTGCATCTGTGTTTGCGCA
TACAAAGGCCAATCCTTTCGCTGTTCCGCGCATGCGCCCACCCGTTCGCCTGTCATCTCA
CTTGTACGCGGGTTATTTTATCGTTTTTTATGGCTACATTTATGCGGTTGGGCAATTGAT
TGATTAAAAATATGCTTTCACTTAGCATTGGCTATATAGATTTGCATGGTTTAAATTGCT
ATTCACTTTACCAGCTTTTAAGCCTTTTTATTGGCGGAGGTATCAGATCCAGAATCGAAA
TTTTGGGATCCTTTTGCGGTTTATCAAGATTATTTGAATGCAGGTAGAAGGTTGGTTATT
TTTTTTTTCACGGTTACATTGTATCTTCGCTACTATATTATTTTCGTGTGGGGTGATATA
GTTGCATGGCTCTCTTTTTCATGTTTCTAATTTTTTTGTGGATCTGTTTTTATTAGT

#FY_FSJBF
GGATTTCTCTCCTCGCTTTGTTCTCCTCCGTGAGAAGTACAGACCTCAAAGATTAGTTAT
TCTTTTTCGTATTTTTAAAATTCTGGTTTTCCTAATTTACAGTCAGCATTGCTTACCTGC
TTGCTTCCCTTGCTAGTTATTTTAGGTGATAACAACCACAATTTGCCACTGTCCCAGGAC
CCTTATCCTTATGTTGATGAACATAGAAATATCGCCGGACTTGCGTCGTTGCGCAAATAT
GCGGCACTCTATACCTCTGTGCATATCATCTAGTTTGCGTCTAGACCTTATCTGTTGTAT
CAATGCACGGCTTTCTGCATCATAACGCCAATGACTGCTTTCAGGTAATAGGTGTTCTCG
ACCTCAGCAAGGGCTCTTTTTTATTGATTACTCAATGGCGGGATTATAGGTCTAACTGAT
GTGGGTATATTTTTTTGTATGGACGCTTATGGTAGTCTCCTGGGCAATTCTTTGGGGCAC
GTATACAATTCTTCGCATCCTATTGGACGATTGTCATGGTTGGGGGTTGCGTGAAAGCAC
TTACCGTTTTACTTCATTTTCTCCTTATGTGCGCGCACATATCACTTTTTCTCACAACGG
TCAAAACCCTGGGTAAAGGAGTGAAAATCCTTCACCTATTACTTAAGAGTTTGGTTGTCT
CTTTATATCTACTTTTACCTTTGACCTACTCTGGGACCGAAATTATCCGCAACCTTGTAC
CCGTCAATCACCGATGTATTTT-TTGCTAGCATTTCGTCATCCAAAACTGGGGGTATGCC
TGTCTTCATACATCTTTATTTCCTTCGGGTTGATTTACCCTAACAATCTTTTGTCATGTT
CATGTTTTTCTACTGATGGGCCGCCGTGAGACCTAATCTATGGCAATCTACGTGTTATTC
TTAATGGACCTTATTATTTGGGCTGTCGGATGTGGACTCTTAGCTCTATCGGCGACTGGC
ACCGACAATTAAAGTATGTACGCCAGCTTATATATTTTTATGTATCCATATATGGGGTTG
GAATGTTGTCCTTATTTGGGCCCGAATGCTTCCCGATAAAAATAGTTTGTTCTCCCCGCT
TACCTTTTTGCAGGTGAAGGGGCGGACGGTGACGTTACCCCTTTCGCATGCCAGCGGGCT
CGTGATTGCATTTTCCTCATTGCGGGTTCTCATTTGGGCGTAATTATACACACATAAATC
GTCAGGGATACATGACGATCCTTTTGTTGTCGTTTATACGCATCTCTCTCTTCCTCCGTC
TGCGGGCATACATCTTTACGACGAACTAAACTCTTTTGACCGCGGGGGGGACCATCT-TA
CACATTTTTGTTTTGGCACCGAGTTAATTTATTTCCGGTTGGATATTCCAATATAGCAGA
AGGGAAAAGAGCTTGGACTTGGATATTAGCATCTGCATGGCTCTGGTTGTGTTGGCCACA
ATTTACGTGGATGAGTGAACCGGCTATTACGCGCACATATATGCGTCCACGGATAAATTT
AGTGTTGCACCTCAGGACCATAAGCCTCTTTTTGGCCTGGTTGTTTTTTTACATGGGGTT
ACGGGTGTTTGCAATCTCATGAATGTCTCAGAACTATAGTGTGCCATTCATAGTCTTCAT
GGGCGTTTGCATATGGGGTTGTCATGTTCCCTTTACGGTTTCCTCACCCATGCTAAGCCA
TTGCGTATTTATGGGTAATTACTTTTCCCACATTTTGGTTGCGGATCCCGCGTATCGATA
CCGAGCTAGCGCTGAAGTGTTCTCCTGGTCACATTCTTGTGGGTCTATCTATTTATGTTG
GAAGATATAGCACGCAATGCTTCCCCGCGACAAGTAGCGATTCCTTCAGAAGACTCCCTT
ATGACATTACTTTTCAGACAACCTTTATCTGTATATACGTTTGTGGTACTATATACCTTT
TTAATCTAACCACGTACTCTGAGGCAACATGAGTATTGACATCTCCGCATACTTGTTTAT
GCCTCCTCTTCGCTCTTACTCTGAGAGTAGGACCTCATACTTAAACATGGCACATGTATG
AGTAGATATCGATTCTCACGCTCTGAGTGAAACAACGTCTCCATAAACCAATCGATTTAT
ACGCGCGAGTCTCATCTGGCGTCCTCTTGGGTAAGTGAGGACCCGG-CGCTAACAACAGT
TCTATAACGCCGGTTTTTAGGCATGTCGAATTGGGCACCTACATTGTGACAAGCCTGCCC
TACGGGCATGGGCATGTACTTAGGGCTATCATGTTCATTACATATCATGTGCGGAATACC
GGAGGACTACATTCAACTAGTGTACTTGGCTCGTGGGATATTTTTATGTTCGAATTTTTT
TGTTCTTTTTGGCTTTTCAAGAGTTTCCCGCGTGATTGGGCATTGCCCCACGGATTCCCT
TAACCCTCAATCCTTCTAAACGCATCTTTGCTCGGGTACGTACTGGCCACAGGCTATGAT
GAACATCCAGGCTCAGGTTTTTTACGTCTTTGGATTATTACATCTCAGCTAGATAATGAG
CCCTTACATGCGAGCGTTAGGTCACTTTTATGCACGGTTCAGGCTCAGTATATGGACACT
TCTTTGTTGTTTTCGCATATTGACATTTCGCAGCACATTGGTTGAGCGCGCTGTATGCAT
TGTGAGTGTTGCTTTCTTAATTCATTATGTGGGCTGTGTTGGTTTGTGGGTGCTTCTACT
TTTGACGAAGTTTGGTAATCAATCGAAGGCCAAAAGTGGTTTGGGATCTCACCTTGCGAG
CATAATTTTACAAGACAACTTCCGTTTTCTATAATTCCCATTTAGTGTTACATCCTATTA
CGGCTCAAGTTGGTTGGTTTTTTTGTGACAGTTGGGTTAACGTATATGCGGTGGCTCAAT
CAATAGCTTTTGGGGTTCGGCGTGCCAACATTCTAGAGTAGTTGCTTATTTTTTCTTGTT
TTTGTGGAGTATGGCTGTTGCTCTGTTGCGAACAACGACCCTTGATTGCGAGGGATCGAT
TGTTCGGTTAAGTGATAAGAGGGGGTTGCTTATTTATGCGATAGCAGATTTTTATAGATC
TTTAGGTATTTTTGGTGGGCTTCTTATTTATTGGTCGGGACTTCCCGTTCGTTTTGCTGA
AAGTTTTCCTTTCTTGCCCTTATTTATTCCCTCACATAATTATTTATATCTTGGCCTGCG
GTCTTGGGGTTAACAACTCTTCGAAATATGCTATCTCATAACATTGGTGATCCCCTTTTG
GTTTTCCAATGATATATGGTCATCTATATATACTCATGTATATCTGCTCAAAATCATATC
GGAAAAGTCCCTTGATGGGTTGACCCTCCTTTCCTCGTTTTTTATGCGTATTTCTATTTG
AGTGAATGCCTCTCTCCGAGTATTCTTGGTTATCTTTAGTTTGATTGGGTTATATTTTTT
TATATATCTTATGACTTAGTCTGAATTTTTTTTTATTTTTTGAGGTCCTATCCACTTTTT
TATTTGGTGGGTACACCGACGGTCAGCGGATTATTTTTTTAACTTTTGCTCTTCCTTTTT
TGCTTTTGTAAATCCATTTTTGTCATTTGTTCCAAGCCAGTGAGCCCGTAGGGTCATATT
TGCGGGTTTTTAATTGGGGTAGGCTTTCGAATTATTGATGGATAGATGTGGGGTGTTGTA
GTTATTGCTCGCAACGATTAAGCTTGTGCTATCTCGTGCCAATGGTTGTTTGGGGTTTTA
CTTAATATGGGGTTGGGGCTTACTTATATGCCAGGTTTGTCTCGGTTTTTGTTACAAATT
CTAGACGTTGGAGCGAGTTGTGTAAAAGGCTCTAATTATCCAGATGCTTTGTGTTTTTTA
GTCGCAAATGCGCCCCCACCTAATTTTGGGAATAGTTTTAAAGTTGTGGATTTATTTGCT
TTTTCTTTTAGGCGCTAACCTTATTTTAGTAAGCACAGGTGGTGGGGTAACCGGATATTT
TTTTTTTCATGCATTTTGCACTTTTAGTTGATTATGTTTTTTTACTTGCGTTGGAGGGCC
TGGCTTCATTTGTTCATATCGACCAGGAAGATTTTGATGATTCCTATTTATAGTTGTTTT
TATTCTCCTGTATTATAAGGAGATAATCGTTATTTCTGTTTATTTGTATTCATATTTTTA
TATAGCCAATTATAGATTTTTGGTGGAGGCTGGTTGTTCTATGTTGTATTATACAAAGTA
ATCTAAAGCGGATTTACGCTTAGAACGATGGGAGTGCTTTTTTGCATTTATGTTTGCGCA
TACAAAGGCCAATCCTTTCGCTGTTCCGCGCATGCGCCCACCCGTTCGCTTGTCATCTCA
CTTGTACGCGGGTTATTTTATCGTTCTTTGTGGTTACATTTATGCGGTTGGGCAATTGAT
TGATTAAAAATATGCTTTCACTTAGCATTGGTTATATAGATTTGCATGGTTCCAATTGCT
ATTCATTTTACCAGCTTTTAAGCCTCTTTATTGGCGGGCGTATCAGATCCAGAATCGAAA
TTTTGGGATCCTTTTGCGGTTTATCAAGATTATTTGAATGCTCTTAGAAATTTTCTTTTT
TTTTTTTTCACGGCTACATTGTATCCTCGTTGTTATATTTTATTCGTATGGGGAGCTATA
GTTGCATGGTTATCTTTATCATGTTTCTAATTTTTCTGTGGATTTGTCTTTATTAGT

#FY_FSJCJ
GGTTACCTATCCACGCTTTGTTATCCTCCGTGAAAAATTTCTACCTCAAAGATTAATTAT
TCTTTTTCTTATTTTTAAAATTTTGGTTTTCCTAGTTTACAGTCAGCACTACCTACTTGC
TTGCTTCCTTTGTTAGTTATATTAGGTGATAACAACCACAATTTGCCATTGTCCCAGGAC
CCTTATCCTTATGTTGATGAACATAGAAGTATCGCCGGACTTGCGTCGCTGCGCAAATAT
GCGGCATTCTCTACCTTTGTGCATATCATCTAGTTTGCGTCTAGACTTTATCTGTTGTAT
CAATGCACGGTTTTCTGCATCATAACGCCAATGATTGCTTAAAGGTAATAGGTGCTCTCG
ACCTCAGCAAGGGCTCTTTTTTATTGATTACTCAATGGCGGGATTATAGGTCTAACTGAT
GTGGGTATATTTTTTTGTATGGACGCTTATGGTAGTCTCCTGGGCAATTCTTTGGGGCAC
GTATACAACTTTTCGCGTCCTATTGGGTGATTGTCATGGTTGGGGGTTGCGTGAAAGCAC
CTACCGTTTTACTTCATTCTTTCCTTATGTGCGCGCACATATCACTTTTTCTCACAACGG
TCAAAACCTTGGTTAAAGGAATGAAAATCCTTCACCTATTACTTAAGAATGTGGTTTTGT
TTATATATTTACGTTTACTTTTGACCTATTCTGGGACCGAAATTACCCGCAACCCTGTAC
CCGTCAATCACCGATGTATTCT-TTGCTAGCATCTCGTCATCCAAAATTGGGGGTATGCT
TGTCTTCATGCATTTATATTTCCTTCGGGACCATTTACCATAACAATTTTTTGTCTTCTG
TATGTATTTTTACTGATGGGCCGCCGTGAGACCTAGTCTGTGGCAGTTTACGTTTTATTT
TTAATGGACCTTATTATTTGGGCTGTCGGATGTGGACTCCTAGTTCTATCGGCGATTGGC
ACCGACAATTAAAGTATGTACGCCAGCTTGTATATTTTTATGTATCCATATATGGGGTTG
GAATGTTGTCCTTATTTGGGCCCGAATGCTTCCCGATAAAAATAGTTTGTTCTCCCCTCC
TACCTTTTTGCAGGTGAAAGGGCGGACGGTGACGTTACCCCCTTCGCATGCCAGCGGTCT
CGTGAATGCATTTTCCTCATTGCGGGTTCTCATTTGGGCGTAATTATACACGTATAAATC
GTCTCGGATACTTGACGATCCTTTTGTTGGCGTGCATACGCCTTTCTCTTTTCCTCCGTT
TGCGGGCATACATTTTTACGACGAATTAAACTCTTTTGACCGCGGGGGGGACCATCT-TA
CACATTTTTGTTTTGGCACCGAGTTAATTTATTTCCGGTTGGTTATTCCAATATAGCAGA
AGGGAAAAGAGCTTGGTCTTGGATATTAGCATCTTCATGGCTTTGGTTGTGTTGGCCACA
ATTTACGTGGATGAGTGAACCGGCTATTACTCGCACATATATGCGTCCACGGATAAATTT
AGTGTTGCACCTCAGGTCCATAAGCCGCTTCTTGGCTTGGTTGTTTTTTTACATGGGGTT
ACGGGTGTTTGCAATCTCGTGAATATCTCAGAACTATAGTGTGCCATTCATAGTTTTCAT
GGGCGTTTGCATATGCGGTTATCATGTACCTTTTACGGTTACATAACCCTTGTTAAATCA
TTTCATATTTTTGGGTAATTACTTTTCCCACATTTTGGTTGCGGATCCCGCGTATCGATA
CCGAGCTAACACTGAAATGTTCTCATGGTCTCATTCTTATGGGTTTTTTTCTTTATATTG
GAAGATGCACAACGATGCTTTTCCCCGCGACAAGTATCGATTCCCTCAGAAGGCTCCCTT
ATGACACTACTTTTCAGACAGCATCTATTTATATATACGCTTGTAGTATTCTGCACTTTT
TTAATTAAATAACGTATTTTGAGGCAACATGAGTATTGACATTTCCGCGTACTTATTTAT
GCTTCCTCTTCGTTCTTACTCTGAGAGTAGACCCGCATACCTAATCATGGCACATGTATG
AGTAGATATCGATTACCACGCTTTGAGTGAAACGGCGTCTCCATAAACCAATCGATTTGT
ACGCGCGAGTTTCATCTGACGTCCGCTTGGGTAAGTGAGCACCCGG-CGTTAACAACAGT
TTTATAACGCCGGTTTTTTGGCATGTCGAATTGGGCACCTACATTGTGACAAGCCTGCCC
TACGGGCATGGGCTTGTACGTTCGGCTTTAGTGTTCATTACATCTCATGTGCGGAGTACC
GGAGGACTTCACTCAACTACCGTACCTGGCTCGTGGGATATTTTTATGTTCGAATTTTTT
TTTTCTTTTTGGCTTTTCAAGAGTTTCCCACACGACTGGGCATTGCCCCGCGGATACCCT
TAACCCTCAATCCTTTTAAACGCATTTTTGCTCGGGTACGTACTGGCCACAGGCTATGAG
GAACATCCAACCTCAGGTTTTTTACGTATTTGGATTATTTCATCTCAGCTAGATAGTGAG
CCCTTACATTCGAGCGTTAGGTCACTTTAGTGCACGGTTCAGGTTCAGTATATGGACACT
TCTCTGTTGCTATCGCAGCCTTCCATTTCGTAACACATTGGTTGAGCGCGCTGTATGCAT
TGTGAGTGTTGTTTTTTTAATTCATTATGTGGGTTGTATTGGTTTGTGGGTGCTTTTACT
TCTGACGAAGTTTGGTAATCAATCGAAGGCCAAAAGTGGTTGCGGATCCCACCTTTGGAG
CATAATTTTACAAGACAACTACCGTTTTCTATATTTCCCGTTTAGTGATATATCCTAGGG
GGGCTTAACTTAATTGGTTTTTTGCTGACAGTTGGGTTAACGTATATGCGGTGTCTCAAT
CAATAGCCTTTGGGGTTCGGCGTGCCAACATTCTAGAGTAGCTGCTTATTTTTTCTTGTT
TTTATGGGGTATCAGTGTTGCTCTGTTGCGAACAACGACCCTTGATTGCGAGGGATCGAC
TGTTCGGTTAAGTGATAAGAGGGGGTTGCTTATTTTTGCGATAGCAGATTTTTATAGATT
TTTTGGCATTTTTGGGGTTCTTCTTATTTATTGGCCGGGACTTCCCGTTCGTATTGCTGA
AAGTTTTCCTTTCTTGCCCCTATCTGTTCTTAAGCTTTTTCTTATATATCTTCGTATATG
GTCCTGGGGTTAACAACTCATCGAAATCTGCTATCTCATAACACTGGTGCTCCCCTTTTG
GTTATCCAATGGTATA-GAAAACA------AGAATGTAAGTCAT-----AAAAACATATC
GGAAAAGTCCCTTGATGGGTTGACCCTCCTTTCTTCGTTTTTTATGCGTATTTTTATTTG
AGTGAATGCTTCTTTCCGAGTATTCTTGGTTATATTTAGTTTGATTGGTTTATATCTTTT
TTTATTTTTTATGACTTAGACGTAATTTTATTTTATTTTTTGAAGAGTTATCCACTTTTT
TATTTGGTGGGTACACCGACGTTCAGCGGGTTATTTTTTTAACTTCTGCTCTTCCTTCTT
TGCTTTTGTAAATCCATTTCTGTCATTTGCTCCAAGCCAGTGAGCCCGTTCGGTCATATT
TGCGGGTTTCTAATTGGGGTAGGCTTTCGAATTATTGGTGGATAGTTGTGGGGGTTTGTA
GTTATTGTTCGCAACGACTAAGCTTATGCTATCTCGTGCCAATGGATGTTTGGGGCTATA
CTTACTATGGGTTTGGGTCTTATTTATGTGCCAGGTTTGTCTCGGTTTTTGTTGCAAATT
CTAGACGTTGGAGCGAGTTTTATAAAAGGTTATAATTATCCAGATACTTTGTGTTTTCTA
GTCTGAAATGCGCCCCCTCTTAATTTTAGGAATAGTTTTAAAGATGTGCATTTATTTAGT
TTTTCTTTTAGGCGCTAACTTTAATTATCTAAGCACAGGTGTCATGGTAACCGGATATTC
TTTTTTTCATGCATTTTTTACTTTTAGTTGATTATGTTTTTTTACTTTCGTTGGAGGGCT
TGGCTTCATTTGTTCATATCGACCAGGAAGATTTTGATGATTCTTATTTATGGTTGTTTT
TATTCTCTTGTATTATAAGCAGATAATCGTTATTTTTGTTTATTTGTTTTCATATTTTTA
TATAGCCAATTATAGATTTTTGGTGGAGGTTGGTTGTTCTATTTTGTATTATACAAAGTA
ATCTAAAGCGGATTTACGCTTTCAACGATGGGAGTGCTTCTTTGCATTTGTTTTTGCGCA
TACAAAGGCCAATCCTTTCTCTGTTCCGCGCATGCGCCCACCCGTTCGCTTGTCATCTCA
CCTGTACGCGGATTATTTTATCGTTTTTTTTGGTTACATTTATGCGGTTGGGCAATTGAT
TGATTAAAAATATGCCTTCACTTAGCACTGGTTATATAGATTTGCATGGTTCCAATTGCT
TTTCACTTTACCAGCTTTTAAGCTTCTTTATTGGCGGGCATATCAGATCCAGAATCGTTA
TCTTGGGACCCTTTTGCGGTTTATCAAGATTATTTGAATGCTCTTAGAAATTTAGTTATT
TTATTTTTCACGGCTACGTTGTATCTTCGTTGTTATATCTTATGCGTGTGGGGAGTTTTA
GTTGCATGGTTATTTCTGTCATGTTTCTAATCTTTCTGTGGTTCTGTTTTTATTAGT

#FY_FSJF
GGATTTTTTTCCACATTATGCTATCCTCCGTGAAAAGTACTCACCTCACAGATTAATTAT
TCTTTTTCATATGTTTAAAATTCTGGTTTTCCTAATTTACAGTCAGCACTACTTACCTGC
TTGCCTCCTTTGATAGTTATCTTAGGTGATAACAACCACAATTTGCCATTGTCCCAGGAC
CCCTATCCTTATGTTGATGAACATAGAAGTATCGCCGGACCTGCGTCGTTGCGCAAATAT
GCGGCACTCTATACCTTTGTGCATATCATCTAGTTTGCGTTTAGACTTTATCTGTTGTAT
CAATGCACGGTTTTTTGCATCATAACGCCAATGACTGCTTTCAGGTAATAGGTGTTTTCG
ACCTCAGCAAGGGCTCTTTTTTATTGTTTACTCAGTGGCGGGATTATAGGTCTAACTGAT
GTGGGTCTCTCTTTTTGTATGGACGCTTATGGTAGTTTCCTGGGCAATTCTTTGGGGCAC
GTATACAATTCTTCGCATCCTACTGGATGATTGTCATGGTTGGGGGTTGCGTGAAAGCAC
CTACCGTTTTACTTCATTCTCTCCTTATGTGCGCGCACATATCATTCTTTCTCACAACGG
TCAAAACCTTGGGTAAAGGAGTGAAAATCCTTCACCTATTACTTAAGAATTTGGTTATAT
TTCTATATCTACTTCTACCTTTAACCTACTTTGGGACCGAAATTATCCGCAACCCTGTAC
CCGTCAATCACCGATGTATTTT-TTGCTAGCATTTCGTCATCCAAAATTGGGGGTATGCT
TGTCTTCATGCATCTTTATCTCCTTCGGGTTGATTTACCATAACAATATTTTGTCTTCTT
CATGTATTTCTACTGATGGGCCGCCGTGAGACCTAATCTCTGGCAATTTACGTGTTATTT
TTAATGGACTTTATTATTTGGGCTGTCGGATGTGGACTCTTAGCTCTATCGGCGACTGGC
ACCGACAATTAAAGTATGTACGCCAGCTTATATATTTTTATGTATCCATATATGGGGTTG
GAATGCTGTCCTTATTTGGGCCCGAATGCTTCCCGATAAAAATAGTTTGTTCTCCCCGCC
TACCTTTCTGCAGGTGAAGGGGCGGACGGTGACGTTACCCCCTTCGCATGCCAGCGGGCT
CGTGATTGCATTTTCTTCACTGCGGATTCTCATCTGGGCGTAATTATACACACATAAATC
GTCACGGATACATGACGATCCTTTTGTTGTCGTTTATACGCATTTCTTTTTTCCTCCGTT
TGCGGGCATACATCTTTACGACGAACTAAACTCTTTTGACCGCGGGGGGGACCATCT-TA
CACACTTTTGTTTTGGCACCGAGTTAATTTATTTCCGGTTGGATATTCCAATATAGCAGA
AGGGAAAAGAGCTTGGACTTGGATATTAGCATCTGCATGGCTTTGGTTGTGTTGGCCACA
ATTTACGTGGATGAGTGAACCGGCTATTACGCGCACATATATGCGTCCACGGATAAATTT
AGTGCTGCACCTCAGGACCATAAGCCTCCTTTTGGCTTGGTTGTTTTTTTACATGGGGCT
ACGGGTGTCTGCAATCTCATGAATGTCTCAGAACTATAGTGTGCCATTCATAGTTTTCAT
GGGCGTTTGCATATGGGGTTGTCATGTTCCTTTTACGGTTTCTTCACCCATGCTAAATCA
TTGCGTATTTATGGGTAATTACTTTTCCCACATTCTGGCTGCGGATCCCGCGTATCGATA
CCGAGCTAGCGCTGAAGTGTTCTCGTGGTCACATTCTTGTGGGTTTATTTATTTATGTTG
GAAGATATAGTACGCAGTACTTCCCCGCGACAAGTAGCGACTCCTTCAGAAGACTCCCCT
ATGACATTACTTTTCAGACAACCTCTATTTGTATATACGTTTGTGGTACTATCTACCTCT
TTAAACTAACCACGTACTCTGAGGCAACATGAGTATTGACATCTCCGCATACTTATTTAT
GCTTCCTCCTCGCTCTTATTTTGAGAGTAGGACCTCATACTTAAACATGGCACATGTATG
AGTAGATATCGATTATAACGCTTTGAGTGAAACAACGTTTCCATAAACCAATCGGTTTAT
ACGCGCGAGTCTCATCTGGCGTCCTCTTGGGTAAGTGAGGACCCGG-CGCTAACAACAGT
TTTATAACGCCGGTTTTTAGGCATGTCGAATTGGGCACCTACACTGTGACAAGCCTGCCC
TACGGGCATGGGCATGTACCTAGGGTTATCATGTTCATTACATATCATGTGCGGAATACC
GGAGGACTACACTCAACTAATGTACCTGGTTCGTGGGATATTTTTATGTTCGAATTTTTT
TATTCTTTTTGGCTATTCAAGAGCTTCCCACGTGATTGGGCATTGCCCCGCGGATTCCCT
TAACCTTCAATCCCTCTAAACGCATCTCTGCTCGGGTACGTACTGGCCACAGGATATGAG
GAACATCCAGGCTCAGGTTTTTTACGTCTTTGGATTATTACATCTCAGCTAGATAATGAG
CCCTTACATGCGAGCGTTAGGTCACTTTTATGCACGGTTCAGGTTCAGTATATGGACACT
TTTTTGTTGTTCTCGCATATTGACATTAGGCGCCACATTGGTTGAGCGCGCTGTATGCAT
TGTGAGTGTTGTTTTTTTAGTTCATTATGTGGGTTGTATTGGTTTGTGGGTGCTTTTACT
TTTGACGAAGTTTGGTAATCAATCGAAGGCCAAAAGTGGTTTGGGATCCCACCTTGCGAG
CATAATTTTACAAGACAACTACCGTCTTCTATAATTCCCATTTAGTGTTATATCCTATTA
CGGCTCAAATTAGTTGGTTTTTTTGTGACAGTTGGGTTAACGTATGTGCGGTGGCTCAAT
CAATAGCCTCTGGGGTTCGGCGTGCCAACATTCTAGAGTAGTTGCTTATCTTTTCTTGTT
TTTATGGAGTAAAGCTGTTGCTCTGCTGCGAACAACGACCCTTGATTGCGAGGGATCGAT
TGTTCGGTTAAGTGATAAGAGGGGGTTGCTTATTTATGCGATAGCAGATTTTTATAGATT
TTTTGGTTTTTTTGGTGTTTTGCTTATTTATTGGTCGGGACCTCCCGTTCGTTTTGCTGA
AAGTTTTCCTTTCTTGCCCTTATTTATTCCCAACATTAGTTATATATGTACTGATCTGTG
GTCGTGGGGTTAACAACTCATCGAAATATGCTATCTCATAACATTGGTGATCCCCTTCTG
GTTCTCCAATGTTATCTAGCTATCTATACATACACATGTATCTTTGCTCAAAATCATCTC
GGAAAAGTCCCTTGATGGGTTGACCCTCCTTTCTTCGTTTTTTATGCGTATTTCTATTTG
AGTGAATGTTTCTCTCCGAGTATTCTTGGTTATTTTTAGTTTGATTGGGTTATGTTTTTT
TATTTATTTTATGACTTAGACCAAATTTTTTTTTATTTTTTGAGGTCTTATCCACTTTTT
TATTTGGTGGGTACACCGACGGTCAGCGGATTACTTTTTTAACTTTTGCTCTTCCTTTTT
TGCTTTTGTAAATCCATTTCTGTCATTTGCTCCAAGCCAGTGAGCCCGTAGGGTCATATT
TGCGGGTTTTTAATTGGGGTAGGTTTTCGAATAATTGATGGATAGTTGTGGGGTGTTGTA
GTTGTTGTTCGCAACGATTAAGCTTGTGCTATCTCGTGCCAATGGTTGTTTGGGGTTATA
CTTAATATGGGGTTGGGGCTTACTTATATGCCAGGTTTGTCTCGGTTTTTGTTACAAATT
CTAGACGTTGGAGCGAGTTATATAAAAGGTTTTAATTATCCAGATGCTTTGTGTTTTTTA
GTCGCAAATGCGCCCCCACCTAATTTTGGGAATAGTTTTAAAGATGTGCATATGGTTGCT
TCTTCTTTTAGGCGCTAACTTTATTTTAGTAAGCACAGGACGTGGGGTAAGCGGATATTT
TTTTTTTCATGCATTTTGCACTTTTAGTTGATTATGTTTTTTTACTTGCGTTGGAGGGCT
TGGCTTCATTTGTTCATATCGACCAGGAAGATTTTGATGATTCTTATTTATAGTTGTCTT
TATTCTCTTGTATTATAAGGAGATAATCGTTATTTTTGTTTATTTGTTTTCATATTTTTA
TATAGCCAATTATAGATTTTTGGTGGAGGTTGGTTGTTCTATGTTGTATTATACAAAGTA
ATCTAAAGCGGATCTACGCTTTCAACGATGGGAGTGCTTTTTTGCATTTGTGTTTGCGCA
TACAAAGGCCAATCCTTTCGCTGTTCCGCGCATGCGCCCACCCGTTCGCTTGTCATCTCA
CTTGTACGCGGGTTATTTTATCGTTTTTTATGGTTACATTTATGCGGTTGGGCAATTGAT
TGATTAAAAATATGCCTTCACTTAGCATTGGCTATATAGATTTTCTTGGTTTAAATTGCT
ATTCATTTTACCAGCTTTTAAGCTTCTTTATTGGCGGGCGTATCAGATCCAGAATCGAAA
TTTTGGGATCCTTTTGCGGTTTATCAAGATTATTTGAATGCACTTAGAAAGTTTCTTTTT
TTTTTTTTCACGGCTACATTGTATCTTCGTTGTTATATTTTATTCGTATGGGGAGATATA
GTTGCATGGTTATTTTTTGCATGTTTCTAGTTTTTTTGTGGATCTGTTTTTATTAGT

#FY_HBF
GGATATCTATCCATACTTTGCTCTCCTCCGTGAAAAATCTTAACTTCAAAGATTTCTTAT
TCCTTTTCTTATTTTTAAAATTCTGGTTTTCCTAATTTACAGTCAGCATTTCTTACCTGC
TTGCTTCCCTTGCTAGTTATCTTAGGTGATAACAACCACAATTTGCCATTGTCCCAGGAC
CCCTATCCTTATGTTGATGAACATAGAAATATCGCCGGACTTGCGTCGTTGCGCAAATAT
GCGGCACTTTATACCTCTGTGCATATCATCTAGTTTGCGTCTAGACCTTATCTGTTATAT
CAATGCACGGTTTTCTGCATCATAGTGGCAATGATTGCTTTCAGGTAATAGGTGCTTTCG
ACTTCAGCAAGGGCTCTTTTTTATTGATTACTCAGTGGCGGGATTATAGGTCTAACTGAT
ATGGGTATATTTTTTTGTATGGACGCTTATGGTAGTCTCCTGGGCAATTCTTTGGGGCAC
GTATACAATTCTTCGCGTCCTATTGGACGAATGTCATGTTTGGGGGTTGCGTGAAAGCAC
TTACCGTTTTACTTCATTCTTTCCTTATGTGCGGGCACCTATCACTTTTTTTCACAACGG
TCAAAACCTTGGTTAAAGGAATGAAAATCCTTCACCTATTTCTTAAGAATGTGGTTGTAT
TTATATACTTACTTTTTCCTTTTACCTACTTTGGGACCGAAATTATCCGCAACCCTGTAC
CCGTCAATCACCGATGTATTTT-TTGCTAGCATTTCGTCATCCAAAATTGGGGGTATGCT
TGTTTTCATGCATTTTTATCTCCTTCGGGTTGATTTACCATAACAACATTTTGTCCTCTG
GACACCTTTCTACTGATGGGCCGCCGTGAGACCTAATATACGGCATTCTACGTTTTATTT
TCTATGGACCTTATTATTTGGGCTGTCGGATATGGACTCTTAGCTCTATCGGCGACTGGC
ACCGACAATTAAAGTATGTACGCCAGCTTATATATTTTTATGTATCCATATATGGGGTTG
GAATGCTGTCCCTATTTGGGCCCGAATGCTTCCCGATAAAAATAGTTTGCTTTCCCCGCC
TACTTCTTTGCAGGTGAAGGGGCGGACGGTGACGTTACCCCTTGCGCATGCCAGCGGGCT
CGTGACTGCATTTTCCTCACTGCGGGTTCTCATTTGGGCGTAATTATACACACATAAATC
GACAGGGATACATGACGATCCTTTTGTTGTCGTGTATACGCGTTTTTCTCTTCCTCCGTC
TGCGGGCATACATTTTTACGACGAATTAAACTCTTTTGACCGCGGGGGGGACCATTT-TA
CACATTTTTGTTTTGGCACCGAGTTAATTTATTTCCGGTTGGATATTCCAATATAGCAGA
AGGGAAAAGAGCTTGGTCTTGGATATTAGCATTTGCATGGTTCTGGTTGTGTTGGCCACA
ATTTACGTGGATGAGTGAACCGGCTATTACGCGCACATATATGCGTCCACGGATAAATTT
AGTGTTGCACCTCAGGACCATAAGCCTCCTCTTGGCCTGGTTGTTTTTTTACATGGGGTT
ACGGGTGTTTGCAATCTCATGAATGTCTCAGAACTATAGTGTGCCATTCATAGTCTTCAT
GGGCGTTTGCATATGGGGTTGTCATGTTCCCTTTACGGCTTCCTCACCCATGTTAAATCA
TTGCATATTTATGGGTAATTACTTTTCCCACATTTTGGTTAGGGATCCCGCGTATCGATA
CCGAGCTAGCGCTGAAGTGTTCTCGTGGTCACATTCTTGTGGGTCTTTTTGTTTATGTTG
GAGCTTGTAGCACGCAGTGCTTCCCCGCGACAAGTAGCGATTCCTTCAGAAGAATCCCCT
ATGACACTACTTTTCAGACAACCTCTATCTGTATACACACTTGTGGTATTATTTATCTTT
TTAAAATAACAACGTTTTCTGAGGCAACATGAATATTGACATTTCCGCATACCTATTTAT
GCTTCCTCCTCGTTCTTACTTTGAGAGTAGGACCTCATACCTAAACATGGCACATGTATG
AGTAGATATCGATTATCACGCTTTGAGTGAAACAGCGTTTCCATAAACCAATCGATCTAT
ACGCGCGAGTCTCATCTGGCGTCCAGCTGGGTAAGTGAGCACCCGG-CGTTAACAACAGT
TCTATAACGCCGGTTTTTAGGCATGTCGAATTGGGCACCTACATTGTGACAAGCCTGCCT
TACGGGCATGGGCATACACCTTGGGTTGCCATGTTCACTACATGTCATGTGCGGAGTACC
GGAGGACTACATTCAACTAATGTACTTGGCTCGTGGGATATTTTTATGTTCGAGTTTTTT
TGTTCTTTTTGGCTTTTCAAGAGCTGCCCACGTGATTGGGCATTGCCCCACGGATTCCCT
TAACCCTCAATCCCTTTAAACGCATCTCTGCTCGGGTACGTACTGGCCACAAGCTATGAA
GAACAACCAGGTTCAGGTTTTTTACGTATTTGGTTTATTACGCCTCAGCTAGATAATGAG
CCCTTACATGCGAGCGTTAGGTCACTTTTATGCACGGTTCAGGTTCAGTATATGGACTCT
TTTCTGTTGTTTGCGCATATTGACATTTCCCAACACATTGGTTGAGCGCGCTGTATGCAT
TGTGAGTGTTGCTTTTTTAATTCATTATGTGGGTTGTGTTGGTTTGTGGGTGCTTTTACT
TTTGACGAAGTTTGGTAATCAATCGAAGGCCAAAAGTGGTATGGGATCCCACCTTGCGAG
CATAATTTTACAAGACAACTACCGTTTTCTATATTTCCCGTTTAGTGCTATATCCTATGG
TGGTTTAAATTGGTTGGTTTTTTGCTGACAGTTGGGTTAACGTATGTGCGGTGGCTCAAT
CAATAGCTTTTGGGGTTCGGCGTGCCAACATTCTAGAGTAGTTGCTTATTTTTTCTTGTT
TTTATGGAGTATGGCTGTTGCTCTGTTGCGAACAACGACCCTTGATTGCGAGGGAAGGAT
TGTTCGGTTAAGTGATAAGAGGGGGTTGCTTATTTATGCGATAGCAGATTTTTATAGATT
TTTAGTTATTTTTGGAGGCTTGCTTAGTTATTGGTCGGGACCTCCCGTTCGTATTGCTGA
AAGTTTTCCTTTCTTCCCCGGGTATGAGGCTAATGTCTGAAATCTCTATACAAATGCCCG
GTCCTGGGGTTAACAACTCTTCGAAATATGCTATCTCATAACATTGGTGATCCCCTTTTG
GTTTTCCAATGTTTTATATTTATTTATCTATACTCATGTATATTTGCTCAAAATCATATC
GGAAAAGTCCCTTGATGGGTTGACCTTCCTTTCTTCGTTTTTTATGCGTATTTTTATTTG
AGTGAATGCCTCTTTCCGAGTATTCTTGGTTATTTTTAGTTTGATTGGCTTATATTTATT
TTTGTATTTTATTACTTAGAGATAATTTTTTTTTATTTTTTGATCTCCTATCCACTTCTT
TATATGGTGGGTACACCGACGCTCAGCGGATTATTTTTTTAACTTTTGCTCTTCCTTTTT
TGCTTTTGTAAATCCATTTTTGTCATTTGTTCCAAGCCAGTGAGCCCGTAGGGTCATATT
TGCGGGTTTTTAATTGGGGTAGGTTTTCGAATAATTGATGGGTAGTTATGGGGTGTTGTA
GTTATTGTTCGCAACGATTAATCTTGTGCTATCTCGTGCCAATGGTTGTTTGGGGTTATA
CTTACTATGGGTTTGGGGCTAACTTATATGCCAGGTTTGTCTCGGTTTTTGTTACAAATA
CTAGACGTTGGAGCGAGTTGTATAACGGGTTATCATTATCCAGATACTTTGTGTTCTTTA
GTCGCAAATGCGCCCCCACTTAATTTTGGGAGTGTTTTTAAAGTTGTGGATTTTCTTATA
TCTTCTTTTAGGCGCTAACTTTATTTATCTAAGCACAGGTGAGGGGGTAAGCGGATACTT
TTTTTTTCATGCATTTTGCACTTTTAGTTGATTATGTTTTTTTACTTGCGTTGGAGGGCT
TGGTTTCGTCTGTTCATATCGACCAGGAAGATTTTGATGATTCTTATTTATAGTTGTTTT
TATTCTCTTGTATTATAAGAAGATAATCGTTATTTTTGTTTATTTGTACTCATATTTTTA
TATAGCCAATTATAGATTTTTGGTGGAGGTTGGCTGTTCTATGTTGTATTATACAAAGTA
ATCTAAAGCGGATTTACGCCTTCAACGATGGGAGTGCTTCTATGCATTTGTGTTTGCGCA
TACAAAGGCCAATCCTTTCGCTGTTCCGCGCATGCGCCCACCCGTTCGCTTGTCATCTCA
CTTGTACGCGGGTTACTTTATCGTTTTCTTTGGTTACATTTATGCGGTTGGGCAATTGAT
TGATTAAAAATATGCTTTCACTTAGCATTGGTTATATAGATCTTCTTGGTTTAAATTGCT
ATTCATTCTACCAGCTTTTAAGCTTTTTTATTGGCGGGTGTATCAGATCCAGAATCGAAA
TTTTGGGATCCTTTTGCGGTTTATCAAGATTATTTGAATGCAGTTAGAGATGTGGTTTTT
TTTTTTTTCACGGCTACATTGTAACATCGTTGTTATATTATATTCGTATGGGGAGATATA
GTTGCATGGTTATTTTTATCATGTTTCTAATTTTTCTGTGGATTTGTCTTTATTAGT

#FY_HSXF
GGGTTTTGTTCCTTAGTATGCTTTCCTCCGTGAATCGTACTCACTTCAAAGATTTCTTAT
AGCTTTTCCTATTTTTAAAATTTTGGCTTTCCTAATTTACAGTCAGCATTAGTTACCTAC
CTGCCTCCCTTGTTAGTTATGTTAGGTGTTAACAACCACAATTTGCCATTGTCCCAGGAC
CCCTATCCTTATGTTGATGAACATAGAAATATCGCCGGACCTGCGTCGTTGCGCAAATAT
GCGGCACTCTATACCTATGTGCATATCATCTAGTTTGCGTCTAGACCTTATCTGTTGTAT
CAATGCACGGCTTTCTGCATCATAACGCCAATGATTGCTTTCAGGTAATAGGTGTTCTCG
ACCTCAGCAAGGGCTCATTTTTATTGATTACTCAGTGGCGGGATTATAGGTCTAACTGTC
GTGGGTATATCTTTCTGTATGGACGCTTATGGTAGTCTCCTGGGCAATTCTTTGGGGCAC
GTATACAATTTTTCGCGTCCTACTGGACATTTGTCATGGTTGGGGGTTGCGTGAAAGCAC
CTACCGTTTTACTTCATTCTCTCCTTATGTGCGCGCACATGTCATTCTTTCTCACAACGG
TCAAAACCCTGGTTAATCAATTGAAAATCCTTCACCTATTTCTTAAGAATATGGTTGTGC
CTTTGCTTCTACCTCTACCTTTAACCTACTTTGGGACCGAAATTATCCGCAACCCTGTAC
CCGTCAATCACCGATGTATTCT-TTGCTAGCATCTCGTCATCCAAAATTGGGGGTATGCC
TGTGCTCATGCATCTTTATTTCCTTCGGGTTGATTTACCCTAACAACTTTTTGGTCTCTA
TATGTTGTTCTACTGATGGGCCGCCGTGAGCCCTTATTTATGGCAACCTACATACTATTT
CTAATGGACTTTATTATTTGGGCTGTCGGATATGGACTCTTAGCTTTATCGGCGACTGGC
ACCGACAATTAAAGTATGTACGCCAGCTTATATATTTTTATGTATCCATATATGGGGTTG
GAATGTTGTCCTTATCTGGGCCCGAATGCTTCCCGATAAAAATAGTTTGCTTTCCCCGCT
TACCTCTTTGCTCGTGAAGGGGCGGACGGTGACGTTACCCCTTGCTCTTGCCAGCGGGCT
CGTGACTGCATTTTCCTCATTGCGGGTTCTCATTTGGGCGTAATTATACACACATAAATC
GACAGGGATACCTGACGATCCTTTTGTTGTCGTCTATACGCATTTCTCTCTTCCTCCGTC
TGCGGGCATACATCTCTACGACGAATTAAACTCTTTTGACCGCGGGGGGGACCATCT-TA
CACACTTTTGTTTTGGCACCGAGTTAATTTATCTCCGGTTGGATATTCCAATATAGCAGA
AGGGAAAAGAGCTTGGTCCTGGATATTAGCATCTGCATGGCTTTGGTTGTGTTGGCCACA
ATTTACGTGGATGAGTGAACCGGCTATTACGCGCACATATATGCGTCCACGGATAAATTT
AGTGCTGCACCTCAGGACCATAAGCCTCTTCTTGGCTTGGTTGTTTTTTTACATGGGGCT
ACGGGTATTTGCAATCTCATGAATGTCTCAGAACTATAGTGTGCCATTCATAGTTTTCAT
GGGCGTTTGCATATGGGGGTATCATGTTCCTTTTACGGTTACCTAACCCATGTTAAACCA
TTTTGTATTTGTGGGTAATTACTTTTCCCACATTCTGGTTAGGGATCCCGCGTATCGATA
CCGAGCTAACTCTGAAGTGTTCACATGGTCACATTCTTCTGGGTTTATTTGTTTATATTG
GAGCTTGTAGCACGCAGTGCTTCCCCGCGACAAGTAAGGACTCCTTCAGAAGAATCCCCT
ATGACATTACTTTTCAGACATCCTTTATTTGTATATACACCTGTGGTACTATGCGCTTTT
TTAATCTAGTAACGGTTTCTCAGGCAGCATGAGTATTGACGTCTCCGCGTACCTATTTAT
GCTTCCTCTTCGCTCTTAATTTGAGAGTAGAGCCGCGTACCTAAACGTGGCACATGTATG
AGTAGATATCGATTCTCACGCTTTGAGTGAAACGATGTTTCCATAAACCAATCGATCTAT
TCGCGCGAGTCTCATCTGGCTTCCAGTTGGGTAAGTGAGCATCCGG-CGTTAACAACAGT
TTTATAACGCCGGCTCTTAGGCATGTCGAATTGGGCACCTTCATTGTGACAAGCCTGCCT
TACGGGCATGGGCATACACCTAGGGTTGTCATGTTCACTACATATCATGTGCGGAGTACC
GGAGGACTTCACTCAACTAGTGTACTTGGCTCGTGGGATATTTTTATGTTCGAATTTTTT
TGTTCTTTTTGGCTTTTCAAGAGCTTCCCACATGAATGGTCGTTGCCCCGTGGATTCCCT
TAACCCTCAATCCCTCTAAACGCATTTCTGCAGGGGTACGTACTGGCCACAGCTTATGAG
GAATATCCAGGCTCAGGCTTTTTACGTATTTGGATTATTACATTTCAGCTAGATAATGAG
CCCTTTCATGCGAGCGTTAGGTCTCTTTTATGCACGGTTCAGGCTCAGTATATGGACACT
TTTGCGCTGTTTTCGCATATAGACATTTCCCAACACATTGGTTGAGCGCGCTGTATGCAT
TGTGAGTGTTGTTTTCTTACTTCATTATGTGGGTTGTGTTGGTCTGTGGGTGCTTTTACT
TTTGACGAAGTCTGGTAATCAATCGAAGGCCAAAAGTGGATTGGGATCCCACCTTGCGAG
CATAATTTTAGAAGACAACTACCGTGCTCTATACTTCCCGTTTAGTGCTGTTTCCCTTGG
TGGATAAAATTGGTTGGTTTTCTAGTGACAGTTGGGTTAACGTATATGCGGTGGCTCAAT
CAATAGCCTTTGGGGCTCGGCGTGCCAACATTCTAGAGTAGCTGCTTATCTCTTCTTGTT
TTTGTCAGGTAAAATTGCTTCTCTGTTGCGAACAACGACCCTTGATTGCGAGGGATCGAT
TGTTCGGTTAAGTGATAAGAGGGGGTTGCTTATTTATGCGATAGCAGATTTTTATAGATC
TTTGTGTTTTTTTGGCCTTTTTCTTGTTTATTGGTCGGGACTTCCCGTACGTTCTGCTGA
AAGTACTCCGTGCTTGCCCCTGTCTATTCGGAGTCTTGTTAGCAGATATCTTCTCTTATG
GGCGTGGGGTTAACAACTCTTCGAAATATGCTATCTCATAACATTGGTGATCCCCTTTTG
GTTTTCCAATGATATCTGCACATCTATACTTGCACGTGTATTCTTGCTCAAAAGAATAAC
GGAAAAGACCCTTGATGGGTTGACCCTCCTTTCCTCGTTTTCTATGCATATTTCTATTTG
AGTGAATGCCTCTCTCCGAGTGTTCTAGGTTATCTTTAGTTTGATTGGGTTATGTTTTTC
TTTTTATTTGTCTACTTAGAGTCAGATTTTTTTTAATTATTGAGCTCTTATCCACTTTTT
TATTTGGTGGGTACACCGACGATCAGCGGACTACTTTTTTAACCTTTGTTCTTCCTTTTG
GGCTTCTGTAAATCCATTTTTGTCACTTGTTCCAAGCCAGTGAGCCCGTAGGGTCATATT
TGCGGGTTTTTAATTGGGGTAGGTTTTCGAATAATTGGTAGGTAGCTATGGGGGTTTGTA
GTTATTGTTCGCAAGGACTAATCTTGTGCTATCTCGTGCCAATGGTTGTTTGGGGATATA
CATAATATGGGATTGGGGCTAATATATATGCCAGGTTTGTCTCGGTTTTGGTTACAAATG
TTAGACGCTGCAGCGAGTTCTATAAAAGGTTATAATTATCCAGTTAGTTTGTGTTTTTTA
GAGGCAAATGCGCCCCCACTTAATTTTGGGATTAGCTTTAAAGTTGTGCATGCGCCTATT
TATTCTTTTAGGCGCTAACCTTATTTATCTTAGCACAGGAGATAGGGACACCGGATATTG
TTTATTTCATGCACTTTATACTTTTAGTTGATTATTCCTTTCTACTTATGTTGGAGGGCT
TGGCTTCATCTGTAGATATCGACCAGGAAGATTTTGATGATTCCTATTTATAGTTGTCTT
TATTCTCTTGTATTATAAGGGGATAATCGTTATTTTTGTTTGCTTGTCTTCATATTTTTA
TATAGCCAACTATAGATTTTTGGTGGAGGCTGGCTGTTCTATGTTGTATTATACAAAGTA
ATCTAAAGCGGATCTACGCCTAGAACGGTGGGAGTGCTTCTATGCATCTGTGTTTGCGCA
TACAAAGGCCAATCCTTTCGCTGCTCCGCGCATGCGCCCACCCGTTCGCTTGTCATCTCA
CCTGTACGCGGGTTACTTTATCGCTATGTATGGTTACATTTATGCGGTTGGGCAATTGAT
TGATTAAAAATATGCCTTCACTTAGCATTGGTTATATTGATTTTCATGGTTAGAACTGCT
ATTCACTTTACCAGCCTTTAAGCTTTTTTATTGGCGGGCGTATCAGATCCAGAATCGAAA
TCTTGGGATCCTTTTGCGGTTTATCAAGATTATTTGAATGCTCATGGAATATTATTTCTC
TTATTGTTCACGGTTACGTTGTAACGCCGCTGTTATAATGTATTCATATGGGGAGGCCTT
CTTGCATGGTTGTCTCTATCATGATTCTAATCTTTTTGTGGATTTGTCTTTATTAAT

#FY_JAXXCF
GGTTTTTTTTCCTCTTTTTGTTATCCACCGTGAAAAGTATACACTTCACAGATTAATTGT
TCTTTTTCTTATTTTTAAAATTCTGGCTTTCCTAATTTACAGTCAGCACTGCTTACCTAC
TTGCTTCCTTTGTTAGTTATATTAGGTGGTAACAACCACAATTTGCCATTGTCCCAGGAC
CCTTATCCTTATGTTGATGAACATAGAAATATCGCCGGACTTGCGTCGTTGCGCAAATAT
GCGGCACTTTATACTTCTGTGCATATCATCTAGTTTGCGTTTAGACCTTATCTGTTGTAT
CATTGCACGGATTTCTGCATCATAGTGCCAATGAATGCTTAAAGGTAATAGGTGCTTTCG
ACTTCAGCAAGGGCTCTTTTTTATTGATTAGCCAATGGCGGGATTATAGGTCTTACTGAT
ATGGGTATCTTTTTTTGTATGGACGCTTATGGTAGTTTCCTGGGCAATTCTTTGGGGCAC
GTATACAATTTTTCGCATCCTATTGGACGATTGTCATGATTGGGGGTTGCGTGAAAGCAC
TTACCGTTTTACTTCATTTTTTCCTTATATGCGCGCACATATCACTTTTTTTCACAACGG
TCAAAACCTTGGGCAAGCAAGTGAAAGTCCTTCACCTACAACTTAAGATTTTGGTTATGT
ATACAGTTTTATATTTACCTCTGACCTATTTTGGGACCGAAATTATCCGCAACCTTGTAC
CCGTCAATCACCGATGTATTTT-TTGCTAGCATTTCGTCATCCAAAATTGGGGGTATGCT
TGTATTCATGCGTTTTTTTATCCTTCGGGATGATTTACCTTAAAAATATTTTGTTATGTT
CATGTATCTTTACTGATGGGCCGCCGTGAGACCTAATTTACGGCAATCTACGTTCTATTA
TTAATGGACTTTATTATTTGGGCTGGCGGATGTGGACTCCTAGTTCTATCGGCGATTGGC
ACCGACAATTAAAGTATGTACGCCAGCTTATATATTTTTATGTATCCATATATGGGGTTG
GAATGTTGTCCTTATTTGGGCCCGAATGCTTCCCGATAAAAATAGTTTGTTTTCCCCTCT
TACCTCTTTGCAGGTGAAGGGGCGGACGGTGACGTTACCCCTTTCGCATGCCAGCGGGCT
CGTGACTGCATTTTCTTCATTGCGGATTCTCATTTGGGCGTAATTATACACACATAAATC
GGCAGGGATACATGACGATCCTTTTGTTGTCGTGTATACGCGTCTCTTTCTTCTTCCGTT
TGCGGGCATACATTTTTACGACGAATTAAACTCTTTTGACCGCGGGGGGGACCATTT-TA
CACATTTTTGTTTTGGCACCGAGTTAATTTATTTCCGGTTGGATATTCCAATATAGCAGA
AGGGAAAAGAGCTTGGTCTTGGATATTAGCATTTGCATGGTTTTGGTTGTGTTGGCCACA
ATTTACGTGGATGAGTGAACCGGCTATTACGCGCACATATATGCGTCCACGGATAAATTT
AGTGTTGCACTTCAGGACCATAAGCCTCTTCTTGGCTTGGTTGTTTTTTTACATGGGGTT
ACGGGTGTTTGCAATCTCATGAATGTCTCAGAACTATAGTGTGCCATTCATAGTTTTCAT
GGGCGTTTGCATATGGGGCTGTCATGTTCCTTTTACGGCTTCTTCACCACTGTTAAGTCA
TTGCATATTTATGGGTAACTACTTTTCCCACATTTTGGCTAGGGATCCCGCGTATCGATA
CCGAGCTAGCACTGAAATATTCACATGGTCACATTCATGTGGGTTTATCTGTTAATATTG
GAGCTTGTGCCACGCAGTGCTTCCCCGCGACAAGTAGCGATTCCTTCAGAAGAATCCCTT
ATGACACTACTTTTCAGACAACTTATATTTGTATATACACTTGTGGTATTTTTTTCTTTT
TTAAAGTAACCACGTATTTTGAGGCAACATGAATATTGACATCTCCGCATATTTATTTAT
GCCTCCTCTTCGTTTTTATTCTGAGAATAGGACCTCGTACCTAAACGTGGCACATGTATG
AGTAGATATCGATTAACACGCTTTGAGTGAAACAACGTATCCATAAACCAATCGGTTTAT
TCGCGCGAGTCTCATCTGACGTCCACTTGGGTAAGTGAGCACCCGG-CGTTAACAACAGT
TTTGCAACGCCGGCTTATAGGCATGTCGAATTGGGCACCTACATTGTGACAAGCCTGCCT
TACGGGCATGGGCATACACTTACGGCTGTCATGTTCACTACATTTCATGTGCGGAATACC
GGAGGACTACATTCAACTAATGTACTTGGCTCGTGGGATATTTTTATATTCGAATTTTTT
TATTCTTTTTGGCTTTTCAAGAGCTGCCCACATGAATGGGCATTGCCCCACGGATTCCCT
TAACCATCAATCCTTTTAAACGCATTTTTGCTCGGGTACGTACTGGCCACAGGCTATGAG
GAACAACCAACTTCAGGTTTTTTACGTGTTTGGATTATTACATTTCAGCTAGATAATGAG
CCCTTACATGCGAGCGTTAGGTCGCTTTTATGCACGGTTCAGGTTCAGTATATGGACACT
TTTTTATTGTTATCGCATATTGACATTTCCCGCCACATTGGTTGAGCGCGCTGTATGCAT
TGTGAGTGTTGCTTTTTTAATTCATTATGTGGGTTGTATTGGTTTGTGGGTGCTTTTACT
TTTGACGAAGTTTGGTAATCAATCGAAGGCCAAAAGTGGATTGGGGTCCCACCTTGCGAG
CATAATTTTACAAGACAACTACCTCATTCTATAATTCCCATATAGTGTTATTACCTAAGA
CGGTTTAAATTGATTGGTTTTTTGCTGACAGATGGGTTAACGTATATGCGGTGTCTCAAT
CAATAGCTTTTGGGGTTCGGCGTGCCAACATTCTAGAGTAGTTGCATATTTTTTCTTGTT
TTTATGGGGTAAGTTTGTTGCTCTGTTGCGAACAACGACCCTTGATTGCGAGGGATCGAC
TGTTCGGTTAAGTGATAAGAGGGGGTTGCTTATTTATGCGATAGCAGATTTTTATAGATT
TTTAGTTATTTCTGGGCTTATTCTTTCTTATTGGTCGGGACTTCCCGTTCGTATTGCTGA
AAGTTTTCCGTAGTTGCCCTTTTACTTTCAACAATATATTCTTGTGTATTCTGGTATATG
GTCGTGGGGTTAACAACTCATCGAAATATGCTATCTCATAACATTGGTGATCCCCTTTTG
GTTTTCCAATGGTATTTTCATACTTTGATATACTGATGTATATTTGCTCAAAATCATATC
GGAAATCTCCCTTGATGGGTTGACCTTCCTTTCTTCGTTTATTATGCGTATTTTTATTTG
AGTGAATGCTTTTCTCCGATTTTTCTAGGTTATTTTTAGGTTGATTGGTTTATATTTTTT
TTTTTATCTATTTACTTTCACATAATTTTATTTTATTTTTTGAAGTCTTATCCACTTTTT
TGTTTGGTGGGTACACCGACGGTCAGCGGATTATTTTTTTAACTTTTGCTCTTCCTTTTA
TGCTTTTGTAAATCCATTTTTGTCACTTGTTCCAAGCCAGTGAGCCCGTAGGGTCATATT
TGCGGGTTTTTAATTGGGGTAGGTTATCGAATAATTGGTGGGTAGTTATGGGGTGTTGTA
GTTATTGTTCGCAACGATTAAGCTTGTGCTATCTCGTGCCAATGGTTGTTTGGGGTTATA
CTTAATATGGGTTAGGGGCTAACTTATATGCCAGGTTTGTCTCGGTTTTTGTTACAAATA
ATAGACGTTGGAGCGAGTTATATAAAAGGTTATAATAATCCAGATGCTTTGTGTTTTTTA
GTCGCAAATGCGCCCCCACATAATTATGGGAATAGTTTTAAAGCTATTCATATACTTGGT
TATTCTTTTAGGCGCTAACTTTATTTTTCTAACCACAGGATATGTGGGAATCGGATATTC
TTTATTTCATGCATTTTGGATTTTTAGTTGATTATATTTTTTTGTATATGTTGGAGGGCT
TGGCTTCGTTTGTTCATATCGACCAGGAAGATTTTGATAATAGTTATTTATAGTTGTTTT
TATTCTCTTGTATTATAAGCAGATAATCGTTATATTTGTTTATTTGTATTCATATTTTTA
TATAGCCAATTATAGATTTTTGGTGGAGGTTGGTTGTTCTATGTTGTATTATACAAAGTA
ATCTAAAGCGGATTTACGCTTTCAACGATGGGAGTGCCTTTTTGCATTTATGTTTGCGGA
TACAAAGGCCAATCCTTTCGCTGTTCCGCGCATGCGCCCACCCGTTCGCTTGTCATCTCA
CCTGTACGCGGGTTATTTTATCGTTTTTTGTGGTTACATTTATGCGGATGGGCAATTGAT
TGACTAAAAATATGCTTTCACTTAGCATTGGTTATATAGATTTGCTTGGTTTCAATTGCT
ATTCATTTTACCAGCTTTTAAGCTTTTTTATTGGCGGGCATATCAGATCCAGAATCGAAA
TTTTGGGTTCCTTTTGCGGTTTATCAAGATTATTTGAATACTCTTTCAATTTAAGTATTT
TTTTTTTTCACGGTTACATTGTATCTTCGTTGTTATACTTTATACGTATGGGGTCATCTA
GTTGCATGGTTATCTTTTTCATGTTTCTAATTTTTTTGTGGCTATGTTTTTATTAGT

#FY_JSTF
GGGTTTTGTTCCTTAGTTTGCTTTCCTCCGTGAATCGTACTCACTTCAAAGATTTCTTAT
AGCTTTTCCTATTTTTAAAATTTTGGCTTTCCTAATTTACAGTCAGCACTAGTTACCTAC
CTGCCTCCCTTGTTAGTTATGTTAGGTGTTAACAACCACAATTTGCCATTGTCCCAGGAC
CCCTATCCTTATGTTGATGAACATAGAAATATCGCCGGACTTGCGTCGTTGCGCAAATAT
GCGGCACTCTATACCTATGTGCATATCATCTAGTTTGCGTCTAGACCTTATCTGTTATAT
CAATGCACGGCTTTCTGCATCATAACGCCAATGATTGCTTTCAGGTAATAGGTGTTCTCG
ACCTCAGCAAGGGCTCATTTTTATTGATTATTCAGTGGCGGGATTATAGGTCTAACTGTC
GTGGGTATATCTTTCTGTATGGACGCTTATGGTAGTCTCCTGGGCAATTCTTTGGGGCAC
GTATACAATTTTTCGCATCCTATTGGACATTTGTCATGGTTGGGGGTTGCGTGAAAGCAC
CTACCGTTTTACTTCATTCTCTCCTTATGTGCGCGCACATGTCATTCTTTCTCACAACGG
TCAAAACCCTGGTTAATCAACTGAAAATCCTTCACCTATTTCTTAAGAATATGGTTGTGC
CTTTGCTTCTACCTTTACCTTTAACCTACTTTGGGACCGAAATTATCCGCAACCCTGTAC
CCGTCAATCACCGATGTATTCT-TTGCTAGCATCTCGTCATCCAAAACTGGGGGTATGCC
TGTGCTCATGCATCTTTATCTCCTTCGGGCTGATTTACCCTAACAACTTTTTGGTCTTTA
TATGTTGCTTTACTGATGGGCCGCCGTGAGCCCTTATTTATGGCAACCTACATACTATTT
CTAATGGACTTTATTATTTGGGCTGTCGGATATGGACTCTTAGCTTTATCGGCGACTGGC
ACCGACAATTAAAGTATGTACGCCAGCTTATATATTTTTATGTATCCATATATGGGGTTG
GAATGCTGTCCCTATTTGGGCCCGAATGCTTCCCGATAAAAATAGTTTGCTCTCCCCGCT
TACCTCTTTGCTCGTGAAGGGGCGGACGGTGACGTTACCCCTTGCTCCTGCCAGCGGGCT
CGTGACTGCATTTTCCTCATTGCGGGTTCTCATCTGGGCGTAATTATACACACATAAATC
GACAGGGATACCTGACGATCCTTTTGTTGTCGTCTATACGCATTTCTCTCTTCCTCCGTC
TGCGGGCATACATCTTTACGACGAATTAAACTCTTTTGACCGCGGGGGGGACCATCT-TA
CACACTTTTGTTTTGGCACCGAGTTAATTTATCTCCGGTTGGATATTCCAATATAGCAGA
AGGGAAAAGAGCTTGGTCCTGGATATTAGCATTTGCATGGCTTTGGTTGTGTTGGCCACA
ATTTACGTGGATGAGTGAACCGGCTATTACGCGCACATATATGCGTCCACGGATAAATTT
AGTGTTGCACCTCAGGACCATAAGCCTCTTCTTGGCTTGGTTGTTTTTTTACATGGGGCT
ACGGGTATTTGCAATCTCATGAATGTCTCAGAACTATAGTGTGCCATTCATAGTTTTCAT
GGGCGTTTGCATATGGGGGTATCATGTTCCTTTTACGGCTACCTAACCCATGTTAAACCA
TTCTGTATTTGTGGGTAATTACTTTTCCCACATTCTGGCTAGGGATCCCGCGTATCGATA
CCGAGCTAACTCTGAAGTGTTCACGTGGTCACATTCTTCTGGGTTTATCTGTTTATATTG
GAGCTTGTAGCACGCAGTGCTTCCCCGCGACAAGTAAGGACTCCTTCAGAAGAATCCCCT
ATGACATTACTTTTCAGACATCCTTTATTTGTATATACACCTGTGGTACTATGCGCTTTT
TTAATCTAGTAACGGTTTCTCAGGCAGCATGAGTATTGACGTCTCCGCGTACTTATTTAT
GCCTCCTCTTCGCTCTTAATTTGAGAGTAGAGCCGCGTACTTAAACGTGGCACATGTATG
AGTAGATATCGATTCTCACGTTCTGAGTGAAACGATGTTTCCATAAACCAATCGATCTAT
TCGCGCGAGTCTCATCTGGCCTCCAGTTGGGTAAGTGAGCATCCGG-CGTTAACAACAGT
TTTATAACGCCGGCTCTTAGGCATGTCGAATTGGGCACCTTCATTGTGACAAGCCTGCCT
TACGGGCATGGGCATACACCTAGGGTTGTCATGTTCACTACATATCATGTGCGGAGTACC
GGAAGACTTCACTCAACTAGTGTACCTGGCTCGTGGGATATTTTTATGTTCGAATTTTTT
TGTTCTTTTTGGCTTTTCAAGAGCTTCCCACATGAATGGTCGTTGCCCCGTGGATTCCCT
TAACCCTCAATCCCTCTAAACGCATTTCTGCAGGGGTACGTACTGGCCACAGCTTATGAG
GAATATCCAGGCTCAGGCTTTTTACGTATTTGGGTTATTACATTTCAGCTAGATAATGAG
CCCTTTCATGCGAGCGTTAGGTCTCTTTTATGCACGGTTCAGGCTCAGTATATGGACACT
TTTGCGCTGTTTTCGCATATAGACATTTCCCAACACATTGGTTGAGCGCGCTGTATGCAT
TGTGAGTGTTGTTTTCTTACTTCATTATGTGGGTTGTATTGGTCTGTGGGTGCTTTTACT
TTTGACGAAGTTTGGTAATCAATCGAAGGCCAAAAGTGGATTGGGATCCCACCTTGCGAG
CATAATTTTAGAAGACAACTACCGTGCTCTATACTTCCCGTTTAGTGTTGTTTCCTTTGG
TGGATAAAATTGGTTGGTTTTTTAGTGACAGTTGGGTTAACGTATATGCGGTGGCTCAAT
CAATAGCCTTTGGGGCTCGGCGTGCCAACATTCTAGAGTAGCTGCCTATCTCTTCTTGTT
TTTGTCAGGTAAAATTGCTTCTCTGTTGCGAACAACGACCCTTGATTGCGAGGGATCGAT
TGTTCGGTTAAGTGATAAGAGGGGGTTGCTTATTTATGCGATAGCAGATCTTTATAGATC
TTTGTGTTTTTTTGGCCTTTTTCTTGTTTATTGGTCGGGACCTCCCGTACGTTCTGCTGA
AAGTACTCCGTGCTTGCCCTTGTCTATTCGGAGTCCTGTTAGTAGATATCTTCTCTTATG
GGCGTGGGGTTAACAACTCTTCGAAATATGCTATCTCATAACATTGGTGATCCCCTTTTG
GTTTTCCAATGATATTTGCACACCTATGCCTGCACGTGTATTCCTGCTCAAAAGAATAAC
GGAAAAGACCCTTGATGGGTTGACCCTCCTTTCCTCGTTTTCTATGCATATTTCTATTTG
AGTGAATGCCTCTCTCCGAGTGTTCTAGGTTATCTTTAGTTTGATTGGGCTATGTCTTTC
TTTTTATCTGTCTACTTAGAGTCAGATTTTTTTTAATTATTGAGCTCTTATCCACTTTTT
TATTTGGTGGGTACACCGACGATCAGCGGACTACTTTTTTAACCTTTGTTCTTCCTTTTG
GGCTTCTGTAAATCCATTTTTGTCACTTGCTCCAAGCCAGTGAGCCCGTAGGGTCATATT
TGCGGGTTTTTAATTGGGGTAGGTTTTCGAGTAATTGGTAGGTAGCTATGGGGGTTTGTA
GTTATTGTTCGCAAGGATTAATCTTGTGCTATCTCGTGCCAATGGTTGTTTGGGGATATA
CTTAATATGGGATTGGGGCTAATATATATGCCAGGTTTGTCTCGGTTTTGGTTACAAATG
TTAGACGCTGGAGCGAGTTCTATAAAAGGTTATAATTATCCAGTTAGTTTGTGTTTTCTA
GAGGCAAATGCGCCCCCACTTAATTTTGGGATTAGTTTTAAAGCTGTGCATCTGCCTATT
TATTCTTTTAGGCGCTAACCTTATTTATCTTAGCACAGGAGATAGGGACACCGGATATTG
TTTATTTCATGCACTTTATACTTTTAGTTGATTATTCCTTTCTACTTATGTTGGAGGGCT
TGGCTTCATCTGTAGATATCGACCAGGAAGATTTTGATGATTCCTATTTATAGTTGTCTT
TATTCTCTTGTATTATAAGGGGATAATCGTTATTTTTGTTTGCTTGTTTTCATATTTTTA
TATAGCCAACTATAGATTTTTGGTGGAGGTTGGTTGTTCTATGTTGTATTATACAAAGTA
ATCTAAAGCGGATCTACGCTTAGAACGGTGGGAGTGCTTCTATGCATCTGTGTTTGCGCA
TACAAAGGCCAATCCTTTCGCTGCTCCGCGCATGCGCCCACCCGTTCGCTTGTCATCTCA
CTTGTACGCGGGTTATTTTATCGCTATGTATGGTTACATTTATGCGGTTGGGCAATTGAT
TGATTAAAAATATGCCTTCACCTAGCATTGGTTATATTGATTTTCATGGCTAAAATTGCT
ATTCACTTTACCAGCCTTTAAGCTTTTTTATTGGCGGGCGTATCAGATCCAGAATCGAAA
TTTTGGGATCCTTTTGCGGTTTATCAAGATTATTTGAATGCTCATAGAATATTATTTCTC
TTATTGTTCACGGTTACGTTGTAACGCCGCTGTTATAATGTATTCATATGGGGAGGCCTT
CTTGCATGGCTGTCTCTATCATGATTCTAATCTTTTTGTGGATCTGTCTTTATTAAT

#FY_JXF
GGCTCTGTTTCCCTACTTTGTTATCCTCCGTGAAAGATACTCACTTCAAAGATTTCTTAT
GGCTTTACATATTTTTAAAACTCTGGTTTTCCTAATTTACAGTCAGCACTGTTTACTTGC
CTGCTTCCCTTGTTAGTTATATTAGGTGTTAACAACCACAATTTGCCATTGTCCCAGGAC
CCCTATCCTTATGTTGATGAACATAGAAGTATCGCCGGACCTGCGTCGCTGCGCAAATAT
GCGGCATTTTATACTTATGTGCATATCATCTAGTTTGCGTTTAGACCTTATCTGTTGTGT
CAATGCACGGTTTTCTGCATCATAGTCCCAATGATTGCTTTCAGGTAATAGGTGCTTTCG
ACTTCAGCAAGGGCTCATTTTTGTTGATTATTCAATGGCGGGATTATAGGTCTAACTGAC
GTGGGTATATTTTTCTGTATGGACGCTTATGGTAGTCTCCTGGGCAATTCTTTGGGGCAC
GTATACAATTCTTCGCATCCTATTGGACACCTGTCATGGTTGGGGGTTGCGTGAAAGCAC
TTACCGTTTTACTTCATTGTTTCCTTATGTGCGCGCACATATCACTTTTTCTCACAACGG
TCAAAACCTTGGGTAAAGAACTGAAAATCCTTCACCTATTTCTTAAGAGTCTGGTTATAT
CTTTATACTTATATCTACCTTTAACCTATTCTGGGACCGAAATTATCCGCAACCTTGTAC
CCGTCAATCACCGATGTATTCT-TTGCTAGCATCTCGTCATCCAAAATTGGGGGTATGCT
TGTCTTCATGCATCTTTGTTTCCATCGGGATGATTTACCCTAACAACCTTTTGTCTTGTA
CATGTTGCTTTACTGCTGGGCCGCCGTGAGCCCTAATCTTTGGCAGTTTACATACTATTT
CTAATGGACTTTATTATTTGGGCTGTCGGATGTGGACTCCTAGTTCTATCGGCGATTGGC
ACCGACAATTAAAGTATGTACGCCAGCTTATATATTTTTATGTATCCATATATGGGGTTG
GAATGTTGTCCTTATTTGGGCCCGAATGCTTCCCGATAAAAATAGTTTGTTCTCCCCGCC
TACTTTTCTGCAGGTGAAGGGGCGGACGGTGACGTTACCCCTTGCTCATGCCAGCGGGGT
CGTGACTGCATTTTCTTCATTGCGGGTTCTCATTTGGGCGTAATTATACACACCTAAATC
GGCTCGGATACATGACGATCCCTTTGTTGTCGTCTATACGCATTTTTTTCTTCCTCCGTT
TGCGGGCATACATCTCTACGACGAATTAAACTCTTTTGACCGCGGGGGGGACCATTT-TA
CACATTTTTGTTTTGGCACCGAGTTAATTTATCTCCGGTTGGATATTCCAATATAGCAGA
AGGGAAAAGAGCTTGGTCTTGGATATTAGCATCTGCATGGCTTTGGTTGTGTTGGCCACA
ATTTACGTGGATGAGTGAACCGGCTATTACGCGCACATATATGCGTCCACGGATAAATTT
AGTGCTGCACCTCAGGACCATAACCCTCCTCTTGGCCTGGTTGTTTCTTTACATGGGGCT
ACGGGTGTTTGCAATCTCATGAATGTCTCAGAACTATAGTGTGCCATTCATAGTCTTCAT
GGGCGTTTGCATATGGGGGTATCATGTTCCCTTTACGGCTACTTAACCCATGTTAAATCA
TTTTGTATTTGTGGGTAATTACTTTTCCCACATTCTGGTTAGGGATCCCGCGTATCGATA
CCGAGCTAACACTGAAGTGTTCACATGGTCACATTCCTCTGGGTCTATTTGTTTATGTTG
GAGCTTGTAGCACGCAGTGTTACCCCGCGACAAGTAAAGACTCCTTCAGAAGAATCCCCT
ATGACACTACTTTTCAGACAACTTCTATTTGTATGTACACCTGTGGTATTATACATATTT
TTAATCTCGTAACGCTCTCTCAGGCAGCATGAATATTGACATTTCCGCATATTTATTTAT
GCCTCCTCTTCGCTCTTAATCTGAGAGTAGAACCGCGTACTTAAACATGGCACATGTATG
AGTAGATATCGATTCTAACGCTTTGAGTGAACCGGTGTCTCCATAAACCAATCGATTTAT
TCGCGCGAGTTTCATCTGGCCTCCAGCTGGGTAAGTGAGCATCCGG-CGCTAACAACAGT
TTTATAACGCCGGTTTTTAGGCATGTCGAATTGGGCACCTTCACTGTGACAAGCCTGCCC
TACGGGCATGGGCATGTACCTAGGGTTGTCATGTTCACTACATATCATGTGCGGAGTACC
GGAGGACTTCACTCAACCAATGTACTTGGCTCGTGGGATATTTTTATGTTCGAGTTTTTT
TATTCTTTTTGGCTTTTCAAGAGCTTCCCACATGATTGGTCGTTGCCCCGCGGATTCCCT
TAACCATCAATCCTTCTAAACGCATCTTTGCTCGGATACGTACTGGCCACAGCCTATAGG
GCACATCCAACCTCAGGCTTTTTACGTCTTTGGATTATTAGATCTCAGGTAGATAATGAG
CCCTTTGATGCGAGCGTTAGGTCTCTTTTATGCACGGTTCAGGTTCAGTATATGGACACT
TTTGGGCTGTTGGCGCATTTTGACATTTCCCAACACATTGGTTGAGCGCGCTGTATGCAT
TGTGAGTGTTGTTTTCTTAATTCATTATGTGGGTTGTGTTGGTTTGTGGGTGCTTCTACT
TTTGACGAAGTTTGGTAATCAATCGAAGGCCAGAAGTGGATTGGGATCCCACCTTGCGAG
CATAACTTTACAAGACAACTACCACGTTCTATAATTCCCATTTAGTGTTATTTCCATTGA
CGGATTAAATTAACTGGTTTTTTAGTGACAGATGGGTTAACGTATATGCGGTGGCTCAAT
CAATAGCTTTTGGGGCTCGGCGTGCCAACATTCTAGAGTAGTTGCCTATTTTTTCTTGTT
TTTGTCAAGTACAATTGTTGCTCTGTTGCGAACAACGACCCTTGATTGCGAGGGATCGAT
TGTTCGGTTAAGTGATAAGAGGGGGTTGCTTATTTTTGCGATAGCAGATTTTTATAGATT
TTTGTGTTTTTTTGGTCTTCTGCTTTCTTATTGGTCGGGACTTCCCGTTCGTTCTGCTGA
AAGTATTCCGTGCTTGCCCTTACCTCTTCAAAGAGTTAGCATGATATATTTTGACGTATG
GGCTTGGGGTTAACAACTCTTCGAAATATGCTATCTCATAACATTGGTGATCCCCTTGTG
GTTTTCCAATGATATATACTTATTTATACATGCTCTTGTATATCTGCTCAAAAGAACTCC
GGAAAAATCCCTTGATGGGTTGACCCTCCTTTCTTCGTTTTTTATGCGTATTTTTATTTG
AGTGAATGCCTTTCTCCGAGTGTTCTAGGTTATTTCTAGTTTGATTGGGTTATATTTCTT
TCTTTATCTTATTACTTAGAGACAACTCTTTTTTAATTATTGAGCTCTTATCCACGTTTT
TATTTGGTGGGTACACCGACGATCAGCGGACTACTTTTTTAACCTTTGCTCTTCCTTTTT
TGCTTTTGTAAATCCATTTTTGTCACTTGCTCCAAGCCAGTGAGCCCGTAGGGTCATATT
TGCGGGTCTTTAATTGGGGTAGGTTGTCGAGTTCTTGGTAGATAGCTACGGGGGTTTGTA
GTTGTTGTTCGCAAGGATTAATCTTGTGCTATCTCGTGCCAATGGTTGTTTGCGGATATA
CATAATATGGGACAGGGGCTAACATATTTGCCAGGCTTGTCTCGGTTTTTGTTGCAAATA
CTAGACGTTGGAGCGAGTTTTATAAAAGGTTATAACTATCCAGATAGTTTGTGTTCTTTA
GGCGCAAATGCGCCCCCAGCTAACTTTGGGAATAGCTTTAAAGTTGTGGATGTATTTATT
TATTCTTTTAGGCGCTAACTTTACTTAGCTAAGCACAGGAGAGGGGGTATTCGGATATTG
TCTATTTCATGCATTCTATACCTCTAGTTGATTATGCCTTTTTACTTATGTTGGAGGTCT
TGGCTTCATCTGTTCATATCGACCAGGAAGATTTTGATGATTCTTATTTATAGTTGTTTT
TATTCTCTTGTATTTTAAGGAGATAATCGTTATTTCTGTTTATTTGTCTTCATATCTTTA
TATAGCCAATTATAGATTTTTGGTGGAGGTTGGTTGTTCTATGTTGTATTATACAAAGTA
ATCTAAAGCGGATTTACGCTTAGAACGGTGGGAGTGCCTTTATGCATCTGTGTTTGCGCA
TACAAAGGCCAATCCTTTCGCTGCTCCGCGCATGCGCCCACCCGTTCGCCTGTCATCTCA
CTTGTACGCGGGTTATTCTATCGTTTTTTATGGGTACATTTATGCGGTTGGGCAATTGAT
TGATTAAAAATATGCCTTCACTTAGCACTGGTTATATAGGTTTGCATGGTTTAAACTGCT
ATTCATTCTGCCAGCTTTTAAGCCTCTTTATTGGCGGGCATATCAGATCCAGAATCGAAA
TTTTGGGATCCTTTTGCGGTTTATCAAGATTATTTGAGTGTGGATAGAAATTTATTTATT
TTATTGTTCACGGCTACGTTGTAAGGCCGCTATTATAATATATTCATTTGGGGAGATTTA
GTTGCATGGTTATCTTTATCATGTTTCTAATCTTTTTGTGGATTTGTCTTTATTAAT

#FY_NSF
GGGTTTATTTCCTCATTTTGTTATCCTCCGTGACTCATTCAAACCTCAAAGATTAATTAT
TCCTTTTCATATCTTGAAAATTCTGGCTTTCCTAATTTACAGTCAGCATTACATACCTAC
CTGCCTCCTTTGATAGTTATCTTAGGTGATAACATCCACAATTTGCCATTGTCCCAGGAC
CCTTATCCTTATGTTGATGAACATAGAAATATCGCCGGACCTGCGTCGCTGCGCAAATAT
GCGGCATTTTATACCTCTGTGCATATCATCTAGTTTGCGTTTAGACCTTATCTGTTATAT
CAATGCACGGTTTTCTTCATCATAACGCCAATGATTGCTTTCAGGTAATAGGTGTTCTCG
ACTTCAGCAAGGGCTCTTTTTTATTGATTACTCAATGGCGGGATTATAGGTCTTACTGCT
ATGGGTATATCTTTCTGTATGGACGCTTATGGTAGTTTCCTGGGCAATTCTTTGGGGCAC
GTATACAACTCTTCGCGTCCTATTGGACGATTGTCATGGTTGGGGGTTGCGTGAAAGCAC
CTACCGTTTTACTTCATTCTCTCCTTATGTGCGGGCACATATCACTTTTTCTCACAACGG
TCAAAACCTTGGGTAAAGGATTGAAAATCCTTCACCTATTACTTAAGAATTTGGTTTTAT
TTATATCTCTAGATTTACCTCTGACCTATTCTGGGACCGAAATTACCCGCAACCCTGTAC
CCGTCAATCACCGATGTATTCT-TTGCTAGCATTTCGTCATCCAAAACTGGGGGTATGCT
TGTCTTCATGCATCTATATCTCCTTCGGGCTGATTTACCATAACACTATTTTGTCCTCTT
CATGTATTTTTACTGATGGGCCGCCGTGAGACCTAATTTCTGGCAGTTTACGTTTTATTG
CTAATGGACCTTATTATTTGGGGTGGCGGATGTGGACTCCTAGTTCTATCGGCGATTGGC
ACCGACAATTAAAGTATGTACGCCAGCTTGTATATTTTTATGTATCCATATATGGGGTTG
GAATGTTGTCCCTATCTGGGCCCGAATGCTTCCCGATAAAAATAGTTTGTTCTCCCCGCT
TACCTTTCTGCAGGTGAAGGGGCGGACGGTGACGTTACCCCCTTCTCATGCCAGCGGGCT
CGTGATTGCATTTTCTTCATTGCGGGTTCTCATCTGGGCGTAATTATACACACATAAATC
GTCAGGGATACATGACGATCCTTTTGTTGTCGTCTATACGCATTTCTCTCTTCCTCCGTT
TGCGGGCATACATTTCTACGACGAACTAAACTCTTTTGACCGCGGGGGGGACCATCT-TA
CACATTTTTGTTTTGGCACCGAGTTAATTTATTTCCGGTTGGATATTCCAATATAGCAGA
AGGGAAAAGAGCTTGGTCTTGGATATTAGCATCTGCATGGCTTTGGTTGTGTTGGCCACA
ATTTACGTGGATGAGTGAACCGGCTATTACGCGCACATATATGCGTCCACGGATAAATTT
AGTGCTGCACTTCAGGACCATAAGCCTCCTCTTGGCCTGGTTGTTTTTTTACATGGGGCT
ACGGGTGTCTGCAATCTCATGAATGTCTCAGAACTATAGTGTGCCATTCATAGTCTTCAT
GGGCGTTTGCATATGGGGGTGTCATGTACCTTTTACGGCTTCTTAACCCATGCTAAGCCA
TTATGTATTTATGGGTAATTACTTTTCCCACATTTTGGCTAGGGATCCCGCGTATCGATA
CCGAGCTAACGCTGAAGTGTTCACATGGTCACATTCCTGTGGGTCTATTTGTTTATATTG
GAAGATATAGCACGGTGTGCTTCCCCGCGACAAGTATCGATTCCCTCAGAAGAGTCCCTT
ATGACACTTTTTTTCAGACAACCTCTATTTGTATATACGTTTGTGGTACTATATACCTTT
TTAATCTAACAACGTTTTCTGAGGCAACATGAATATTGACATTTCCGCATACTTATTTAT
GCTTCCTCCTCGCTCTTACTCTGAGAATAGGACCTCATACCTAAACATGGCACATGTATG
AGTAGATATCGATTTTAACGCTCTGAGTGAAACAACGTCTCCATAAACCAGTCGATCTAT
ACGCGCGAGTTTCATCTGACGTCCTCCTGGGTAAGTGAGGACCCGG-CGCTAACAACAGT
TCTATAACGCCGGTTTTTAGGCATGTCGAATTGGGCACCTACATTGTGACAAGCCTGCCT
TACGGGCATGGGCATGTACGTAGGGTTATAATGTTCATTACATGTCATGTGCGGAATACC
GGAGGACTACACTCAACTAATGTACATGGCTCGTGGGATATTTTTATGTTCGAATTTTTT
TCTTCTTTTTGGCTTTTCAAGAGTTGCCCGCGTGATTGGACGTTGCCCCGCGGATTCCCT
TAACCCTCAATCCCTCTAAACGCATCTCTGCTCGGGTACGTACTGGCCACAAGTTATGAA
GAACATCCAGCCTCAGGCTTTTTACGTATCTGGGTTATTACATCTCAGCTAGATAATGAG
CCCTTTCATGCGAAGGTTAGGTCTCTTTTATGCACGGTTCAGGTTCAGTTTATGGACACT
TCTGCGTTGTTATCGCATTAAGACATTTCATGACACATTGGTTGAGCGCGCTGTATGCAT
TGTGAGTGTTGTTTTCTTAATTCATTATGTGGGTTGTATTGGTTTGTGGGTGCTTTTACT
TTTGACGAAGTTTGGTAATCAATCGAAGGCCAAAAGTGGTTTGGGGTCCCACCTTGCGAG
CATAATTTTACAAGACAACCACCGTACTCTATTCTTCCCGTTTAGTGGTATATCCTATTA
CAGTTTTAGTTAGTTGGTTTTTTAGTGACAGTTGGGTTAACGTATATGCGGTGTCTCATT
CAATAGCTTTTGGGGCTCGGCGTGCCAACATTCTAGAGTAGTTGCATATTTTTTCTTGTT
TTTACGGAGTATGGCTGTATCTCTGTTGCGAACAACGACCCTTGATTGCGAGGGATCGAT
TGTTCGGTTAAGTGATAAGAGGGGGTTGCTTATTTCTGCGATATCAGATTTTTATAGATT
TTTTGGTTTTTTTGGTGTTTTGGTTTCTTATTGGTCGGGACTTCCCGTTCGTATTTCTGA
AAGTTCTCCATTCTTCCCCGGGTATGAGGCTAATGAGAATGCTATCTATATAAATGGCCG
GTCTTGGGGTTAACAACTCTTCGAAATATGCTATCTCATAACATTGGTGATCCCCTTATG
GTTCTCCAATGCTAGGTAGTTGGTTATATTTTCTCTTGTATGGGCGCTCAAAATCCTGTC
GGAAATCTCCCTTGATGGGTTGACCCTCCTTTCCTCGTTTTCTATGCGTATTTTTATTTG
AGTGAATGCCTCTCTCCGAATTTTCTGGGTTGTTTTTAGTTTGATTGGGTTATGTTTTTT
TTTATATTTATTGACTTTTAGACAATTTTTTTTTATTTTTTGAAGTCTTATCCACTTTTT
TATCTGGTGGGTACACCGACGATCAGCGGATTATTCTTTTAACTTTTGCTCCTCCCTTTT
TGCTTTTGTAAATCCATTTTTGTCATTTGTTCCAAGCCAGTGAGCCCGTAGGGTCATATT
TGCGGGTTTCTAATTGGGGTAGGTTTTCGAATTGTTGGTGGATAGCTGTGGGGAGTTGTA
GTTATTGTTCGCAACGACTAAGGTTGTGCTATCTCGTGCCAATGGATGTATGGGGCTATA
CATAAACTGGGATATGGTCTTACTTATATGGCAGGCTTGTCTCGGTTTTTGTTACAAATA
CTAGACGATGGAGCGAGTTATATAAAAGGTTATAATTATCCAGATGCTTTGTGTTTTTTA
GTCTCAAATGCGCCCCCAGCTAACTTTGGGAATAGTTTTAAAGTTGTGGATATATTTGGT
TTTTCTTCTAGGCAGTAAGTTTATTTTTCTAAGCACAGGTGTCAGGGTTGTCGGATTCTT
TTTTTCTCATGCATTTTGCACTTTTAGTTGATTATGTTTTTTTGTTTTCGTTGGAGGGCT
TGGTTTCATTTGTTCATATCGACCAGGAAGATTTTGATGATTCTTTTTTATAGTTGTCTT
TATTCTCTTGTATTATAAGAAGATAATCGTTATCTTTGTTTATTTGTTGTCATATTTTTA
TATAGCCAATTGTAGATCTTTGGTGGAGGTTGGTTGTTCTATGTTGTATTATACAAAGTA
ATCTAAAGCGGATTTACGCTTTCAACGGTGGGAGTATCTTTTTGCATTTGTTTGTGCGCA
TACAAAGGCCAATCCTTTCGCTGTTCCGCGCATGCGCCCACCCGTTCGCCTGTCATCTCA
CTTGTACGCGGGTTATTATATCGTTCTCTTTGGTTACATTTATGCGGTTGGGCAATTGAT
TGATTAAAAATATGCCTTCACCTAGCATTGGTTATATAGATCTGCTTGGTTCCTACTGCT
TTTCACTTTACCAGCTTTTAAGCTTTTTTATTGGCGGGCATATCAGATCCAGAATCGAAA
TTTTGGGATCCTTTTGCGGTTTATCAAGATTATCTGAATGTAGATACAATCTTTCTTTTC
TTTTTTTTCACGGCTACATTGTATCTTCGTTGTTATATTCTATGCGTATGGGGAGTTTTA
GCTGCATGGATATTTTTATCATGTTTCTAATTTTTTTGTGGATCTGTTTTTATTAGT

#FY_WQSJK
GGTTATTTATCCTCCTTATGTTATCCTCCGTGAGAAATCTCTACCTCATTGATTAATTAT
TCCTTTTCCTATTTTTAAAATTTTGGCTTTCCTAGTTTACAGACAGCACTACTTACCTTC
TTGCTTCCTTTGCTAGTTATGTTAGGTGATAACAACCACAATTTGCCATTGTCCCAGGAC
CCCTATCCTTATGTTGATGAACATAGAAGTATCGCCGGACCTGCGTCGTTGCGCAAATAT
GCGGCACTCTTTACCTCTGTGCATATCATCTAGTTTGCGTCTAGACCTTAGCTGCTGCGT
CAATGCACGGCTTTCTGCATCATTACGCCAATGACTGCTTAAAGATAATAGGTGTTTTCG
ACCTCAGCAAGGGCTCTTTTTTATTGTTTATTCAACGGCGGGATTATAGGTCTAACTGAT
ATGGGTATATTTTTCTGTATGGACGCTTATGGTAGTTTCCTGGGCAATTCTTTGGGGCAC
GTATACAACTCTTCGCATCCTATTGGATGATTGTCATGGTTGGGGGTTGCGTGAAAGCAC
CTACCGTTTTACTTCATTGTCTCCTTATGTGCGCGCGTATGTCACTCTTTCTCACAACGG
TCAAAACCTTGGATAAAGGAGTGAAAATCCTTCACCTATTTCTTAAGAATGTGGTTATTT
ACCTATTTCTACATCTACCTCTGACCTAATCTGGGACCGAAATTACCCGCAACCCTGTAC
CCGTCAATCACCGATGTATTCT-TTGCTAGCATCTCGTCATCCAAAATTGGGGGTATGCC
TGTCTTCATGCATTTTTATATCCTTCGGGACCATTTACCGTAACATTCTTTTGTCCTCTG
TATGTATCTCTACTGATGGGCCGCCGTGAGACCTAATCTGTGGCACTCTACGTCTTATTT
CTAATGGACCTTATTATTTGGGCTGTCGGATGTGGACTCTTAGCTCTATCGGCGACTGGC
ACCGACAATTAAAGTATGTACGCCAGCTTGTATATTTTTATGTATCCATATATGGGGTTG
GAATGTTGTCCTTATTTGGGCCCGAATGCTTCCCGATAAAAATAGTTTGTTTTCCCCTCT
TACCTCTCTGCTCGTGAAAGGGCGGACGGTGACGTTACCCCCTTCGCATGCCAGCGGGCT
CGTGAATGCATTTTCCTCATTGCGGGTTCTCATCTGGGCGTAATTATACACGTATAAATC
GTCGCGGATACCTGACGATCCTTTTGTTGGCGTGCATACGCCTCTCTCTCTTCCTCCGTC
TGCGGGCATACATCTCTACGACGAATTAAACTCTTTTGACCGCGGGGGGGACCATCT-TA
CACACTTTTGTTTTGGCACCGAGTTAATCTATCTCCGGTTGGTTATTCCAATATAGCAGA
AGGGAAAAGAGCTTGGTCTTGGATATTAGCATTTTCATGGCTTTGGTTGTGTTGGCCACA
ATTTACGTGGATGAGTGAACCGGCTATTACTCGCACATATATGCGTCCACGGATAAATTT
AGTGTTGCACCTCAGGTCCATAAGCCGCCTCTTGGCCTGGTTGTTTTTTTACATGGGGTT
ACGGGTGTCTGCAATCTCCTGAATATTTCAGAACTATAGTGTGCCATTCATAGTCTTCAT
GGGCGTTTGCATATGGGGTTATCATGTACCTTTTACGGTTACATAACCCATGTTAAATCA
TTGCGTATTTTTGGGTAAATACTTTTCCCACATTCTGGTTGCGGATCCCGCGTATCGATA
CCGAGCTAACACTGAAGTGTTCTCATGGTCACATTCTTATGGGTCTATCTCTTTATGTTG
GAAGATACTCAACGACGTCTTTCCCCGCGACAAGTAGCGACTCCCTCAGAAGGCTCCCCT
ATGACACTACTTTTCAGACAACCTCTATCTATATATACACCTGTAGTATTATGCACTTTT
TTAAACAAATCACGTATTTTGAGGCAACATGAATATTGACATCTCCGCGTACTTATTTAT
GCCTCCTCTTCGCTCTTACTCTGAGAGTAGAGCCTCATACTTAAACATGGCACATGTATG
AGTAGATTTCGATTAACACGCTCTGAGTGAAACGGCTCCTCCATAAACCAGTCGGTCTGT
ACGCGCGAGTCTCATCTGACGTCCGCCTGGGTAAGTGAGGACCCGG-CGCTAACAACAGT
TCTCTAACGCCGGGTTTTAGGCATGTCGAATTGGGCACCTACACTGTGACAAGCCTGCCC
TACGGGCATGGGCCTGCACGTTCGGTTGTAATGTTCATTACATATCATGTGCGGAATACC
GGAGGACTTCACTCAACCTCCGTACCTGGCTCGTGGGATATCTTTATACTCGAGTTTTTT
TATAGTTTTTGGCTTTTCAAGAGCTTCCCACGGGATTGGTCATTGCCCCACGGATATCCT
TAACCCTCAATCCCTCTAAACGCATTTTTGCTCGGGTACGTACTGGCCACAAGCTATGAA
AAACAACCAGCCTCAGGTTTTTTACGTATCTGGATTATTACATCTCAGCTAGATAATGAG
CCCTTACATTCGAGCGTTAGGTCACTTTTGTGCACGGTTCAGGCTCAGTATATGGACACT
TCTCTATTGCTTTCGCATCCGTCCATTTCTCAACACATTGGTTGAGCGCGCTGTATGCAT
TGTGAGTGTTGTTTTCTTAATTCATTATGTGGGCTATATTGGTTTGTGGGTGCTTTTACT
TCTGACGAAGTTTGGTAATCAATCGAAGGCCAAAAGTGGTTGTGGATCCCACCTTAGGAG
CATAATTTTACAAGACAACTACCGTGTTCTATATTTCCCGTTTACTGATATATCCTATTA
CGGATTAATTTGAGTGGTTTTCTTGTGACAGTTGGGTTAACGTATATGCGGTGTCTCAAT
CAATAGCTTTTGGGGCTCGGGGTGCCAACATTCTAGAGTAGCTGCTTATCTTTTCTTGTT
TTTATAAGGTATGAGTGTTGCTCTGTTGCGAACAACGACCCTTGATTGCGAGGGATCGAT
TGTTCGGTTAAGTGATAAGAGGGGGTTGCTTATTTTTGGGATAGCAGATTTTTATAGATT
TTTGCGTTTTTTTGGTGTTATGCTTATTTATTGGTCGGGACTTCCCGTTCGTATTGCTGA
AAGTTTTCCATTCTTGCCCCTATCTCTTCCTAAACTTACACCTGTATTTTTTCGTGTATG
GTCATGGGGTTAACATCTCCTCGAAATCTGCTATCTCATAACACTGGTGTTCCCCTTTTG
GTTCTCCAATGATATATGGACATATTTTTATTGGTATGTATACTTGCTCAAAATCTTATC
GGAAAAGTCCCTTGATGGGTTGACCCTCCTTTCCTCGTTTTTTATGCGTATTTCTATTTG
AGTGAATGCCTCTTTCCGAGTTTTCTAGGTTATTTTTAGTTTGATTGGCTTATATTTTTC
TCTGGTTTTGTTGACTTAGTCATAATTTTTTTTTATTTTTTGAAGAGTTGTCCACTTTTC
TATTTGGTGGGTACACCGACGTTCAGCGGGTTATTTTTTTAACTTCTGCTCCTCCCTTTA
TGCTTTTGTAAATCCATTTTTGTCATTTGTTCCAAGCCAGTGAGCCCGTTCGGTCATATT
TGCGGGTTTCTAATTGGGGTAGGTTTTCGAATTATTGGTTCATAGTTGTGGGGGCTTGTA
GCTATTGTTCGCAACGATTAAGCTTATGCTATCTCGTGCCAATGGATGTTTGGGGCTATA
CCTTCTATGGGTTAGGGTCTTACTTATATGCCAGGTTTGTCTCGGTTTTTGTTGCAAATT
CTAGACGACGGAGCGAGTTATATAACGGGTTATAATTATCCAGATACTTTGTGTTTTTTA
GTCACAAATGCGCCCCCTCCTAATTATAGGAATGGTTTTAAAGTTGTGGATGTATTTAGA
TGTTCTTTTAGGCGCTAACTTTACTTATCTAAGCACAGGTGGCGGGGTAATCGGATATTT
TTTTTTTCATGCATTCTTTACTTTTAGTTGATTATGTTTTTTTACTTTCGTTGGAGGGCC
TGGCTTCATTTGTTCATATCGACCAGGAAGATTTTGATGATTCTTATTTATGGTTGTTTT
TATTCTCCTGTATTTTAAGCGGATAATCGTTATTTCTGTCTATTTGTTTTCATATTTCTA
TATAGCCAATTATAGATTTTTGGTGGAGGTTGGCTGTTCTATTTTGTATTATACAAAGTA
ATCTAAAGCGGATTTACGCTTTCAACGGTGGGAGTGCTTTTTTGCATTTGTGTTTGCGCA
TACAAAGGCCAATCCTTTCTCTGCTCCGCGCATGCGCCCACCCGTTCGCTTGTCATCTCA
CTTGTACGCGGGTTATTTTATCGTTCTTTTTGGTTACATTTATGCGGTTGGGCAATTGAT
TGACTAAAAATATGCTTTCACCTAGCATTGGTTATATAGATCTGCATGGTTCCACTTGCT
TTTCACTTTACCAGCTTTTAAGCTTTTTTATTGGCGGGCATATCAGATCCAGAATCGTTA
TTTTGGGGCCCTTTTGCGGTTTATCAAGATTATTTGAGTGTTCTTAAAAAATTAGTTATT
TTATTTTTCACGGTTACGTTGTATCCTCGTTGTTATAATGTATGCGTTTGGGGAGATTTA
GCTGCATGGTTATCTCTCTCATGTTTCTAATCTTTTTGTGGCTTTGTCTTTATTAGT

#GCCorydalusCornutus
GGTTTTATATCCATATTTTGTTTTCCACCGTGTTTCATTTAAACCTCAAAGATTAATTAT
AGCTTTTCATATTTTTAAAATTCTGGTTTTCCTAATTTACAGACAGCACTACCTACCTGG
CTGCTTCCCTTGCTTGTTATATTAGGTGATAACAACCACAATTTGCCATTGTCCCAGGAC
CCTTATCCTTATGTTGATGAACATAGAAATATCGCCGGACTTGCGTCGTTGCGCAAATAT
GCGGCACTCTCTACCTTTGTGCATATCATCTAGTTTACATTTAGACCTTATCTGTTATGT
CAACTTACGGTTTTTTGCATCATAACGCAAATGAATGCTTTCAGGTAATAGGTGTTTTCG
ACTTCAGCAAGGGCTCTTTTTTATTGATTATTCAATGGCGGGCTTATAGGTCTAACTGAT
ATGGGTCTTTTTTTGTGTATGGACGCTTATGGTAGTCTCCTGGGCAATTCTTTGGGGCAC
GTATACAATTCTTCGCATCCTATTGGACATTTGTCATGGTTGGGGGTTGCGTGAAAGCAC
TTACCGTTTTACTTCATTATTTCCTTATGTATGCCTACATATCATTTTTTCTCACAACGG
TCAAAACCTTGGATAAAGAATTGAAAATCCTTCACCTATTTCTTAAGATTATGGTTTTAT
TTCTCTACTTACCTCTACCTTTAACCTATTTTGGGACCGAAATTACCCGCAACCCTGTAC
CCGTCAATCACCGATGTATTTT-TTGCTAGCATTTCGTCATCCAAAATTGGGGGTATGCT
TGTATTCATGCATCTTTTTATCCTTCAGGATCATATACCATAACAATTTTTTGATATGTA
AATCTATCTTTACTGATGGGCCGCCGTGAGACCTAATCTACGGCAATCTACATCTTATTT
TTAATGGACTTTATTCTTTGGACTGGCGGATGTGGACTCCTAGCTTTATCGGCGATTGGC
ACCGACAATTAAAGTATGTACGCCAGCTTGTATATTTTTATGTATCCATATATGGGGTTG
GAATGCTGTCCTTATCTGGGCCCGAATGCTTCCCGATAAAAATAGTTTGCTCTCCCCTCC
TACCTCTTTGCAGGTGAAGGGGCGGACGGTGACGTTACCCCTTGCTCATGCCAGCGGGCG
CGTGATTGCATTTAGCTCACTGCGGGTTCTCATTTGGGCGTAATTATACACGTATAAATC
GTCCCGGATACTTGACGATCCCTTTGTTGGCGTGCATACGCCTCTCTCTCTTCTTCCGTT
TGCGGGCATACATCTCTACGACGAATTAAACTCTTTTGACCGCGGGGGGGACCATTT-TA
CACATTTTTGTTTTGGCACCGAGTTAATTTATCTCCGGTTGGATATTCCAATATAGCAGA
AGGGAAAAGAACTTGGTCTTGGATATTAGCATCTGCATGGTTTTGGTTATGTTGGCCACA
ATTTACGTGGATGAGTGAACCGGCTATTACTCGCACATATATGCGTCCACGGATAAATTT
AGTGCTGCACCTCAGGTCCATAAGCCGCTTCTTGGCTTGGTTATTTTTTTACGTGGGGTT
ACGGGTGTCTGCAATCTCATGAATATCTCAGAACTATAGTGTGCCATTCATAGTTTTCAT
GGGCGTTTGCATATGGGGTTATCATGTACCTTTTTCGGTTTCATAACCAATGTTAAATCA
TTTTATATTTATGGGTAACTACTTTTCCCACATTTTGGTTAGGGATCCCGCGTATCGATA
CCGAGCTAACTCTGAAGTGTTCTCATGGTCACATTCTTGTGGGTATTTTTCTTTATGTTG
GAAGATGTTCCACGTCATTTTTCCCCATGACAAGTATCGACTCCTTCAGAAGGCTCCCCT
ATGACATTACTTTTCAGACAACTTCTATTTATATATACATTTGTGGTACTATATACCTTT
TTAAAATTACAACGCTCTTTGAGGCAACATGAATATTGACATCTCCGCATACTTATTTAT
GCCTCCTCCTCACTCTTACTCTGAGAATAGGACCGCGTACTTAAGCATGGCACATGTATG
TCTAGATATCGATTAAAACGTTTTGAGTGAAACGATATCTCCATTTTCCAATCGGTCTGT
ACGCACGAGTCTCATCTGGCGTCCGCTTGGGTAAATGAGCACCCGG-CGTTAACAACAGT
TTTATAACGCCGGTTTTTAGGCATGTCGAATTGGGCACCTTCATTGTGATAAGCCTGCCT
TACGGGCCTGGGCATACACGTTCGGTTATATTGTTCACTACATATCATGTGCGGAATACC
GGAGGACTTCACACAACCTATGTACATGGTTCGTGGGATATTTTTATATTCGAGTTTTTT
TGTAGTTTTTGGCTTTTCAAGAGTTAGCCACATGACTGGGCGTTGCCCCACGGATACCCT
TAACCTTCAATCCTTTTAAACGCATTTCTACTCGGGTACGTACTGGCCACAAGATATGAA
AAATAACCAGGGTCAGGCTTTTTACGTATTTGGATTATTACCTCTCAGCTAGATAATGAG
CTCTTTCATGCGATCGTTAGGTCACTTTTATGCACGGTTCAGGCTCAGTATATGGACACT
TCTCTGTTGCTATCGCAATCATGCATTTCATAGCACATTGGTTGAGCGCGCTGTATGCAT
TGTGAGTGTTGTTTTTTTAATTCATTATGTGGGTTGTATTGGTATATGGGTGCTTTTACT
TTTGACGAAGTTTGGTAGTCAATCGAAGGCCAAAAGTGGTTTGGGATCCCACCTTTGGAG
CATAATTTTACAAGACAACTACCGTATTCTATATTTCCCATATAGTGATGTTTCCATGAT
GGGAGTGAGTTAATTGGTTTTTTTGTGTTAGTTGGGTTAACGTATATGCGGTGTCTCAAT
CAATAGCTTTTGGGGTTCGGCGTGCCAACATTCTAGAGTAGTTGCTTATTTATTCTTATT
TTTATTCAGTTTCGTTGTTGCTCTGTTGCGAACAACGACCCTTGATTGCGAGGGATCGAT
TGTTCGGTTAAGTGATAAGAGGGGGTTGCTTATTTTTGCGATAGCAGATTTTTATAGATT
TTTGTTTATTTATGGGGTTATTCTTATTTATTGGTCGGGACTTCCCGTACGTATTGCTGA
AAGTTTTCCTTTCTTCCCCAGGTATGAGGCTGATGTTAAGGTTATTTATACAAATGCCCG
GTCATGGGGTTAACAACAACTCGAGTTATGCTTTCTCATAACATTGGTGATCCCCTTTTG
GTTCTCCAACTTTTCATGCTTATATATACATTCATTTATATATCTGCTCAAAAAGTTGTC
GGAAAGCTCCCTTGATGGGTTGACCTTCCTTTCTTCGTTTTTTATGCGTATTTCTATTTG
AGTGAATGCTTCTTTCCGATTATTCTTGGTTATTTTTAGTTTGATGTGCTTAAATATGTT
TATATATTTTTTGAGTTTCGTACAACTTTATTCTATTTTTTGAAGAGTTATCCGTTTTTT
TGTTTGGTGGGTACACCGACGCTCAGCGGATTATTTTTTTAACTTTTGCTCTTCCATTTT
TGTTTTTGTAAATCCATTTTTGTCACTTGTTCCAAGCCAGTGAGCCCATGCGGTCATATT
TGCGGATATTTAATTGGGGTAGGTTATCGAAATTTTGATAGATTCTTATGGGGTTATGTA
GTTATTGATCGCAGTGAATAATCATATGCTATCAGGTGCCAATGGATGCTTTCGGATATA
GATTCTTTGGGTGATGGTCTAAGATATTTGCCAGGTTTGTCTCGGTTTTTGTTGCAAATT
CTAGACGTCGGAGCGAGATATATAAAAGGATATAATTATCCTCATTGTTTGTGTTTTTTA
TTCAGAAATGCGCCCCCTCTTAATTTTGGGAATAGCTTTAAAGATGTGGATGTATTTATT
TATTCTTTTAGGCGTTAAGTTTTTTTATCTTAGCACAGGTGTCACGGTAATCGGATATTT
TTTTTTTCATGCATTTTTTATTTTTAGTTGATTATGTATTATTGTTTTCGTTGGAGGGCT
TGGTTGGATTTGTAGATATCGAGCAGGAAGATTTTGATGATTCTTTTTTATAGTTGTTTT
TATTCTCTTGTATTATAAGAAGGTAATCGTTATATTTGTTTATTTGTTTTCATATTTTTA
TATAGCCAATTATTCATTTTTGGTGGAGGCTGGCTGTTCTATGTTGTATTATACAAAGAA
ATCTAAAGCGGATATACGCTTTCAACGATGGGAGTGCTTTTATGCATTTGTGTTTGCGCA
TACAAAGGCCAATCCTTTCTCTGTTCCGCGCATGCGCCCACCCGTTCGCTTGTCATCTCA
CTTGTACGCGGGTTATTTTATCGTTCTTTTTTGTTACATTTATGCGGGTGGGCAATTGAT
TGATTAAAAATATGCTTTCACTTAGCATTGGTTATATAGATTTTCATGGATCCTTTTGCT
ATTCACTTTACCAGCTTTTAAGCTTTTTTATTGGCGGTCGTATCAAATGCAGAATCGTTA
TTTTGGGACCCTTTTGCGGTTTATCAAGATTATTTGAATGTAGTTTCAAGTTTATTATTT
TTATTGTTCACGGTTACGTTGTATCTTCGTTGTTATATTTTTTGCATATGGGGAGATTTA
GCTGCATGGCTCTTTCTTTCATGTTTCTAATTTTTTTATGGATTTGTTTTTATTAAT

#GCMChallia_fletcheri
GGTTATTTATCCCTTTTTTGAGAGCCAGCGTGTGGTTTTTTTCGTTCAAAGATTAATTAT
AGTTTTGGTTATTTGGAAAAGTATGGTTTTCCTAATTTACTGTCAGCATTGTTTACTTAG
TTGCTTCCTTTGTTAGTTATTTTTGGTGGTAACATCTTCAATTTGTCATTGTCCCAGGAC
CCCTATTTTTATGTTTATGAACATAGAATTATCGCCGGACTTGCGTCGTTGCGCAAATAT
GCGGCATTTTATAGTTTTGTGCGTATCATCTAGTTTGTGTCTAGTCTTTATCTGTTAGAT
CAATATACGGTTTTTTTCATCATAGTGCCAATGATAGCTTTCAGGTAATAGGTGTTTTCG
GTCTCAGCAAGGGCTCATTTTTGTTGATTATTCAGTGGCGGGATTATAGGTCTAACTGTT
GTGGGTTTATTTTTATGTATGGACGCTTGTGGTAGTTTCCTGGGCAATTCTTTGGGGCAC
GTATACAATTTTTCGCGTCCTATTGGGTGAATGTGATGGTTGGGGGTTGCGTGAAGGCAC
TTACCGTTTTATTTCATTTTTTCCTTGTGTTTATTTGTGTGTCATTTTTTCTCACAAGGG
TCAGAACCTTGGTTAAAGGATTGAAAGTTCTTCACCTATTTCTAAGGATTTTGGTTGGTT
ATGGATGGCTATGGCTGTATTTTTCCTAAGTTGGGACCGAAATTAGCCGCAACCTTGTAC
CCGTCAATCACCGATGTATTTT-TTGCTAGCATCTCGTCGTCCAGAATTGGGGGTATGCT
TATGGTCATTCATTTTTTTTTCCTTTGGGGTGTAATACCGTAACATTTTTTTGGGTTGTA
AGTGTTTTTTTACTGATGGGCCGCCGTGAGACCTAATTTGTGGCATCTTACGTGTTATAA
TTAATGGACTTTATTATTTGGGCTGTCGGATGTGGACTCTTAGTTTTATCGGCGACTGGC
ACCGACAATTAAAGTATGTACGCCAGCTTATATATTTTTATGTATCCATATATGGGGCTG
GAATGTTGTCCTTATTTAGGCCCGAATGCTTCCCGATAAAAATAGTTTGTTTTCCCCTCT
TATTTTTGTACGGGTGAAGGGGCGGACGGTGACGTTACCCCTTTCGGGTGGCGATGGTCT
CGTGATTAGATTTTCTTCATTGCGGATTCTCATTTGGGCGTAATTATTCACGTATAAATC
GCCGAGGCTGTGCGGCGATCCTTTTGTTGTCGTGTATACGCTTCTTTTTTTTCTTCCGTT
TGCGGGCATACATCTTTACGACGAACTAAACTCTTTTGACCGCGGGGGGGACCATTT-TA
CACATTTTTGTTTTGGCACCGAGTTAATTTATCTCCGGTTGGTTATTCCAGTATAGCAGA
AGGGAAAAGAGTTTGGGTTTGGATATTAGCATATGCATGGTTTTGGTTGTGTTGGCCACA
ATTTACGTGGATGAGTGAACCGGCTATTACTCGCACATATATGCGTCCACGGATAAATTT
AGTGTTGCACTTCAGGTGCATTAGCCTCTTATTGTCATGGTTTTTTTTTTACATGGGGCT
ACGGGTGTTTGCAATCTCATGAATATTTCAGAACTATAGTGTGCCATTCATAGTTTTCAT
GGGCGTTTGCATATGCGGTTATCATGTACCTTTTACGGTTGTATAAGAAATGCTAAATCA
TTGGGTATTTGTGGGTAATTACTTTTCCCACATTTTGGTTGCGGATCCCGCGTATCGATA
CCGAGTTATTTGTGAAGTGTTCTCTTGGTCATATTCTTTTGGATTTCTTTATCTATATTG
GAAGTTGTAGTGCGGGGTTTTTCCCCAGGACAAGTATCGATTGTCTCAGAAGGGAGCCTT
ATGACATTATTTTTCAGACAACATTTATTTTTATATACGTTTGTGGTAATTTTTAGTTTT
TGAGAGATACAACGTTTTTTGAGGCATTATGATTATTGACATGTCCGCGTATCTGTTTAT
GCTTCCTCTTCGTTTTTACTCTGAGAGTGAATCCTCCTACTTAAGTGTGGCACATGTATG
AGTAGATATCGATTAAGACGTTCTGAGTGACACGAGGTTTCCGTCTACCAGTCGGTCTGT
ACTCGGGAGTTTCATCTGGCGTCCTCTTGGGTAAGTGAGCAACCGG-CGTTAACAACAGT
TATCTAACGGTGGTTTATAGGCATGTCGAATTGGGCATCTTCATTGTAGGTAGCCTGCCT
TGCGGGCTTGGGTATGTTTGTTCGGGCGTAGTGTTCAATGTATTTCATGTGCGGAGTATC
GGAAGACTTCATGCAACTTAAGTTACAGGTTCGTGGGATATTTTTATATTCGAGTTTTTT
TGTTCTTTTTGGCTTTTCAAGAGCTTCCCGTTGGATTGGGGGTTGCCCCACGGGTCAGTT
TAAGCATCAATCCTTTTAAACGCGTTTTTGCTCGGGTACGTACTGGGCACAGGGTGTGAG
GAATATCCATCGTCAGGGTTTTTACGTTTTTGGGCTATTACGTTTCAGGTAGATAGTGAG
CTCTTAGATGCGATCGTTAGGTCGTTTTTGTGCACGGTTCAGGTTCAGTATATGGTCTGT
TCTTTGTTGTTGTCGATTTAGAACATTAGTCATCACATTGGATGAGCGCATTGTATGCAT
TGTGAGTGTTGTTTTTTTAATTCATTATGTGGGATATTTGGGTTTATGGGTGCTTTTACC
TTTGACGAAACTTAGTAATCAACCGAAGGCCAAAAGTAGTTATGGCTCTCACCTTAGGAG
CATAACTTTAGAAGACAACAACCAAATTCTATAACGCCCATTTGCTGACATCACCGTAAT
TACATGTAGTTCCTTAGTTTTTTGCTGATAGCTGGGTTAACGTATACGCGGTGGCTCAAT
CAATAGCCTCTGGAGCTCGGCGTGCCAACATTCTAGAGTAGTTGCCTATCTATTTACCTT
TCTACAAAGGTAAAGTGCTGCTCACATGCGAACAACGACCCTTGATTGCGAGGGATCGAC
TGTTCGGTTAAATGATAAGAGGGGGTTGCTTATTTCTGCGATAGCAGATTTTTATAGATC
TTTACGCTTTTATGGGGGCATAGTTGTTTATTGGTCGGGACCTCCCGTTCGAACTACTGA
ATTTTTTCCATGCTTGGCTTTGGATATATGTGGGGTTTTGATGTTATATGTGGATCTGTG
GGGTTGGGGTTAACAGGTCCTCGAAATATGCTATCTCATAACAATGGTGATCCCCTTTTG
GTTTTCCAGATATATGTAGTGGTTTTTATTTTCGGGCGTATACTTGCTCAAAAGGTTTTC
GGAAATCTCTCTTGATGGGTTGACCTTCCTTTCTTCGTTTTTTATGCGTTTTTTTATTTG
AGTGAATGCCTTTTTCCGACTTTTCTAGACTGCTTCTACATTGATACCCCTATACACGTC
TATTTACTTATATACTTATACATAACTCTCTTTTAATTTTTGAACAGTTATCTACCTATT
TATATGGTGGGTACACCGACGATCAGCGGGTTATTTTTTTAACTTATGCTCCTCCCTCTC
TGCTTTTGTAAATCCATTTATACCACTTGTTCCAAGCCAGTGAGCCCGTTCGGTCATATT
TGCAGATCTCTAACTGGGCTAGGCTATCGAAATATTGATATATAGATACGGAGTTATGTA
GGTATTGCTCGCAACGATTAAAGCTGTGCTACCTCATGCCAATGGATACCTTCGGATATA
CTTTCCATGGGATATGGAGCTTCATATCTGCCAGGCTGCTCTCGGCTTTTTATACAAATA
TTAGACGACGGAGCGAGATATATAACGGGTTATTCCTATCCAGATTCTTTGTGTTTTATT
CTCAGAGATGCGCCCCCGCCTAATTATGGGACTAGCTTTAAAGATGTTCATGTTTCTATA
TACTCTTTTAGGCGCTAACATTAATTAGCCAACCACAGGTGTCCCGGACACCGGATACAA
CATATCTCATGCACTTTTCACCTATAGATGATTACATCTATCTACTTACGTTGGAGGGCC
TGGCTTCTTCTATTCATTCCGTCCAGGAAGATTCTGATGATGCTTATTTATAGCTGTACT
TATTCGCTTATCTATTAAGAAGGTAATCGTTATATTTATATATTTGTTTTCATATCTCTA
TATAGCCAAATATAGATCTCTGGTGGAGGTTGGCTGTTCTATGCTGTATTTTACAAGAAA
AGCTAAAGCGGATATACATCTTCAACGATGGGAACATTTTTATGCGTCTATTTATGCGCT
TACAAAGGCCAATCCTTTCGCTGTTCCGCGCATGCGCCCACCCGTTCTCCTGTCATCTCA
CTTGTACGCGGGTTACTATATCGCTCTATCTACCTACATATATGCAGATGCGCAAATGAA
TGATTAAAAATATGCCTTCACCTAGCACTGGTTATATATATCTGCATGGTACCCAATGCT
TTTCATTATATCAGCATTTAAGCCTTTTTATTGGCGGCAATATCAGAACCAGAATCGCTA
TTTTGGGACCCTTTTACGGTTTATCAAGATTATATGAATGCATATTCAACTATATATGCC
TACATTTTCACAGTTACATATTAACATCGCTATTTATTCATACACATGTGGGGGCACATT
CTTTGATGGTTATTTTTGTCATGTTTCTAATTTTTTTTTGGATTTGTTTTTATTAGT

#GCMEuborellia_arcanum
GGTTATGTCTCCTTATTATGTTGTCCGGCGATAATCTTTGGGGGCTCAAAGATTAATTTT
AGTTTTTCTAATTTTTAAAATTTAGGTTTTCCTAATTTACTGAGAGCATTGTATACCTGC
TTTCTTCCTTTGTTAGTTATTTTAGGTGATAACAGCGACAATTTGCCATTGTCCCAGGAC
CCCTATCCTTATGTTGATGAACGTAGAATTATCGCCGGACTTGCGTCGTTATGCAAATGT
GCGGCATTTTATACTTTTGTTCATATCATCTAGTTTGCGTTTAGACTTTATCTGTTGGGT
CAATGTACGGTTTTTTGCATCATAGTGGCAGTGATAGCTTCAAGGTAATAGGTGTTATCG
ACTTCAGCAAGGGCTCTTTTTTATTGGTTATGCAGTGGCGGGATTATAGGTCTAACTGAC
GTGGGTTTATTTTTTTTTATGGACGCTTATGGTAGTTTCCTGGGCAATTCTTTGGGGCAC
GTATACAATTGTTCGCGTCCTATTGGAGAGATGTGATGTTTGGGGGTTGCGTGAAAGCAC
TTACCGTTTTATTTCATTTTCTCCTTGTGTGCGCATATATATCATTTTTTTTCACAACGG
TCAGAACCTTGGTTAAAGAATTGAAAGTTCTTCACCTATTTCTAAAGATTTTGGTTATTT
ATATATTTTTGTTTTTGTTTATGACCTAAATTGGGACCGAAATTATCCGCAACCTTGTAC
CCGTCAATCACCGATGTATTTT-TTGCTAGCATTTCGTCATCCAGAATTGGGGGTATGCT
TGTATTCATGCATTTTTTTTTCCTTATGGATATTATACCTTAAAAGTTTTTTGATATGTG
TATGTATTTCTACTGATGGGCCGCCGTGAGCCCTTATTTGTGGCAATTTACGTTTTATTA
GTAATGGACTTTATTATTTGGGCTGTCGGATGTGGACTCATAGTTTTATCGGCGATTGGC
ACCGACAATTAAAGTATGTACGCCAGCTTATATATTTTTATGTATCCATATATGGGGTTG
GAATGTTGTCCTTATTTAGGCCCGAATGCTTCCCGATAAAAATAGTTTGTTTTCCCCTCT
TATTTTTCTTCGGGTGAGTGGGCGGACGGTGACGTTACCCCTTTCGTATGCCAGCGGGCT
CGTGATTAGATTTTCTTCATTGCGGGTTCTCATTTGGGCATAATTATACACGTATAAATC
GCCGGGGCTAGTTGACGGTCCTTTTGTTGTCGTGCATACGCTTTTTTCTTTTCTTCCGTT
TGCGGGCATACATCTTTACGACGAATTAAACACTTTTGACCGCGGGGGGGACCATCT-TA
CACACTTTTGTTTTGGCACCGAGTTAATTTATCTCCGGTTGGATATTCCAATATAGCAGA
AGGGAAAAGAGCTTGGGCTTGGATATTAGCATATTCATGGTTTTGGTTGTGTTGGCCACA
ATTTACGTGGATGAGTGAACCGGCTATTACTCGCACATATATGCGTCCACGGATAAATTT
AGTGATGCACTTCAGGGCCGTTAGCCTCTTCTTGGCTTGGTTTTTTCTTTACATGGGGTT
ACGGGTGTCTGCAATCTCATGAATATTTCAGAACTATAGTGTGCCATTCATAGTTTTCAT
GGGCGTTTGCATATGCGGTTATCATGTACCTTTTACGGTTGTATAAGATATGTTAGGTCA
TTGTGTATTTGTGGGTAAATACTTTTCCCACATTTTGGTTGCGGATCCCGCGTATCGATA
CCGAGCTAACTGTGAAGTGTTCTCTTGGTCTTATTCTTTTGGATTTATTTGTTTATATTG
GAAGATGTGTCACGGGTTATTTCCCCTCGACAAGTATCGATTGT----------------
----------------------------------ATACGTATATAGTAATTTTTACTTAT
GGAATTTAGTAACGTATTTTGAGGCATTATGATTATTGACATGTCCGCTTACTTATTTAT
GCTTCCTCTTCGTTTTTATTTTGAGAGTAACTCCTCGTACTTAAGTGTGGCACATGTATG
AGTAGATATCGATTGAAGCGTTCTGAGTGACACAACGTCTCCATTTGGCAATCGGTTTGT
TGGCGCGAGTTTCATCTGGCGTCCGCTTGGGTAAATGAGCAACCGG-CGTTAACAACAGT
TATCTAACGGTGGTTTTTAGGCATGTCGAATTGGGCACCTTCATTGTACGTAGCCTGCCT
TATGGGCTTGGACTTATTCGTGTGGGCGTAATGTTCATTGTATTACATGTGCGGAGTGTC
GGAGGACTTCATGCAACTTGAGTTCTTGGTTCGTGGGATATTTTTATATTCGAGTTTTTT
TATTCTTTTTGGCTTTTCAAGAGCTTCCCATATGATTGGTTACTGCCCCACGGGTCACCT
TAAGTTTCAGTCCTTCTAAACGCATTTTTGCTCGGGTAGGTACTGGCCACAGGTTATGAG
GAATAACCATCGTCAGGTTATTTACGTTTTTGGGTTATTTCTTTTCAGGTAGATAATGAG
CTCTTAGATGCGATCGTTAGGTCACTTTTGTGCACGGTTCAGGTTCAGTTTATGGAGAGT
TTTTTGTTGTTTTCGTTTTGTAACATTTCTTAGCACATTGGTTGAGCGCGCTGTATGCAT
TGTGAGTGTTGCTTTTTTAGTTCGTTATGTGGGATATATGGGTTTATGGGTGCTTCTACC
TCTGACGAAGCTTGGTAATCACTCGAAGGCCAAAAACGGGTCTGGATCTCACCTTAGGAG
CATAACTTTACAAGACAACAACCTTAGTCTATAATTCCCATATGCTGAGATGTCCAACAT
TTCTTATAATTTCTTGGTTTTCTGCTGACAGATGGGTTAACTTATACGCGGTGGCTCAAT
CAATAGCTTCTGGAGCTCGGCGTTCCAACATTCTAGAGTAGCTTCTTATTTTTTTATATA
TTTATTCAGTTAAACTGTTTCTCAGCTGCGAACAACGACCCTTGATTGCGAGGGATCGAC
TGTTCGGTTAAGTGATAAGAGGGGGTTGCCTATTTTTGCGATAGCAGATCTTTATAGATC
TTTGTACCTTTTTGGGTCTATAGTTACTTATTGGCCGGGACTTCCCGCTCGTACTTCTGA
ATCTACTCCATATCTCCCCTT------ATTCGAGGCTAATGTGTTAGTTATACCAATCCG
GAGATATGTCTAACATCTCTTCGAAATATGCTATCTCATAACATTGGTGATCCCCTTCTG
GTTTTCCAATTATGTGTGGTTGTTTATGTTTTCTTATATATCTCTGTTCAGAGAGATGAC
GGAAGATTCCCTTGATGGGTTGACCTTCCTTTCTTCGTTTTTTATGCGTATTTTTATTTG
ATTGAGTGTTTTTTTCCGACCCTGCTTAATTACCTCTACATTGATTGAGCTATGTTTATT
TATATACTTATATACTTAAACACAAATTTCTTTTACTTTTTGAGCAGTTATCCACTTATC
TATTTGGTGGGTACACCGACGATCAGCGGACTATTATTTTAACATGTGCTCATCCCTCTA
TGCTTCTGTAAATCCATTTCTACCACTTGTTCCAAGCCAGTGAGCCCATGCGGTCATATC
TGCGGGTCTCTAATTGGGGTAGGATATCGAAATCTTGATAATTAGTTATGGAGCTATATA
GCTGTTGCTCGCAACGACTAAAGCTATGCTATCTCGTGCCAATGGCTACATACGGATATA
CCTACTCTGGGATAAGGAGATTCATATATGCCAGGTTGCTCTCGGCTTTTGCTGCAAATG
TTAGACGTCAGAGCGAGTTTTATAACGGGTTTTAAATATCCAGATGCCTTGTGTTCTCTT
CGCAGAAATGCGCCCCCTCTTAATTATGCGAATACATCTAATCCTCTTCATGTACCTGTA
TATTCTTTTAGGCGCTAACCTTACTTATCTAACCACAGGTCTCAAAAAAACCGGACACTA
CCTATCTCATGCACTCTTCACCTTTGCCTGACTATGCCTTTTTACTTCAGCTGGAGGACA
TGGTTTCATTTGTTCTTATCGTCCAGGAAGATATTGATGATTCCTATTTGCAGACGTCTG
CATTCTCCTATTTGTTAAGCAGGTAATCGTTATATATATCTCTTTGTGCTCATATTTCTA
TATAGCCAAATATAGATTTATGGTGGAGGTTGGTTGTTCTATGCTGTATTATACAAGAAA
ATCTTAAGCGGATCTACGCTTACAACGATGGGAGTATATTTATACATATGTATATGCGCT
TACAAAGGCCAATCCTTTCGCTGTTCCGCGCATGCGCCCACCCGTTCTCCTGTCATCTCA
CTTGTACGCGGGTTTTTTTATCGTTCTTTATACATACATTTATGCGGCTGCGCAAATGAA
AGATTAAAAATATGCCTTCACTTAGCACTGGCTATATAGATCTGCATGGTTCCAACTGCC
TTTCACTATACCAGCCTTTAAGCCTTTTTATTGGCGGCAATATCAGAAACAGAATCGCTA
TCTTGGGCTCCTTCTGCGGTTTATCAAGATTATCTGAATGTATATAAAATAATCCTTATC
TTTTTGCTCACGGCTACATAGTAACACCGCTATTTTTTCATTTGCCTATGGGGTCCTATT
CTTATTTGGCTTAATCATTTTTGGCTCTAGTTTTTTTGTGGGTTTGTATTAATTAGT

#GCMLabidura_japonicaATP6
GGTTTTTTATCCGTTCTTTGATTTCCTCCGTGTGAGATCTGAGGTTCAAAGATTAATTGT
TCTTTTGGTTATTTTTAAAAAGTTGGTTTTCCTAATTTACGCTCAGCATTATATACTTGC
TTGCTTCCTTTGTTAGTTATTTTTGGTGATAACAACCACAATTTGCCATTGTCCGAGGAC
CCTTATCCTTATGTTGATGAACATAGAAATATCGCCGGACTTGCGTCGTTACGCAAATAT
GCGGCACTCTCTACTTTTGTGCGGATCATCTAGTTTGCGTTTAGGCTTTATCTGTTATAT
CAATTTACGGTTTTTTGCATCATAGTGCGAATGATTGCTTTCAGGTAATAGGTGTTTTCG
ACCTCAGCAAGGGCTCTTTTTTATTGTTTACTCAGTGGCGGGATTATAGGTCTAACTGTC
GCGGGTTTTTTTTTTTGTATGCACGCTTATGGTAGTTTCCTGGGCAATTCTTTGGGGCAC
GTATACAACTCTTCGCATCCTAATGGACATTTGTCATGATTGGGGGTTGCGTGAAAGCAC
TTACCGTTTTACTTCATTTTCTCCTTATGTTCGCATGTATATCATTTTTTCTCACAACGG
TCAAAACCCTGGACAAAGAAATGAAAATCCTTCACCTATTTCTTAAGACTGTGGTTTTAT
ATACTTGGTTGTATTTACCTCAAACCTAATTTGGGACCGAAATTATCCGCAACCCTGTAC
CCGTCAATCACCGATGTATTTT-TTGCTAGCATCTCGTCATCCAAAATTGGGGGTTTGCT
TGTGCTCATGCATCTTTATTTCCTTCAAGCAGCTTTACCATAAAAATTTTTTGTTTTCTG
TATGTATCTTTACTGATGGGCCGCCGTGAGACCTAGTTTATGGCAATTTACATTTTATTG
TTAATGGACCTTATTTTTTGGGCTGTCGGATGTGGACTCTTAGCTTTGTCGGCGATTGGT
CCCGACAATTAAAGTATGTACGCCAGCTTGTATATTTTTATGTATCCATATATGGGGTTG
GAATGTTGTCCTTATTTAGGCCCGAATGCTTCCCGATAAAAATAGTTTGTTTTCCCCTCT
TATTTTTATTCAGGTGAAGGGGCGGACGGTGACGTTACCCCCTTCGCATGCCAGCGGGCT
CGTGATTACATTTTCTTCATTGCGGATTCTCATTTGGGCATAATTATACACGTATAAATC
GCCGTGGTTAGTTGACGATCCTTTTGTTGTCGTGCATACGCTTTTCTTTTTTCTTCCGTT
TGCGGGCATACATCTTTACGACGAATTAAACTCTTTTGACCGCGGGGGGGACCATCT-TA
CACATTTTTGTTTTGGCACCGAGTTAATTTATTTCCGGTTGGATATTCCAATATAGCAGA
AGGGAAAAGAGCTTGGGCTTGGATATTAGCATATGCATGGTTTTGGTTGTGTTGGCCACA
ATTTACGTGGATGAGTGAACCGGCTATTACTCGCACATATATGCGTCCACGGATAAATTT
AGTGTTGCACCTCAGGGTCATAAGCCGCTTCTTGACTTGGTTTTTTTTTTACATGGGGTT
ACGGGTGTTTGCAATCTCATGAATGTTTCAGAACTATAGTGTGCCATTCATAGTCTTCAT
GGGCGTTTGCATATGCGGTTATCATGTACCTTTTACGGTTGTATAAACACTGTTAAGTCA
TTGGGTATTTTTGGGTAATTACTTTTCCCACATTTTGGTTGCGGATCCCGCGTATCGATA
CCGAGCTAACTGTGAAGTGTTCTCTTGGTCACATTCTTGTGGATTTATTTATATATGTTG
GAAGATGTCACGCGGATTATTTCCCCGCGACAAGTAGCGAGTGTTTCAAAAGGCGCCCTT
ATGACATTACTTTTCAGACAACTTTTATTTCTATATACGTATATGGTATTATGGTCTTTT
TTAACACAATAACGTACTTTGAGGCAACATGAGTATTGACGTTTCCGCGTACTTATTTAT
GCTTCCTCTTCGTTTTTATTTTGAGAGTAGATCCTCTTACTTAAGTGTGGCACATGTATG
AGTAGATATCGATTAGGACGTTTTGAGTGAAAAAATGTTTCCGTTTACCAATCGGCTTAT
ACGCGGGAGTTTCATCTGGCGTCCTCCTGGGTAAATGAGCACCCGG-CGTTAACAACAGT
TTTATAACGTCGGTTTTTAGGCATGTCGAATTGGGCACCTTCATTGTACGTAGCCTGCCT
TACGGGCTTGGACTTATATGTGCGGGTGTAATGTTCATTACATGTCATGTGCGGAGTGTC
GGAGGACTTCATGCAACCTAAGTGCAAGGTTCGTGGGATATTTTTATGTTCGAATTTTTT
TGTTCTTTTTGGCTTTTCAAGAGCTTCCCACTTGATTGGGGACTGCCCCATGGATCACCT
TGACCTTCAATCCTTTTAAACGCATTTTTGCTCGGGTACGTACTGGCCACAGGCTATGAC
AAATGAGCAGTATCAGGTTAGTTACGTGGTTGGATTATTACTGCTCAGCTAGATAATGAG
CCCTTACATGCGATCGTTAGGTCACTTTTGTGCACGGTTCAGGCTCAGTATATGGACACT
TTTTTGTTGTTATCGCAATTCAACATTTCGCTGCACATTGGTTGAGCGCGCTGTATGCAT
TGTGAGTGTTGTTTTTTTAATTCATTATGTGGGAAATTTGGATTTGTGGGTGCTTTTACT
TATGACGAAGTTTGGTAATCATTCGAAGGCCAAAAGTGGTTATGGATTTCACCTTAGGAG
CATAATTTTTCAAGACAACATCCTTAATCTATATATCCCGTATGCTGAAGTATCCTGGG-
-GGATACAGTTCATGGGTTTTTTGCATACAGGCGGGTTAACGTATATGCGGTGTCTCAAT
CAATAGCTTTTGGAGTTCGGCATGCCAACATTCTAGAGTAGTTGCTTATTTATTATTGTA
TTTGTAAAGTTTCTTTACTGCACAGATGCGAACAACGACCCTTGATTGCGAGGGATCGAT
TGTTCGGTTAAGTGATAAGGCGGGGTTGCTTATTTTTGCGATAGCAGATTTTTATAGGCT
TTAGTTTGTTTTTGGGGATTTAGTTTTTTTTTGGTCGGGACTTCCCGTTCGTATTTCTGA
AATTACTCCATTCTTGCCCTTTTTTTTAGAGAGATTTATAATTTTATATATACATATGTG
GGGCTGGGGTTGTCAAATCATAAAAATTTGCTATCTCATAACAATGGTGATCCCCTTATG
GTTATCCAATGTTGTTTATTTATATGGGGTTTCTTATGTATATTTGCAGAAAAACTTATC
GGAAAGAACCCTTGATGGGTTGACCTTCCTTTCTTCGTTTTATATGCGTCTTTTTATTTG
AGTGAATGCTTCTTTCCGAGTTTAGTTAGATATTTTTAGTTTGATAGGCTTATCTATTTT
TATTGTGTTTTATGCTTAGAGTGAGATTTATTTTATTAGTTGAGCAGTTATCCACTTATA
TATTTGGTGGGTACACCGACGATCAGCGGAATATTATTTTAACTTACGCTCTTCCTTTTT
TGCTTTTGTAAATCCATTTTTGTCATTTGTTCCAAGCCAGTGAGCCCGTGCGGTCATATT
TGCGGGTTTTTAACTGGGGTAGGTTATCGAATATGTGATAGTTAGTTGTGGGGGTTGATA
GTTGTTGTTCGCAACGATTAAAGTTGTGCTATCTCGTGCCAATAGTTGTTTTGGGATATA
CATAGGTTGGGATATGGAGATTCATATATGCCAGGTTGCTCTCGGCTTTTGCTGCAAATG
TTAGACGTCAGAGCGAGTTTTATAACGGGTTTTAAATATCCAGATGCCTTGTGTTCTCTT
CGCAGAAATGCGCCCCCTCTTAATTATGCGAATACATCTAATCCTCTTCATGTACCTGTA
TATTCTTTTAGGCGCTAACCTTACTTATCTAACCACAGGTCTCAAAAAAACCGGACACTA
CCTATCTCATGCATTTTGCACTTTTAGTTGAATTTATGTTTTTACTTTCGTTGGAGGAGT
TGGTTTCATTTGTTCATGTCGTCTAGGAAGATATTGATTGTGCGTATTTATTCTTGTATT
TATTCGGTTATTTATTAAGGACATAATCGTTTTATATGTTTTTTTGTATTCATATTTTTA
TATAGCCAATTGTAGATTTTTGGTGGAGGTTGGTTGTTCTATGTTGTATTTTACAAAATA
ATCAAAAGCGGATATACGCTTTCAACGATGGGAGTATATTTATGCATTTTTTTGTGCGCA
TACAAAGGCCAATCCTTTCGCTGTTCCGCGCATGCGCCCACCCGTTCTCTTGTCATCTCA
CTTGTACGCGGGTTATTATATCGTTTTATATTCCTACATATATTCGGATGGGCAATAGAA
CGATTAAAAATATGCTTTCACCTAGCATTGGTTATATAGATTTAGTTGGTACCATTTGCT
TTTCATTTTACCAGCATTTAAGCCTTTTTATTGGCGGAATTATCAAGAACAGAATCGTGA
TTTTGGGTTCCTTTTGCGGTTTATCAAGATTATTTGAAATCATCATTAATATGGGATTAA
TTATATTTCACGGTTACGTAGTAACATCGATATCTTTATATCTGCGTATGGGGGTCTTTA
GTTTCATGGTTATTTTTTTCATGGCTCTAGTTTTTTTGTGGGTTTGTATTAATTAGT

#GCProtohermesConcolorus
GGTTTTATATCCATATTATGCTCTCCACCGTGTTAAATTTAAACTTCAAAGATTAATTAT
AGTTTTAGCTATCTTTAAAATTTTGGTTTTCCTAATTTACAGACAGCATTACTTACCTAG
TTGCCTCCTTTGCTACTTATATTAGGTGATAACAACCACAATTTGCCACTGTCCCAGGAC
CCCTATCCTTATGTTGATGAACATAGAAATATCGCCGGACTTGCGTCGTTGCGCAAATAT
GCGGCATTCTTTACCTTTGTGCATATCATCTAGTTTACATTTAGACTTTATCTGTTATAT
CAGTTTACGGCTTTCTGCATCATAACGCAAATGAATGCTTTCAGGTAATAGGTGTTTTCG
ACTTCAGCAAGGGCTCTTTTTTATTGATTATTCAATGGCGGGTTTATAGGTCTAACTGAT
ATGGGTCTCTTTTTGCGTATGGACGCTTATGGTAGTTTCCTGGGCAATTCTTTGGGGCAC
GTATACAACTTTTCGCATCCTACTGGACATTTGTCATGGTTGGGGGTTGCGTGAAAGCAC
TTACCGTTTTACTTCATTATCTCCTTATGTATGCCTACATATCACTCTTTCTCACAACGG
TCAAAACCTTGGATAAAGAATTGAAAATCCTTCACCTATTTCTTAAGATTATGGTTTTAT
TTTTATACTTATTTTTACTTATAACCTACTTTGGGACCGAAATTATCCGCAACCCTGTAC
CCGTCAATCACCGATGTATTTT-TTGCTAGCATCTCGTCATCCAAAACTGGGGGTATGCC
TGTATTCATGCGTTTTTTTATCCTTCAGGATCATTTACCATAACAATTTTATGTTATGTA
TTTTTATCTTTACTGATGGGCCGCCGTGAGACCTAATCTACGGCAATCTACATCTTATTT
TTAATGGACTTTATTTTTTGGACTGTCGGATGTGGACTCTTAGTTCTATCGGCGACTGGC
ACCGACAATTAAAGTATGTACGCCAGCTTGTATATTTTTATGTATCCATATATGGGGTTG
GAATGTTGTCCTTATTTGGGCCCGAATGCTTCCCGATAAAAATAGTTTGCTCTCCCCTCT
TACCTCTTTGCAGGTGAAGGGGCGGACGGTGACGTTACCCCTTGCTCATGCCAGCGGGCG
CGTGATTGCATTTAGCTCATTGCGGGTTCTCATCTGGGCGTAATTATACACGTATAAATC
GTCCCGGATACTTGACGATCCCTTTGTTGGCGTGCATACGCTTCTTTCTTTTCTTCCGTT
TGCGGGCATACATCTTTACGACGAATTAAACTCTTTTGACCGCGGGGGGGACCATTT-TA
CACATTTTTGTTTTGGCACCGAGTTAATTTATCTCCGGTTGGATATTCCAATATAGCAGA
AGGGAAAAGAACTTGGTCTTGGATATTAGCATTTGCATGGTTTTGGTTATGTTGGCCACA
ATTTACGTGGATGAGTGAACCGGCTATTACTCGCACATATATGCGTCCACGGATAAATTT
AGTGCTGCACTTCAGGTCCATAAGCCGCTTTTTGGCTTGGTTATTTTTTTACGTGGGGTT
ACGGGTGTTTGCAATCTCATGAATATTTCAGAACTATAGTGTGCCATTCATAGTTTTCAT
GGGCGTTTGCATATGGGGTTATCATGTACCTTTTTCGGTTTCATAACCTTTGTTAAATCA
TTTTATATTTTTGGGTAACTACTTTTCCCACATTTTGGTTAGGGATCCCGCGTATCGATA
CCGAGCTAACTCTGAAATGTTCTCATGGTCACATTCTTATGGGTATTTTTTTTTATATTG
GAAGATATTCCACGACATGTTTCCCCATGACAAGTATCGATTCCCTCAGAAGGCTCCCCT
ATGACATTACTTTTCAGACAACTTCTATTTATATATACATTTGTAGTATTATATACTTTT
TTAAAATTACAACGTTCTCTGAGGCAACATGAATATTGACATCTCCGCATACCTATTTAT
GCCTCCTCTTCACTCTTACTTTGAGAATAGGACCTCATACTTAAGCATGGCACATGTATG
TCTAGATATCGATTTTAACGCTCTGAGTGAAACGATATTTCCATCTTCCAATCGGTCTGT
ACGCACGAGTCTCATCTGACATCCGCTTGGGTAAATGAGCACCCGG-CGCTAACAACAGT
TTTATAACGCCGGTTTTTAGGCATGTCGAATTGGGCACCTTCATTGTGATAAGCCTGCCT
TACGGGCCTGGGCATTCACGTTCGGTTATATTGTTCATTACATATCATGTGCGGAATACC
GGAGGACTTCACACAACTTATGTACATGGCTCGTGGGATATCTTTATATTCGAGTTTTTT
TGTAGTTTTTGGCTTTTCAAGAGCTAGCCTCATGACTGGGCATTGCCCCACGGATACCCT
TAACCTTCAATCCCTTTAAACGCATTTTTACTCGGGTACGTACTGGCCACAAGATATGAA
AAATAACCAGGGTCAGGTTTTTTACGTATTTGGATTATTACACCTCAGCTAGATAATGAG
CTCTTTCATGCGATCGTTAGGTCACTTTTATGCACGGTTCAGGCTCAGTATATGGACTCT
TCTTTGTTGTTATCGCAATAATGCATTTCGCAACACATTGGTTGAGCGCGCTGTATGCAT
TGTGAGTGTTGTTTTTTTAATTCATTATGTGGGGTATATTGGTATATGGGTGCTTTTACT
TTTGACGAAGTTTGGTAATCAATCGAAGGCCAAAAGTGGTTTGGGATCCCACCTTTGGAG
CATAATTTTACAAGACAACTACCGTATTCTATATTTCCCATATAGTGATGTTTCCATGAT
GGGTTTGAGATAATTGGTTTTTTTGTGTTAGTTGGGTTAACGTATATGCGGTGTCTCAAT
CAATAGCTTTTGGGGTTCGGCGTGCCAACATTCTAGAGTAGTTGCTTATTTATTCTTATT
TTTATTCAGTTTCATTGTTGTTCTGTTGCGAACAACGACCCTTGATTGCGAGGGATCGAT
TGTTCGGTTAAGTGATAAGAGGGGGTTGCTTATTTTTGCGATAGCAGATTTTTATAGATT
TTTGTTTTTTTTTGGGCATGTAGTTATTTATTGGTCGGGACTTCCCGTACGTATTGCTGA
AAGTTTTCCTTTCTTCCCCAGGTATGAGGTTGATGATAAGGCTATTTATACAAATGCCCG
GGCATGGGGCTAACAACAACTCGTCTTATGCTATCTCATAACATTGGTGATCCCCTTTTG
GTTTTCCAACTCTATATTCATTTATTTATATTCTTATATATATCTGCTCAAAAAGTTATC
GGAAAGCTCCCTTGATGGGTTGACCTTCCTTTCCTCGTTTTTTATGCGTATTTTTATTTG
AGTGAATGCCTTTTTCCGATTATTCTTGGTTATTTCTAGTTTGATATGGTTAATTATGTT
TATATATTTATTGAGTTTCGCATAATTTTGTTTTATTTTTTGAAGAGTTATCCGTTTTTT
TGTTTGGTGGGTACACCGACGTTCAGCGGATTATTTTTTTAACTTTTGCTCTTCCATTTT
TGTTTTTGTAAATCCATTTTTGTCATTTGTTCCAAGCCAGTGAGCCCGTTCGGTCATATC
TGCGGATATTTAATTGGGGTAGGTTATCGAAATATTGATAGATTCTTCTGGGGTTATGTA
GATATTGATCGCAGTGAATAATCATATGCTATCAGGTGCCAATGGATGCTTAGGGATATA
CATACTATGGGTGAGGGGCTAAGATATTTGCCAGGTTTGTCTCGGTTTTTGTTGCAAATT
CTAGACGACGGAGCGAGATTTATAAAAGGATATAATTATCCTCATACTTTGTGTTTTTTG
TTCAGAAATGCGCCCCCTCTTAATTTTGGGAATAGTTTTAATCATGTGGATTTATTTATT
TATTCTTTTAGGCGTTAAGTTTTTTTATCTTAGCACAGGTGTCTCGGTATTCGGATATTC
TTTATTTCATGCATTTTTTATTTTTAGTTGATTATGTATTTTTACTTTCGTTGGAGGGCT
TGGTTGCATTTGTAGATGTCGACCAGGAAGATTTTGATGATGCTTTTTTATAGTTGTTTT
TATTCTCTTGTATTATAAGAAGGTAATCGTTATATTTGTTTATTTGTTTTCATATTTTTA
TGTAGCCAATTATAGATTTTTGGTGGAGGTTGGTTGTTCTATGTTGTATTATACAAAGAA
ATCTAAAGCGGATATACGCTTTCAACGATGGGAGTGCTTTTATGCATTTGTATTTGCGCA
TACAAAGGCCAATCCTTTCTCTGTTCCGCGCATGCGCCCACCCGTTCGCTTGTCATCTCA
CTTGTACGCGGGTTATTTTATCGTTTTTTTTTGTTACATTTATGCGGGTGGGCAATAGAT
TGATTAAAAATATGCTTTCACTTAGCATTGGTTATATAGATTTGCATGGTTCCGTTTGCT
ATTCATTTTACCAGCTTTTAAGCTTTTTTATTGGCGGTCGTATCAAATGCAGAATCGTTA
TTTTGGGACCCTTTTGCGGTTTATCAAGATTATTTGAATGTAGTTTCAATGGTATTATTT
TTATTATTCACGGTTACGTTGTATCTTCGTTATTATATTTTTTGCATATGGGGAGATTTA
GTTGCATGGATATCTCTCTCATGTTTCTAATCTTTTTATGGATCTATTTTTATTAAT

#GCSialisHamata
GGATTTTTTTCCATAGTTTGTTATCCATCGTGATAAATATTAAACTCAATGATTAATTAT
AGTTTTAGTTATTTTTAAAATTTTGGTTTTCCTAATTTACAGTCAGCATTACATACTTAC
TTGCCTCCTTTGCTAGTTATATTAGGTGTTAACAACCACAATTTGCCACTGTCCCAGGAC
CCTTATCCTTATGTTGATGAACATAGAAATATCGCCGGACTTGCGTCGTTACGCAAATAT
GCGGCATTTTTTACCTCTGTGCATATCATCTAGTTTGCGTCTAGACTTTATCTGTTGTAT
CAATATACGGTTTTTTGCATCATAACCCGAATTCATGCTTAAAGGTAATAGGTGCTTTCG
ACATCAGCAAGGGCTCTTTTTTATTGCTTACTCAATGGCGGGATTATAAATCTTACTGAT
ATGGGTATCTCTTTATGTATGGACGCTTATGGTAGTCTCCTGGGCAATTCTTTGGGGCAC
GTATACAATTTTTCGCATCCTATTGGACACTTGTCATGTTTGGGGGTTGCATGAAAGCAC
TTACCGTTTTACTTCATTTTTTCCTTATATTCGCATACATATCATTTTTTCTCACAACGG
TCAAAACCTTGGATAAAGAATAGAAAATCCTTCACCTATTTCTTAAGAATGTGGTTATAT
ATACATATTTATATTTACTTTAAACCTACTTTGGGACCGAAATTATCCGCAACCTTGTAC
CCATCAATCACCGATGTATTTT-TTGCTAGCATTTCGTCATCCAAAATTGGGGGTATGCC
TATATTCATGCATTTATATTTCCTTCGGGATCATTTACCATAACAATTTTTTGAGATACG
CATATTTTTTTACTGATGGGCCGCCGTGAGACCTAGTATACAGCAATCTACGTATTATTA
TTAATGGACTTTATTATTTGGGCTGTCGGATATGGACTCCTAGCTTTATCGGCGATTGGA
ACCGACAATTAAAGTATGTACGCCAGCTTGTATATTTTTATGTATCCATTTATGGGGTTG
GAATGTTGTCCCTATTTGGGCCCGAATGCTTCCCGATAAAAATAGTTTGCTTTCCCCTCT
TACCTCTCTTCAGGTGAAAGGGCGGACGGTGACGTTACCCCCTTCAGATGCCAGCGGGCT
CGTGATTGCATTTAGCTCATTGCGGGTTCTCATTTGGGCGTAATTATACACGTATAAATC
GGCAGGGATACTTGACGATCCTTTTGTTGTCGTGTATACGCATTTTTCTCTTCTTCCGTT
TGCGGGCATACATTTTTACGACGAATTAAACTCTTTTGACCGCGGGGGGGACCATTT-TA
CACATTTTTGTTTTGGCACCGAGTTAATTTATTTCCGGTTGGATATTCCAATATTCCAGA
AGGGAAAAGAACTTGGTCCTGGATATTAGCATTTGCATGGTTTTGGTTGTGTTGGCCACA
ATTTACGTGGATGAGTGAACCGGCTATTACTCGCACATATATGCGTCCACGGATAAATTT
AGTGTTGCACTTCAGGTCCATAAGCCTCTTTTTGGCTTGGTTGTTTTTTTACGTGGGGTT
ACGGGTGTTTGCAATCTCATGAATATTTCAGAACTATAGTGTGCCATTCATAGTTTTCAT
GGGCGTTTGCATATGGGGTTATCATGTTCCCTTTACGGTTACATAACCTTTGTTAAGTCA
TTATACATTTATGGGTAATTACTTTTCCCACATTTTGGCTAGGGATCCCGCGTATCGATA
CCGAGCTAACTCTGAACTGTTCTCATGGTCATATTCATGTAGGTGTTTTTTTTTATATTG
GAAGTTGCTCAACGATACTTTTCCCCATGACAAGTAACGATTCCCTCAGAAGGCTCCCTT
ATGACATTACTTTTCAGACAGCTTTTATTTATATATACACCTGTGGTAATTTGCACCTTT
TTAAAATAATAACGTACTTTGAGGCAACATGAATATTGACGTCTCCGCATACTTATTTAT
GCTTCCTCCTCGTTCTTATTTTGAGAATAGAACCTCATACTTAATCATGGCACATGTATG
AGTAGATATCGATTTTAACGTTTTGAGTGAAACGATATTTCCATAAACCAATCGATCTGT
ACGCGCGAGTTTCATCTGACATCCGCTTGGGTAAATGAGCACCCGG-CGTTAACAACAAT
TTTATAACGCCGGCTTATAGGCATGTCGAATTGGGCACCTTCATTGTAATAAGCCTGCCC
TACGGGCATGGGCTTGTACGTTCGGTTATATTGTTCATTACATATCATGTGCGGAGTACC
GGAGGACTTCACACAACTTATGTACTTGGTTCGTGGGATATTTTTATATTCGAGTTTTTT
TATAGTTTTTGGCTTTTCAAGAGTTTCCCACATGATTGGTCATTGCCCCAAGGATTACCT
TAACCTTCAATCCTTCTAAACGCATTTTTACTCGGATACGTACTGGCCACAAGTTATGAT
CAATATCCAACGTCAGGCTTTTTACGTATCTGGATTATTACATTTCAGCTAGATAATGAG
CTCTTACATGCGAGCGTTAGGTCACTTTTATGCACGGTTCAGGATCAGTATATGGACACT
TCTCTGTTGTTATCGCAATAATACATTTCTCAACACATTGGTTGAGCGCGCTGTATGCAT
TGTGAGTGTTGCTTTTTTAATTCATTATGTGGGTTGTATTGGTTTGTGGGTGCTTGTACT
TTTGACGAAGTTTGGTAATCAATCGAAGGCCAGAAGTGGTTTGGGATCCCACCTTTGGAG
CATAATTTTACAAGAACACATCCATGTTCTATTATTCCCGTATTCTGATATATCCTATTA
CTTATTAAATTAATTGGTTTTATTGTGACAGTTGGGTTAACGTATATGCGGTGTCTCAAT
CAATAGCTTTTGGGGTTCGGCGTGCCAACATTCTAGAGTAGTTGCTTATTTATTCTTGTA
TTTGTGGTCTATCGTTGTTTCTCTGTTGCGAACAACGACCCTTGATTGCGAGGGATCGAT
TGTTCGGTTAAGTGATAAGAGGGGGTTGCTTATTTTTGCGATATCAGATTTTTATAGATT
TTTTGTTATTTTTGGGCATTTAGTTATTTATTGGCCGGGACTTCCCGTACGTATTGCTGA
AAGTATTCCTTTCTTCCCCGGGTATGAGGAGTCTGATAATGATATTTATACAAATGCCCG
GTCTTGGGGATAACAACAGCTCGAACTATACTATCTCATAACATTGGTGATCCCCTTATG
GTTTTCCAATGTTTAATTCCTATTTATATATTCTTTTATATGCATGCTCAAAATCTTTTC
GGAAAAGTCCCTTGATGGGTTGACCCTCCTTTCTTCGTTTTTTATGCGTATTTTTATTTG
AGTGAATGCTTTTTTCCGATTATTCTAGGTTATTTTTAGATTGATTGTCTTAAATATTTT
TATATATTTTTTGAGTTGGTGATAATTTTTATTTATTTTTTGAAGAGTTATCCACATTTT
TATTTGGTGGGTACACCGACGTTCAGCGGATTATTTTTTTAACTTTTGTTCATCCATTTA
TGCTTTTGTAAATCCATTTTTGTCATTTGTTCCAAGCCAGTGAGCCCGTTCGGTCATATT
TGCGGATTTTTAATTGGGGTAGGCTCTCGAAATATTGGTGGATTCTTATGGGGTTTTGTA
GTTATTGTTCGCAGTGATTAATCTTATGCTATCTCGTGCCAATGGATGTTTGCGGCTATA
CTTAGTATGGGTTAGGGTCTAAGTTATATGGCAGGTTTGTCTCGGTTTTTGTTGCAAATT
CTAGACGACGGAGCGAGTTTTATAAAAGGATATAATTATCCTCATTGTTTGTGTTTTTTT
GTCTCAAATGCGCCCCCTCTTAATTTTGGGAATAGTTTTAAAGATTTTTATTTTTTTTCT
TATTCTTTTAGGCGCTAACTTTATTTATCTAAGCACAGGAGTCAAGGTATTCGGATTACT
TCTATTTCATGCATTTTGCGTTTTTAGTTGATTATGTTTTTTTACTTAGGTTGGAGGGCT
TGGTTTCATTTGTAGATATCGACCAGGAAGATATTGATGATTCATATTTATTCTTGTTTT
TATTCTCTTGTATTATAAGGAGATAATCGTTATTTTTGTTTATTTGTTTTCATATTTTTA
TATAGCCAATTATAGATTTTTGGTGGAGGTTGGCTGTTCTAATTTGTATTATACAAAGTA
ATCTAAAGCGGATATACGCTTTCAACGATGGGAGTGCTTTTCTTCATTTGTATTTGCGCA
TACAAAGGCCAATCCTTTCGCTGTTCCGCGCATGCGCCCACCCGTTCGCTTGTCATCTCT
CTTGTACGCGGGTTATTTTATCGTTTTTTTTGGTTACATTTATGCGGATGGGCAATTGAT
TGATTAAAAATATGCTTTCACTTAGCATTGGTTATATAGATTTGCATGGTTCCAATTGCT
ATTCACTTTACCAGCTTTTAAGCTTTTTTATTGGCGGTCATATCAGGTCCAGAATCGATA
TTTTGGGATCCTTTTGCGGTTTATCAAGATTATTTGAATGTTTATAGAAATTTATTTTTC
TTATTTTTCACGGTTACGTTGTATCTTCGTTGTTATATTTTATGCATATGGGGAGATTTA
TCTGCATGGTTTGTTTTATCATGTTTCTAATTTTTTTATGGATCTGTTTTTATTAAT

#HGHF
GGATTTCTTTCCATTCTTTGCTTTCCTCCGTGAAAAGTACTCACTTCAAAGATTGCTTAT
TCATTTTCTTATTTTTAAAATTCTGGTTTTCCTAATTTACAGTCAGCATTGCTTACCTAC
TTGCTTCCCTTGCTAGTTATGTTAGGTGATAACAACCACAATTTGCCACTGTCCCAGGAC
CCTTATCCTTATGTTGATGAACATAGAAATATCGCCGGACCTGCGTCGCTGCGCAAATAT
GCGGCATTTTATACCTCTGTGCATATCATCTAGTTTGCGTCTAGACTTTATCTGCTATAT
CAATGCACGGTTTTCTGCATCATAACGCCAATGAATGCTTTCAGGTAATAGGTGCTTTCG
ACTTCAGCAAGGGCTCTTTTTTATTGATTACTCAGTGGCGGGATTATAGGTCTAACTGAT
ATGGGTATATCTTTCTGTATGGACGCTTATGGTAGTTTCCTGGGCAATTCTTTGGGGCAC
GTATACAACTTTTCGCGTCCTATTGGATGATTGTCATGGTTGGGGGTTGCGTGAAAGCAC
CTACCGTTTTACTTCATTCTTTCCTTGTGTGCGGGCACATGTCATTCTTTTTCACAACGG
TCAAAACCTTGGGTAAAGGAATGAAAATCCTTCACCTATTTCTTAAGAATGTGGTTATGT
TTCTGCACTTACCTCTTCCTTTGCCCTATTCTGGGACCGAAATTATCCGCAACCCTGTAC
CCGTCAATCACCGATGTATTCT-TTGCTAGCATTTCGTCATCCAAAATTGGGGGTATGCC
TGTCTTCATGCATCTTTATTTCCTTCGGGTTGATTTACCTTAACAATCTTTTGACTTTTG
GATGTATTTTTACTGATGGGCCGCCGTGAGACCTAATCTACGGCACTTTACGTTTTATTG
CATATGGACTTTATTATTTGGGCTGTCGGATGTGGACTCTTAGTTTTATCGGCGACTGGC
ACCGACAATTAAAGTATGTACGCCAGCTTATATATTTTTATGTATCCATATATGGGGTTG
GAATGTTGTCCTTATCTGGGCCCGAATGCTTCCCGATAAAAATAGTTTGCTTTCCCCTCT
TACTTCTTTGCAGGTGAAGGGGCGGACGGTGACGTTACCCCTTGCGCATGCCAGCGGGCT
CGTGACTGCATTTTCTTCACTGCGGGTTCTCATCTGGGCGTAATTATACACACATAAATC
GACAGGGATACATGACGATCCTTTTGTTGTCGTATATACGCATCTTTCTCTTCCTCCGTC
TGCGGGCATACATCTTTACGACGAATTAAACTCTTTTGACCGCGGGGGGGACCATTT-TA
CACATTTTTGTTTTGGCACCGAGTTAATTTATCTCCGGTTGGATATTCCAATATAGCAGA
AGGGAAAAGAGCTTGGTCTTGGATATTAGCATTTGCATGGCTCTGGTTGTGTTGGCCACA
ATTTACGTGGATGAGTGAACCGGCTATTACGCGCACATATATGCGTCCACGGATAAATTT
AGTGCTGCACTTCAGGACCATAAGCCTCTTCTTGGCTTGGTTGTTTCTTTACATGGGGTT
ACGGGTGTCTGCAATCTCTTGAATGTTTCAGAACTATAGTGTGCCATTCATAGTCTTCAT
GGGCGTTTGCATATGGGGCTGTCATGTTCCTTTTACGGCTTCTTAACCCATGCTAAATCA
TTGCGTATTTATGGGTAATTACTTTTCCCACATTTTGGTTGCGGATCCCGCGTATCGATA
CCGAGCTAGCGCTGAATTGTTCTCGTGGTCACATTCTTGTGGGTTTATCTATTTATGTTG
GAGCTTATAGCACGCAGTGCTTCCCCGCGACAAGTAGCGACTCCTTCAGAAGAATCCCTT
ATGACATTACTTTTCAGACAACCTCTATTTATATATACACTTGTGGTATTATTTATTTTT
TTAAACTAACAACGTTCTTTGAGGCAACATGAGTATTGACGTCTCCGCATACTTATTTAT
GCTTCCTCCTCGCTCTTATTTTGAGAGTAGGACCTCCTACCTAAACGTGGCACATGTATG
AGTAGATATCGATTCTCACGCTCTGAGTGAAACGGCGTTTCCGTAAACCAATCGGTTTAT
ACGCGCGAGTTTCATCTGGCGTCCAGCTGGGTAAGTGAGCACCCGG-CGCTAACAACAGT
TCTATAACGCCGGCTTTTAGGCATGTCGAATTGGGCACCTACACTGTGACAAGCCTGCCC
TACGGGCATGGGCATGCACTTAGGGTTGTCATGTTCATTACATATCATGTGCGGAGTACC
GGAGGACTACATTCAACTAGTGTACCTGGTTCGTGGGATATCTTTATGTTCGAATTTTTT
TGTTCTTTTTGGCTTTTCAAGAGCTTCCCACATGACTGGGCGTTGCCCCGCGGATTCCCT
TAACCCTCAATCCCTTTAAACGCATCTTTGCTCGGGTACGTACTGGCCACAAGTTATGAA
GAATATCCAGGCTCAGGTTTTTTACGTCTTTGGATTATTACATTTCAGCTAGATAATGAG
CCCTTACATGCGAGCGTTAGGTCACTTTTATGCACGGTTCAGGCTCAGTATATGGACACT
TCTTTGTTGTTTACGCATATTGACATTTCCCAGCACATTGGTTGAGCGCGCTGTATGCAT
TGTGAGTGTTGCTTTCTTAATTCATTATGTGGGTTGTATTGGTTTGTGGGTGCTTTTACT
TTTGACGAAGTTTGGTAATCAATCGAAGGCCAAAAGTGGTATGGGATCCCACCTTGCGAG
CATAACTTTACAAGACAACTACCGTCTGCTATATTTCCCATTTAGTGTTATTTCCTATGA
TGGATCAAGTTAATTGGTTTTTTAGTGACAGTTGGGTTAACGTATGTGCGGTGTCTCAAT
CAATAGCTTTTGGGGCTCGGCGTGCCAACATTCTAGAGTAGCTGCTTATTTCTTCTTGTT
TTTATGGAGTAAGGCTGTTGCTCTGTTGCGAACAACGACCCTTGATTGCGAGGGATCGAT
TGTTCGGTTAAGTGATAAGAGGGGGTTGCCTATTTATGCGATAGCAGATTTTTATAGATT
TTTGCGTATTTTTGGGCTTATTCTTGGTTATTGGTCGGGACTTCCCGTTCGTATTGCTGA
AAGTTTTCCCTTCTTGCCCATATCTCTTCTGGGTTTTTTTCGGGTATCTATTCATTTGCG
GTCTTGGGGTTAACAACTCCTCGAAATATGCTATCTCATAACATTGGTGATCCCCTTTTG
GTTTTCCAATGATATTTGGTTATCTATACATACGTGTGTATGTCTGCTCAAAAGCATGTC
GGAAAAGACCCTTGATGGGTTGACCCTCCTTTCCTCGTTTTTTATGCGTATTTTTATTTG
AGTGAATGCTTCTCTCCGAGTATTCTAGGTTATCTTTAGTTTGATTGGGTTATATTTTTT
TTTTTATTTTATTACTTAGAGATAATTTTTTTTTATTTTTTGAGCTCTTATCCACCTTTT
TATTTGGTGGGTACACCGACGGTCAGCGGATTATTCTTTTAACTTCTGCTCTTCCCTTTT
TGCTTTTGTAAATCCATTTTTGTCATTTGTTCCAAGCCAGTGAGCCCGTAGGGTCATATT
TGCGGGTTTTTAATTGGGGTAGGTTTTCGAATATTTGGTGGGTAGTTGTGGGGTGTTGTA
GTTATTGTTCGCAACGATTAAGCTTGTGCTATCTCGTGCCAATGGTTGTTTGGGGCTATA
CTTAGTATGGGGTTGGGGCTAACTTATATGCCAGGCTTGTCTCGGTTTTTGTTACAAATG
CTAGACGATGGAGCGAGCTGTATAAAAGGCTATCATTATCCAGATACCTTGTGTTTTTTA
GTCGCAAATGCGCCCCCACTTAATTTTGGGAATGCTTTTAAAGCTGTAGATATGGTTATT
TCTTCTTTTAGGCGCTAACTTTATTTATCTAAGCACAGGTGGTGGGGTACACGGATATTT
TTTTTTTCATGCACTTTGCACCTTTAGCTGATTATGTTTTTTTACTTGCGTTGGAGGGCT
TGGCTTCATCTGTTCATATCGACCAGGAAGATTTTGATGATTCTTATTTATAGTTGTTTT
TATTCTCTTGTATTATAAGGAGATAATCGTTATTTTTGTTTATTTGTTTTCATATCTTTA
TATAGCCAATTATAGATTTTTGGTGGAGGCTGGTTGTTCTATGTTGTATTATACAAAGTA
ATCTAAAGCGGATTTACGCTTTCAACGATGGGAGTGCCTCTATGCATTTGTGTTTGCGCA
TACAAAGGCCAATCCTTTCGCTGCTCCGCGCATGCGCCCACCCGTTCGCCTGTCATCTCA
CTTGTACGCGGGTTATTTTATCGTTTTTTATGGTTACATTTATGCGGCTGGGCAATTGAT
TGATTAAAAATATGCTTTCACTTAGCATTGGCTATATAGATTTGGTTGGTTAGAATTGCT
ATTCATTTTACCAGCTTTTAAGCTTTTTTATTGGCGGGCGTATCAGATCCAGAATCGAAA
TTTTGGGTTCCTTCTGCGGTTTATCAAGATTATTTGAATGCAGCTAGAAATTTGCTTTTT
TTTTTTTTCACGGTTACATTGTATCTTCGTTGTTATACTTTATTCGTGTGGGGAGATTTA
GTTGCATGGTTACCTCTTTCATGTTTCTAATCTTTTTGTGGATTTGTCTTTATTAGT

#HHF
GGATTTTTTTCCTTACTTTGCTTTCCTCCGTGGTAAATTTAAACCTCAAAGATTGCTTAT
TCTTTTTCTTATCTTTAAAATTCTGGCTTTCCTAATTTACAGTCAGCATTGTTTACCTAG
TTGCCTCCTTTGCTAGTTATATTAGGTGATAACAACCACAATTTGCCATTGTCCCAGGAC
CCTTATCCTTATGTTGATGAACATAGAAATATCGCCGGACCTGCGTCGTTGCGCAAATAT
GCGGCATTCTATACCTCTGTGCATATCATCTAGTTTGCGTTTAGACTTTATCTGTTATAT
CAATGCACGGTTTTTTGCATCATAGTGCCAATGACTGCTTTCAGATAATAGGTGTTCTCG
ACCTCAGCAAGGGCTCTTTTTTATTGATTATTCAGTGGCGGGATTATAAGTCTTACTGAT
ATGGGTATATTTTTCTGTATGGACGCTTATGGTAGTCTCCTGGGCAATTCTTTGGGGCAC
GTATACAATTCTTCGCATCCTATTGGCTGATTGTCATGGTTGGGGGTTGCGTGAAAGCAC
CTACCGTTTTACTTCATTTTCTCCTTATGTGCGGGCACATATCACTTTTTTTCACAACGG
TCAAAACCTTGGGTAAAGGATTGAAAATCCTTCACCTATTTCTTAAGAATGTGGTTATAT
TTTTCTAGTTACTTCTTCCTTTAACCTACTCTGGGACCGAAATTATCCGCAACCCTGTAC
CCGTCAATCACCGATGTATTCT-TTGCTAGCATCTCGTCATCCAAAATTGGGGGTATGCT
TATTTTCATGCATTTTTATTTCCTTCGGGTTGATTTACCTTAACACTTTTTTGAGCTTTG
GATGTTTCTTTACTGATGGGCCGCCGTGAGACCTAATTTACGGCAATTTACATTTTATTA
CTAATGGACTTTATTATTTGGGCTGTCGGATGTGGACTCCTAGCTTTATCGGCGATTGGC
ACCGACAATTAAAGTATGTACGCCAGCTTATATATTTTTATGTATCCATATATGGGGTTG
GAATGCTGTCCCTATTTGGGCCCGAATGCTTCCCGATAAAAATAGTTTGTTTTCCCCGCT
TACCTCTTTGCAGGTGAAGGGGCGGACGGTGACGTTACCCCCTGCGCATGCCAGCGGGCT
CGTGATTGCATTTTCCTCATTGCGGGTTCTCATTTGGGCGTAATTATACACATATAAATC
GTCAGGGATACATGACGATCCTTTTGTTGTCGTTTATACGCATTTTTTTCTTCCTCCGTT
TGCGGGCATACATTTTTACGACGAATTAAACTCTTTTGACCGCGGGGGGGACCATCT-TA
CACATTTTTGTTTTGGCACCGAGTTAATTTATTTCCGGTTGGATATTCCAATATAGCAGA
AGGGAAAAGAGCTTGGACTTGGATATTAGCATCTGCATGGTTTTGGTTGTGTTGGCCACA
ATTTACGTGGATGAGTGAACCGGCTATTACGCGCACATATATGCGTCCACGGATAAATTT
AGTGCTGCACTTCAGGACCATTAGCCTCCTTTTGGCCTGGTTGTTTCTTTACATGGGGTT
ACGGGTGTTTGCAATCTCTTGAATGTCTCAGAACTATAGTGTGCCATTCATAGTTTTCAT
GGGCGTTTGCATATGGGGATGTCATGTTCCCTTTACGGTTTCTTAACCACTGTTAAAGCA
TTATATATTTATGGGTAATTACTTTTCCCACATTTTGGTTAGGGATCCCGCGTATCGATA
CCGAGCTAACTCTGAAATGTTCTCGTGGTCACATTCTTGTGGGTTTATTTGTTTATGTTG
GAGCTTGTAGCACGCAGTGCTACCCCGCGACAAGTAGCGATTCCTTCAGAAGAATCCCTT
ATGACATTACTTTTCAGACAACTTCTATTTGTATATACACTTGTGGTATTATGTACCTTT
TTAAACTTATAACGTTTTTTGAGGCAACATGAGTATTGACATCTCCGCATATTTATTTAT
GCTTCCTCTTCGCTTTTATTTTGAGAATAGGACCTCTTACCTAAACATGGCACATGTATG
AGTAGATATCGATTCTCACGTTTTGAACGAAACAGCATTTCCATAAACCAGTCGATCTAT
ACGCGCGAGTTTCATCTGACGTCCTCTTGGGTAAGTGAGCACCCGG-CGCTAACAACAGT
TTTATAACGCCGGTTTTTAGGCATGTCGAATTGGGCACCTTCATTGTGACAAGCCTGCCT
TACGGGCATGGGCATGCACTTTGGGTTGCCATGTTCATTACATATCATGTGCGGAATACC
GGAGGACTACATTCAACTAATGTACCTGGCTCGTGGGATATTTTTATGTTCGAATTTTTT
TTTTCTTTTTGGCTTTTCAAGAGTTTCCCACGTGACTGGGCATTGCCCCACGGATTCCCT
TAACCTTCAATCCTTCTAAACGCATTTTTGCTCGGGTACGTACTGGCCACAAGTTATGAA
GAATAACCAGGTTCAGGTTTTTTACGTATTTGGATTATTACGCCTCAGCTAGATAATGAG
CCCTTACATGCGAGCATTAGGTCTCTTTTATGCACGGTTCAGGCTCAGTATATGGACACT
TTTATGTTGTTTTCGCATATTGACATTTCCCAACACATTGGTTGAGCGCGCTGTATGCAT
TGTGAGTGTTGCTTTTTTAATTCATTATGTGGGTTGTGTTGGTTTGTGGGTGCTTTTACT
TTTGACGAAATTTGGTAATCAATCGAAGGCCAAAAGTGGTATGGGATCCCACCTTGCGAG
CATAATTTTTCAAGACAACTACCGTATTCTATAATTCCCATTTAGTGTTATTTCCCTTCA
TGGTTTAAATTAATTGGTTTTTTGCTGACAGATGGGTTAACGTATGTGCGGTGGCTCAAT
CAATAGCTTTTGGGGTTCGGCGTGCCAACATTCTAGAGTAGTTGCTTATTTTTTCTTGTT
TTTATGAAGTAAAGGTGTAGCTCTGTTGCGAACAACGACCCTTGATTGCGAGGGATCGAT
TGTTCGGTTAAATGATAAGAGGGGGTTGCTTATTTATGCGATAGCAGATTTTTATAGATT
TTTACGTATTTTTGGAGTTATGCTTAGTTATTGGTCGGGACTTCCCGTTCGTATTGCTGA
AAGTTCTCCTTGCTTGCCCTTATTTCTTCTTAATGTATTTTAGATTCGTTTTCGTTTATG
GGGGTGGGGTTAACAACTCCTCGAAATATGCTATCTCATAACATTGGTGATCCCCTTGTG
GTTTTCCAATGTTATTTAGTTATCTTTTTATACGCATGTATATTTGCTCAAAAGCATGTC
GGAAAAGACCCTTGATGGGTTGACCCTCCTTTCCTCGTTTTTTATGCGTATTTCTATTTG
AGTGAATGCTTCTCTCCGAATATTCTTGGTTATATTTAGTTTGATTGAGTTATATATTTT
TATATTTCTTACTACTTAGAGATGATTTTATTTTATTTTTTGATCTCTTATCCACTTTTT
TATTTGGTGGGTACACCGACGGTCAGCGGATTATTTTTTTAACTTTTGCTCCTCCTTTTA
GGCTTTTGTAAATCCATTTTTGTCATTTGCTCCAAGCCAGTGAGCCCGTAGGGTCATATT
TGCGGGTTTTTAATTGGGGTAGGTTTTCGAAATTTTGATAGATAGTTTTGGGGTGTTGTA
GTTATTGTTCGCAACGATTAATCTTGTGCTATCTCGTGCCAATGGTTGTTTGGGGTTTTA
CATAATATGGGGTTGGGGCTAAGTTATCTGCCAGGTTTGTCTCGGTTTTTGTTACAAATA
GTAGACGTTGGAGCGAGCTATATAAAAGGTTATCATTATCCAGATACTTTGTGTTTTTTA
GTCGCAAATGCGCCCCCACTTAATTTTGGGAATACTTTTAAAGTTGTGGATATATTTATT
TTTTCTTTTAGGCGCTAACTTTAATTATCTAAGCACAGGTGATGGGGTAGGCGGATATTT
TTTTTTTCATGCATTTTGCACCTTTAGTTGATTTTGTTTTTTTACTTGCGTTGGAGGGCT
TGGTTTCATTTGTACATGTCGAGCAGGAAGATTTTGATGATTCCTATTTATAGTTGTTTT
TATTCTCTTGTATTTTAAGGAGATAATCGTTATTTTTGTATATTTGTTTTCATATTTTTA
TATAGCCAATTATAGATTTTTGGTGGAGGTTGGTTGTTCTATGTTGTATTATACAAAGTA
ATCTAAAGCGGATATACGCTTTCAACGATGGGAGTGCTTTTATGCATCTGTGTTTGCGCA
TACAAAGGCCAATCCTTTCGTTGTTCCGCGCATGCGCCCACCCGTTCGCCTGTCATCTCA
CTTGTACGCGGGTTATTTTATCGCTTTTTATGGTTACATTTATGCGGGTGGGCAATTGAT
TGATTAAAAATATGCTTTCACCTAGCATTGGTTATATAGATTTGCATGGTTGCAATTGCT
ATTCACTTTACCAGCTTTTAAGCTTCTTTATTGGCGGGCATATCAGATCCAGAATCGAAA
TTTTGGGTTCCTTTTGCGGTTTATCAAGAATATCTGAATGTACTTAAAAATATGGATTTT
TTTTTTTTCACGGTTACATTGTATCCTCGTTGTTATATTCTATTCATTTGGGGGGATTTA
GTTGCATGGTTATTTTTATCATGTTTCTAATTTTTCTGTGGATTTGTTTTTATTAGT

#JCMAcroneuria_hainana
GGCTCTCTATCCTCTTTTTGTTACCCTCCGTGAAAAATTTTTACCTCACAGATTAATTAT
TCCTTTAGTTATCTTTAAAATTCTGGCTTTCCTAATTTACAGTCAGCATTACCTACCTGG
CTGCCTCCCTTGTTAGTTATATTAGGTGCTAACAACCACAATTTGCCACTGTCCCAGGAC
CCCTATCCTTATGTTGATGAACATAGAAGTATCGCCGGACTTGCGTCGCTGCGCAAATAT
GCGGCACTCTCTACCTCTGTGCATATCATCTAGTTTGCGTCTAGACCTTAGCTGCTGGGT
CAATGTACGGCTTTTTGCATCATTACGCCAATGACTGCTTAAAGGTAATAGGTGCTCTCG
ACATCAGCAAGGGCTCTTTTTTATTGTTTACTCAACGGCGGGATTATAGGTCTAACTGAT
ATGGGTCTATTTTTCTGTATGGACGCTTATGGTAGTCTCCTGGGCAATTCTTTGGGGCAC
GTATACAACTCTTCGCATCCTACTGGATGACTGTCATGGTTGGGGGTTGCGTGAAAGCAC
CTACCGTTTTACTTCATTGTTTCCTTATGTGCGCGCGTATATCACTCTTTTTCACAACGG
TCAAAACCCTGGTTAAAGGAACGAAAATCCTTCACCTATTTCTTAAGAATGTGGTTTTAT
CTATATGCCTACATCTACCTTTGACCTACTCTGGGACCGAAATTACCCGCAACCCTGTAC
CCGTCAATCACCGATGTATTCT-TTGCTAGCATCTCGTCATCCAAAACTGGGGGTATGCT
TGTCTTCATGCATTTTTATCTCCTTCGGGCTCATTTACCCTAACAATTTTTTGTCTTGTG
TATGTATCTCTACTGATGGGCCGCCGTGAGACCTAATATGTGGCAATCTACGTCTTATTT
CTAATGGACCTTATTATTTGGGCTGGCGGATGTGGACTCCTAGCTCTATCGGCGACTGGC
ACCGACAATTAAAGTATGTACGCCAGCTTGTATATTTTTATGTATCCATATATGGGGTTG
GAATGTTGTCCTTATCTGGGCCCGAATGCTTCCCGATAAAAATAGTTTGCTCTCCCCTCT
TACCTCTCTGCAGGTGAAAGGGCGGACGGTGACGTTACCCCCTTCGCATGCCAGCGGGCT
CGTGATTGCATTTTCTTCACTGCGGGTTCTCATTTGGGCGTAATTATACACGTATAAATC
GTCGCGGATACCTGACGATCCCTTTGTTGGCGTGCATACGCCTCTCTCTCTTCCTCCGTC
TGCGGGCATACATCTCTACGACGAACTAAACTCTTTTGACCGCGGGGGGGACCATCT-TA
CACACTTTTGTTTTGGCACCGAGTTAATCTATTTCCGGTTGGCTATTCCAATATAGCAGA
AGGGAAAAGAGCTTGGTCTTGGATATTAGCATCTTCATGGCTCTGGTTGTGTTGGCCACA
ATTTACGTGGATGAGTGAACCGGCTATTACTCGCACATATATGCGTCCACGGATAAATTT
AGTGCTGCACCTCAGGTCCAATACCCGCCTTTTGGCCTGGTTGTTTCTTTACATGGGGCT
ACGGGTGTTTGCAATCTCCTGAATGTCTCAGAACTATAGTGTGCCATTCATAGTCTTCAT
GGGCGTTTGCATATGGGGTTATCATGTACCCTTTACGGCTACCTAACCTTTGCTAAATCA
TTTCATATTTCTGGGTAAATACTTTTCCCACATTCTGGTTGCGGATCCCGCGTATCGATA
CCGAGCTAACACTGAAATGTTCTCGTGGTCTTATTCTTGTGGGTCTTTCTCTTTATGTTG
GAAGATATACAACGACGTCTTTCCCCGCGACAAGTAGCGATTCCTTCAGAAGGCTCCCCT
ATGACACTACTTTTCAGACAGCCTCTATTTATATATACACTTGTAGTATTATGCACCTTT
TTAAACAGATAACGTACTCTGAGGCAGCATGAATATTGACGTTTCCGCGTACCTATTTAT
GCCTCCTCCTCGCTCTTACTTTGAGAATAGAACCTCGTACCTAAACATGGCACATGTATG
AGTAGATATCGATTAACACGCTTTGAGTGAAACGGCGTGTCCCTACACCAATCGATCTGT
ACGCGCGAGTCTCATCTGACGTCCGCCTGGATAAGTGAGGACCCGG-CGCTAACAACAGT
TTTCTAACGCCGGCTTATAGGCATGTCGAATTGGGCACCTACATTGTGACAAGCCTGCCC
TACGGGCATGGGCCTGTACGTTCGGCTCTAATGTTCATTACATATCATGTGCGGAATACC
GGAGGACTTCACTCAACCTCCGTACCTGGCTCGTGGGATATCTTTATACTCGAGTTTTTT
TATAGTTTTTGGCTTTTCAAGAGCTTCCCGTGGGATTGGGCGTTGCCCCGTGGATGACCT
TAACCCTCAATCCCTCTAAACGCATCTTTGCTCGGGTACGTACTGGCCACAAGCTATGAG
AAACAACCAGCCTCAGGTTTTTTACGTATCTGGATTATTACATCTCAGCTAGATAATGAG
CCCTTACATTCGAGCGTTAGGTCACTTTTGTGCACGGTTCAGGCTCAGTATATGGACACT
TCTCTATTGTTGTCGCATCCGTACATTTCTCAACACATTGGTTGAGCGCGCTGTATGCAT
TGTGAGTGTTGCTTTCTTAATTCATTATGTGGGTTATATTGGTCTGTGGGTGCTTTTACT
TCTGACGAAGTTTGGTAATCAGCCGAAGGCCAAAAGTGGATGTGGGTCCCACCTTTGGAG
CATAATTTTACAAGACAACTACCGTGTTCTATATTTCCCGTTTAGTGCAGTATCCTAACA
CGGATTTGCTTAATTGGTTTTTTTGTGACAGTTGGGTTAACGTATATGCGGTGTCTCAAT
CAATAGCTTTTGGGGTTCGGGGTGCCAACATTCTAGAGTAGTTGCTTATTTCTTCTTGTT
TTTGTGGGGTATGAGTGTTGCTCTGTTGCGAACAACGACCCTTGATTGCGAGGGATCGAT
TGTTCGGTTAAGTGATAAGAGGGGGTTGCTTATTTTTGCGATAGCAGATTTTTATAGATT
TTTAGGCTTTTTTGGTGTTATTCTTGCTTGTTGGTCGGGACTTCCCGTTCGTTTTGCTGA
AAGTTTTCCTTTCTTGCCCCTATCTTTACCTAAGTTTACTCTTGTATATTCTCGTGTGTG
GTCTTGGGGCTAACAACTCCTCGAAATCTGCTATCTCATAACATTGGTGATCCCCTTTTG
GTTCTCCAATGATATTCGCTCTTATATATTTTCACATGTATAGCTGCTCAAAATCATATC
GGAAAAGTCCCTTGATGGGTTGACCCTCCTTTCCTCGTTTTCTATGCGTATTTCTATTTG
AGTGAATGCCTCTCTCCGAGTTTTCTAGGTTATTTTTAGTTTGATTGGCTTATATTTGTT
TTTGGTTTTTATGACTTAGGCATAATTTTATTTTATTTTTTGAAGAGTTATCCACCTTTT
TATTTGGTGGGTACACCGACGTTCAGCGGATTACTTTTTTAACTTTTGCTCCTCCTTTTA
CGCTTTTGTAAATCCATTTTTGTCATTTGTTCCAAGCCAGTGAGCCCGTTCGGTCATATT
TGCGGGTTTTTAATTGGGGTAGGTTTTCGAATTGTTGGTGGGTAGCTGTGGGGGTTTGTA
GCTGTTGTTCGCAACGATTAAGCTTGTGCTATCTCGTGCCAATGGATGTTTGGGGCTATA
CTTACACTGGGTTAGGGGCTTACTTATATGCCAGGTTTGTCTCGGTTTTTGTTGCAAATG
CTAGACGTTGGAGCGAGCTTTATAAAAGGTTATAATTATCCAGATACTTTGTGTTCTCTA
GTCTGAAATGCGCCCCCTCCTAATTTTAGGAGTGGTTTTAAAGTTGTGGATGTATTTAGT
TTTTCTTTTAGGCGCTAACTTTATTTATCTAAGCACAGGTGGCATGGTAGCCGGATATTC
TTTTTCTCATGCACTTTTTACCTTTAGTTGATTATGTTTTTTTACTTGCGTTGGAGGGCT
TGGTTTCATTTGTTCATATCGACCAGGAAGACTTTGATGATTCTTATTTATGGTTGTTTT
TATTCTCTTGTATTTTAAGGAGATAATCGTTATAGCTGTTTATTTGTTTTCATATTTTTA
TATAGCCAACTATAGATCTTTGGTGGAGGTTGGTTGTTCTATTCTGTATTATACAAAGTA
ATCTAAAGCGGATTTACGCTTTCAACGATGGGAGTGCCTTTTTGCATATGTGTTTGCGCA
TACAAAGGCCAATCCTTTCTCTGCTCCGCGCATGCGCCCACCCGTTCGCTTGTCATCTCA
CCTGTACGCGGGTTATTCTATCGTTTTTTTTGGCTACATTTATGCGGTTGGGCAATTGAT
TGATTAAAAATATGCTTTCACCTAGCACTGGCTATATAGATTTGCATGGTTCCTCCTGCT
TTTCACTTTACCAGCTTTTAAGCTTCTTTATTGGCGGGCATATCAGATCCAGATTCGTTA
TTTTGGGATCCTTTTGCGGTTTATCAAGATTATTTGAATGTTCTTAGAATGTTAGTTGTT
TTATTCTTCACGGTTACGTTGTATCTTCGTTGTTATATCGTATGCGTTTGGGG-------
-CTGCATGGATCTCTTTCTCATGTTTCTAATTTTTCTGTGGCTTTGTCTTTATTAGT

#JCMCoptotermes_formosanus
GGCTCTCTATCCACAGATTGCTATCCTCCGATAGTTTTATAAAACTCAAAGAATAATTAC
TCCTTTCTATATCTATAAAATTCTGGCTTTCCTAGTTTACAGACAGCACTACCTACCTAC
CTGCCTCCTTTGGTAGTTATCTTTGGTGATAAAAACAACAATTTGACACTGTCCCAGGAC
CCTTATCCTTATGTATATGAACATAGAACTATCGCCGGACCTGCGTCGTTACGCAAATAT
GCGGCATTCTCTACCTCTGTGCATATCATCTAGTTTGCATCTAGACCTTATCTGCTATAC
CAATCTACGGCTTTCTGCATCATATGCCGAATAAACGCTTTCAGGTAATAGGTGCTTTCG
ACCTCAGCAAGGGCTCTTTTTTGTTGATTAATCAATGGCGAAATTATAGGTCTAACTGTC
GTGGGTGCATCTTTCTACATGCACGCTTATGGTAGTCTCCTGGGCAATTCTTTGGGGCAC
GTATACAACTCTTCGCGTCCTAATGGAAGACTGTCATGGTTGGGGGTTGCGTGAAAGCAC
CTACCGTTTTGCCTCATTCTATCCTTGCATGCGCATACCTGTCACTCTTTCTCACAACGG
TCAAAACCCTGGTTAAAAAAACGAAAATCCTTCACCTATTACGTAAGAATCTGGTTGCAT
ATATATCTCTTCATTTACCTAAGACCTACTCTGGGACCGAAATTACCCGCAACCCTGTAC
CCGTCAATCACCGATGTATTCT-TTGCTAGCATCTCGTCATCCAAAACTGGGGGTATGCC
TGTATTCATGCATCTTTATATCCACCGGGACCATTTACCATAACAGCATTTTGACATACA
AACGTATCTCTACTGATGGGCCGCCGTGAGACCTAATCTACGGCAATCTACGTGTTATTC
TTAATGGACTTTATTGTTTGGGCTGTCGGATGTGGACTCCTAGATCTATCGACGATTGGC
ACCGACAATTAAAGTATGTACGCCAGCTTGTATATTTTTATGTATCCATCTATGGGGTTG
GAATGCTGTCCCTATCTGGGCCCGAATGCTTCCCGATAAAAATAGTTTGCTCTCCCCTCC
TACCTCTCTGCAGGTGAAGGGGCGGACGGTGACGTTACCCCCTGCAGATGCCAGCGGGCT
CGTGATTGCATTTTCCTCATTGCGGGTTCTCATCTGGGCGTAATTATTCACACATAAATA
ACCAAAGATAACCGACGATCCCTTTGTTGTCGTGCATACGCTTCTCTTTCTTCCTCCGTT
TGCGGGCATACATCTCTACGACGAACTAAACTCTTTTGACCGCGGGGGGGACCATCT-TA
CACATTTTTGTTTTGGCACCGAGTTAATCTATCTCCGGTTGGATATTCCAATATTGCAGA
AGGGAAAAGAGCTTGGAATTGGATATTTGCATCTGCATGGTTCTGGTTGTGTTGGCCACA
ATTTACGTGGATGAGTGAACCGGCTATTACTCGCACATATATGCGTCCACGGATAAATTT
AGTGTTGCACATTAGGTCCATAAGGCACTGCTTGGCATGGTTGTTTCTTTACATGGGGCT
ACGGGTGTCTGCAATCTCATGAATATCTCAGAACTATAGTGTGCCATTCATAGTCTTCAT
GGGCGTTTGCATATGCGGTTATCATGTTCCCTTTACGGCTACATAACCAATGCTAAGCCA
TTGCGTATTTACGGGTAAATACTTTTCCCACATTCTGGCTGCGGATCCCGCGTATCGATA
CCGAGCTAACACTGAAATATTCTCATGGTCACATTCTTGTAGGTATATTTCTTTATATTG
GAAGATTCTCAACGCAATTTTTCCCCGCGACAAGTATCGACTCCCTCAGAGGGCTCCCAT
ATGACATTGTTTTTCAGACAGTCTATATATCTATATACACACGTTCTAATATGTACTTAT
CGAAAACAACAGCGTTATCTGAGGCAATATGAACACTGACATGCCCGCATATCTGTTTAT
GCATCCTCCTCGCTCTTACTATGAGAGTCAAACCACCTACCTAAGCGTGGCACATGTATG
AGTAGATATCGATTACAACGCTCTGAACGAAACGATGTCTCCATAATCCCATCGCTATGT
ACGCGCGAGTCTCATCTGACATCCAGCTGGGTAAACGAGCACCCGG-CGCTAACAACAGT
TTCATAGCGCCGGATCTTAGGCATGTCGAATTGGGCACCTTCAATGTAAAAAGCCTGCCC
TACGGGCATGGGCATGTACTTATGGCTATAATGTTCACTACATATCATGTGCGGAATACC
GGAGGACTACACTCAACAAATGTACAGGGTTCGTGGGATATTTTTATATTCGAGTTTTTT
TGCTCTTTTTGGCTTTTCAAGAGCTTCCCACATGATTGGTCACTGCCCCACGGATCACCT
TAACCCTCAGTCCCTCTAAACGCATCTCTGCTCGGGTACGTACTGGCCACAAGCTTTGAA
AAATTAGCAGCACCAGGCTTTTTACGTCTCTGGATTATTACGCCTCAGCTAGATAATGAG
CCCTTACATGCGATCGCTAGGTCACTTTTATGCACGGTTCAGGCTCAGTATATGGACACT
TTTACACTGCTCTCGCAGCGCCTCATTTCTCAACACATTGGTTGAGCGCGCTGTATGCAT
TGTGAGTGTTGCTTTCTTAATTCATTATGTGGGTTGTATTTGTTTGTGGGTGCTTCTACC
TTTGACGAGGTTTGGTAATCAATCGAAGGCCAAAAGTGGTTGTGGATCTCACCTTAGGAG
CATAGTTTTTCAGGACATATTCCCTGTTCTATATTTCCCGTTTGCTGTTTTGTCCTATTA
GGGTTATTCTTGATTGGTTTTCTGCTGACAGCTGGGTTAACGTATATGCGGTGTCTCAAT
CGGTATCTTTTGGGGCTCGGCTTGCCAACATTCTAGAGTAGTTGCTTATTTTTTCTTGTG
TTTGTTGAGTAAAGTTGTTATTCTGTTGCGATCAACGACCCTTGATTGCGAGGGATCGAT
TGTTCGGTTAAATGATAGGGGGGGGTTTCTTATTTTTGCGATAGCAGATCTTTATAGTTT
TTTTGATATTTTTGGAGTTTTTCTTTTTTATTGGTCGGGACTTCCCGTTCGTATTGCTGA
AAGTTTTCCCTTCTTGCCCATATTTATTCATAACCTTATTTATATATCTGCTCACATGTG
GGCATGGGGCTAACAACTCATCGAAATCTACTATCTCATAACAACGGTGATCCCCTTCTG
GTTTTCCAATGATATA--CACATACATATCTTCACGCGTATTTACACTCAAAAAGAAGAG
AGAAAAGTCCCTTGATGGGTTGACCCTCCTTTCTCCGTTTTCTATGCGTATTTATATTTG
AGTGAATGCCTCTCTCCGAGTATTCTAGGCTGTCTTTAGTTTGATTGGTCTATATGTTTC
TGTACATTTTATGACTTAGAGATGGTTCTTCTTTAATTTTTGAAGAGCTATCCACTTTTC
TATTTGGTGGGTACACCGACGATCAGCGGGTTATTTTTTTAACTTTTGCTCCTCCTTTTT
TGCTTTTGTAGATCCATTTTTGTCATTTGCTCCAGGCCAGTGAGCCCGTTCGGTCATATT
TGCGGGTTTTTAACTGGGGTAGGTTCTCGGGATGTTGCTGTTTGGTTGTGGGGTTTTGTA
GTTTTTGATCGCAACGATTAATCTTATGCTATCTCGTGCCAATGGATGTATGGGGATATA
CATAATATGGGGTTGAGTCTTGCTTATATGCCAGGCTTGTCTCGGCTTTTGCTTCAAATT
CTAGACGTTGGAGCGAGTTTTGTAAAGGGTTATAACTATCCAGATGCATTGTGTTTTTTA
GGCTGAAATGCGCCCCCTCCTAACTCTGGGAATGGTTTTAGAGTTGTTCATTTATTTGTT
TTTTCTTTTAGGCGCTAACCTTAATTATCTAAGCACAGGTGTCTTGGTAGTCGGATTTTT
TTTTTTTCATGCATTTTGTACTTTTAGTTGATTGTGTTTTTTTATTTTCGTTGGAGGTCT
TGGCTTCGTTTGTTCATATCGAGCAGGAAGATTTTGATGATTCTTTTTTATGGTTGTTTA
TATTCTCCTGTATTTTAAGGAGATAATCGTTATTCTTGTTTATTTGTGTTCATATTTTTA
TGTAGCCAAATATAGATTTTTGGTGGAGGTTGGTTGTTCTACTTTGTATTATACAAAGTA
GTCTAGGGCGGATTTACGTTTTCAACGATGGGAGTGCTTTTATGTATCTGTGTTTGCGCA
TACAGAGGCCAATCCTTTCTCTGTTCCGCGCATGCGCCCACCCGTTCGCTTGTCATCTCA
CTTGTACGCGGGTTATTTTATCGTTTTTTATGGTTACATTTATGCGGCTGGGCAATTGAT
AGATTAAAGATATGCTTTCACTTAGCATTGGCTATATATACATTCATGGCTTCGGTTGCT
TTTCATTTTACCAGCTTTTAAGCTTTTTTATTGGCGGGGGTATCAGATCCAGAATCGTTA
TTTTGGGATCCTTTTGCGGTTTATCAAGATTATTTGAATTTTCATAGAAGTTTGGTTATT
TTTTTGTTCACGGTTACGTTGTATCTTCGTTTTTAT--TATATTCGTCTGGGGAGTCTTA
TCTGCATGGATATCTCTATCATGTTTCTAATCTTTATATGGATCTGTCTTTATTAAT

#JCMDinocras_cephalotes
GGCTTTCTATCCCTGTTATGCTATCCTCCGTGAAAAATTTATACCTCACTGATTAATTAT
TCTTTTTCCTATCTTTAAAATTTTGGTTTTCCTAATTTACAGACAGCACTACCTACCTTC
CTGCCTCCCTTGTTAGTTATATTAGGTGATAACAACCACAATTTGCCACTGTCCCAGGAC
CCCTATCCTTATGTTGATGAACATAGAAATATCGCCGGACCTGCGTCGCTGCGCAAATAT
GCGGCACTCTCTACCTCTGTGCATATCATCTAGTTTGCGTTTAGACCTTAGCTGTTGGGT
CAATATACGGCTTTCTACATCATTACGCCAGTGATTGCTTAAAGATAATAGGTGCTCTCG
ACCTCAGCAAGGGCTCTTTTTTATTGCTTAGCCAACGGCGGGATTATAGGTCTAACTGAT
GTGGGTATATCTTTCTGTATGGACGCTTATGGTAGTCTCCTGGGCAATTCTTTGGGGCAC
GTATACAACTCTTCGCGTCCTACTGGATGACTGTCATGGTTGGGGGTTGCGTGAAAGCAC
CTACCGTTTTACTTCATTGTCTCCTTATGTGCGCGCGTATGTCACTCTTTCTCACAACGG
TCAAAACCTTGGATAAAGGAGTGAAAATCCTTCACCTATTTCTTAAGAATGTGGTTTTGT
TTATATGCCTACATCTACCTCTGACCTAATTTGGGACCGAAATTACCCGCAACCCTGTAC
CCGTCAATCACCGATGTATTCT-TTGCTAGCATCTCGTCATCCAAAACTGGGGGTATGCC
TGTCTTCATGCATATATATCTCCTTCGGGACCATTTACCATAACAATCTTTTGACCTCTG
TATATATTTTTACTGATGGGCCGCCGTGAGACCTAATCTGTGGCACTCTACGTTTTATTT
CTAATGGACTTTATTATTTGGGCTGGCGGATGTGGACTCCTAGCTTTATCGGCGACTGGC
ACCGACAATTAAAGTATGTACGCCAGCTTGTATATTTTTATGTATCCATATATGGGGTTG
GAATGTTGTCCCTATCTGGGCCCGAATGCTTCCCGATAAAAATAGTTTGTTCTCCCCTCC
TACCTCTCTGCAGGTGAAAGGGCGGACGGTGACGTTACCCCCTTCGCATGCCAGCGGGCT
CGTGAATGCATTTTCCTCACTGCGGGTTCTCATCTGGGCGTAATTATACACGTATAAATC
GTCGCGGATACCTGACGATCCCTTTGTTGGCGTGCATACGCCTCTCTCTCTTCCTCCGTC
TGCGGGCATACATTTCTACGACGAACTAAACTCTTTTGACCGCGGGGGGGACCATTT-TA
CACATTTTTGTTTTGGCACCGAGTTAATTTATCTCCGGTTGGTTATTCCAATATAGCAGA
AGGGAAAAGAGCTTGGTCTTGGATATTAGCATCTTCATGGTTCTGGTTGTGTTGGCCACA
ATTTACGTGGATGAGTGAACCGGCTATTACTCGCACATATATGCGTCCACGGATAAATTT
AGTGCTGCACCTCAGGTCCATAAGCCGCCTCTTGGCCTGGTTGTTTCTTTACATGGGGTT
ACGGGTGTCTGCAATCTCGTGAATATTTCAGAACTATAGTGTGCCATTCATAGTCTTCAT
GGGCGTTTGCATATGGGGTTATCATGTACCCTTTACGGCTACATAACCCTTGTTAAATCA
TTGCGTATTTCTGGGTAAATACTTTTCCCACATTTTGGCTGCGGATCCCGCGTATCGATA
CCGAGCTAACACTGAAATGTTCTCGTGGTCACATTCTTGTGGGTATATTTCTTTATGTTG
GAAGATATACAACGACGTTTTTCCCCGCGACAAGTAGCGACTCCCTCAGAAGGCTCCCCT
ATGACACTACTTTTCAGACAGCCTTTATTTATATACACACTTGTAGTATTATGCACCTTT
TTAAACAGATCACGTACTCTGAGGCAACATGAGTATTGACATTTCCGCATACCTATTTAT
GCCTCCTCCTCGCTCTTACTCTGAGAGTAGAGCCTCATACCTAAACATGGCACATGTATG
AGTAGATATCGATTAACACGCTCTGAGTGAAACGGCGTCTCCATAAACCAATCGATTTGT
ACGCGCGAGTCTCATCTGACGTCCGCCTGGGTAAGTGAGGACCCGG-CGCTAACAACAGT
TTTCTAACGCCGGGTTATAGGCATGTCGAATTGGGCACCTACACTGTGACAAGCCTGCCC
TACGGGCATGGGCTTGTACGTTCGGCTGTAATGTTCATTACATCTCATGTGCGGAATACC
GGAGGACTTCACTCAACTACCGTACCTGGCTCGTGGGATATCTTTATACTCGAGTTTTTT
TATAGTTTTTGGCTTTTCAAGAGCTTCCCACGGGACTGGGCATTGCCCCGCGGATATCCT
TAACCCTCAATCCCTTTAAACGCATCTCTGCTCGGGTACGTACTGGCCACAAGCTATGAA
AAACAACCATCCTCAGGCTTTTTACGTATTTGGATTATTTCATCTCAGCTAGATAATGAG
CCCTTACATTCGAGCGTTAGGTCACTTTTGTGCACGGTTCAGGCTCAGTATATGGACACT
TTTCTGTTGTTCTCGCAGGCGTTCATTTCTCAACACATTGGTTGAGCGCGCTGTATGCAT
TGTGAGTGTTGCTTTCTTAATTCATTATGTGGGTTGTATTGGTCTGTGGGTGCTTTTACT
TTTGACGAAGTTTGGTAATCAATCGAAGGCCAAAAGTGGTTGTGGATCCCACCTTAGGAG
CATAATTTTACAAGACAACTACCAGTTTCTATATTTCCCATGTACTGATGTACCCTATTA
GGGTTTAATTTAGTTGGTTTTTTTGTGACAGTTGGGTTAACGTATATGCGGTGTCTCAAT
CAATAGCTTTTGGGGCTCGGGGTGCCAACATTCTAGAGTAGTTGCTTATTTCTTCTTGTT
TTTATCAGGTATGAGTGTTGCTCTGTTGCGAACAACGACCCTTGATTGCGAGGGATCGAC
TGTTCGGTTAAGTGATAAGAGGGGGTTGCTTATTTCTGGGATAGCAGATTTTTATAGATT
TTTAGGCGTTTCTGGTGCTATGCTTGCTTGTTGGTCGGGACTTCCCGTTCGTATTGCTGA
AAGTTTTCCCTGCTTGCCCTTATCTCTTCTTGAATTTGCGCACATATTGTTTCGTCTGTG
GTCCTGGGGTTAACAACTCCTCGAAATTTGCTATCTCATAACACTGGTGATCCCCTTCTG
GTTCTCCAATGGTATATGCTCATTTCTATATTGAGGTGTATATCTGCTCAAAATCATACC
GGAAAAGTCCCTTGATGGGTTGACCCTCCTTTCCTCGTTTTTTATGCGTATTTTTATTTG
AGTGAATGCCTCTCTCCGAGTTTTCTAGGTTATTTTTAGTTTGATTGGCCTATGTTTGTT
TTTATTTCTTATGACTTAGTCGTAATTTTATTTTATTTTTTGAAGAGTTATCCACTTTTT
TATTTGGTGGGTACACCGACGCTCAGCGGGTTATTTTTTTAACTTTTGCTCTTCCTTTTT
TGCTTTTGTAAATCCATTTTTGTCATTTGTTCCAAGCCAGTGAGCCCGTTCGGTCATATT
TGCGGGTCTTTAATTGGGGTAGGTTTTCGAATTGTTGGTGGATAGTTGTGGGGGTTTGTA
GTTATTGTTCGCAACGATTAAGCTTATGCTATCTCGTGCCAATGGATGTCTGGGGTTATA
CATACTATGGGTTTGGGTCTTGCCTATATGCCAGGTTTGTCTCGGTTTTTGTTGCAAATA
CTAGACGGCGGAGCGAGTTTTATAACGGGTTATAATTATCCAGATACTTTGTGTTTTCTA
GTCTGAAATGCGCCCCCTCCTAATTTTAGGAATAGTTTTAAAGTTGTGCATTTATTTGCT
TTTTCTTTTAGGCGCTAACTTTATTTATCTAAGCACAGGTGGCTCGGTAGTCGGATATTC
TTTTTTTCATGCATTTTTTACCTTTAGCTGATTATGTTTTTTTACTTTCGTTGGAGGGCT
TGGTTTCATCTGTTCATATCGACCAGGAAGATTTTGATGATTCTTATTTATGGTTGTTTT
TATTCTCTTGTATTTTAAGCAGATAATCGTTATTTCTGTCTATTTGTCTTCATATTTCTA
TATAGCCAATTATAGATCTTTGGTGGAGGCTGGCTGTTCTATTTTGTATTATACAAAGTA
ATCTAAAGCGGATTTACGCTTTCAACGATGGGAGTGCTTTTTTGCATTTGTGTTTGCGCA
TACAAAGGCCAATCCTTTCTCTGTTCCGCGCATGCGCCCACCCGTTCGCTTGTCATCTCA
CTTGTACGCGGGTTATTTTATCGTTCTTTTTGGTTACATTTATGCGGTTGGGCAATTGAT
TGATTAAAAATATGCCTTCACTTAGCATTGGTTATATAGATTTGCATGGTTCCAATTGCT
TTTCACTTTACCAGCTTTTAAGCTTTTTTATTGGCGGGCATATCAGATCCAGAATCGTTA
TTTTGGGATCCTTTTGCGGTTTATCAAGATTATTTGAATGTTCTTAGAATTTTGGTTGTT
TTATTTTTCACGGCTACGTTGTATCTTCGTTGCTATAACCTATGCGTTTGGGGAGATCTA
GCTGCATGGTTATCTCTCTCATGTTTCTAATCTTTTTGTGGCTTTGTTTTTATTAGT

#JCMKC952026Cryptoperla
GGTTTTATATCCTCGTTATGCTATCCTCCGTGAAAAATTTTTACCTCAAAGATTAATTAT
TCTTTTTCCTATTTTTAAAATTTTGGCTTTCCTAGTTTACAGTCAGCATTGTATACCTAG
TTGCCTCCTTTGTTAGTTATATTAGGTGATAACAACCACAATTTGCCACTGTCCCAGGAC
CCCTATCCTTATGTTGATGAACATAGAAGTATCGCCGGACCTGCATCGCTGCGCAAATAT
GCGGCACTCTTTACTTCTGTGCATATCATCTAGTTTGCGTTTAGACTTTAGCTGTTGGGT
CAATGTACGGTTTTCTGCATCATAACGCCAATGATTGCTTAAAGGTAATAGGTGTTTTCG
ACATCAGCAAGGGCTCTTTTTTATTGTTTATTCAACGGCGGGATTATAGGTCTAACTGAT
ATGGGTATATTTTTCTGTATGGACGCTTATGGTAGTCTCCTGGGCAATTCTTTGGGGCAC
GTATACAATTCTTCGCATCCTATTGGATGATTGTCATGGTTGGGGGTTGCGTGAAAGCAC
TTACCGTTTTACTTCATTCTTTCCTTATGTACGCGCGTATATCACTTTTTCTCACAACGG
TCAAAACCTTGGTTAAAGGAACGAAAATCCTTCACCTATTACTTAAGAATGTGGTTTTGT
TTATATATTTACACCTACCTTTGACCTAATTTGGGACCGAAATTATCCGCAACCTTGTAC
CCGTCAATCACCGATGTATTCT-TTGCTAGCATTTCGTCATCCAAAACTGGGGGTATGCC
TGTCTTCATGCATTTTTATCTCCTTCGGGATCATTTACCATAACAATCTTTTGTCATCTG
TATGTATTTCTACTGATGGGCCGCCGTGAGACCTAATCTGTGGCAATTTACGTTTTATTC
TTAATGGACCTTATTATTTGGGCTGTCGGATGTGGACTCCTAGCTCTATCGGCGATTGGC
ACCGACAATTAAAGTATGTACGCCAGCTTGTATATTTTTATGTATCCATATATGGGGTTG
GAATGTTGTCCCTATCTGGGCCCGAATGCTTCCCGATAAAAATAGTTTGTTCTCCCCTCT
TACCTCTCTTCAGGTGAAAGGGCGGACGGTGACGTTACCCCCTTCGCATGCCAGCGGGCT
CGTGAATGCATTTTCCTCACTGCGGGTTCTCATTTGGGCGTAATTATACACGTATAAATC
GTCGCGGATACCTGACGATCCCTTTGTTGTCGTGCATACGCCTTTCTCTCTTCTTCCGTT
TGCGGGCATACATTTTTACGACGAACTAAACTCTTTTGACCGCGGGGGGGACCATCT-TA
CACACTTTTGTTTTGGCACCGAGTTAATTTATCTCCGGTTGGTTATTCCAATATAGCAGA
AGGGAAAAGAGCTTGGTCTTGGATATTAGCATCTTCATGGCTTTGGTTGTGTTGGCCACA
ATTTACGTGGATGAGTGAACCGGCTATTACTCGCACATATATGCGTCCACGGATAAATTT
AGTGTTGCACCTCAGGTCCATATCCCGCCTCTTGGCTTGGTTGTTTTTTTACATGGGGCT
ACGGGTGTCTGCAATCTCCTGAATATCTCAGAACTATAGTGTGCCATTCATAGTTTTCAT
GGGCGTTTGCATATGCGGTTATCATGTACCTTTTACGGTTTCATAACCCATGACAAATCA
TTGCATATTTTTGGGTAATTACTTTTCCCACATTTTGGTTGCGGATCCCGCGTATCGATA
CCGAGCTAACACTGAAGTGTTCTCATGGTCACATTCTTGTGCGTTTTTTTCTTTATATTG
GAAGATATACAACGGTGCTTTTCCCCGCGACAAGTAGCGACTCCCTCAGAAGGCTCCCCT
ATGACACTATTTTTCAGACAACTTATATTTATATATACACTTGTAGTATTCTGCACCTTT
TTAAAAAAATAACGTATTCTGAGGCAACATGAGTATTGACATTTCCGCGTACTTATTTAT
GCCTCCTCCTCGCTCTTATTTTGAGAGTAGAGCCACATACCTAAACATGGCACATGTATG
AGTAGATATCGATTTTCACGCTTTGAGTGAAACGGCGTCTCCATAAACCAATCGATCTGT
ACGCACGAGTCTCATCTGACGTCCGCCTGGGTAAGTGAGCACCCGG-CGCTAACAACTCT
TTTATAACGCCGGCTTTTTGGCATGTCGAATTGGGCACCTACATTGTGACAAGCCTGCCT
TACGGGCATGGGCCTGCACGTTCGGTTGTATTGTTCATTACATATCATGTGCGGAATACC
GGAGGACTTCACTCAACCACCGTACTTGGCTCGTGGGATATCTTTATGTTCGAGTTTTTT
TATTCTTTTTGGCTTTTCAAGAGCTTCCCGCTCGACTGGGCATTGCCCCGCGGATATCCT
TAACCCTCAATCCCTTTAAACGCATTTTTGCTCGGGTACGTACTGGCCACAGGTTATGAA
AAACAAGCAGCCTCAGGTTTTTTACGTATTTGGATTATTACATCTCAGCTAGATAATGAG
CCCTTACATTCGAGCGTTAGGTCACTTTTATGCACGGTTCAGGTTCAGTATATGGACACT
TTTCTATTGTTATCGCAAAGCAGCATTTCGTAACACATTGGTTGAGCGCGCTGTATGCAT
TGTGAGTGTTGTTTTTTTAATTCATTATGTGGGTTATATTGGTTTGTGGGTGCTTTTACT
TATGACGAAGTTTGGTAATCAATCGAAGGCCAAAAGTGGATGCGGATCCCACCTTTGGAG
CATAATTTTACAAGACAACTACCGTTTTCTATATTTCCCGTTTAGTGATATGTCCTAATA
CGGGTTAAGTTAGTTGGTTTTTTTGTGACAGTTGGGTTAACGTATATGCGGTGTCTCAAT
CAATAGCTTTTGGGGCTCGGGGTGCCAACATTCTAGAGTAGTTGCTTATTTTTTCTTGTT
TTTGTGGAGTATGAGTGTTGCTCTGTTGCGAACAACGACCCTTGATTGCGAGGGATCGAT
TGTTCGGTTAAGTGATAAGAGGGGGTTGCTTATTTTTGCGATAGCAGATTTTTATAGATT
TTTGTATATTTTTGGTGATATTCTTTTTTATTGGTCGGGACTTCCCGTACGTATTGCTGA
AAGTTTTCCTTTCTTGCCCTTATCTATTCATGATTTTATATTTGTATATAGTCATTTATG
GTCATGGGGTTAACAACTCATCGAAATCTGCTATCTCATAACATTGGTGTTCCCCTTATG
GTTTTCCTTTGATATATGCTCATCTCTATCTGCACGTGTATATCTGCGCAAAACCATATC
GGAAAAGTCCCTTGATGGGTTGACCCTCCTTTCCTCGTTTTTTATGCGTATTTCTATTTG
AGTGAATGCTTTTCTCCGAGTTTTCTAGGTTATCTTTAGTTTGATTGGTCTATATTTGTT
TTTATTTTTTTTGACTTAGGTACAAATTTGGTTTATTTTTTGAAGAGTTATCCACTTTTT
TATTTGGTGGGTACACCGACGTTCAGCGGGTTATTTTTTTAACTTTTGCTCCTCCTTTTG
GGCTTTTGTAAATCCATTTTTGTCATTTGTTCCAAGCCAGTGAGCCCGTGCGGTCATATG
TGCGGGTCTTTAATTGGGGTAGGCTTTCGTATTATTGATAGATAGTTGTGGGGTTTTGTA
GTTATTGTTCGCAACGAGTAAGCTTATGCTATCTCGTGCCAATGGATGTTTGGGGTTATA
CATACTATGGGTTTGGGTCTTACTTATATGCCAGGTTTGTCTCGGTTTTTGTTGCAAATT
CTAGACGATGGAGCGAGTTTTGTAAAAGGTTATAATTATCCAGATGCTTTGTGTTTTTCA
GTCTGAAATGCGCCCCCTCTTAATTTTAGGAATAGTTTTAAAGTTGTGGATTTGCTTAGC
TTTTCTTTTAGGCGCTAACTTTATTTATCTAAGCACAGGTGTGATGGTAATCGGATACTG
TTTTTTTCATGCACTTTTTACTTTTAGTTGATTATGTTTTTTTACTTTCGTTGGAGGGCT
TGGTTTCATTTGTTCATATCGAGCAGGAAGATTTTGATGATTCTTATTTATGGTTGTTTT
TATTCTCTTGTATTTTAAGCAGATAATCGTTATATTTGTTTATTTGTTTGTATATTTCTA
TATAGCCAATTATAGATTTTTGGTGGAGGTTGGTTGTTCTATTCTGAATTATACAAAATA
ATCTAAAGCGGATTTACGCTTTCAACGATGGGAGTGCTTTTATGCATTTGTGTTTGCGCA
TACAAAGGCCAATCCTTTCTCTGTTCCGCGCATGCGCCCACCCGTTCGCTTGTCATCTCA
CTTGTACGCGGGTTATTTTATCGTTTTTTATGGTTACATTTATTCGGTTGGGCAATTGAT
TGATTAAAAATATGCCTTCACTTAGCATTGGTTATATAGATTTGGATGGTTCCAATTGCT
TTTCACTTTACCAGCTTTTAAGCTTTTTTATTGGCGGGCATATCAGATCCAGAATCGTTA
TTTTGGGACCCTTTTGCGGTTTATCAAGATTATTTGAATGTTCTTAGAATTTTACTTTTT
TTATTTTTCACGGTTACGTTGTATCTTCGTTGTTATATCTGATGCGTTTGGGGAGTTTTA
GTTGCATGGTTATTTTTACCATGTTTCTAATCTTTTTGTGGCTTTGTTTTTATTAGT

#JCMPteronarcys_princeps
GGCTACCTATCCTCATTATGTTATCCTCCGTGAAAAATTTTTACCTCAAAGATTAATTAT
TCTTTTTCTTATTTTTAAAATTCTGGCTTTCCTAGTTTACAGTCAGCATTACTTACTTGC
TTGCTTCCCTTGTTAGTTATATTAGGTGATAACAACCACAATTTGCCATTGTCCCAGGAC
CCTTATCCTTATGTTGATGAACATAGAAGTATCGCCGGACCTGCGTCGTTGCGCAAATAT
GCGGCATTTTCTACTTTTGTGCATATCATCTAGTTTGCGTTTAGACTTTATCTGTTGTGT
CAATGCACGGTTTTTTGCATCATAACGCCAATGATTGCCTTCAGGTAATAGGTGCTTTCG
ACCTCAGCAAGGGCTCTTTTTTATTGCTTACTCAACGGCGGGATTATAGGTCTAACTGAT
ATGGGTATATTTTTCTGTATGGACGCTTATGGTAGTTTCCTGGGCAATTCTTTGGGGCAC
GTATACAATTTTTCGCGTCCTACTGGATGAATGTCATGGTTGGGGGTTGCGTGAAAGCAC
TTACCGTTTTACTTCATTGTTTCCTTATGTGCGCGCGTTTATCATTCTTTTTCACAACGG
TCAAAACCTTGGTTAAAGGAGTGAAAATCCTTCACCTATTACTTAAGAGTGTGGTTTTGT
TTATATATTTACCTTTACCTCTGACCTAATTTGGGACCGAAATTATCCGCAACCCTGTAC
CCGTCAATCACCGATGTATTTT-TTGCTAGCATTTCGTCATCCAAAATTGGGGGTATGCC
TATTTTCATGCATTTTTATCTCCTTCGGGATCATTTACCATAACAATATTTTGTTTTTTG
TATGTATTTTTACTGATGGGCCGCCGTGAGACCTAATCTGTGGCAATTTACGTTTTATTC
TTAATGGACTTTATTATTTGGGCTGTCGGATGTGGACTCCTAGCTTTATCGGCGATTGGC
ACCGACAATTAAAGTATGTACGCCAGCTTGTATATTTTTATGTATCCATATATGGGGTTG
GAATGTTGTCCTTATCTGGGCCCGAATGCTTCCCGATAAAAATAGTTTGTTCTCCCCTCC
TACTTCTTTGCAGGTGAAAGGGCGGACGGTGACGTTACCCCCTTCGCATGCCAGCGGGCT
CGTGATTGCATTTTCTTCATTGCGGGTTCTCATTTGGGCGTAATTATACACGTATAAATC
GTCAAGGATACTTGACGATCCTTTTGTTGGCGTGCATACGCCTCTTTCTTTTCTTCCGTT
TGCGGGCATACATCTCTACGACGAACTAAACTCTTTTGACCGCGGGGGGGACCATCT-TA
CACACTTTTGTTTTGGCACCGAGTTAATTTATTTCCGGTTGGCTATTCCAATGTAGCAGA
AGGGAAAAGAGCTTGGGCTTGGATATTAGCATCTTCATGGTTTTGGTTGTGTTGGCCACA
ATTTACGTGGATGAGTGAACCGGCTATTTCTCGCACATATATGCGTCCCCGGATAAATTT
AGTGCTGCACTTCAGGACCATAAGCCGCCTTTTGGCATGGTTATTTCTTTACATGGGGTT
ACGGGTGTCTGCAATCTCTTGAATATTTCAGAACTATAGTGTGCCATTCATAGTTTTCAT
GGGCGTTTGCATATGCGGTTATCATGTACCTTTTACGGCTACATAACCCATGTTAAATCA
TTCTACATTTATGGGTAAATACTTTTCCCACATTTTGGTTGCGGATCCCGCGTATCGATA
CCGAGCTAACACTGAAGTGTTCTCATGGTCATATTCTTATGGGTATATTTGTTTATGTTG
GAAGATGCGCAACGATGCTTTTCCCCGCGACAAGTAGCGATTCCCTCAGAAGGCTCCCTT
ATGACATTACTATTCAGACAGCCTTTATTTATATATACGTCTGTAGTAGTATGCACTTTT
TAAATCAACTGACGTTTTCTGAGGCAACATGAACGTTGACATCTCCGCATACCTCTTTAT
GCTTCCTCTTCGCTCTTATTCTGAGAGTGCTACCACCTACTTAAACATGGCACATGTATG
AGTAGATATCGATTCTAACGTTTTGAGTGAAACGGCGTCTCCATAAACGAATCGATCTGT
ACGCGCGAGTTTCATCTGACGTCCGCCTGGGTAAGTGAGCACCCGG-CGCTAACAACCAT
TACCTCTCGCCGGTTTTTTGGCATGTCGAATTGGGCACCTACACTGTGACAAGCCTGCCT
TACGGGCCTGGGCTTGTACGTTCGGCTCTAATGTTCACTACATATCATGTGCGGAATACC
GGAGGACTTCACTCAACTACCGTACTTGGTTCGTGGGATATTTTTATGTTCGAGTTTTTT
TTTTCTTTTTGGCTTTTCAAGAGCTGCCCACACGATTGGGTATTGCCCCGTGGATATCCT
TAACCTTCAATCCCTCTAAACGCATCTTTGCTCGGGTACGTACTGGCCACAGGCTATGAG
GAACAAGCAAGCTCAGGCTTTTTACGTATTTGGATTATTACATTTCAGCTAGATAATGAG
CCCTTGCATTCGAGCGTTAGGTCACTTTTGTGCACGGTTCAGGTTCAGTCTATGGACACT
TCTCTATTGCTATCGCAGCTCTTCATTTCGTAACACATTGGTTGAGCGCGCTGTATGCAT
TGTGAGTGTTGTTTTTTTAATTCATTATGTGGGTTATATTGGTTTGTGGGTGCTTTTACT
TTTGACGAAGTTTGGTAATCAATCGAAGGCCAAAAGTGGTTGCGGATCCCACCTTTGGAG
CATAATTTTACAAGACAACTACCGTACTCTATATTTCCCATTTAGTGATATATCCTATTA
GGGTTTTACTTAATTGGTTTTTTTCTGACAGTTGGGTTAACGTATATGCGGTGTCTCAAT
CAATAGCTTTTGGGGTTCGGGGTGCCAACATTCTAGAGTAGTTGCTTATTTTTTCTTGTT
TTTATGGGGTATGAGTGTTGCTCTGTTGCGAACAACGACCCTTGATTGCGAGGGATCGAC
TGTTCGGTTAAGTGATAAGAGGGGGTTGCTTATTTTTGCGATAGCAGATTTTTATAGATC
TTTGTGTATTTTTGGTGTTATTCTTATTTATTGGTCGGGACCTCCCGTTCGTATTGCTGA
AAGTTTTCCTTTCTTGCCCTTATTTCTTCATGAATTTATGCTTGCATATTTTCGTATATG
GTCTTGGGGCTAACAACTCTTCGAAATCTGCTATCTCATAACATTGGTGTTCCCCTTATG
GTTCTCCAATGATATATGCACATATATACCTTCATATGTATTCTTGCTCAAAATCATATC
GGAAAAGTCCCTTGATGGGTTGACCCTCCTTTCTTCGTTTTTTATGCGTATTTTTATTTG
AGTGAATGCCTCTCTCCGAATCTTCTAGGCTATTTTTAGTTTGATTGGTTTATATATATT
TTTATTTCTTATGACTTAGACATAATTTTATTTTATTTTTTGAAGAGTTATCCACTTTTT
TATTTGGTGGGTACACCGACGTTCAGCGGGTTATTCTTTTAACTTTTGCTCTTCCTTTTT
TGCTTTTGTAAATCCATTTTTGTCATTTGCTCCAAGCCAGTGAGCCCGTTCGGTCATATT
TGCGGGTTTTTAACTGGGGTAGGTTTTCGAATTGTTGGTGGATAGTTGTGGGGGTTTGTA
GTTATTGTTCGCAACGACTAAGCTTATGCTATCTCGTGCCAATGGATGTCTGGGGCTATA
CTTAGTATGGGTTTGGGTCTTACTTATATGCCAGGCTTGTCTCGATTTTTGTTGCAAATT
CTAGACGTTGGAGCGAGTTTTATAAAAGGTTATAATTATCCAGATACTTTGTGTTTTTTA
GTCTGAAATGCGCCCCCTCTTAATTTTAGGAATAGTTTTAAAGTTGTGGATTTATTTAGT
TTTTCTTTTAGGCGCTAACTTTATTTATCTAAGCACAGGTGTGATGGTATCCGGATATTT
TTTTTTTCATGCATTTTTTACTTTTAGCTGATTATGTTTTTTTACTTTCGTTGGAGGGCT
TGGTTTCATTTGTTCATATCGACCAGGAAGATTTTGATGATTCTTATTTATGGTTGTTTT
TATTCTCTTGTATTATAAGCAGATAATCGTTATATTTGTTTATTTGTTTTCATATTTCTA
TATAGCCAACTATAGATTTTTGGTGGAGGTTGGTTGTTCTATTTTGTATTATACAAAGTA
ATCTAAAGCGGATTTACGCCTTCAACGATGGGAGTGCTTCTTTGCATTTGTATTTGCGCA
TACAAAGGCCAATCCTTTCTCTGTTCCGCGCATGCGCCCACCCGTTCGCTTGTCATCTCA
CTTGTACGCGGGTTATTTTATCGTTTTTTTTGGTTACATTTATGCGGTTGGGCAATTGAT
TGATTAAAAATATGCTTTCACTTAGCATTGGTTATATAGATTTGCATGGTTCCAACTGCT
TTTCATTTTACCAGCTTTTAAGCTTTTTTATTGGCGGGCATATCAGATCCAGAATCGTTA
TTTTGGGATCCTTTTGCGGTTTATCAAGATTATTTGAATGTTCTTAGAAGTTTAGTTATT
TTATTTTTCACGGTTACGTTGTATCTTCGTTGTTATATCTTATGCGTTTGGGGAGTTTTA
GTTGCATGGCTATTTTTCTCATGTTTCTAATTTTTTTGTGGCTTTGTTTTTATTAGT

#JCM_Apteroperla_tikumanaATP6
GGTTACCTATCCTCATTATGTTATCCTCCGTGAAAAATATTTACCTCAAAGATTAATTAT
TCCTTTTCTTATTTTTAAAATTCTGGTTTTCCTAGTTTACAGTCAGCACTACTTACCTGC
CTGCTTCCCTTGTTAGTTATATTAGGTGATAACAACCACAATTTGCCACTGTCCCAGGAC
CCCTATCCTTATGTTGATGAACATAGAAGTATCGCCGGACCTGCGTCGTTGCGCAAATAT
GCGGCACTCTCTACCTCTGTGCATATCATCTAGTTTGCGTTTAGACCTTATCTGTTATAT
CAATGCACGGTTTTTTGCATCATAACGCCAATGACTGCTTACAGGTAATAGGTGCTCTCG
ACTTCAGCAAGGGCTCTTTTTTATTGCTTATTCAATGGCGGGATTATAGGTCTAACTGTT
GTGGGTATCTTTTTTTGTATGGACGCTTATGGTAGTCTCCTGGGCAATTCTTTGGGGCAC
GTATACAATTTTTCGCGTCCTACTGGACGACTGTCATGGTTGGGGGTTGCGTGAAAGCAC
CTACCGTTTTACATCATTCTCTCCTTATGTGCGCGCACATATCACTTTTTCTCACAACGG
TCAAAACCTTGGTTAAAGGAGTGAAAATCCTTCACCTATTAGTTAAGAATGTGGTTCTGT
TTGTATATTTACCTTTACCTTTGACCTATTCTGGGACCGAAATTACCCGCAACCTTGTAC
CCGTCAATCACCGATGTATTCT-TTGCTAGCATCTCGTCATCCAAAATTGGGGGTATGCT
TGTTTTCATGCATCTATATCTCCTTCGGGATCATTTACCATAACAATCTTTTGTCTTTTG
TATGTATTTTTACTGATGGGCCGCCGTGAGACCTAGTCTGTGGCAACCTACGTCTTATTC
TTAATGGACTTTATTATTTGGGCTGGCGGATGTGGACTCTTAGTTTTATCGGCGACTGGC
ACCGACAATTAAAGTATGTACGCCAGCTTGTATATTTTTATGTATCCATATATGGGGTTG
GAATGCTGTCCCTATCTGGGCCCGAATGCTTCCCGATAAAAATAGTTTGTTTTCCCCTCC
TACTTCTTTGCAGGTGAAAGGGCGGACGGTGACGTTACCCCCTTCGCATGCCAGCGGTCT
CGTGACTGCATTTTCCTCACTGCGGGTTCTCATCTGGGCGTAATTATACACGTATAAATC
GTCAGGGATACTTGACGATCCCTTTGTTGGCGTGTATACGCCTCTCTCTTTTCCTCCGTT
TGCGGGCATACATTTCTACGACGAATTAAACTCTTTTGACCGCGGGGGGGACCATCT-TA
CACATTTTTGTTTTGGCACCGAGTTAATTTATTTCCGGTTGGCTATTCCAATATAGCAGA
AGGGAAAAGAGCTTGGTCCTGGATATTAGCATCTTCATGGCTTTGGTTGTGTTGGCCACA
ATTTACGTGGATGAGTGAACCGGCTATTACTCGCACATATATGCGTCCACGGATAAATTT
AGTGATGCACCTCAGGTCCATAAGCCGCTTTTTGGCTTGGTTGTTTTTTTACATGGGGTT
ACGGGTGTTTGCAATCTCGTGAATATCTCAGAACTATAGTGTGCCATTCATAGTTTTCAT
GGGCGTTTGCATATGCGGTTATCATGTACCTTTTACGGCTACATAACCCATGCTAAATCA
TTTGATATTTTTGGGTAATTACTTTTCCCACATTTTGGCTGCGGATCCCGCGTATCGATA
CCGAGCTAACGCTGAAGTGTTCTCATGGTCACATTCTTATGGGTTTTTTTTTTTATATTG
GAAGATATAGAACGATGCTTTTCCCCGCGACAAGTATCGATTCCCTCAGAAGGCTCCCTT
ATGACACTACTTTTCAGACAGCATCTATCTATATACACGCTTGTAGTATTTTGCACTTTT
TTAATTAAATAACGTATTCTGAGGCAATATAAATATTGACATTTCCGCGTACTTATTTAT
GCCTCCTCTTCGCTCTTACTTTGAGAGTAGAACCGCCTACCTAAACATGGCACATGTATG
AGTAGATATCGATTCTCACGCTCTGAGTGAAACGGTGTTTCCATAAACCAGTCGATTTGT
ACGCGCGAGTTTCATCTGACGTCCGCCTGGGTAAATGAGCACCCGG-CGCTAACAACAGT
TTTATAACGCCGGTTTTTTGGCATGTCGAATTGGGCACCTACACTGTGACAAGCCTGCCT
TACGGGCATGGGCCTGTACGTTCGGCTTTAGTGTTCACTACATTTCATGTGCGGAGTACC
GGAGGACTTCACTCAACTTCCGTACTTGGTTCGTGGGATATCTTTATGTTCGAATTTTTT
TATTCTTTTTGGCTTTTCAAGAGCTTCCCACAGGATTGGGCATTGCCCCGCGGATACCCT
TAACCCTCAATCCCTTTAAACGCATTTTTGCTCGGGTACGTACTGGCCACAGGTTATGAG
GAACAAGCAAGCTCAGGTTTTTTACGTATTTGGATTATTTCATCTCAGCTAGATAATGAG
CCCTTGCATTCGATCGTTAGGGCACTTTAGTGCACGGTTCAGGTTCAGTATATGGACACT
TTTTTATTGTTGTCGCATCTTTACATTTCGTAACACATTGGTTGAGCGCGCTGTATGCAT
TGTGAGTGTTGCTTTTTTAATTCATTATGTGGGTTGTATTGGTTTGTGGGTGCTTTTACT
TTTGACGAAGTTTGGTAATCATTCGAAGGCCAAAAGTGGTTGCGGATCCCACCTTTGGAG
CATAATTTTACAAGACAACTACCGTTTTCTATATTTCCCGTTTAGTGATGTATCCTATTA
TGGTTTAACTTAATTGGTTTTTTGCTGACAGTTGGGTTAACGTATATGCGGTGTCTCAAT
CAATAGCTTTTGGGGCTCGGCGTGCCAACATTCTAGAGTAGTTGCTTATTTTTTCTTGTT
TTTATGGGGTATGAGTGTTGCTCTGTTGCGAACAACGACCCTTGATTGCGAGGGATCGAT
TGTTCGGTTAAGTGATAAGAGGGGGTTGCTTATTTTTGCGATAGCAGATTTTTATAGATT
TTTAGGTATTTTTGGGCTTTTGCTTGCTTATTGGCCGGGACCTCCCGTTCGTTTTGCTGA
AAGTTTTCCATTCTTGCCCTTATCTCTTCCTAAATTTATGCCTGTATATTTTCGTTTATG
GTCTTGGGGCTAACAACTCTTCGAAATATGCTATCTCATAACATTGGTGCTCCCCTTTTG
GTTTTCCAATGCTGTATGCACATATATTTCTGCGTGTGTATCTTTGCTCAAAAACATATC
GGAAAAGTCCCTTGATGGGTTGACCCTCCTTTCTTCGTTTTCTATGCGTATTTTTATTTG
AGTGAATGCCTTTTTCCGAATATTCTTGGTTATCTTTAGTTTGATTGGTCTATGTATGCT
TTTATTTCTTATGACTTAGACACAGTTTTATTTTATTTTTTGAAGAGTTATCCACCTTTT
TATTTGGTGGGTACACCGACGCTCAGCGGGTTATTTTTTTAACTTTTGCTCTTCCTTTTA
TGCTTTTGTAAATCCATTTTTGTCATTTGCTCCAAGCCAGTGAGCCCGTTCGGTCATATT
TGCGGGTTTTTAATTGGGGTAGGTTCTCGAATTATTGATGGATAGTTATGGGGGTTTGTA
GTTATTGTTCGCAACGATTAAGCTTATGCTATCTCGTGCCAATGGATGTTTGGGGTTATA
CCTTCTATGGGTTTGGGTCTTACTTATATGCCAGGTTTGTCTCGGTTTTTGTTGCAAATT
CTAGACGCTGGAGCGAGTTTTATAAAAGGTTATAATTATCCAGATACCTTGTGTTCTTTA
GTCTGAAATGCGCCCCCTCTTAATTCTAGGAATAGTTTTAAAGTTGTAGATTTGCTTAGT
TTTTCTTTTAGGCGCTAACTTTATTTATCTAAGCACAGGTGGCATGGTAACCGGATATTT
TTTTTTTCATGCATTTTTTACTTTTAGTTGATTATGTCTTTTTACTTTCGTTGGAGGGCC
TGGTTTCATTTGTTCATATCGACCAGGAAGATTTTGATGATTCTTATTTATGGTTGTTTT
TATTCTCTTGTATTTTAAGGAGATAATCGTTATATTTGTTTATTTGTCTTCATATTTTTA
TATAGCCAATTATAGATTTCTGGTGGAGGTTGGCTGTTCTATTTTGTATTATACAAAGTA
ATCTAAAGCGGATTTACGCCTTCAACGATGGGAGTGCTTTTTTGCATTTATGTTTGCGCA
TACAAAGGCCAATCCTTTCTCTGTTCCGCGCATGCGCCCACCCGTTCGCCTGTCATCTCA
CTTGTACGCGGGTTACTCTATCGTTTTTTGCGGTTACATTTATGCGGTTGGGCAATTGAT
TGATTAAAAATATGCTTTCACTTAGCATTGGTTATATAGATTTGCATGGTTCCAATTGCT
TTTCATTTTACCAGCTTTTAAGCTTCTTTATTGGCGGGCATATCAGATCCAGAATCGTAA
TCTTGGGATCCTATTGCGGTTTATCAAGATTATTTGAATGTTCTTAGAATTTTAGTTATT
TTATTTTTCACGGCTACGTTGTATCTTCGTTGTTATATCTTATGCGTTTGGGGAGATTTA
GTTGCATGGATATTTCTGTCATGTTTCTAATTTTTCTGTGGATCTGTCTTTATTAGT

#JCM_Kamimuria_wangiATP6
GGCTATTTATCCTCATTATGTTATCCTCCGTGAAAAATCTCTACTTCACAGATTAATTAT
TCTTTTTCCTATCTTTAAAATTTTGGCTTTCCTAGTTTACAGACAGCACTACTTACTTTC
TTGCCTCCCTTGTTAGTTATGTTAGGTGATAACAACCACAATTTGCCATTGTCCCAGGAC
CCTTATCCTTATGTTGATGAACATAGAAATATCGCCGGACTTGCGTCGTTGCGCAAATAT
GCGGCACTCTTTACCTCTGTGCATATCATCTAGTTTGCGTTTAGACCTTAGCTGCTATGT
CAATGCACGGCTTTCTGCATCTTAAACACATTACTTCCTTAAAGGTAAATGGTGTTCTCG
ACCTCAGCAAGGGCTCTTTTTTATTGCTTACTCAACGGCGGGATTATAGGTCTAACTGAT
ATGGACATATTTTTTTGTATGGACGCTTATGGTAGTTTCCTGGGCAATTCTTTGGGGCAC
GTATACAACTCTTCGCGTCCTATTGGATGACTGTCATGGTTGGGGGTTGCGTGAAAGCAC
TTACCGTTTTACTTCATTGTTTCCTTATGTGCGCGCGTATATCACTCTTTCTCACAACGG
TCAAAACCCTGGATAAAGGAACGAAAATCCTTCACCTATTTCTTAAGAATGTGGTTATTT
ATATATATTTACATCTACCTTTGACCTAATCTGGGACCGAAATTACCCGCAACCTTGTAC
CCGTCAATCACCGATGATTTCT-TTGCTAGCATCTCGTCATCCAAAATTGGGGGTATGCT
TGTCTTCATGCATTTATATCTCCTTCGGGACCATTTACCATAACATTATTTTGACCTTTG
TATGTATCTTTACTGATGGGCCGCCGTGAGACCTAGTCTACGGCAATTTACGTTTTATTT
CTAATGGACTTTATTATTTGGGCTGTCGGAAGTGGACTCCTAGCTTTATCGGCGATTGGC
ACCGACAATTAAAGTATGTACGCCAGCTTGTATATTTTTATGTATCCATATATGGGGTTG
GAATGTTGTCCTTATCTGGGCCCGAATGCTTCCCGATAAAAATAGTTTGTTCTCCCCTCT
TACCTCTCTGCAGGTGAAAGGGCGGACGGTGACGTTACCCCCTTCGCATGCCAGCGGGCT
CGTGAATGCATTTTCTTCATTGCGGGTTCTCATTTGGGCGTAATTATACACGTATAAATC
GTCGCGGATTCTTGACGATCCTTTTGTTGGCGTGCATACGCTTCTCTCTTTTCCTCCGTT
TGCGGGCATACATTTTTACGACGAA--------------------GGGGGACCATTT-TA
CACATTTTTGTTTTGGCACCGAGTTAATCTATCTCCGGTTGGTTATTCCAATATAGCAGA
AGGGAAAAGAGCTTGGTCTTGGATATTAGCATTTTCATGGCTTTGGTTGTGTTGGCCACA
ATTTACGTGGATGAGTGAACCGGCTATTACTCGCACATATATGCGTCCACGGATAAATTT
AGTGCTGCACCTCAGGTCCATAAGCCGCCTTTTGGCTTGGTTGTTTCTTTACATGGGGTT
ACGGGTGTTTGCAATCTCTTGAATATTTCAGAACTATAGTGTGCCATTCATAGTCTTCAT
GGGCGTTTGCATATGGGGTTATCATGTACCTTTTACGGTTACATAACCCATGTTAAATCA
TTGCATATTTTTGGGTAACTACTTTTCCCACATTCTGGCTGCGGATCCCGCGTATCGATA
CCGAGCTAACACTGAAGTGTTCTCATGGTCACATTCTTGTGGGTCTCTCTCTTTATGTTG
GAAGATGTACAACGACGTATTTCCCCGCGACAAGTAGCGACTCCCTCAGAAGGCTCCCTT
ATGACATTACTTTTCAGACAGCCTTTATCTATATATACACCTGTAGTACTATGCACCTTT
TTAATCAAATCACGTATTCTGAGGCAACATGAGTATTGACATCTCCGCGTACTTATTTAT
GCCTCCTCCTCGCTCTTATTTTGAGAGTAGAGCCGCGTACTTAAACATGGCACATGTATG
TCTAGATTTCGATTGATCCGCTCTGAGTGAAACGGCGTCTCCATAAGCCAATCGGTCTGT
ACGCGCGAGTCTCATCTGACGTCCGCTTGGGTAAGTGAGGACCCAGACACAAAAAACTAT
TACTCCG-GTCGGCTTATTGGCATGTCGAATTGGGCACCTACACTGTGACAAGCCTGCCC
TACGGGCATGGGCCTGTACGTTCGGCTGTAATGTTCATTACATATCATGTGCGGAATACC
GGAGGACTTCACTCAACCTCCGTATTTGGCTCGTGGGATATTTTTATACTCGAGTTTTTT
TATAGTTTTTGGCTTTTCAAGAGCTTCCCACGGGACTGGGCATTGCCCCGTGGATATCCT
TAACCCTCAATCCCTTTAAACGCATCTTTGCTCGGGTACGTACTGGCCACAAGTTATGAG
AAACAACCAGCCTCAGGCTTTTTACGTATCTGGATTATTACATCTCAGCTAGATAATGAG
CCCTTACATTCGAGCGTTAGGTCACTTTTGTGCACGGTTCAGGCTCAGTATATGGACACT
TTTTTATTGCTATCGCATCCATTCATTTCTCAACACATTGGTTGAGCGCGCTGTATGCAT
TGTGAGTGTTGTTTTTTTAATTCATTATGTGGGCTGTATTGGTTTGTGGGTGCTTTTACT
TTTGACGAAGTTTGGTAATCAATCGAAGGCCAAAAGTGGTTGTGGATCCCACCTTAGGAG
CATAATTTTACAAGACAACTACCGTTTTCTATATTTCCCGTTTACTGATATATCCTAATA
CGGATTTATTTGAGTGGTTTTTTAGTGACAGTTGGGTTAACGTATATGCGGTGTCTCAAT
CAATAGCTTTTGGGGTTCGGGGTGCCAACATTCTAGAGTAGTTGCTTATTTTTTCTTGTT
TTTATAAGGTATGAGTGTTGCTCTGTTGCGAACAACGACCCTTGATTGCGAGGGATCGAT
TGTTCGGTTAAGTGATAAGAGGGGGTTGCTTATTTTTGGGATAGCAGATTTTTATAGATT
TTTAGGTTTTTTTGGGCTTGTTCTTGCTTGTTGGTCGGGACCTCCCGTTCGTATTGCTGA
AAGTTTTCCTTTCTTGCCCCTATCTTTTCTTAAACTTTCACTTGTATATTTTCATTTATG
GTCTTGGGGCTAACAACTCTTCGAAATTTGCTATCTCATAACAATGGTGTTCCCCTTTTG
GTTCTCCAATGATGTATGCTTATATTTACATTGGTATGTATAGTTGCTCAAAATCATACC
GGAAAAGTCCCTTGATGGGTTGACCTTCCTTTCTTCGTTTTCTATGCGTATTTTTATTTG
AGTGAATGCCTCTCTCCGAATTTTCTAGGTTGTTTTTAGTTTGATTGGTTTTTGTGTATT
TTTGGTTTTTATGACTTAGTCTTAATTTTTTTTTATTTTTTGAAGAGTTATCCACTTTTC
TATTTGGTGGGTACACCGACGTTCAGCGGGTTATTTTTTTAACTTTTGCTCCTCCTTTTT
TGCTTTTGTAAATCCATTTATGTCATTTGCTCCAAGCCAGTGAGCCCGTTCGGTCATATT
TGCGGGTTTTTAATTGGGGTAGGTTTTCGAATTATTGATGCGTAGTTGTGGGGGTTTGTA
GTTATTGCTCGCAAGGATTAAGCTTATGCTATCTCGTGCCAATGGATGTTTGGGGCTATA
CATACTATGGGTTAGGGTCTTACTTATATGCCAGGCTTGTCTCGGTTTTTGTTGCAAATT
CTAGACGTTGGAGCGAGTTTTGTAACGGGTTATAATTATCCAGATACCTTGTGTTTTTTA
GTCTGAAATGCGCCCCCTCTTAATTTTAGGAATAGCTTTAAAGATGTGCGGAAGTGCGCT
TTTTCTTTTAGGCGCTAACTTTATTTATCTAAGCACAGGTGGCGCGGGTTCCGGATATTT
TTTTTTTCATGCATTTTTTACTTTTAATTAATTATGTTTTTTTACTTTCGTTGGAGGGCT
TGGTTTCATCTGTTCATATCGACCAGGAAGATTTTGATGATTCTTATTTATGGTTGTATT
TATTCTCTTGTATTTTAAGCAGATAATCGTTATTTTTGTTTATTTGTCTTCATATTTTTA
TATAGCCAATTATAGATTTTTGGTGGAGGTTGGTTGTTCTATTTTGTATTATACAAAGTA
ATCTAAAGCGGATCTACGCTTTCAACGATGGGAGTGCTTTTTTGCATCTGTATTTGCGCA
TACAAAGGCCAATCCTTTCTCTGTTCCGCGCATGCGCCCACCCGTTCGCTTGTCATCTCA
CTTGTACGCGGGTTATTTTATCGTTTTTTGCGGTTACATTTATGCGGTTGGGCAATTGAT
TGATTAAAAATATGCTTTCACTTAGCATTGGCTATATAGATTTGCATGGTTCCGGTTGCT
TTTCACTTTACCAGCTTTTAAGCCTCTTTATTGGCGGGCATATCAGATCCAGAATCGTTA
TTTTGGGATCCTTTTGCGGTTTATCAAGATTATTTGAGTGTTCTTAAAAAATTAGTTATC
TT-TTTTTCTCTGTTAGG----ATTTTTATGCTTAGT-TTTTTAAAGGAAGGGTTAGTGA
ACTGCATGGTTATCTCTCTCATGTTTCTAATTTTTCTGTGGTTTTGTTTTTATTAGT

#JCM_Mesocapnia_arizonensislclATP
GGCTACTTATCCTCGTTATGTTATCCTCCGTGAAAAATATCTACCTCAAAGATTAATTAT
TCTTTTGCTTATTTTTAAAATTTTGGCTTTCCTAGTTTACAGTCAGCACTACTTACCTGC
TTGCCTCCCTTGTTAGTTATATTAGGTGATAACAACCACAATTTGCCACTGTCCCAGGAC
CCTTATCCTTATGTTGATGAACATAGAAGTATCGCCGGACTTGCGTCGCTGCGCAAATAT
GCGGCACTCTCTACTTTTGTGCATATCATCTAGTTTGCGTTTAGACCTTATCTGTTATAT
CAATGCACGGCTTTTTGCATCATAACGCCAATGATTGCTTAAAGGTAATAGGTGCTCTCG
ACCTCAGCAAGGGCTCTTTTTTATTGCTTATTCAGTGGCGGGATTATAGGTCTAACTGTT
GTGGGTATCTTTTTTTGTATGGACGCTTATGGTAGTCTCCTGGGCAATTCTTTGGGGCAC
GTATACAACTTTTCGCGTCCTATTGGATGACTGTCATGGTTGGGGGTTGCGTGAAAGCAC
TTACCGTTTTACTTCATTTTTTCCTTATGTGCGCGCACATATCACTTTTTTTCACAACGG
TCAAAACCCTGGTTAAAGGAGTGAAAATCCTTCACCTATTTCTTAAGAATGTGGTTCTGT
CTGTATATTTACCTTTACCTTTGACCTATTCTGGGACCGAAATTACCCGCAACCTTGTAC
CCGTCAATCACCGATGTATTTT-TTGCTAGCATCTCGTCATCCAAAACTGGGGGTATGCC
TGTCTTCATGCATTTATATCTCCTTCGGGATCATTTACCATAACAATCTTTTGTCCTCTG
TATGTATTTTTACTGATGGGCCGCCGTGAGACCTAGTATGTGGCAATTTACGTCTTATTG
CTAATGGACTTTATTATTTGGGCTGGCGGATGTGGACTCTTAGTTTTATCGGCGACTGGC
ACCGACAATTAAAGTATGTACGCCAGCTTGTATATTTTTATGTATCCATATATGGGGTTG
GAATGCTGTCCTTATCTGGGCCCGAATGCTTCCCGATAAAAATAGTTTGCTTTCCCCTCT
TACCTCTTTGCAGGTGAAAGGGCGGACGGTGACGTTACCCCCTTCGCATGCCAGCGGTCT
CGTGAATGCATTTTCCTCACTGCGGGTTCTCATTTGGGCGTAATTATACACGTATAAATC
GTCAGGGATACCTGACGATCCTTTTGTTGGCGTGTATACGCTTCTCTTTCTTCTTCCGTT
TGCGGGCATACATTTTTACGACGAATTAAACTCTTTTGACCGCGGGGGGGACCATTT-TA
CACATTTTTGTTTTGGCACCGAGTTAATTTATTTCCGGTTGGTTATTCCAATATAGCAGA
AGGGAAAAGAGCTTGGTCCTGGATATTAGCATTTTCATGGCTTTGGTTGTGTTGGCCACA
ATTTACGTGGATGAGTGAACCGGCTATTACTCGCACATATATGCGTCCACGGATAAATTT
AGTGATGCACCTCAGGTCCATAAGCCGCTTCTTGGCCTGGTTGTTTTTTTACATGGGGCT
ACGGGTGTTTGCAATCTCGTGAATATTTCAGAACTATAGTGTGCCATTCATAGTTTTCAT
GGGCGTTTGCATATGCGGTTATCATGTACCCTTTACGGCTACATAACCCATGCTAAATCA
TTTGATATTTTTGGGTAATTACTTTTCCCACATTTTGGCTGCGGATCCCGCGTATCGATA
CCGAGCTAACACTGAAGTGTTCTCATGGTCACATTCTTATGGGTTTTTTTTTTTATATTG
GAAGATATAGAACGATGCTTTTCCCCGCGACAAGTATCGATTCCCTCAGAAGGCTCCCTT
ATGACACTACTTTTCAGACAGCATTTATCTATATATACGCTTGTAGTATTTTGCACCTTT
TTAATTAAATAACGTATTCTGAGGCAATATGAGTATTGACATTTCCGCGTACTTATTTAT
GCTTCCTCTTCGCTCTTACTTTGAGAGTAGAACCGCTTACTTAAACATGGCACATGTATG
AGTAGATATCGATTCTCACGCTCTGAGTGAAACGGTGTTTCCATAAACCAGTCGATCTGT
ACGCGCGAGTCTCATCTGACGTCCGCTTGGGTAAATGAGCACCCGG-CGCTAACAACAGT
TTTATAACGCCGGTTTTTTGGCATGTCGAATTGGGCACCTACATTGTGACAAGCCTGCCT
TACGGGCATGGGCCTGTACGTTCGGCTCTAGTGTTCATTACATTTCATGTGCGGAGTACC
GGAGGACTTCACTCAACTTCCGTACCTGGCTCGTGGGATATCTTTATGTTCGAATTTTTT
TATTCTTTTTGGCTTTTCAAGAGCTTCCCACACGATTGGGCATTGCCCCGCGGATACCCT
TAACCTTCAATCCCTTTAAACGCATCTCTGCTCGGGTACGTACTGGCCACAGGTTATGAG
GAACAAGCAAGCTCAGGTTTTTTACGTATTTGGATTATTTCATCTCAGCTAGATAATGAG
CCCTTGCATTCGATCATTAGGGCACTTTAGTGCACGGTTCAGGTTCAGTATATGGACACT
TTTTTATTGTTGTCGCATCCTTACATTTCGTAACACATTGGTTGAGCGCGCTGTATGCAT
TGTGAGTGTTGTTTTTTTAATTCATTATGTGGGTTGTATTGGTTTGTGGGTGCTTTTACT
TTTGACGAAGTTTGGTAATCACTCGAAGGCCAAAAGTGGTTGCGGATCCCACCTTTGGAG
CATAATTTTACAAGACAACTACCGTTTTCTATATTTCCCGTTTAGTGATGTATCCTATTA
TGGTTTAACTTAATTGGTTTTTTGCTGACAGTTGGGTTAACGTATATGCGGTGTCTCAAT
CAATAGCTTTTGGGGCTCGGCGTGCCAACATTCTAGAGTAGTTGCTTATTTTTTCTTGTT
TTTATGGGGTATGAGTGTTGCTCTGTTGCGAACAACGACCCTTGATTGCGAGGGATCGAT
TGTTCGGTTAAGTGATAAGAGGGGGTTGCTTATTTTTGCGATAGCAGATTTTTATAGATT
TTTAGGTATTTTTGGGCTTTTGCTTGCTTATTGGCCGGGACTTCCCGTTCGTTTTGCTGA
AAGTTTTCCATTCCTGCCCTTATTTTTTCTTGAATTTATGCCTGTATGTCTTCGTCTATG
GTCTTGGGGTTAACAACTCTTCGAAATATGCTATCTCATAACATTGGTGTTCCCCTTTTG
GTTTTCCAATGTTGTATGCACATATATTTCTGCATGTGTATCTTTGCTCAAAAACATATC
GGAAAAGTCCCTTGATGGGTTGACCCTCCTTTCTTCGTTTTTTATGCGTATTTTTATTTG
AGTGAATGCCTTTTTCCGAATATTCTTGGTTATTTTTAGTTTGATTGGTTTATGTATGCT
TTTATCTTTTATGACTTAGACACAGTTTTATTTTATTTTTTGAAGAGTTATCCACCTTTT
TATCTGGTGGGTACACCGACGCTCAGCGGGTTATTTTTTTAACTTTTGCTCTTCCTTTTA
TGCTTTTGTAAATCCATTTTTGTCACTTGCTCCAAGCCAGTGAGCCCGTTCGGTCATATT
TGCGGGTTTTTAATTGGGGTAGGTTTTCGAATTATTGATGGATAGTTATGGGGGTTTGTA
GTTATTGTTCGCAACGATTAAGCTTATGCTATCTCGTGCCAATGGATGTCTGGGGTTATA
CCTTCTATGGGTTTGGGTCTTACTTATATGCCAGGCTTGTCTCGGTTTTTGTTGCAAATT
CTAGACGTTGGAGCGAGTTTTATAAAAGGTTATAATTATCCAGATACTTTGTGTTCTTTA
GTCTGAAATGCGCCCCCTCTTAATTCTAGGAATAGTTTTAAAGCTGTAGATTTGCTTAGT
TCTTCTTTTAGGCGCTAACTTTATTTATCTAAGCACAGGTGGCATGGTATCCGGATATTT
TCTTTTTCATGCATTTTTTACTTTTAGTTGATTATGTTTTTTTACTTTCGTTGGAGGGCT
TGGTTTCATTTGTTCATATCGACCAGGAAGACTTTGATGATTCTTATTTATGGTTGTTTT
TATTCTCTTGTATTTTAAGGAGATAATCGTTATATTTGTTTATTTGTATTCATATTTCTA
TATAGCCAATTATAGATTTTTGGTGGAGGTTGGCTGTTCTATTTTGTATTATACAAAGTA
ATCTAAAGCGGATTTACGCTTTCAACGATGGGAGTGCTTTTTTGCATTTATGTTTGCGCA
TACAAAGGCCAATCCTTTCTCTGTTCCGCGCATGCGCCCACCCGTTCGCTTGTCATCTCA
CTTGTACGCGGGTTATTTTATCGTTTTTTGCGGTTACATTTATGCGGCTGGGCAATTGAT
TGATTAAAAATATGCTTTCACTTAGCATTGGTTATATAGATTTGCATGGTTCCAATTGCT
TTTCATTTTACCAGCTTTTAAGCTTTTTTATTGGCGGGCATATCAGATCCAGAATCGTAA
TTTTGGGATCCTATTGCGGTTTATCAAGATTATTTGAATGTTCTTAGAATTTTAGTTATT
TTATTTTTCACGGTTACGTTGTATCTTCGTTGTTATATCTTATGCGTTTGGGGAGATTTA
GTTGCATGGATATTTTTCTCATGTTTCTAGTCTTTCTGTGGATCTGTTTTTATTAGT

#JCM_Pteronarcella_badiaATP6
GGTTACCTATCCGCGCTATGTTATCCTCCGTGAAAAATCTTTACCTCAAAGATTAATTAT
TCTTTTTCTTATCTTTAAAATTCTGGCTTTCCTAATTTACAGTCAGCACTACCTACCTGC
CTGCCTCCTTTGTTAGTTATCTTAGGTGATAACAACCACAATTTGCCATTGTCCCAGGAC
CCTTATCCTTATGTTGATGAACATAGAAGTATCGCCGGACTTGCGTCGTTGCGCAAATAT
GCGGCATTCTTTACTTCTGTGCATATCATCTAGTTTGCGTCTAGACCTTATCTGTTGGGT
CAATGTACGGCTTTCTGCATCATAACGCCAGTGAATGCTTTCAGGTAATAGGTGCTCTCG
ACTTCAGCAAGGGCTCTTTTTTATTGCTTATTCAACGGCGGGATTATAGGTCTAACTGAT
ATGGGTATATTTTTTTGTATGGACGCTTATGGTAGTTTCCTGGGCAATTCTTTGGGGCAC
GTATACAATTCTTCGCGTCCTACTGGATGACTGTCATGGTTGGGGGTTGCGTGAAAGCAC
CTACCGTTTTACATCATTCTCTCCTTATGTGCGCGCGTATATCATTCTTTCTCACAACGG
TCAAAACCCTGGCTAAAGGAGTGAAAATCCTTCACCTATTACTTAAGAATGTGGTTCTAT
TTATATATTTACCTCTACCTCTGACCTATTCTGGGACCGAAATTACCCGCAACCTTGTAC
CCGTCAATCACCGATGTATTTT-TTGCTAGCATCTCGTCATCCAAAACTGGGGGTATGCC
TGTCTTCATGCATCTCTATCTCCTTCGGGATCATTTACCATAACAATATTTTGTCCTTTG
TGTGTATCTTTACTGATGGGCCGCCGTGAGACCTAATCTGTGGCAGTCTACGTTTTATTT
TTAATGGACCTTATTATTTGGGCTGTCGGATGTGGACTCCTAGCTCTATCGGCGACTGGC
ACCGACAATTAAAGTATGTACGCCAGCTTGTATATTTTTATGTATCCATATATGGGGTTG
GAATGTTGTCCCTATTTGGGCCCGAATGCTTCCCGATAAAAATAGTTTGCTTTCCCCTCT
TACCTCTCTGCAGGTGAAAGGGCGGACGGTGACGTTACCCCCTTCGCATGCCAGCGGGCT
CGTGATTACATTTTCCTCATTGCGGGTTCTCATCTGGGCGTAATTATACACGTATAAATC
GTCTCGGATACCTGACGATCCCTTTGTTGTCGTGCATACGCCTTTCTTTCTTCTTCCGTT
TGCGGGCATACATCTTTACGACGAATTAAACTCTTTTGACCGCGGGGGGGACCATCT-TA
CACATTTTTGTTTTGGCACCGAGTTAATCTATCTCCGGTTGGTTATTCCAATGTAGCAGA
AGGGAAAAGAGCTTGGGCCTGGATATTAGCATCTTCATGGCTTTGGTTGTGTTGGCCACA
ATTTACGTGGATGAGTGAACCGGCTATTACTCGCACATATATGCGTCCACGGATAAATTT
AGTGCTGCACCTCAGGAGCATAAGCCGCCTCTTGGCGTGGTTATTTCTTTACATGGGGTT
ACGGGTGTTTGCAATCTCTTGAATATTTCAGAACTATAGTGTGCCATTCATAGTTTTCAT
GGGCGTTTGCATATGCGGTTGTCATGTACCCTTTACGGCTACATAACCCATGCTAAATCA
TTGTACATTTATGGGTAAATACTTTTCCCACATTCTGGCTGCGGATCCCGCGTATCGATA
CCGAGCTAACACTGAAATATTCTCATGGTCATATTCCTATGGGTCTATCTATTTATGTTG
GAAGATGCGCAACGGTGCCTTTCCCCGCGACAAGTAGCGACTCCTTCAGAGGGCTCCCTT
ATGACACTACCATTCAGACAACCTTTATCTGCATATACGTGTGTACCAATATATCAGTTT
GAAATCAAATGACGTACTTTGAGGCAGCGTGAGCATTGACCTTTCCGCGTACCTCTTTAT
GCCTCCTCCTCGCTCTTACTCTGAGAGTGCTACCACTTACCTAAACATGGCACATGTATG
AGTAGATATCGATTCTCACGCTCTGAGTGAAACGGCGTCTCCATAAACGAATCGATCTGT
ACGCGCGAGTTTCATCTGGCGTCCGCCTGGGTAAGTGAGCACCCGG-CGCTAACAACCAA
TAACTTTCGCCGGCTTATTGGCATGTCGAATTGGGCACCTACACTGTGACAAGCCTGCCT
TACGGGCTTGGGCCTGTACGTTCGGCTCTAATGTTCACTACATATCATGTGCGGAATACC
GGAGGACTTCACTCAACTACCGTACTTGGTTCGTGGGATATTTTTATGTTCGAGTTTTTT
TTTTCTTTTTGGCTTTTCAAGAGCTGCCCACAGGATTGGGTTGTGCCCCGCGGATATCCT
TAACCCTCAATCCCTCTAAACGCATTTCTGCTCGGGTACGTACTGGCCACAGGCTATGAA
GAACAAGCAAGCTCAGGTTTTTTACGTATCTGGATTATTACATCTCAGCTAGATAATGAG
CCCTTGCATTCGATCGTTAGGTCACTTTTGTGCACGGTTCAGGCTCAGTTTATGGACACT
TTTCTATTGTTATCGCAGCTCTTCATTTCGTGGCACATTGGTTGAGCGCGCTGTATGCAT
TGTGAGTGTTGCTTTTTTAATTCGTTATGTGGGTTATATTGGTTTGTGGGTGCTTTTACT
TATGACGAAGTTTGGTAATCAATCGAAGGCCAAAAGTGGTTGCGGATCCCACCTTAGGAG
CATAATTTTACAAGACAACTACCGTACTCTATATTTCCCATTTAGTGATATACCCTATTA
CGGTTTAAATTAATTGGTTTTTTTGTGACAGTTGGGTTAACGTATATGCGGTGTCTCAAT
CAATAGCTTTTGGGGTTCGGGGTGCCAACATTCTAGAGTAGCTGCTTATTTTTTCTTGTT
TTTGTGGGGTATGAGTGTTGCTCTGTTGCGAACAACGACCCTTGATTGCGAGGGATCGAT
TGTTCGGTTAAGTGATAAGAGGGGGTTGCTTATTTTTGGGATAGCAGATCTTTATAGATC
TTTTCGTATTTTTGGACTTATTCTTATTTATTGGTCGGGACTTCCCGTTCGTATTGCTGA
AAGTTTTCCTTTCTTGCCCTTATCTTTTCTTAAACTTATTTTTACATGTCTTCGTACATG
GTCCTGGGGTTAACAACTCCTCGAAATCTGCTATCTCATAACACTGGTGTTCCCCTTATG
GTTTTCCAATGATATATGCACATATATGCCTTCAGATGTATATCTGCTCAAAATCATATC
GGAAAAGTCCCTTGATGGGTTGACCTTCCTTTCCTCGTTTTTTATGCGTATTTTTATTTG
AGTGAATGCCTCTCTCCGAATTTTCTAGGTTATTTTTAGTTTGATTGGTTTATATATATT
TTTATTTCTTATGACTTAGACATAATTTTATTTTATTTTTTGAAGAGTTATCCACTTTTT
TATTTGGTGGGTACACCGACGCTCAGCGGGTTATTCTTTTAACTTTTGCTCTTCCTTTTT
TGCTTTTGTAAATCCATTTTTGTCACTTGCTCCAAGCCAGTGAGCCCGTTCGGTCATATT
TGCGGGTTTTTAACTGGGGTAGGTTTTCGAATTGTTGGTGGATAGTTGTGGGGGTTTGTA
GTTATTGTTCGCAACGATTAAGCTTATGCTATCTCGTGCCAATGGATGTTTGGGGTTATA
CCTACTATGGGTTTGGGTCTTACTTATATGCCAGGTTTGTCTCGGTTTTTGTTGCAAATT
CTAGACGCTGGAGCGAGTTTTATAAAGGGTTATAATTATCCAGATACTTTGTGTTTTTTA
GTCTGAAATGCGCCCCCTCTTAATTTTAGGAATAGTTTTAAAGATGTGGATTTATCTAGT
TTTTCTTTTAGGCGCTAACTTTATTTATCTAAGCACAGGTGTGATGGTATTCGGATACTT
TCTTTTTCATGCACTTTTTACCTTTAGTTGATTATGTTTTTTTACTTTCGTTGGAGGGCT
TGGTTTCATTTGTTCATATCGACCAGGAAGATTTTGATGATTCTTATTTATGGTTGTTTT
TATTCTCTTGTATTATAAGCAGATAATCGTTATATCTGTTTATTTGTCTTCATATTTTTA
TATAGCCAATTATAGATTTTTGGTGGAGGTTGGCTGTTCTATTTTGTATTATACAAAGTA
ATCTAAAGCGGATTTACGCTTTCAACGATGGGAGTGCTTCTTTGCATTTGTATCTGCGCA
TACAAAGGCCAATCCTTTCTCTGTTCCGCGCATGCGCCCACCCGTTCGCCTGTCATCTCA
CTTGTACGCGGGTTACTTTATCGTTTTTTGCGGCTACATTTATGCGGTTGGGCAATTGAT
TGATTAAAAATATGCTTTCACTTAGCACTGGTTATATAGATTTGCATGGTTCCAATTGCT
TTTCATTTTACCAGCTTTTAAGCTTCTTTATTGGCGGGCATATCAGATCCAGAATCGTTA
TTTTGGGATCCTTTTGCGGTTTATCAAGATTATTTGAATGTTCTTAGAAGTTTAGTTATT
TTATTTTTCACGGTTACGTTGTATCTTCGTTGTTATATCTTATGCGTTTGGGGAGATTTA
GTTGCATGGCTATCTCTCTCATGTTTCTAATCTTTTTGTGGCTCTGTCTTTATTAGT

#JCM_StyloperlaATP6
GGCTATCTATCCTCGCTATGTTTTCCTCCGTGAAAAATCTATACCTCACAGATTAATTAT
TCTTTTTCCTATGTTTAAAATTTTGGTTTTCCTAGTTTACAGTCAGCATTACCTACTTGC
TTGCTTCCTTTGTTAGTTATATTAGGTGATAACAACCACAATTTGCCATTGTCCCAGGAC
CCCTATCCTTATGTTGATGAACATAGAAATATCGCCGGACTTGCGTCGTTGCGCAAATAT
GCGGCACTCTTTACCTCTGTGCATATCAGCTAGTTTGCGTTTACACCTTAGCTGTTGGCT
CAATATACGGCTTTCTTCATCATAACGCCAATGAATGCTTTCAGGTAATAGGTGTTTTCG
ACCTCAGCAAGGGCTCTTTTTTATTGCTTATTCAACGGCGGGATTATAGATCTAACTGAT
ATGGGTATATCTTTTTGTATGGACGCTTATGGTAGTCTCCTGGGCAATTCTTTGGGGCAC
GTATACAACTCTTCGCGTCCTACTGGATGACTGTCATGGTTGGGGGTTGCGTGAAAGCAC
TTACCGTTTAACTTCATTGTCTCCTTATGTACGCGCGTCTATCACTCTTTCTCACAACGG
TCAAAACCCTGGCTAAAGGAGTGAAAATCCTTCACCTATTACTTAAGAGTGTGGTTTTGT
TTGTATATTTACCTCTACTTCTGACCTAATTTGGGACCGAAATTACCCGCAACCTTGTAC
CCGTCAATCACCGATGTATTCT-TTGCTAGCATTTCGTCATCCAAAATTGGGGGTATGCC
TGTCTTCATGCATCTTTATTTCCTTCGGGCTCATTTACCATAACAATATTTTGTCCTCTG
TATGTATTTTTACTGATGGGCCGCCGTGAGACCTAATTTGTGGCAATCTACGTCTTATTT
TTATTGACGATTTCCTTCTGGGCTGTCGGATGTGGACTCTTAGTTCTATCGGCGACTGGC
ACCGACAATTAAAGTATGTACGCCAGCTTGTATATTTTTATGTATCCATATATGGGGTTG
GAATGTTGTCCCTATTTGGGCCCGAATGCTTCCCGATAAAAATAGTTTGCTATCCCCTCT
TACCTCTTTGCAGGTGAAAGGGCGGACGGTGACGTTACCCCCTTCGCATGCCAGCGGGCT
CGTGAATGCATTTTTCTCATTGCGGGTTCTCATTTGGGCGTAATTATACACGTATAAATC
GTCAGGGATACCTGACGATCCTCTTGTTGTCGTGCATATGCTTTTTTCTCTTCTTCCGTT
TGCGGGGATACATCTCTACGACGAAATAATATTTTTTTGCCAGGGGGAGAGCCAATTATC
CACTTATTTATTTCGGCCCAGGGTTTATTAATTACCGATTGATAATTTCA-TATAGCAGA
AGGGAAAAGAGCTTGGTCTTGGATATTAGCATCTTCATGGCTTTGGTTGTGTTGGCCACA
ATTTACGTGGATGAGTGAACCGGCTATTACTCGCACATATATGCGTCCACGGATAAATTT
AGTGTTGCACTTCAGGTCCATAACCCGCCTCTTGGCCTGGTTGTTTTTTTACATGGGGTT
ACGGGTGTTTGCAATCTCTTGAATATTTCAGAACTATAGTGTGCCATTCATAGTCTTCAT
GGGCGTTTGCATATGCGGTTGTCATGTACCCTTTACGGTTACATAACCCTTGTTAAATCA
TTGTATATTTTTGGGTAATTACTTTTCCCACATTTTGGCTGCGGATCCCGCGTATCGATA
CCGAGCTAACACTGAAATGTTCTCATGGTCATATTCTTGTGGGTTTATTTCTTTATATTG
GAAGATATTCAACGATGCCTTTCCCCGCGACAAGTAGCGACTCCTTAACAGCGCTCCCTT
ATGACACTATTTTTCAGACAGCCTTTATTTATATATACACCTGTAGTATTATACACCTTT
TTAATTAAATAACGTATTCTGAGGCAATATGAGTATTGACATTTCCGCATACCTATTTAT
GCCTCCTCCTCGCTCTTACTTTGAGAGTAAGACCGCCTACTTAAACATGGCACATGTATG
AGTAGATATCGATTGAGACGCATTGAGTGACACGACATTTCCATAAACCAATCGATTTGT
ACGCTCGAGTCTCATCTGACATCCGCCTGGGTAAGTGAGCACCCGG-CGTTAACAACAGT
TTTATAACGCCGGCTTATTGGCATGTCGAATTGGGCACCTACACTGTGACAAGCCTGCCC
TACGGGCATGGGCTTGTACGTTCGGCTGCCATGTTCATTACATATCATGTGCGGAATACC
GGAGGACTTCACTCAACTACCGTACTTGGCTCGTGGGATATCTTTATGTTCGAGTTTTTT
TATTCTTTTTGGCTTTTCAAGAGCTTCCCACGGGATTGGGCCTTGCCCCGTGGATGTCCT
TAACCTTCAATCCCTCTAAACGCATCTCTGCTCGGGTACGTACTGGCCACAGGTTATGAA
AAACATCCAACCTCAGGTTACCTACGTATTTGGATTATTACATCTCAGCTAGATAATGAG
CCCTTGCATTCGAGCGTTAGGTCACTTTTGTGCACGGTTCAGGCTCAGTATATGGACACT
TCTCTGTTGTTATCGCAACTCTACATTTCAGAACACATTGGTTGAGCGCGCTGTATGCAT
TGTGAGTGTTGTTTTCTTAATTCATTATGTGGGTTATATTGGTTTGTGGGTGCTTTTACT
TTTGACGAAGTTTGGTAATCAATCGAAGGCCAAAAGTGGATGCGGATCCCACCTTTGGAG
CATAATTTTACAAGACAACTACCGTTTTCTATAATTCCCATATAGTGATATATCCTAATA
TGGATTATGTTAATTGGTTTTTTTGTGACAGTTGGGTTAACGTATATGCGGTGTCTCAAT
CAATAGCTTTTGGGGTTCGGGGTGCCAACATTCTAGAGTAGTTGCTTATTTTTTCTTGTT
TTTGTGAGGTATGAGTGTTGCTCTGTTGCGAACAACGACCCTTGATTGCGAGGGATCGAT
TGTTCGGTTAAGTGATAAGAGGGGGTTGCTTATTTTTGCGATAGCAGATTTTTATAGATC
TTTTGGTGTTTTTGGACTTATTCTTATTTATTGGTCGGGACCTCCCGTTCGTATTGCTGA
AAGTTTTCCTTTCTTGCCCTTATTTCTTCCTAATTTTACATATGTATAGCTTCGTTTCTG
GTCTTGGGGTTAACAACTCTTCGAAATCTGCTATCTCATACCACTGGTGTTCCCCTTCTG
GTTCTCCAATGATATACGCTTATATATACTTTCTCGTGTATACCTGCTCAAAATCATACC
GGAAAAGTCCCTTGATGGGTTGACCTTCCTTTCTTCGTTTTTTATGCGTATTTTTATTTG
AGTGAATGCCTCTTTCCGAGTTTTCTAGGTTATTTTTAGTTTGATTGTCTTATGTATATC
TCTATTTTTTACTACTTAGACATAATTTTATTTTATTTTTTGAAGAGTTATCCACTTTTT
TATTTGGTGGGTACACCGACGTTCAGCGGGTTATTCTTTTAACTTTTGCTCTTCCTTTTT
TGCTTTTGTAAATCCATTTTTGTCATTTGCTCCAAGCCAGTGAGCCCGTTCGGTCATATT
TGCGGGTTTTTAACTGGGGTAGGTTTTCGAATTGTTGGTGGATAGTTGTGGGGGTTTGTA
GTTATTGTTCGCAACGATTAAGCTTATGCTATCTCGTGCCAATGGATGTTTGGGGTTATA
CTTAGTATGGGTTTGGGTCTTACTTATATGCCAGGTTTGTCTCGGTTTTTGTTGCAAATT
CTAGACGCTGGAGCGAGTTCTTTAAAAGGATATAATTATCCAGATACTTTGTGTTTTTTA
GTCTGAAATGCGCCCCCTCTTAATTTTAGGAGTAGTTCTAAAGTTGTGGATTTATTTAGT
TTTTCTTTTAGGCGCTAACCTTATTTATCTAAGCACAGGTGAGATGGGTACCGGATATTT
TTTTTCTCATGCATTCTTTACTTTTAGTTGATTCTGTTTTTTTACTTTCGTTGGAGGGCT
TGGTTTCATTTGTTCATGTCGACCAGGAAGATTTTGATGATTCCTATTTATGGTTGTCTT
TATTCTCTTGTATTTTAAGGAGATAATCGTTATATTTGTCTATTTGTTTTCATATTTTTA
TATAGCCAATTATAGATTTTTGGTGGAGGTTGGTTGTTCTATTTTGTATTATACAAAGTA
ATCTAAAGCGGATTTACGCTTTCAACGATGGGAGTGCTTTTATGCATTTGTGTTTGCGCA
TACAAAGGCCAATCCTTTCTCTGTTCCGCGCATGCGCCCACCCGTTCGCTTGTCATCTCA
CTTGTACGCGGGTTATTTTATCGTTTTTTGCGGTTACATTTATGCGGTTGGGCAATTGAT
TGATTAAAAATATGCCTTCACCTAGCATTGGTTATATAGATTTGCATGGTTCCAATTGCT
TTTCACTTTACCAGCTTTTAAGCTTTTTTATTGGCGGGCATATCAGATCCAGAATCGTTA
TTTTGGGAAAATTTTCTGGTTAATTAAGATTGATTGGAAAAGACCACAAAAAAAGTGAAC
CCCCTATACCAGGTA--GTTGTATCTTCGTTGTTATATCTTATGCGTTTGGGGAGTTTTA
GCTGCATGGTTATCTTTATCATGTTTCTAATTTTTCTGTGGCTCTGTTTTTATTAGT

#JCM_TogoperlaATP6
GGCTATTTATCCTCTTTATGTTTTCCTCCGTGAAAAATCTTTACTTCATTGATTAATTAT
TCTTTTTCCTATTTTTAAAATTCTGGCTTTCCTAGTTTACAGACAGCATTACCTACTTTC
CTGCTTCCCTTGCTAGTTATGTTAGGTGATAACAACCACAATTTGCCACTGTCCCAGGAC
CCCTATCCTTATGTTGATGAACATAGAAATATCGCCGGACTTGCGTCGCTGCGCAAATAT
GCGGCACTCTCTACCTCTGTGCATATCATCTAGTTTGCGTTTAGACCTTAGCTGCTGGGC
CAATCTACGGCTTTCTGCATCATAACGCCAATGACTGCTTAGAGGTAATAGGTGTTCTCG
ACCTCAGCAAGGGCTCTTTTTTATTGCTTACTCAACGGCGGGATTATAGGTCTAACTGAT
ATGGGTATATCTTTCTGTATGGACGCTTATGGTAGTCTCCTGGGCAATTCTTTGGGGCAC
GTATACAACTCTTCGCGTCCTACTGGACGACTGTCATGGTTGGGGGTTGCGTGAAAGCAC
TTACCGTTTTACTTCATTATCTCCTTATGTATGCGCGTATATCACTCTTTCTCACAACGG
TCAAAACCCTGGATAAAGAAGTGAAAATCCTTCACCTATTTCTTAAGAATGTGGTTATCT
CTATATTTTTACATCTACCTTTGACCTACTCTGGGACCGAAATTACCCGCAACCCTGTAC
CCGTCAATCACCGATGTATTCT-TTGCTAGCATCTCGTCATCCAAAACTGGGGGTATGCC
TGTCTTCATGCGTTTTTACCTCCTTCGGGACCATTTACCATAACAATCTTTTGCTCTCTG
TATGTATCTCTACTGATGGGCCGCCGTGAGACCTAGTCTGTGGCAATCTACGTATTATTT
CTAATGGACTTTATTATTTGGGCTGGCGGATGTGGACTCCTAGCTCTATCGGCGATTGGC
ACCGACAATTAAAGTATGTACGCCAGCTTGTATATTTTTATGTATCCATATATGGGGTTG
GAATGCTGTCCTTATTTGGGCCCGAATGCTTCCCGATAAAAATAGTTTGCTCTCCCCTCT
TACCTCTCTGCAGGTGAAAGGGCGGACGGTGACGTTACCCCCTTCGCATGCCAGCGGGCT
CGTGAATGCATTTTCCTCATTGCGGGTTCTCATCTGGGCGTAATTATACACGTATAAATC
GTCGCGGATACTTGACGATCCTTTTGTTGGCGTGCATACGCCTCTCTTTCTTCTTCCGTC
TGCGGGCATACATCTCTACGACGAACTAAACTCTTTTGACCGCGGGGGGGACCATTT-TA
CACACTTTTGTTTTGGCACCGAGTTAATTTATTTCCGGTTGGCTATTCCAATATAGCAGA
AGGGAAAAGAGCTTGGTCTTGGATATTAGCATCTTCATGGTTTTGGTTGTGTTGGCCACA
ATTTACGTGGATGAGTGAACCGGCTATTACTCGCACATATATGCGTCCACGGATAAATTT
AGTGTTGCACCTCAGGTCCATATCCCGCCTCTTGGCCTGGTTGTTTTTTTACATGGGGCT
ACGGGTGTCTGCAATCTCCTGAATATCTCAGAACTATAGTGTGCCATTCATAGTCTTCAT
GGGCGTTTGCATATGGGGTTATCATGTACCCTTTACGGCTACATAACCCATGTTAAATCA
TTACATATTTTTGGGTAATTACTTTTCCCACATTCTGGTTGCGGATCCCGCGTATCGATA
CCGAGCTAGTACTGAAGTGTTCTCATGGTCACATTCTTATGGGTTTATTTCTTTATGTTG
GAAGATACTCAACGGTATCTTTCCCCGCGACAAGTAGCGATTCCCTCAGAAGGCTCCCCT
ATGACATTACTTTTCAGACAACCTCTATTTATATATACACCTGTAGTATTATGCTCCTTT
TTAAATAAATCACGTATTTTGAGGCAACATGAATATTGACATCTCCGCATACTTATTTAT
GCTTCCTCCTCGCTTTTACTCTGAGAGTAGAGCCTCATACCTAAACATGGCACATGTATG
AGTAGATTTCGATTAACACGCTCTGAGTGAAACGGCATTTCCATAAACCAATCGGTCTGT
ACGCGCGAGTCTCATCTGACGTCCGCCTGGGTAAGTGAGGACCCGG-CGCTAACAACAGT
TCTTTAGCGCCGGGTTTTTGGCATGTCGAATTGGGCACCTACACTGTGACAAGCCTGCCT
TACGGGCATGGGCCTGCACGTTCGGCTGTAATGTTCATTACATATCATGTGCGGAATACC
GGAGGACTTCACTCAACCTCCGTATCTGGCTCGTGGGATATTTTTATACTCGAGTTTTTT
TATAGTTTTTGGCTTTTCAAGAGCTTCCCACAGGACTGGATATTGCCCCACGGATACCCT
TAACCCTCAATCCCTCTAAACGCATCTCTGCTCGGGTACGTACTGGCCACAAGCTATGAA
GAATAACCAGCCTCAGGCTTTTTACGTATCTGGATTATTACCTCTCAGCTAGATAATGAG
CCCTTACATTCGATCGTTAGGTCACTTTTGTGCACGGTTCAGGCTCAGTCTATGGACACT
TTTTTATTGCTGTCGCATCCGACCATTTCGCAACACATTGGTTGAGCGCGCTGTATGCAT
TGTGAGTGTTGTTTTCTTAATTCATTATGTGGGTTATATTGGTCTGTGGGTGCTTTTACT
TTTGACGAGGTTTGGTAATCAATCGAAGGCCAAAAGTGGTTGTGGATCCCACCTTAGGAG
CATAATTTTACAAGACAACTACCGTGTTCTATACTTCCCGTTTACTGATGTATCCTATTA
CGGTTTTATTTGAGTGGTTTTCTTGTGACAGCTGGGTTAACGTATATGCGGTGTCTCAAT
CAATAGCCTTTGGGGCTCGGGGTGCCAACATTCTAGAGTAGCTGCTTATTTTTTCTTGTT
TTTATAAGGTATGAGTGTTGCTCTGTTGCGAACAACGACCCTTGATTGCGAGGGATCGAC
TGTTCGGTTAAGTGATAAGAGGGGGTTGCTTATTTTTGGGATAGCAGATTTTTATAGATT
TTTAGGTTTTTTTGGGCTTGTGCTTGGTTGTTGGTCGGGACTTCCCGTTCGTATTGCTGA
AAGTTTTCCATTCCTGCCCTTATCTCTTCTTAAACTTTCACTTATATGTTTTCATTTATG
GTCATGGGGTTAACATCTCCTCGAAATTTGCTATCTCATAACATTGGTGCTCCCCTTTTG
GTTCTCCAATGCTATATGGACATATTTTTATTGAGATGTATACCTGCTCAAAATCCTTCC
GGAAAAGTCCCTTGATGGGTTGACCCTCCTTTCTTCGTTTTTTATGCGTATTTCTATTTG
AGTGAATGCTTCTTTCCGAGTCTTCTAGGTTATTTTTAGCTTGATTGGCTTATGTGTATT
TTTGCTTTTGTTGACTTAGTCTTAATTTTTTTTTATTTTTTGAAGAGTTATCCACTTTTT
TATTTGGTGGGTACACCGACGTTCAGCGGATTATTTTTTTAACCTTTGCTCTTCCTTTTT
TGCTTTTGTAAATCCATTTCTGTCATTTGTTCCAAGCCAGTGAGCCCGTTCGGTCATATT
TGCGGGTTTTTAATTGGGGTAGGTTTTCGAATTGTTGGTGCATAGTTGTGGGGGTTTGTA
GTTATTGTTCGCAACGATTAAGCTTATGCTATCTCGTGCCAATGGGTGTTTGGGGCTATA
CCTACTATGGGTTATAGTCTAGCTTATATGCCAGGCTTGTCTCGGTTTTTGTTGCAAATT
CTAGACGACGGAGCGAGTTTTATAACGGGCTATAGTTATCCAGATACCTTGTGTTTTTTA
GTCGCAAATGCGCCCCCTCCTAATTCTAGGAATGGCTTTAAAGATGTGGATGTATCTAGT
TGTTCTTTTAGGCGCTAACTTTACTTATCTAAGCACAGGTGGCGGGGTAGTCGGATATTT
TTTTTTTCATGCATTTTTTACTTTTAGCTGATTATGTTTTTTTACTTTCGTTGGAGGGCT
TGGTTTCATTTGTTCATATCGACCAGGAAGATTTTGATGATTCTTATTTATGGTTGTATT
TATTCTCTTGTATTTTAAGCGGATAATCGTTATTTCTGTTTATTTGTTTTCATATTTTTA
TATAGCCAATTGTAGATTTCTGGTGGAGGTTGGCTGTTCTATTCTGTATTATACAAAGTA
ATCTAAAGCGGATTTACGCCTTCAACGGTGGGAGTGCCTTTTTGCATTTGTGTTTGCGCA
TACAAAGGCCAATCCTTTCTCTGCTCCGCGCATGCGCCCACCCGTTCGCTTGTCATCTCA
CTTGTACGCGGGTTATTTTATCGTTTTATGCGGTTACATTTATGCGGTTGGGCAATTGAT
TGATTAAAAATATGCCTTCACTTAGCACTGGTTATATAGATCTGCATGGTTCCGCTTGCT
TTTCACTTTACCAGCTTTTAAGCTTTTTTATTGGCGGGCATATCAGATCCAGAGTCGTTA
TTTTGGGGCCCTTTTGCGGTTTATCAAGATTATTTGAATGTTCTTAGAAAATTAGTTATT
TTATTTTTCACGGTTACGTAGTATCTTCGTTGTTATTAGTTATGCATTTGGGGAGTTTTA
GCTGCGTGGCTATCTCTATCATGTTTCTAATCTTTTTGTGGCTTTGTCTTTATTAGT

#JCMogoperla
GGCTATTTATCCTCTTTATGTTTTCCTCCGTGAAAAATCTTTACTTCATTGATTAATTAT
TCTTTTTCCTATTTTTAAAATTCTGGCTTTCCTAGTTTACAGACAGCATTACCTACTTTC
CTGCTTCCCTTGCTAGTTATGTTAGGTGATAACAACCACAATTTGCCACTGTCCCAGGAC
CCCTATCCTTATGTTGATGAACATAGAAATATCGCCGGACTTGCGTCGCTGCGCAAATAT
GCGGCACTCTCTACCTCTGTGCATATCATCTAGTTTGCGTTTAGACCTTAGCTGCTGGGC
CAATCTACGGCTTTCTGCATCATAACGCCAATGACTGCTTAGAGATAATAGGTGTTCTCG
ACCTCAGCAAGGGCTCTTTTTTATTGCTTACTCAACGGCGGGATTATAGGTCTAACTGAT
ATGGGTATATCTTTCTGTATGGACGCTTATGGTAGTCTCCTGGGCAATTCTTTGGGGCAC
GTATACAACTCTTCGCGTCCTACTGGACGACTGTCATGGTTGGGGGTTGCGTGAAAGCAC
TTACCGTTTTACTTCATTATCTCCTTATGTATGCGCGTATATCACTCTTTCTCACAACGG
TCAAAACCCTGGATAAAGAAGTGAAAATCCTTCACCTATTTCTTAAGAATGTGGTTATCT
CTATATTTTTACATCTACCTTTGACCTACTCTGGGACCGAAATTACCCGCAACCCTGTAC
CCGTCAATCACCGATGTATTCT-TTGCTAGCATCTCGTCATCCAAAACTGGGGGTATGCC
TGTCTTCATGCGTTTTTACCTCCTTCGGGACCATTTACCATAACAATCTTTTGCTCTCTG
TATGTATCTCTACTGATGGGCCGCCGTGAGACCTAGTCTGTGGCAATCTACGTATTATTT
CTAATGGACTTTATTATTTGGGCTGGCGGATGTGGACTCCTAGCTCTATCGGCGATTGGC
ACCGACAATTAAAGTATGTACGCCAGCTTGTATATTTTTATGTATCCATATATGGGGTTG
GAATGCTGTCCTTATTTGGGCCCGAATGCTTCCCGATAAAAATAGTTTGCTCTCCCCTCT
TACCTCTCTGCAGGTGAAAGGGCGGACGGTGACGTTACCCCCTTCGCATGCCAGCGGGCT
CGTGAATGCATTTTCCTCATTGCGGGTTCTCATCTGGGCGTAATTATACACGTATAAATC
GTCGCGGATACTTGACGATCCTTTTGTTGGCGTGCATACGCCTCTCTTTCTTCTTCCGTC
TGCGGGCATACATCTCTACGACGAACTAAACTCTTTTGACCGCGGGGGGGACCATTT-TA
CACACTTTTGTTTTGGCACCGAGTTAATTTATTTCCGGTTGGCTATTCCAATATAGCAGA
AGGGAAAAGAGCTTGGTCTTGGATATTAGCATCTTCATGGTTTTGGTTGTGTTGGCCACA
ATTTACGTGGATGAGTGAACCGGCTATTACTCGCACATATATGCGTCCACGGATAAATTT
AGTGTTGCACCTCAGGTCCATATCCCGCCTCTTGGCCTGGTTGTTTTTTTACATGGGGCT
ACGGGTGTCTGCAATCTCCTGAATATCTCAGAACTATAGTGTGCCATTCATAGTCTTCAT
GGGCGTTTGCATATGGGGTTATCATGTACCCTTTACGGCTACATAACCCATGTTAAATCA
TTACATATTTTTGGGTAATTACTTTTCCCACATTCTGGTTGCGGATCCCGCGTATCGATA
CCGAGCTAGTACTGAAGTGTTCTCATGGTCACATTCTTATGGGTTTATTTCTTTATGTTG
GAAGATACTCAACGGTATCTTTCCCCGCGACAAGTAGCGATTCCCTCAGAAGGCTCCCCT
ATGACATTACTTTTCAGACAACCTCTATTTATATATACACCTGTAGTATTATGCTCCTTT
TTAAATAAATCACGTATTTTGAGGCAACATGAATATTGACATCTCCGCATACTTATTTAT
GCTTCCTCCTCGCTTTTACTCTGAGAGTAGAGCCTCATACCTAAACATGGCACATGTATG
AGTAGATTTCGATTAACACGCTCTGAGTGAAACGGCATTTCCATAAACCAATCGGTCTGT
ACGCGCGAGTCTCATCTGACGTCCGCCTGGGTAAGTGAGGACCCGG-CGCTAACAACAGT
TCTTTAGCGCCGGGTTTTTGGCATGTCGAATTGGGCACCTACACTGTGACAAGCCTGCCT
TACGGGCATGGGCCTGCACGTTCGGCTGTAATGTTCATTACATATCATGTGCGGAATACC
GGAGGACTTCACTCAACCTCCGTATCTGGCTCGTGGGATATTTTTATACTCGAGTTTTTT
TATAGTTTTTGGCTTTTCAAGAGCTTCCCACAGGACTGGATATTGCCCCACGGATACCCT
TAACCCTCAATCCCTCTAAACGCATCTCTGCTCGGGTACGTACTGGCCACAAGCTATGAA
GAATAACCAGCCTCAGGCTTTTTACGTATCTGGATTATTACCTCTCAGCTAGATAATGAG
CCCTTACATTCGATCGTTAGGTCACTTTTGTGCACGGTTCAGGCTCAGTCTATGGACACT
TTTTTATTGCTGTCGCATCCGACCATTTCGCAACACATTGGTTGAGCGCGCTGTATGCAT
TGTGAGTGTTGTTTTCTTAATTCATTATGTGGGTTATATTGGTCTGTGGGTGCTTTTACT
TTTGACGAGGTTTGGTAATCAATCGAAGGCCAAAAGTGGTTGTGGATCCCACCTTAGGAG
CATAATTTTACAAGACAACTACCGTGTTCTATACTTCCCGTTTACTGATGTATCCTATTA
CGGTTTTATTTGAGTGGTTTTCTTGTGACAGCTGGGTTAACGTATATGCGGTGTCTCAAT
CAATAGCCTTTGGGGCTCGGGGTGCCAACATTCTAGAGTAGCTGCTTATTTTTTCTTGTT
TTTATAAGGTATGAGTGTTGCTCTGTTGCGAACAACGACCCTTGATTGCGAGGGATCGAC
TGTTCGGTTAAGTGATAAGAGGGGGTTGCTTATTTTTGGGATAGCAGATTTTTATAGATT
TTTAGGTTTTTTTGGTGTTGTGCTTGGTTGTTGGTCGGGACTTCCCGTTCGTATTGCTGA
AAGTTTTCCATTCCTGCCCTTATCTCTTCTTAAACTTTCACTTATATGTTTTCATTTATG
GTCATGGGGTTAACATCTCCTCGAAATTTGCTATCTCATAACATTGGTGTTCCCCTTTTG
GTTCTCCAATGATATATGGACATATTTTTATTGAGATGTATACCTGCTCAAAATCCTTCC
GGAAAAGTCCCTTGATGGGTTGACCCTCCTTTCTTCGTTTTTTATGCGTATTTCTATTTG
AGTGAATGCTTCTTTCCGAGTCTTCTAGGTTATTTTTAGCTTGATTGGCTTATGTGTATT
TTTGCTTTTGTTGACTTAGTCTTAATTTTTTTTTATTTTTTGAAGAGTTATCCACTTTTT
TATTTGGTGGGTACACCGACGTTCAGCGGATTATTTTTTTAACCTTTGCTCTTCCTTTTT
TGCTTTTGTAAATCCATTTCTGTCATTTGTTCCAAGCCAGTGAGCCCGTTCGGTCATATT
TGCGGGTTTTTAATTGGGGTAGGTTTTCGAATTGTTGGTGCATAGTTGTGGGGGTTTGTA
GTTATTGTTCGCAACGATTAAGCTTATGCTATCTCGTGCCAATGGGTGTTTGGGGCTATA
CCTACTATGGGTTATAGTCTAGCTTATATGCCAGGCTTGTCTCGGTTTTTGTTGCAAATT
CTAGACGACGGAGCGAGTTTTATAACGGGCTATAGTTATCCAGATACCTTGTGTTTTTTA
GTCGCAAATGCGCCCCCTCCTAATTCTAGGAATGGCTTTAAAGATGTGGATGTATCTAGT
TGTTCTTTTAGGCGCTAACTTTACTTATCTAAGCACAGGTGGCGGGGTAGTCGGATATTT
TTTTTTTCATGCATTTTTTACTTTTAGCTGATTATGTTTTTTTACTTTCGTTGGAGGGCT
TGGTTTCATTTGTTCATATCGACCAGGAAGATTTTGATGATTCTTATTTATGGTTGTATT
TATTCTCTTGTATTTTAAGCGGATAATCGTTATTTCTGTTTATTTGTTTTCATATTTTTA
TATAGCCAATTGTAGATTTCTGGTGGAGGTTGGCTGTTCTATTCTGTATTATACAAAGTA
ATCTAAAGCGGATTTACGCCTTCAACGGTGGGAGTGCCTTTTTGCATTTGTGTTTGCGCA
TACAAAGGCCAATCCTTTCTCTGCTCCGCGCATGCGCCCACCCGTTCGCTTGTCATCTCA
CTTGTACGCGGGTTATTTTATCGTTTTTTATGGTTACATTTATGCGGTTGGGCAATTGAT
TGATTAAAAATATGCCTTCACTTAGCACTGGTTATATAGATCTGCATGGTTCCGCTTGCT
TTTCACTTTACCAGCTTTTAAGCTTTTTTATTGGCGGGCATATCAGATCCAGAGTCGTTA
TTTTGGGGCCCTTTTGCGGTTTATCAAGATTATTTGAATGTTCTTAGAAAATTAGTTATT
TTATTTTTCACGGTTACGTAGTATCTTCGTTGTTATTAGTTATGCATTTGGGGAGTTTTA
GCTGCGTGGCTATCTCTATCATGTTTCTAATCTTTTTGTGGCTTTGTCTTTATTAGT

#JSMF
GGATTTTTATCCATTCTTTGTTCTCCTCCGTGAAAAATCTTAACTTCAAAGATTTCTTAT
TCCTTTTCTTATTTTTAAAATTTTGGTTTTCCTAATTTACAGTCAGCATTACCTACTTGC
CTGCCTCCCTTGCTAGTTATCTTAGGTGATAACAACCACAATTTGCCATTGTCCCAGGAC
CCCTATCCTTATGTTGATGAACATAGAAATATCGCCGGACCTGCGTCGCTGCGCAAATAT
GCGGCATTTTATACTTCTGTGCATATCATCTAGTTTGCGTTTAGACTTTATCTGTTATAT
CAATGCACGGTTTTCTGCATCATAGTGGCAATGATTGCTTTCAGGTAATAGGTGCTCTCG
ACCTCAGCAAGGGCTCTTTTTTATTGATTACTCAGTGGCGGGATTATAGGTCTAACTGAT
ATGGGTATATCTTTTTGTATGGACGCTTATGGTAGTCTCCTGGGCAATTCTTTGGGGCAC
GTATACAACTCTTCGCGTCCTACTGGACGAATGTCATGTTTGGGGGTTGCGTGAAAGCAC
CTACCGTTTTACTTCATTCTTTCCTTATGTGCGGGCACATATCACTTTTTCTCACAACGG
TCAAAACCCTGGTTAAAGGAATGAAAATCCTTCACCTATTTCTTAAGAATGTGGTTATAT
TTATATTCTTACCTCTTCTTCTCACCTACTTTGGGACCGAAATTATCCGCAACCTTGTAC
CCGTCAATCACCGATGTATTTT-TTGCTAGCATTTCGTCATCCAAAATTGGGGGTATGCC
TGTCTTCATGCATTTTTATCTCCTTCGGGTTGATTTACCATAACAATATTTTGTCTTCTG
GGCACCTCTCTACTGATGGGCCGCCGTGAGACCTAATATACGGCACTTTACGTTTTATTT
CTTATGGACCTTATTATTTGGGCTGTCGGATATGGACTCTTAGTTTTATCGGCGATTGGC
ACCGACAATTAAAGTATGTACGCCAGCTTATATATTTTTATGTATCCATATATGGGGTTG
GAATGTTGTCCTTATTTGGGCCCGAATGCTTCCCGATAAAAATAGTTTGTTCTCCCCGCT
TACTTCTTTGCAGGTGAAGGGGCGGACGGTGACGTTACCCCTTGCGCATGCCAGCGGGCT
CGTGACTGCATTTTCCTCACTGCGGGTTCTCATTTGGGCGTAATTATACACACATAAATC
GACAGGGATACATGACGATCCTTTTGTTGTCGTGTATACGCGTCTTTCTTTTCCTCCGTT
TGCGGGCATACATCTTTACGACGAATTAAACTCTTTTGACCGCGGGGGGGACCATCT-TA
CACATTTTTGTTTTGGCACCGAGTTAATTTATTTCCGGTTGGATATTCCAATATAGCAGA
AGGGAAAAGAGCTTGGTCCTGGATATTAGCATTTGCATGGCTTTGGTTGTGTTGGCCACA
ATTTACGTGGATGAGTGAACCGGCTATTACGCGCACATATATGCGTCCACGGATAAATTT
AGTGTTGCACCTCAGGACCATAAGCCTCCTTTTGGCCTGGTTGTTTTTTTACATGGGGCT
ACGGGTGTTTGCAATCTCATGAATGTCTCAGAACTATAGTGTGCCATTCATAGTCTTCAT
GGGCGTTTGCATATAGGGTTGTCATGTTCCCTTTACGGCTTCTTCACCCATGTTAAATCA
TTGCATATTTATGGGTAATTACTTTTCCCACATTTTGGTTAGGGATCCCGCGTATCGATA
CCGAGCTAGCGCTGAAGTGTTCTCGTGGTCACATTCTTGTGGGTTTTTTTGTTTATGTTG
GAGCTTGTAGCACGCAGTGCTTCCCCGCGACAAGTAGCGACTCCTTCAGAAGAATCCCTT
ATGACACTACTTTTCAGACAACTTCTATTTGTATATACACCTGTGGTATTATTTATTTTT
TTAAACTAACAACGTTTTTTGAGGCAACATGAATATTGACATCTCCGCATACTTATTTAT
GCTTCCTCTTCGCTTTTATTCTGAGAGTAGGACCTCTTACCTAAGCATGGCACATGTATG
AGTAGATATCGATTTTCACGTTCTGAGTGAAACAACGTTTCCATAAACCAATCGGTTTAT
ACGCGCGAGTCTCATCTGGCGTCCAGCTGGGTAAGTGAGCACCCGG-CGCTAACAACAGT
TCTATAACGCCGGTTTTTAGGCATGTCGAATTGGGCACCTACATTGTGACAAGCCTGCCT
TACGGGCATGGGCATACACTTTGGGTTGCCATGTTCACTACATATCATGTGCGGAGTACC
GGAGGACTACACTCAACTAGTGTACTTGGCTCGTGGGATATCTTTATGTTCGAGTTTTTT
TGTTCTTTTTGGCTTTTCAAGAGTTGCCCACGTGATTGGGCATTGCCCCACGGATTCCCT
TAACCTTCAATCCCTCTAAACGCATCTTTGCTCGGGTACGTACTGGCCACAAGTTATGAA
GAACAACCAGGTTCAGGTTTTTTACGTATTTGGATTATTACGTCTCAGCTAGATAATGAG
CCCTTACATGCGAGCGTTAGGTCACTTTTATGCACGGTTCAGGTTCAGTATATGGACTCT
TCTTTGTTGTTTGCGCATATTGACATTTCCCAACACATTGGTTGAGCGCGCTGTATGCAT
TGTGAGTGTTGTTTTTTTAATTCATTATGTGGGTTGTGTTGGTTTGTGGGTGCTTTTACC
TTTGACGAAGTTTGGTAATCAATCGAAGGCCAAAAGTGGTATGGGATCCCACCTTGCGAG
CATAACTTTACAAGACAACTACCGTTTTCTATATTTCCCGTTTAGTGTTATATCCTATGA
TGGTTCAAATTAGTTGGTTTTTTGCTGACAGTTGGGTTAACGTATGTGCGGTGTCTCAAT
CAATAGCTTTTGGGGCTCGGCGTGCCAACATTCTAGAGTAGTTGCTTATTTTTTCTTGTT
TTTGTGGAGTATGGCTGTTGCTCTGTTGCGAACAACGACCCTTGATTGCGAGGGATCGAT
TGTTCGGTTAAGTGATAAGAGGGGGTTGCTTATTTATGCGATAGCAGATTTTTATAGATT
TTTAGTTATTTTTGGAGTTTTGCTTGGTTATTGGTCGGGACCTCCCGTTCGTATTGCTGA
AAGTTTTCCTTTCTTGCCCATATCTCTTCTTAAATTTTATCTTGTATATTCTCGTATGCG
GTCTTGGGGTTAACAACTCCTCGAAATATGCTATCTCATAACACTGGTGATCCCCTTTTG
GTTCTCCAATGATATATGTATATTTATCTATACTTATGTATCTTTGCTCAAAATCATATC
GGAAAAGTCCCTTGATGGGTTGACCTTCCTTTCCTCGTTTTCTATGCGTATTTTTATTTG
AGTGAATGCCTCTTTCCGAGTATTCTTGGTTATATTTAGTTTGATTGGCTTATATTTATT
TTTGTATTTTATTACTTAGAGATAATTTTTTTTTATTTTTTGATCTCTTATCCACTTTTT
TATATGGTGGGTACACCGACGTTCAGCGGGTTATTTTTTTAACTTCTGCTCTTCCTTTTT
TGCTTTTGTAAATCCATTTTTGTCACTTGCTCCAAGCCAGTGAGCCCGTAGGGTCATATT
TGCGGGTCTTTAATTGGGGTAGGTTTTCGAATAATTGATGGATAGTTATGGGGTGTTGTA
GTTATTGTTCGCAACGATTAAGCTTGTGCTATCTCGTGCCAATGGTTGTTTGGGGTTATA
CTTACTATGGGGTTGGGGCTAACTTATATGCCAGGCTTGTCTCGGTTTTTGTTACAAATA
CTAGACGTTGGAGCGAGTTATATAAAAGGTTATCATTATCCAGATACTTTGTGTTCTTTA
GTCGCAAATGCGCCCCCACTTAATTTTGGGAGTGTCTTTAAAGTTGTGGATTTTCTTATG
GCTTCTTTTAGGCGCTAACTTTATTTATCTAAGCACAGGTGAGGGGGTAAGCGGATATTT
TTTTTTTCATGCATTTTGCACTTTTAGCTGATTATGTTTTTTTACTTGCGTTGGAGGGCC
TGGTTTCGTTTGTTCATATCGACCAGGAAGATTTTGATGATTCTTATTTATAGTTGTTTT
TATTCTCTTGTATTATAAGAAGATAATCGTTATTTTTGTTTATTTGTACTCATATTTTTA
TATAGCCAATTATAGATTTTTGGTGGAGGTTGGCTGTTCTATGTTGTATTATACAAAGTA
ATCTAAAGCGGATTTACGCTTTCAACGGTGGGAGTGCTTTTATGCATTTGTGTTTGCGCA
TACAAAGGCCAATCCTTTCGCTGTTCCGCGCATGCGCCCACCCGTTCGCTTGTCATCTCA
CTTGTACGCGGGTTATTTTATCGTTCTTTATGGTTACATTTATGCGGTTGGGCAATTGAT
TGATTAAAAATATGCTTTCACTTAGCACTGGTTATATAGATCTTCTTGGTTTAAATTGCT
ATTCATTTTACCAGCCTTTAAGCTTTTTTATTGGCGGGCGTATCAGATCCAGAATCGAAA
TTTTGGGATCCTTTTGCGGTTTATCAAGATTATTTGAATGCAGTTAGAAATGTGGTTTTT
TTTTTTTTCACGGTTACATTGTAACATCGTTGTTATATTGTATTCGTATGGGGAGATATA
GCTGCATGGTTATCTCTATCATGTTTCTAATCTTTCTGTGGATTTGTTTTTATTAGT

#JSZF
GGTTCTTTTTCCAGCTTATGCTATCCTCCGTGCAAAATTTAAACCTCATCGATTAATTGT
TCTTTTTCTTATTTTTAAAATTATGGCTTTCCTAATTTACTGACAGCATTGTTTACTTGC
TTGCCTCCTTTGCTAGTTATATTAGGTGGTAACAACCACAATTTGCCACTGTCCCAGGAC
CCCTATCCTTATGTTGATGAACATAGAAATATCGCCGGACCTGCGTCGCTGCGCAAATAT
GCGGCACTCTATACTTCTGTGCATATCATCTAGTTTGCGTTTAGACCTTATCTGTTATGT
CAATGCACGGTTTTCTGCATCATAACGCCAATGACTGCTTTCAGGTAATAGGTGTTTTCG
ACGTCAGCAAGGGCTCTTTTTTATTGATTATTCAGTGGCGGGCTTATAGGTCTAACTGAT
GTGGGTATATTTTTCTGTATGCACGCTTATGGTAGTTTCCTGGGCAATTCTTTGGGGCAC
GTATACAACTCTTCGCATCCTACTGGATGACTGTCATGGTTGGGGGTTGCGTGAAAGCAC
TTACCGTTTTACTTCATTTTTTCCTTATGTGCGGGCACATGTCATTTTTTCTCACAACGG
TCAAAACCTTGGATAAAGGAATGAAAATCCTTCACCTATTTCTTAAGAATGTGGTTGTGT
ATTTGCTTTTATTTCTTCTTCTGACCTACTTTGGGACCGAAATTATCCGCAACCCTGTAC
CCGTCAATCACCGATGTATTCT-TTGCTAGCATCTCGTCATCCAAAATTGGGGGTATGCC
TGTCTTCATGCATCTTTATGTCCTTCGGGTTACTTTACCTTACCAACTTTTTGTCCTTTA
TACGTGTCTTTACTGATGGGCCGCCGTGAGACCTAATCTACGGCACTCTACGTTATATTT
TCTATGGACTTTATTATTTGGGCTGTCGGATTTGGACTCTTAGTTCTATCGGCGACTGGC
ACCGACAATTAAAGTATGTACGCCAGCTTATATATTTTTATGTATCCATATATGGGGTTG
GAATGTTGTCCTTATTTGGGCCCGAATGCTTCCCGATAAAAATAGTTTGCTTTCCCCGCC
TACCTCTTTACAGGTGAAAGGGCGGACGGTGACGTTACCCCTTGCGCATGCCAGCGGGCT
CGTGATTGCATTTTCTTCACTGCGGATTCTCATTTGGGCGTAATTATACACACATAAATC
GGCAGGGATACATGACGATCCTTTTGTTGTCGTGTATACGCGTTTTTCTCTTCCTCCGTT
TGCGGGCATACATCTTTACGACGAATTAAACTCTTTTGACCGCGGGGGGGACCATTT-TA
CACACTTTTGTTTTGGCACCGAGTTAATTTATTTCCGGTTGGATATTCCAATATAGCAGA
AGGGAAAAGAGCTTGGACTTGGATATTAGCATTTGCATGGCTTTGGTTATGTTGGCCACA
ATTTACGTGGATGAGTGAACCGGCTATTACGCGCACATATATGCGTCCACGGATAAATTT
AGTGTTGCACCTCAGGACCATAAGCCTCCTCTTGGCCTGGTTGTTTTTTTACGTGGGGCT
ACGGGTGTTTGCAATCTCATGAATGTCTCAGAACTATAGTGTGCCATTCATAGTCTTCAT
GGGCGTTTGCATATGGGGATATCATGTTCCCTTTACGGCTACTTAACCGTTGTTAAACCA
TTGTGTATTTATGGGTAATTACTTTTCCCACATTCTGGCTAGGGATCCCGCGTATCGATA
CCGAGCTAACACTGAAATGTTCTCATGGTCATATTCTTATGGGTTTATTTATTTATGTTG
GAGCTTATAGCACGCAGTTCTTCCCCGCGACAAGTAGCGATTCCTTCAGAAGAATCCCCT
ATGACATTACTTTTCAGACAGCTTTTATTTGTATATACACTTGTGGTATTATATAGTTTT
TTAAGATAACAACGGTCTCTGAGGCAACATGAGTATTGACATCTCCGCATACTTGTTTAT
GCTTCCTCCTCGCTCTTATTTTGAGAATAGGACCGCATACTTAAACGTGGCACATGTATG
AGTAGATATCGATTAACACGCTTTGAGTGAAACAACGTTTCCGTAAGCCAACCGGTCTGT
ACGCGCGAGTCTCATCTGGCGTCCAGTTGGGTAAGTGAGCACCCGG-CGTTAACAACAGT
TATATAACGGTGGTTTTTAGGCATGTCGAATTGGGCACCTTCATTGTGACAAGCCTGCCT
TACGGGCTTGGGCATACACTTTGGGTTGTCATGTTCACTACATATCATGTGCGGAGTACC
GGAGGACTACATTCAACTAATGTACATGGCTCGTGGGATATTTTTATGTTCGAGTTTTTT
TGTTCTTTTTGGCTTTTCAAGAGTTGCCCACATGATTGGTCATTGCCCCGTGGATTCCCT
TAACCCTCAATCCCTCTAAACGCATCTCTGCTCGGGTACGTACTGGCCACAGCCTATGAA
GAACAACCAACTTCAGGTTTTTTACATGTTTGGGTTATTACATCTCAGCTAGATAATGAG
CCCTTACATGCGAGCGTTAGGTCACTTTTATGCACGGTTCAGGTTCAGTATATGGACACT
TCTGCACTGCTTTCGCATACTGACATTTCCCTCCACATTGGTTGAGCGCGCTGTATGCAT
TGTGAGTGTTGTTTTCTTAATTCATTATGTGGGTTATATTGGTCTGTGGGTGCTTCTACT
TTTGACGAAATTTGGTAGTCAATCGAAGGCCAAAAGTGGTATGGGATCCCACCTTGCGAG
CATAACTTTACAAGACAACTACCACTTTCTATAATTCCCATTTAGTGATATATCCTAATA
TGTATTTAATTAAGTGGTTTTTTGCTGACAGATGGGTTAACGTATATGCGGTGTCTCAAT
CAATAGCTTTTGGGGTTCGGCGTGCCAACATTCTAGAGTAGTTGCTTATTTTTAGTTATT
TTTGTGGAGTAAATCTGTTGCTCAGTTGCGAACAACGACCCTTGATTGCGAGGGATCGAC
TGTTCGGTTAAATGATAAGAGGGGGTTGCTTATTTATGCGATAGCAGATTTTTATAGTTT
TTTAGGTTTTTTTGGCCGCTTGCTTGTTTGTTGGTCGGGACTTCCCGGCCGTATTGCTGA
AGTTATTCCTTTCTTGCCCTTATATCTATCCTTATTAATATTTGTATATTCTCGCACGTG
GGCTTGGGGTTAACAACTCTTCGAAATTTGCTTTCTCATAACAATGCTGATCCCCTTTTG
GTTTACCAATGGTATATACCTGCCTCTATGTACGCGTATGTCTGCTCTCAAAAA-ATATG
CCAAGGCTACATCGATTGATTG-CCCCCCTTCTTTACATTTTTATGCGTATTTTTATTTG
AGTGAATGCCTTTCTCCGAGGTTTCTAGGTTATTTTTACTTTGATTGGTTTATGTGTCTT
TATATTTTTATTTACTTAGTCCTAAATTTTTTTTATTTTTTGAGCTCTTATCCACTTTGT
TATTTGGTGGGTACACCGACGCTCAGCGGCTTATTTTTTTAACTTGCGCTCTTCCTTTTG
GGCTTTTGTAAATCCATTTATGTCATTTGTTCCAAGCCAGTGAGCCCGTAGGGTCATATT
TGCGGATTTTTAATTGGGGTAGGTTTTCGAATATTTGGTGGGTAGTTTAGGGGGTTTGTA
GTTATTGTTCGCAATGATTAAAGTTATGCTATCTCGTGCCAATGGTTGTATGGGGGTATA
CATAAGTTGGGTTAGGGGCTTACTTATATGCCAGGTTTGTCTCGGTTTTTGTTGCAAATA
CTAGACGTTGGAGCGAGTTTTATAACGGGCTCTCATTATCCAGCTGCTTTGTGTTTTCTA
GGCGGAAATGCGCCCCCACTTAATTTTGGGAATACTTTTAAAGTTATGGATTTGGTTGCT
TTTTCTTTTAGGCGCTAACTTTTATTATCTAACCACAGGAGTAGGGGCAACCGGATATTA
TTTATTTCATGCATTTTTCACTTTTAGCTGAATGTGTCTTTTTACTTAGGTTGGAGGGCT
TGGTTGGGTTTATTTTTGTCGTCCAGGAAGATTTTGATGATTCTTATTTATAGTTGTCTC
TATTCAGTTGTATTTTAAGGAGATAATCGTTATATTTGTTTATTTGTTTTCATATATCTA
TATAGCCAATTATAGATTTCTGGTGGAGGCTGGTTGTTCTATGTTGTATTATACAAAGTA
ATCTAAAGCGGATTTACGCTTTCAACGATGGGAGTGCATTTATGCATCTATGTTTGCGCA
TACAAAGGCCAATCCTTTCGCTGCTCCGCGCATGCGCCCACCCGTTCGCTTGTCATCTCA
CTTGTACGCGGGTTACTTTATCGTTCTTTCTGGTTACATTTATGCGGTTGGGCAATTGAT
TGATTAAAAATATGCTTTCACTTAGCACTGGCTATATAGATTTGCATGGTTCCAATTGCT
ATTCACTTTACCAGCTTTTAAGCTTCTTTATTGGCGGGCATATCAGATCCAGAATCGACA
TCTTGGGACCCTTTTGCGGTTTATCAAGATTATTTGAATAGAGATAGAAGGTTACTATTT
TTTTTTCTCACGGTTACGTTGTAAGGTCGCTGTTTTATTTTATTCGTATGGGGAGATCTA
TCTGCATGGTTATTTTTATCATGTTTCTAATCTTTCTGTGGATCTGTTTTTATTAGT

#LCBombyxMandarina
GGTTTTTTATCCTAAGTTTGTTATCCAACGTGAATTATTCAAAATTCAAAGATTAATTAT
TCTTTTTTTTATTTTTAAAATTTTGGTTTTCCTAATTTACAGACAGCATTACATTCTTTC
TTTCATCCTTTGCTAGTTATTTTAGGTGATAAAAACAACAATTTATCAATATCCCAGGAC
CCTTATCCTTATGTATATGAACATAGAAATATCGCCGGACTTGCGTCGTTACGCAAATAT
GCGGCATTTTATACTTTTGTGCATATCATCTAGTATACATTTAGACCTTATATGTTATAT
CAATATACGGTTTTTTACATTATAACGCAAATGAATGCTTTAAGGTAATAGGTGATATCG
ACTTCAGCAAGGGCTCTTTTTTATTGATTATTCAATGGCGGGATTATAGATCTTGTTGTT
ATGGATATATTTTTATCTATGCACGCTTATGGTAGTTTCCTGGGCAATTCTTTGGGGCAC
GTATACAATTCTTCGCATCCTATTGGACATTTGTAATGATTGGGGGTTGCGTGAAAGCAC
TTACCGTTTAACTTCATTTTTTCCTTATATTTATTTACATATCATTTTTTTTCACAACGG
TCAAAACCTTGGTTAAAGAATTGAAAATCCTTCACCTTTTACTTAAGATTATGGTTATAT
TTATAAATTTACTTTTACTTATAACCTATTTTGGGACCGAAATTACCCGCAACCTTGTAC
CCGTCAATCACCGATGTATTTT-TTGCTAGCATCTCGTCATCCAAAATTGGGGGTATGCT
TATATTCATATATTTATATTTCCATCAGGATCATTTACCATAACAATATTTTGATTTTTA
TATACATTTTTACTGATGGGCCGCCGTGAAACCTAATATACGGCATTTTACATATTATTT
TTAATGGACTTTATTATTTGGATTGTCGGATATGGACTCTTAGCTTTATCGGCGATTGGA
ACCGACAATTAAAACATGTACGCCAGCTTATATATTTTTATGTATCCATATATGGGGTTG
GAATGTTGTCCCTATCTGGGCCCGAATGCTTCCCGATAAAAATAGTTTGCTCTCCCCTCC
TATTTTTATTCAGGTGAAAGGGCGGACGGTGACGTTACCCCCTTCTCATGCCAAGGGAGT
CGTGACTGCATTTTCTTCATTGCGGATTCTCATATGGGCATAATTATACACATATAAATC
GTTAAAAATTCTTGACATTCCTTTTGTTGGCGTGGATACGCTTTTTTTTTTTCTTCCGTT
TGCGGGCATACATTTTTACGACGAATTAAACTCTTTTGACCGCGGGGGGGACCATTT-TA
CACATTTTTGTTTTGGCACCGAGTTAATTTATTTCCGGTTGGATATTCCAATATTCCAGA
AGGGAAAAGAACTTGGTGTTGGATATTAGCATCTGCATGGTTTTGGTTATGTTGGCCACA
ATTTACGTGGATGAATGAACCGGCTATTACTCGCACATATATGCGTCCACGGATAAATTT
AGTGTTGCACATCAGGACCATAAACCAAATTTTGAGTTGGTTGTTTTTTTACGTGGGGTT
ACGGGTATTTGCAATCTCATGAATACTTCAGAACTATAGTGTGCCATTCATAGTTTTCAT
GGGCGTTTGCATATGGGGTTATAATGTACCTTTTACGGCTTCCTAATCTAATTTAAATCA
TTTTACATTTATGGGTAAATACTTTTCCCACATTTTGGTTGCGGATCCCGCGTATCGATA
CCGATCTAATTCTGAAATATTCTCTTGGTCTAATTCTTTTTCGTATATATTTATATATTG
GATCATATAACACGATAATTTTCCCCGCGACATCTAAAGACTCCCTCAAAGGGCTCCCTT
ATGACAATATTTTTCAGACAACTTATATTTATATATACATTTGTAGTATTATATAGTTTT
TTAAAATAATAACGTTTTCTGAGGCAATATGATTATTGACATTTCCGCTTACTTATTTAT
GCTTCCTCTTCGTTTTTACTTTGAGACTAAAACCCTATACTTAATCATGGCACATGTATG
AGTAGATATCGATTAAAACGCTTTGAGTGAAACGATATTTCCATAAAACAATCGATATAT
ACGCACGAGTATCATCTGACATCCTCTTGGGTAAGTGAGCAACCGG-CGTTAACAACAAT
TTTATAACGCCGGATTTTTGGCATGTCGAATTGGGCACCTTCATTGTGATAAGCCTGCCT
TACGGGCATGGGTTTACTTATACGGATATAATGTTCATTACGCTACATGTGCGGAATTCC
GGAGGACTACAAACAACATCTGTAAAAGGTTCGTGGGATATTTTTATATTCGAATTTTTT
TATAGTTTTTGGCTTTTCAAGAGTTTCCCAAATGAATGGAGATTGCCCCTCAGATACCCT
TAACCTTCAATCCTTTTAAACATATTTATAGTCGGGTACGTACTGGCCACATCCTATGAA
AAATTTCCAACAACAAGTTTTTTACATTTTTGGTTTATTACATTTCAGCTAGATAATGAG
CCCTTACATGCGAAGATTAGGTCACTTTTATGCACGGTTCAGGATCAGTATATGGACTTT
TTTCTACTGTAATCGCATTAAAACATTTCAAAACACATTGGTTGAGCGCGCTGTATGCAT
TGTGAGTGTTGTTTTCTTAATTCATTATGTGGGTTATTTGGGTTTATGGGTGCTTTTACT
TTTGACGAAGTTTGGTAATCAATCGAAGGCCAAAAGTGGTTATGGTTTTCACCTTTCGAG
CATAATTTTACAAGAAGACTACCAATTTCTATATTTCCCGTTTAGTGAGTTATCCTAATT
TAGTTATTGTTAATTGGTTTTTTTGTTACAGTTGGGTTAATGTATATGCGGTGTCTCAAT
CAATAGCTTTTGGGGTTCGTCGTGCCAACATTCTAGAGTAGATGCTTATTTATTCTCATT
TTTATATTGTTGATGTTTTTCTCTTTTGCGAACAACGACCCTTGATTGCGAGGGAAGGAT
TGTTCGGTTAAATGATAAGAGGGGGTTGCTTATTTTTGCGATATCAGATTTTTATAGATA
TTTGTATATAAATGGGGTTATTCTTTTTTATTGGTCGGGACTTCCCGTACGTATTGCTGA
AAGTATTCCATTCTTCCCCAAATGTGAGGCTTCTGATAAAATTATTTATACAAATTCCCG
GTCTTGGGGTTAACAACTCTTCGAATTTTGCTTTCTCATAAAATTGGTGATCCCCTTATG
GTTATCCAATGATTTATACATTTTTTTATTTTCAATTATATATATTCTCAAAATCTTATC
GGAAATGTCCCTTGATGGGTTGACCATCCTTTCTTCATTTTTTATACATATTTTTATTTG
AGTGAATGCCTATTTCCGAATATTCTTGGTTATTTTTAGATTGATTGAGTTAAGTATTTT
TTTATATTTTATTACTTAGGTTTAATTTTTTTTTATTTTTTGAGCAGTTATCCACTTCTT
TATATGGTGGGTACACCGACGATCAGCGGATTATTTTTTTAACTTTTGGTCTTCCTTTTT
TGCTTTTGTAAATCCATTATTGTCATTTGTTCCAAGCCAGTGAGCCCGTTCGGTCATATT
TGCGGATATTTAATTGGGGTAGGTTTTCGAATAATTGATATATAGTTGTGGGGTTTTATA
GATAATGTTTGCAGTGAATAATCTTATGCTATCTCGTGCCAATAGATGTATGGGGATATA
TATAATATGGGTTATGGTCTAGTTTATATAGCAGGTTTGTCTCGGATTTTGTTGCAAATA
ATAGACGTTCAAGCGAGTTTAATAAAAGGATATAATTATCCTCATAGTTTGTGTTTTTTT
TTCTCAAATGCGCCCCCTCTTAATTTTGGGAATAGTTATAAAGTTGTAGATATTTTTATA
TATTCTTTTAGGCGGTAAGTTTATTTATCTAATCACAGGTTTAGTGGTTTCCGGATATTT
TTTTTTTCATGCATTTTGTGTCTTTAGTTGATTATGTTTTTTTGTTTTCGTTGGAGGTCT
TGGTTTCATTTGTTCATATCGAGCAGGAAGATTTTGATGATTCTTTTTTATATTTGTTCT
TATTCTCGTGTATTTTAAGAAAGTAATCGTTATATTTGTTTATTTGTTTTCATGTTTTTA
TATAGCCAATTATAGATTTTTGGTGGAGGTTGGTTATTCTATGTTGTATTATACAAATTA
ATCTAAAGCGGATCTACGCTTTCAACGATGGGAGTATATTTATGTATATATATATGCGCA
TACAAAGGCCAATCCTTAGTCTGTTCCGCGCATGCGCCCACCCGTTCGCTTGTCATCTCA
CTTGTACGCGGGTTATTTTATCGTTTTTTTTATTTACATTTATTCGGATTCGCAATAGAT
TGATTAAAAATATGCTTTCACTTAGCATTGGTTATATAGATTTAGTTGGTTCCGAATGCT
TTTCATTTTACCATCATTTAAGCTTTTTTATTGGCGGGTATATCAGAATCAGAATCGTAA
TTTTGGGATCCTTTTTCGGTTTATCAAGATTATTTGAATGTAGTTAAAATTATGTTTATT
TTTTATTTCACGGTTACGTTTTAACTTCGTTATATTATTTTATAGTTTTAGGGAGTTTTA
GCTTCATGGATATATCTATCATGTTTCTAATTTTTTTATGGTTTTGTTTTTATTAGT

#LCManducaSexta
GGTTATTTTTCCTATCTTTGATATCCAACGTGAATTATTTAAAACTCAAAGATTAATTAT
TCATTTTCTTGTTTTTAAAATTTTGGTTTTCCTAATTTACAGACAGCATTACTTACTTTC
ATTCTTCCTTTGTTAGTTATATTAGGTGATAAAATACACAATTTATCAATATCCCAGGAC
CCTTATCCTTATGTTTATGAACATAGAAATATCGCCGGACTTGCGTCGTTACGCAAATAT
GCGGCATTTTATACTTTTGTGCATATCATCTAGTATGCATTTAGACTTTATCTGTTATAC
CAATTTACGGTTTTTTACATTATAACGCAAATGAATGCTTTAAGGTAATAGGTGTTATCG
ACTTCAGCAAGGGCTCTTTTTTATTGATTAATCAATGGCGGGATTATAGATCTTACTGTT
ATGGATATATTTTTATTTATGCACGCTTATGGTAGTTTCCTGGGCAATTCTTTGGGGCAC
GTATACAACTTTTCGCATCCTATTGGAAATTTGTAATGATTGGGGGTTGCGTGAAAGCAC
TTACCGTTTAACTTCATTTTTTCCTTATATCTATTTACATATCATTTTTTTTCACAACGG
TCAAAACCTTGGTTAAAGAATTGAAAATCCTTCACCTTTTACTTAAGATTATGGTTATAT
ATATTTCTCTACATTTACTTATAACCTATTTTGGGACCGAAATTATCCGCAACCTTGTAC
CCATCAATCACCGATGTATTCT-TTGCTAGCATTTCGTCATCCAAAATTGGGGGTATGCT
TTTATTCATTTATTTATATTTCCATCAGGTTCATTTACCTTAACATTTTTTTGATTTATA
ATTGTATTTTTACTGATGGGCCGCCGTGAATCCTAATATACGGCAATTTACATTTTATTA
GTAATGGACTTTATTATTTGGATTGGCGGATGTGGACTCTTAGTTTTATCGGCGATTGGA
ACCGACAATTAAAACATGTACGCCAGCTTATATATTTTTATGTATCCATATATGGGGTTG
GAATGTTGTCCTTATTTGGGCCCGAATGCTTCCCGATAAAAATAGTTTGCTTTCCCCTCT
TATCTCTATTCAGGTGAAAGGGCGGACGGTGACGTTACCCCTTTCTCATGCCAAGGGAGT
CGTGATTGCATTTTCTTCATTGCGGATTCTCATTTGGGCATAATTATACACATATAAATC
GATAAAAATTCTTGACAATCCTTTTGTTGGCGTGGATACGCTTTTTTTTTTTCTTCCGTT
TGCGGGCATACATTTTTACGACGAATTAAACTCTTTTGACCGCGGGGGGGACCATTT-TA
CACATTTTTGTTTTGGCACCGAGTTAATCTATTTCCGGTTGGATATTCCAATATTCCAGA
AGACAAAAGAACTTGGTGTTGGATATTAGCATATGCATGGTTTTGGTTATGTTGGCCACA
ATTTACATGGATGAATGAACCGGCTATTACTCGCACATATATGCGTCCACGGATAAATTT
AGTGTTGCACCTCAGGACCATAAACCTCATTTTGAGTTGGTTGTTTTTTTACGTGGGGTT
ACGGGTATCTGCAATCTCATGAATACTTCAGAACTATAGTGTACCATTCATAGTCTTCAT
GGGCGTTTGCATATGGGGTTATCATGTACCTTTTTTGGCTAATTAACCTACTCTAAATCA
TTTTATATTTTTGGGTAATTACTTTTCCCACATTTTGGTTGCGGATCCCGCGTATCGATA
CCGATCTAATTCTGAATTATTCTCTTGGTCTAATTCCTTTGCGTATATATTTATATATTG
GATCATATTACACGATACTTTTCCCCGCGACATCTAAAGATTCCTTCAAAGGGCTCCCTT
ATGACAATATTTTTCAGACAACTTATATTTATATATACATCTGTGGTATTATTTAATTTT
TTAAAATAATAACGTTTTTTGAGGCATTATGAATATTGACATTTCCGCATACTTATTTAT
GCTTCCTCTTCGTTTTTATTTTGAGACTAAAACCTTATACCTAATCATGGCACATGTATG
AGTAGATATCGATTCAAACGTTTTGAGTGAAACGATATTTCCATAAAACAATCGATATGT
ACGCACGAGTATCATCTGACGTCCTCTTGGGTAAGTGAGCAACCGG-CGTTAACAACAAT
TTTATAACGCCGGATTTTAGGCATGTCGAATTGGGCACCTACATTGTGATAAGCCTGCCT
TACGGGCATGGGTTTACTTGTACGGATATAATGTTCATTACATTTCATGTGCGGAATTCC
GGAGGACTTCAAACAACATTTGTACAAGGCTCGTGGGATATTTTTATGTTCGAATTTTTT
TATTCTTTTTGGCTTTTCAAGAGTTTCCCAAATGAATGGGCATTGCCCCTTAAATATCCT
TAACCTTCAATCCTTTTAAACATATTTATAGTCGGATACGTACTGACCACAGCATATGAA
AAATAACCAGCGTCAAGTTTTTTACATATTTGGATTATTACATTTCAGCTAGATAATGAG
CCCTTTCATGCGAAGATTAGGTCACTTTTATGCACGGTTCAGGCTCAGTATATGGACATT
TTTACGTTGTTATCGCATTAAAACATTTCATAACACATTGGTTGAGCGCGCTGTATGCAT
TGTGAGTGTTGTTTTCTTAATTCATTATGTGGGTTATTTGGGTTTATGGGTGCTTTTGTT
TTTGACGAAGTTTGGTAATCAATCGAAGGCCAAAAATGGTTTTGGCTTTCACCTTTCGAG
CATAATTTTACAAGAACACTACCAATTTCTATATTTCCCGTATAGTGATTTATCCTATAT
TAAATATAGTTAATTGGTTTTTTTGTGGTAGATGGGTTAACGTATATGCGGTGTCTCAAT
CAATAGCTTTTGGGGTTCGGCGTGCCAACATTCTAGAGTAGATGCTTATTTATTCAGATA
TATATATGATTAAAGTGATTCTCATTTGCGAACAACGACCCTTGATTGCGAGGGAAGGAT
TGTTCGGTTAAATGATAAGAGGGGGTTGCTTATTTTTGCGATATCAGATTTTTATAGTTT
TTTGTATATTAATGGGGTTATTCTTTTTTATTGGTCGGGACCTCCCGTACGTATTGCTGA
AAGTATTCCGTTCTTCCCCAAATTCGAGGTTTCTGTTAAAATTATTTATACAAATGCTCG
GGCATGGGGATAACAACTCTTCGAATTATTCTTTCTCATAAAATTGGTGATCCCCTTATG
GTTTTCCAATGACATATTCTTTTATTTATATTCAAATATATTTTTTCTCAAAATCTTATC
GGAAATGTCCCTTGATGGGTTGACCATCCTTTCCTCATTTTTTATACATATTTTTATTTG
AGTGAATGCTTATTTCCGATTATTCTTGGTTATTTTTAGATTGATTGATTTAAATATATC
TTTATTTTTTTTTACTTAGGTATAATTTTTTTTTATTTTTTGAGGAGTTATCCACTTTTT
TATATGGTGGGTACACCGACGATCAGCGGATTATTATTTTAACTTTTGCTCTTCCTTTTT
TGCTTTTGTAAATCCATTATTGTCATTTGCTCCAAGCCAGTGAGCCCGTTCGGTCATATT
TGCGGATATTTAATTGGGGTAGGTTTTCGAATAATTGTTATATAGTTATGGGGTTTAATA
GTTAATGTTTGCAGTGAATAATCTTATGCTATCTCGTTGCAATAGATGTATAGGGATTTG
TATAATATGGGTATTGGTCTAATATATATGGCAGGTTTGTCTCGGATTTTGCTGCAAATA
ATAGACGTTCAAGCGAGTTTTATAAAAGGATATAATTATCCTCTTAGATTGTGTTTTTTA
TTCTCAAATTCGCCCCCTCTTAATTTTGGGAATAGTTATAAAGTTGTAGATATATTTATT
TATTCTTTTAGGCGGTAAGTTTATTTATCTAACCACAGGTTTAGGGGGTTCCGGATATTT
TTTTTTTCATGCATTTTATATTTTTAGTTGATTATGTTTTTTTGTTTTCGTTGGAGGTCT
TGGTTTCATTTGTTCATATCGACCAGGAAGATTTTGATGATACTTTTTTATATTTGTTTT
TATTCTCGTGTATTATAAGAAAGTAATCGTTATATTTGTTTTTTTGTTTTCATATTTTTA
TATAGCCAAATATAGATTTTTGGTGGAGGTTGGTTGTTCTATGTTGTATTATACAAATTA
ATCTAAAGCGGATTTACGCTTTCAACGATGGGAGTTTATTTATGTATATATATATGCGCA
TACAAAGGCCAATCCTTAGTCTGTTCCGCGCATGCGCCCACCCGTTCGCTTGTCATCTCA
CTTGTACGCGGGTTATTTTATCGTTTTTTTTATATACATTTATGCGGGTTCGCAATAGAT
TGATTAAAAATATGCTTTCACTTAGCATTGGTTATATAGATTTAGATGGTTCCGATTGCT
TTTCATTTTAGCAGCATTTAAGCTTTTTTATTGGCGGGTATATCAGAATCAGAATCGTAA
TTTTGGGATCCTTTTGCGGTTTATCAAGAATATATGAATGTAGTTAGAATTTTGTTTTTT
TTATAATTCATGGTTACATTTTAACATCGTTTTATTATTTTATAGGTATAGGGAGTTTTA
GCTTCATGGTTATATTTACCATGTTTCTAATTTTTTTACGGTTTTGTTTTTATTAGT

#LCSaturniaboisduvalii
GGTTATTTTTCCTATTTTTGTTTTCCAACGTGAATTATTTTTAACTCAAAGATTAATTAT
TCTTTTTCTTGTTTTTAAAATTTTGGCTTTCCTAATTTACAGACAGCATTTCTTACCTTC
ATTCCTCCTTTGTTAGTTATTTTAGGTGATAAAATACACAATTTATCAATATCCCAGGAC
CCTTATCCTTATGTTTATGAACATAGAAATATCGCCGGACTTGCGTCGTTACGCAAATAT
GCGGCATTCTATACTTTTGTGCATATCATCTAGTATGCATTTAGACCTTATCTGTTTTAT
CAATTTACGGTTTTTTACATTATAACGCAAATGATTGCTTTTAGATAATAGGTGCTATCG
ACCTCAGCAAGGGCTCTTTTTTATTGATTACTCAATGGCGGGATTATAGATCTTACTGTT
ATGGGTATATTTTTCTCTATGCACGCTTATGGTAGTTTCCTGGGCAATTCTTTGGGGCAC
GTATACAACTTTTCGCATCCTATTGGACATTTGTAATGATTGGGGGTTGCGTGAAAGCAC
TTACCGTTTAACTTCATTTTTTCCTTATATTTATTTACATATCATTCTTTTTCACAACGG
TCAAAACCTTGGTTAAAGAAATGAAAATCCTTCACCTATTACTAAAGATTATGGTTATAT
CTATATTTTTTCTTTTACTTATAACCTATTTTGGGACCGAAATTATCCGCAACCTTGTAC
CCATCAATCACCGATGTATTTT-TTGCTAGCATTTCGTCATCCAAAATTGGGGGTATGCT
TGTATTCATTTATTTATATTTCCATCAGGATCATTTACCATAACAATATTTTGATTTATA
CATATATCTTTACTGATGGGCCGCCGTGAACCCTAATATACGGCATTTTACATTTTATTT
TTAATGGACTTTATTATTTGGATTGGCGGATGTGGACTCTTAGTTCTATCGGCGATTGGA
CCCGACAATTAAAACATGTACGCCAGCTTATATATTTTTATGTATCCATATATGGGGTTG
GAATGTTATCCTTATTTGGGCCCGAATGCTTCCCGATAAAAATAGTTTGTTTTCCCCTCT
TACCTTTATTCAGGTGAAAGGGCGGACGGTGACGTTACCCCTTTCTCATGCCAAGGGACT
CGTGATTGCATTTTCCTCACTGCGGATTCTCATTTGGGCATAATTATACACATATAAATC
GATAAAAATACTTGACAATCCTTTTGTTGGCGTGGATACGCTTCTCTTTTTTCCTCCGTT
TGCGGGCATACATTTTTACGACGAATTAAACTCTTTTGACCGCGGGGGGGACCATCT-TA
CACACTTTTGTTTTGGCACCGAGTTAATTTATTTCCGGTTGGATATTCCAATATTCCAGA
AGGGAAAAGAACTTGGTGTTGGATATTAGCATATGCATGGTTTTGGTTATGTTGGCCACA
ATTTACGTGGATGAATGAACCGGCTATTACTCGCACATATATGCGTCCACGGATAAATTT
AGTGTTGCACCTCAGGACCATAAGCCTCATTTTGAGTTGGTTGTTTTTTTACGTGGGGTT
ACGGGTATTTGCAATCTCATGAATACCTCAGAACTATAGTGTGCCATTCATAGTCTTCAT
GGGCGTTTGCATATGGGGTTATCATGTACCTTTTACGGTTTCATAACCTTTTTTAAATCA
TTTTATATTTATGGGTAATTACTTTTCCCACATTTTGGTTGCGGATCCCGCGTATCGATA
CCGATTTACTTCTGAATTATTCTCTTGGTCTAATTCCTTTGCATATCTATTTATATATTG
GATCATATATCACGATGCTTTTCCCCGCGACATCTAAAGACTCCTTCAAAGGGCTCCCTT
ATGACAATATTTTTCAGACAACTTATATTTATATATACATTTGTGGTATTATATAGTTTT
TTAAAATAATAACGTTTTTTGAAGCAATATGATTATTGACATCTCCGCATACTTATTTAT
GCCTCCTCTTCGTTTTTATTTTGAGACTAAAACCTTATACTTAATCATGGCACATGTATG
AGTAGATAAGGATTCAAACGTTTTGAGTGAAACGATATTTCCATAAAACAATCGATATGT
ACGCTCGAGTATCATCTGACATCCTCTTGGATAAGTGAGCAACCGG-CGCTAACAACAAT
TTTATAACGCCGGATTATAGGCATGTCGAATTGGGCACCTACATTGTGATAAGCCTGCCT
TACGGGCATGGGTATACTTGTACGGTTGTAATGTTCATTACATTACATGTGCGGAGTAGC
GGAAGACTACAAACAACATTTGTACAAGGCTCGTGGGATATCTTTATATTCGAATTTTTT
TTTTCTTTTTGGCTTTTCAAGAGTTTCCCAAATGAATGGTCATTGCCCCTTAAATGACCT
TAACCTTCAATCCCTTTAAACATATTTATAGTCGGGTACGTACTGGCCACAGCTTATGAA
AAATTACCAACAACAAGCTTTATACATATTTGGATTATTACATCTCAATTAGATATTGAG
CCCTTACATGCGAAGATTAGGTCACTTTTTTGCACGGTTCAGGATCAGTATATGGACTTT
TTTTTATTGTTTTCGCAAATAAACATTTCAGTCCACATTGGTTGAGCGCGCTGTATGCAT
TGTGAGTGTTGTTTTCTTAATTCATTATGTGGGTTATTTGGGTATATGGGTGCTTTTACT
TTTGACGAATTTTGGTAATCAATCGAAGGCCAAAATTGGATATGGATTTCACCTTTCGAG
CATAATTTTACAAGACAACTACCAATATCTATATTTCCCGTATAGTGATTTATCCTATAT
TAATTATAGTTAATTGGTTTTTTTGACATAGATGGGTTAACGTATATGCGGTGTCTCAAT
CAATAGCTTTTGGGGTTCGGCGTGCCAACATTCTAGAGTAGTTGCTTATTTATTCAGTTT
TATATATGATTAATGTGGGTCTCATATGCGAACAACGACCCTTGATTGCGAGGGAAGGAT
TGTTCGGTTAAGTGATAAGAGGGGGTTGCTTATTTTTGCGATATCAGATTTTTATAGTTT
TTTGTTTATTATTGGGGATATTCTTTTTTATTGGTCGGGACTTCCCGTACGTAATGCTGA
AGGTATTCCGTGCTTCCCCAAATGTGAGGTTTCTGTTAAAATTATTTATACAAATACCCG
GGCATGGGGTTAACAACTCCTCGAATTATGCTTTCTCATAAAATTGGTGATCCCCTTTTG
GTTTTCCAATGACTTATATATTTATTTATATTCAAATATATTTATTCTCAAAATTTTATC
GGAAATCTCCCTTGATGGGTTGACCATCCTTTCTTCATTTTCTATACATATTTTTATTTG
AGTGAATGCTTATTTCCGATTATTCTTGGTTATTTTTAGATTGATTGGGTTAAGTATTTT
TTTATATTTTATTACTTAGGTATAATTTTATTTTATTTTTTGAGGAGTTATCCACTTCTT
TATATGGTGGGTACACCGACGATCAGCGGATTATTATTTTAACTTTTGCTCTTCCTTTTT
TGCTTTTGTAAATCCATTATTGTCATTTGTTCCAAGCCAGTGAGCCCGTTCGGTCATATT
TGCGGATATTTAATTGGGGTAGGTTATCGAATAATTGATAGATAGTTTTGGGGTTTAATA
GTTAATGTTTGCAGTGAATAATCTTATGCTATCTCGTGCCAATAGATGTATGGGGATATG
TTTAATATGGGTTTAGGGCTAGTTTATATGGCAGGTTTGTCTCGGATTTTGTTGCAAATA
GTAGACGTTCAAGCGAGATTATTAAAAGGTTATAATTATCCTCATAGATTGTGTTTTTTT
TTCTCAAATGCGCCCCCTCTTAATTATGGGAATAGTTATAATCATATAGATATTTTTATT
TATTCTTTTAGGCGGTAAGTTTATTTTTCTAACCACAGGTTTAATGGGTTCCGGATATTA
TTTTTTTCATGCATTTTATGTTTTTAGTTGATTATGTTTTTTTGTTTTCGTTGGAGGGCT
TGGTTTCATTTGTTCATATCGACCAGGAAGATTTTGATGATTCTTTTTTATATTTGTTGA
TATTCTCGTGTATTATAAGAAAGTAATCGTTATATTTGTTTTTTTGTTTTCATATTTTTA
TATAGCCAAATATAGATTTTTGGTGGAGGTTGGTTGTTCTATGTTGTATTATACAAACTA
ATCTAAAGCGGATTTACGCTTACAACGATGGGAGTTTATTTATGTATATATATTTGCGCA
TACAAAGGCCAATCCTTAGTCTGTTCCGCGCATGCGCCCACCCGTTCGCTTGTCATCTCA
CTTGTACGCGGGTTATTTTATCGTTTTTTTTATTTACATTTATGCGGATTGGCAATAGAT
TGATTAAAAATATGCTTTCACTTAGCATTGGTTATATAGATTTAGATGGTTTCGATTGCT
TTTCATTTTACCAGCATTTAAGCATTTTTATTGGCGGGTGTATCAGAATCAGAATCGTAA
TTTTGGGATCCTTTTGCGGTTTATCAAGATTATTTGAATGTAGTTAGAATTTTGTTTTTT
TTATAATTCACGGTTACATTTTAACTTCGTTATATTATTTTATAGGTGTAGGGAGTTTTA
GTTTCATGGTTATATTTATCATGTATCTAATTTTTTTACGGTTTTGTTTTTATTAAT

#MCMDitaxis_biseriata
GGATCTATATCCTAATTATGATATCCAACGTGTAAAATTTTTACCTCAAAGATTAATTAT
TCTTTTTCTTATGTTTAAAATTATGGTTTTCCTAATTTACAGACAGCAATACATACTTTC
TTGCTTCCTTTGCTAGTTATTTTAGGTGATAACAACGTCAATTTGCCATTGTCCCAGGAC
CCTTATCCTTATGTTGATGAACATAGAATTATCGCCGGACCTGCGTCGTTGCGCAAATAT
GCGGCATTCTCTACTTTTGTGCATATCATCTAGTTTGCGTTTAGACTTTATCTGTTATAT
CAATGCACGGTTTTTTGCATCATATGGCAAATGAATGCTTAAAGGTAATAGGTGTTTTCG
ACTTCAGCAAGGGCTCTTTTTTATTGATTATTCAATGGCGGGCTTATAAATCTAACTGAT
ATGGGTATATTTTTTTGTATGGACGCTTATGGTAGTTTCCTGGGCAATTCTTTGGGGCAC
GTATACAATTCTTCGCATCCTATTGGAAATCTGTCATGTTTGGGGGTTGCGTGAAAGCAC
TTACCGTTTTACTTCATTCTTTCCTTATGTGCGCGCACATATCATTTTTTTTCACAACGG
TCAAAACCTTGGATAAAGAAATGAAAATCCTTCACCTATTTCTTAAGAATATGGTTATTT
TTACTTATTTTTTTATACTTAGAACCTAATCTGGGACCGAAATTATCCGCAACCCTGTAC
CCGTCAATCACCGATGTATTCT-TTGCTAGCATTTCGTCATCCAAAATTGGGGGTATGCC
TGTTTTCATGCATTTATATATCCTTCGGGACCATTTACCTTAAAATTTTTTTGACATCTA
TATGTATTTTTACTGATGGGCCGCCGTGAGACCTAATAGATGGCAATCTACATCTTATTA
TTAATGGGTTTTATTATTTGGATTGTCGGCTGTGGACAGCTAGTTTTATCGGCGATTGGC
ACCGACAATTAAAGTATGTACGCCAGCTTATATATTTTTATGTATCCATATATGGGGTTG
GAATGTTGTCCCTATTTGCGCCCGAATGCTTCCCGATAAAAATAGTTTGTTTTCCCCTCT
TACTTTTCTGCTCGTGAAGGGGCGGACGGTGACGTTACCCCTTGCTCATGCCAGCGGGCT
CGTGACTGCATTTAGTTCATTGCGGGTTCTCATTTGGGCGTAATTATACACGTATAAATC
GTTAATAATACTTGACGATCCCTTTTGTGGCGTGTATACGCTTTTCTTTCTTCCTCCGTT
TGCGGGCATACATTTTTACGACGAATTAAACTCTTTTGACCGCGGGGGGGACCATCT-TA
CACATTTTTGTTTTGGCACCGAGTTAATTTATTTCCGGTTGGATATAGCAATATGCCAGA
AGGGAAAAGAACTTGGTCTTGGATATTAGCATTTGCATGGTTCTGGTTGTGTTGGCCACA
ATTTACGTGGATGAGTGAACCGGCTATTACTCGCACATATATGCGTCCACGGATAAGTTT
AGTGTTGCACCTCAGGTCCATTAGCCTCCTTTTGAGTTGGTTGTTTTTTTACGTGGGGTT
ACGGGTGTTTGCAATCTCATGAATATCTCAGAACTATAGTGTGCCATTCATAGTTTTCAT
GGGCGTTTGCATATGCGGTTGTCATGTACCTTTTACGGTTACATAAACTTTGTTAAATCA
TTATATATTTATGGGTAATTACTTTTCCCACATTTTGGCTGCGGATCCCGCGTATCGATA
CCGAGCTAACTCTGAAATGTTCTCATGGTCATATTCTTATGGGTTTTTTTTTTTATATTG
GAAGTTGCACAACGAAATCTTTCCCCTCGACAAGTATCGACTCCTTCAAAAGGCTCCCTT
ATGACATTACTTTTCAGACAACATTTATTTACATATACATTTGTGGTATTATTTACTTTT
TTAAAATTACAACGTTTTCTGAGGCAACATGAATATTGACATTTCCGCATACTTATTTAT
GCCTCCTCTTCGTTCTTACTTTGAGAATGAAACCTCATACTTAAACATGGCACATGTATG
AGTAGATATCGATTTTAACGCTTTGAGTGAAACGACATTTCCATAAACCAATCGGTTTGT
TCGCGCGAGTTTCATCTGGCATCCTCTTGGGTAAATGAGCACCCGG-CGCTAACAACAAT
TTTATACCGCCGGTTTTTTGGCATGTCGAATTGGGCACCTACATTGTGATAAGCCTGCCC
TACGGGCTTGGACTTGTACACTCGGATGTAATGTTCACTACATTACATGTGCGGAATACC
GGAGGACTTCATTCAACATAAGTACACGGTTCGTGGGATATCTTTATTTTCGAATTTTTT
TGTAGTTTTTGGCTTTTCAAGAGTTTCCCTCATGAATGGTCAATGCCCCATGGATAACCT
TAACCTTGAATCCCTTTAAACGTATTTTTTCTCGGGTACATACTGGCCACAAGCTATGAA
AAATAACCAACACCAGGTTTTTTACGTATCTGGGTTATTTCATCTCAGGTTGATAATGAT
CCCTTACATGCGATCGTTAGGTCACTTTTATGCACGGTTCAGGTTCAGTTTATGGACACT
TTTTTATTGTTATCGCAATAATTCATTTCTCAACACATTGGTTGAGCGCGCTGTATGCAT
TGTGAGTGTTGTTTTCTTAATTCATTATGTGGGTTGTATTGATTTGTGGGTGCTTTTACT
TTTGACGAAGTTTGGTAATCAATCGAAGGCCAAAAGTGGTTTGGGGTCCCACCTTTGGAG
CATAATTTTACAAGACAACTACCATGTGCTATAATTCCCATATAGTGATATTACCTATTA
CAATTTTAGTTAATTGGTTTTTTTGTGACAGATGGGTTAACGTATGTGCGGTGTCTCAAT
CAATAGCTTTTGGGGTTCGGCGTGCCAACATTCTAGAGTAGATGCTTTTTTTTTCTTATA
TTTATGGGGTTAAGTTGTTTCTCTCTTGCGAACAACGACCCTTGATTGCGAGGGATCGAT
TGTTCGGTTAAGTGATAAGAGGGGGTTGCTTATTTTTGCGATAGCAGATTTTTATAGATT
TTTTCGTATTTTTGGTCTTATAGTTATTTATTGGTCGGGACTTCCCGTACGTATTGCTGA
ATGTATTCCTTTCTTCCCCGAATATGAGGTTTCTGTTATAGTTATTTATACAAATGCCCG
GTCATGGGGTTAACAACAGTTCGAATTATGCTATCTCATAACAGTGGTGATCCCCTTATG
GTTATCCAATGATTCATTCATATATATATATTCATATACATATATGCAGAAAATCTTTAC
GGAAAAATCCCTTGATGGGTTGACCTTCCTTTCTTCATTTTTTATGCATATTTTTATTTG
AGTGAATGCCTCTATCCGATTATTCTAGGTTATTTTTAGTTTGATTGATTTAATTATTTT
TTTATATTTTTATACTTAGTCTTAATTTTTATTTATTTTTTGAGCAGTTATCCACTTTTT
TATATGGTGGGTACACCGACGTTCAGCGGATTATTTTTTTAACCTTTGCTCTTCCATTTT
TGCTTTTGTAAATCCATTATTGTCATTTGTTCCAAGCCAGTGAGCCCATTCGGTCATATT
TGCGGATATTTAATTGGGGTAGGATGTCGAATAATTTATTCTTTCTTGTGGGGTTTTGTA
GTTATTGTTCGCAGTGATTAATCTTATGCTATCTCGTTCCAATAGTTGTATGGGGATATA
CATAGATTGGGTAATGGTCTATCTTATATGCCAGGTTTGTCTCGGTTTTTGTTGCAAATT
CTAGACGTCGGAGCGAGTTTTATAAAAGGATATAATTATCCAGTTTGTTTGTGTTTTTTT
CTCTCAAATGCGCCCCCTCTTAATTTTGGGAATAGTTTTAAAGATATTCATATTTTTTCT
TTTTCTTTTAGGCGCTATCTTTATTTATCTAAGCACAGGAGATAAGGTCATCGGATTATT
TTTATTTCATGCATTTTTCACTTTTACTTGATTATGTTTTTATGTTTGTGTTGGAGGGCT
TGGTTTCATTTGTAGATATCGACCAGGAAGATTTTGATGATTCTTTTTTATAGTTGTTTT
TATTCTGATGTATTTTAAGGAGATAATCGTTATATTTGTTTATTTGTTTTCATATTTTTA
TATTCCCAATTATAGATTTTTGGTGGAGGTTGGTTGTTCTATGTTGTATTATACAAAGTA
ATCTAAAGCGGATTTACGCTTTCAACGATGGGAGTGCTTCTATGCATATATGTTTGCGCA
TACAAAGGCCAATCCTTTCTCTGCTCCGCGCATGCGCCCACCCGTTCGCTTGTCATCTCA
CTTGTACGCGGGTTATTTTATCGTTTTTTTTGTTTACATTTATGCGGTTGGGCAATTGAT
AGATTAAAAATATGCTTTCACTTAGCATTGGTTATATAGATTTTCTTGGTACCAATTGCT
TTTCATTTTACCAGCTTTTAAGCTTTTTTATTGGCGGTCATATCAAAAACAGAATCGGGA
TTTTGGGATCCTTTTGCGGTTTATCAAGATTATTTGAATATTCTTGAAAATTTATTATTT
TTATTTTTCACGGTTACGTTGTAACTTCGTTATTATTTTTTTTGCATATGGGGAGATTTA
GTTTCATGGTTAACTTTATCATGTAAATAATATTTTTATGGATCTGTTTTTATTAGT

#MCMEubasilissa_regina
GGTTATATATCCATTCTTTGTTATCCACCGTGAAGTACTCAATTCTCAAAGATTAACTAT
TCCTTTAGTTATTTATAAAATTATGGTTTACCTAATTTACAGACAGCACTTCATACTTTC
TTGCTTCCCTTGTTACTTATATTAGGTGATAAAAACCACAATTTATCATTGTCCCAGGAC
CCTTATTCTTATGTATATGAACATAGAATTATCGCCGGACCTGCGTCGTTATGCAAATAT
GCGGCATTCTATACCTTTGTTCGTATCAGCTAGTTTACATTTAGACCTTATCTGTTATAT
CAATTTACGGTTTTTTACATAATAGTCCAAATGATTGCTTGAAGATAATAGGTGTTATCG
TCTTCAGCAAGGGCTCTTTTTTATGTTTTATTCAGTGGCGGGATTATAGATCTTACTGTT
GTGGATATATTTCTTTACATATACGCTTATGGTAGTTTCCTGGGCAATTCTTTGGGGCAC
GTATACAAATTTTCGCATCCTATTGGCCGAATGTCATGATTGGGGGTTGCGTAAAAGCAC
TTAACGTTTTATTTCATTATCTCCTTATATCTGCTTTCATATCATTATTTCTCACAACGG
TCAGAACCCTAAATAGAAAAATGAAAATCCTTCACCTATTACATAAGAACTTGGTTTTGT
CTATATATATTTATTTTCATTAAGCCTTTTTTGGGACCGAAATTATCCGCAACCATATAC
CCATCAATCACCGATGTATTTT-TTGCTAGCATTTCGTCATCCAAAATTGGGGGTATGCC
TATATTCATATATTTTTATATCCTTAAGGAACATTTACTATAAAAATTTTTTGATTTGTT
CATTTATTTTTACTGCTGGAGTGCCATGATCCCTAATAATTAGCAATATACATTTTATTT
TTAATGGACATTATTATTTGGATTGGCGGATGTGGACTCCTAGATATATCGACGATTGGA
CTCGACAATTAAAGTTTGTACGCCAGCTTATATATTTTTATGTATCCATATATGGGGTTG
GAATGTTGTCCTTATATGGGCCCGAATGCTTCCCGATAAAAATAGTTTGCTTTCCCCTCC
TAATTCTTTATAGGTGAAAGGACGGACGGTGACGTTACCCCTTTCTCATGCCAGCGGAGT
CGTGAATTCATTTTCTTCATTGCGGATTCTCATTTGGGCATAATTATTCACACATAAATC
GTCAATTATACCTGACGCTCCCTTTGTTGTCGTGCATACGCCTCTCTCTCTTCTTCCGTT
TGCGGGCATACATTTTTACGACGAATTAAACTCTTTTGACCTCGGGGGGGACCATCT-TA
CACATTTTTGTTTTGGCACCGAGTTAATTTATCTCCGGTTGGATATTCCAATATAACAGA
AGGGAAAAGATCTTGGTTTTGGATATTAGCATATACATGGCTTTGGTTATGTTGGCCACA
ATTTACGTGGATGAGTGAACCGGCTATTACTCGCACATATATGCATCCACGGATAAATTT
AGTGCTGCACCTCAGGAGAATAAACCAGCTTTTGAGTTGGTTATTTTTTTACATGGGGTT
ACGGATATCTGCAATCTCATGAATATCTCAGAACTATAGTGTGCCATTCATAGTTTTCAT
GGGCGTTTGCATATGGGGTTATCATGTACCTTTTACGGTTACATAAACTTTGCTAAATCA
TTATATATTTATGGGTAATTACTTTTCCCACATTTTGGCTTCGGATCCCGCGTATCGATA
CCGAGCTATTTCTGAAATATTCTCCTGGTCATATTCATATGGATATATTTCTATATATTG
GAAGATATAACACGCCATATTTCCCCTCGACAAGTTAAGAATCCTTCAAAGGTCTCCCTT
ATGACAATATTTTTCAGATTACCTCTATTTACTTATATTTTTATACTACTATATAATTTT
TTAACAATATAACGTTTTATGAGACAATATGATTATTGACATCTCCGCATATTTATTTAT
GCTTCCTCCTAATTCTTATTCTGAGAAAAAAACCATATACTTAAACATGGCACATGTATG
TCTAGATATCGATTCAAACGCTATGAGTGAAACGATATCTCCATAAACCAATCGATATAT
TCGCTCGAGTATCATCTGACATCCTCTTGCGTAAGCGAGCGTCCGG-CGTTAACAGCAAT
TCTCTAACGCCGGCTTTTTGGCATGTCGAATTGGGCACCTTCATTGTAATAAGCCTGCCT
TACGGGCCTAGTCATACTTATGCGGCTGTATTGTTCAATACATTACATGTGCGGAATTCC
GGAGGTGTACAATCAACTTGAGTACACGGTTCGTGGGATATCTTTATGTTCGAATCTTTT
TACGCTTTTTGGCTTTTCAAAAATTAACCAGATTCATGGAGACTGCCCCTTTCATTACCT
TAACCTTCAATCCCTCTAAACATATCTTTACTCGGATACGTACTGGCCACAAGATTTGAA
AAATTACCATCTCTAAGCTCTTTACGTATTTGGTTTATTACCTCTCAGCTAGATAATGAG
CCCTTACATGCGAAGATTAGGACTCTTTTATGCACGGTTCAGGTTCAGTATATGGACTTT
TTTTTACTGCTATCGCATAAATACATTTCAAAACACATTGGTTGAGCGCGCTGTATGCAT
TGTGAGTGTTGTTTTTTTAACGCATTATGTGGGTTATGTATGTTTGTAGGTGCTTTTACT
TTTGACGAAGTTTGGTAATCACTCGAAGGCCAAAAGTGGATATGGATGTCACCTTAAGAG
CATAATTTTAAAAGATTATTTCCTATTTCTTTTTTATCCGTTTAGTGGTTTATCCTAGGA
TATTTTTAATTAATTGGTTATTTAGTTTTAGGTGGGTTATTATGTATTCGGTGTCTCAAT
CAATAGCAATTGGAGTTCGGGATTCCAACATTCTAGAGTAGTTGCTTATTTTTTCGTATA
ATTATATGGTTAATGTTATTCTCATTTGCGATTAACGGCCCTTGATTATGAGGGAAGGAT
TGTTCGGTTAAATGATAAGAGGGGGTTGCTTATTTTTGCGATAGCAGATTTTTATAGATA
TTTGTTTTTTTATGGGGATTTGGTTATTTATTGATCGGGACTTCCCGTACGAATTGCTGA
ATTTATTCCATTCTTATCCATATATCTTCTTACATGTTTACTTTTATATCTAGGTATTTG
GAGTTATGGTTAACAACTCTTCAATATTTGCTATCTCATTCCAATGGTGATCCCCTTTTG
GTTCTCCAATGACATATTTGTATTCATATATGCAAATATATATCTGCGCAAAATCTTAAT
TGAAACTTCGCTTGATGGGTTGACCCTCCTTTCCTCATTTTTTATACGTATTTTTATTTG
AGTGAATGTCTATATCCGAATGTTCTAATTTATCTTTAGATTGATAGGGTTATGTGTATT
TTTTTTTTTGTTGACTTAGAGATAATTTTATTTTATTTTTTGAGGTCTTGTCCATTTATT
TATTTGGTGGGGCCACCGACGTTATGCGGATTACTTTTTTAACTTTTGTTCTTCCATTTA
TGCTTTTGTAAGTCCATTTTTGTCATTTGCTCCAAGCCAGTGAGCCCATTCGGTCATATT
TGCGGATATTTAATTGGGGTAGGATATCGAAAATTTTATACATAGATGTGGGCTTTAGTA
GTTATTGTTTTCAATGATTAATCTTGTGCTATCTCGTGCCAATGGATATTTGCGGCTTTA
CATACAATGGGTTAGGGGCTATTTTATATGGCAGGTTTGTCTCGGTTTTTGTTGTAATTA
ATAGACGTTATAGCGAATTTTATAAAAGGATATACATATCCATTTACTTTGTGTTTTTTT
TTCTCAAATTCGCCCCCTCTTAATTATGGGAATAGCTATAAAGTTGTAGATATATCTATT
TGTTCTTTTTCGCGGTAAGTTTATTTTTCTTATCACAGGTATAATGGGATCCGGATATTT
TTTTTCTCATGCATTTTATATCTTTAGTTGATTATATTTTTATGTTTAGGTTGGAGGGTT
TGGATTCATTTATTAATATCGATTTGGAAGATTTTGATGATACATTTTTATGGGTGTTTT
TATTCAGATGTATTTTAAGTGAGTAATCGTTTTATTTGTTTTTTTGTATTCATATTTATA
TATAGCCAATTATAGATTTTTGGTGGAGGTTGGTTGTTCTATGTTGTATTATACAAAGTA
ATCTAAAGCGGATTTACATTTTCAACGGTGGGAGCGCATTTATGCATTTGTATTTGCGGA
TACAAAGGCCAATCCTTTCTCTGCTCCGCGCATGCGCCCACCCGTTCGCTTGTCATCTCA
CTTGTACGCGGGTTATTTTATCGTTATTTTTATTTACATTTATTCGGTTGGGCAATTGAT
TGATTAAAAATATGCCTTCACTTAGCATTGGTTATATACATTTGGGCGGTTATAATTGCT
TTTCATTTTACCAGCTTTTAAAGTTTTTTTTTGGCGGGTTTATCAGAACCAGAATCGAGA
TTTTGGGGCCCTTTTGCGGTTTATCAAGATTATTTGAGTATTTTTTCAATTATAGTTTTT
TGTTTTTTCACGGTTACGTAGTATCTTCGTTTTTATGATATATAGATATGTGGAGGTTTA
TTTATATACATATATATATCATGATTCTAATATTTTTACGGATCTGTCTTTATTAAT

#MCMLimnephilus_decipiens
ACTTATATATCCACTATATGATATCCTCCGATAAATATTTAAACTTCAAAGATTAATTGT
ACATTTATTTATTTATAAAATTTTGGCTTACCTAATTTACGCACAGCAATGCATAATTTC
TTGCCTCCCTTGATTCTTATATTTGGTGTTAACAACCACAATTTACCATTGTCCCAGGAC
CCCTATTCTTATGTATATGAACATAGAAGTATCGCCGGACTTGCGTCGTTATGCAAATAT
GCGGCACTTTATACTTCTGTACTTATCAGCTAGTTTTCATTTAGGTCTTATCTGTTGTAT
CAATCTACGGCTTTTTACATAATAGCCCAAATGATGGCTTGAAGGTAATCGGTGCTATCG
TCCTCATCAAGGGCTCTTTTTTATATCTTATTCAGTGGCGGGATTATAGATCTTACTGTT
GTGGTGATATTTTTTTATATATACGCTTATGGTAGTTTCCTGGGCAATTCTTTGGGGCAC
GTATACAAATTTTCGCATCCTATTGGACAATTGTCATGATTGGGGGTTTCGTAAAAGCAC
TTAACGTTTTATTTCATTATTTCCTTATATTTGCGTTCATATCACTATTTCTCACAACGG
TCAGAACCTTAGATAAAAAAATGAAAATCCTTCACCTTTTTCTTAAGAATGTGGTTTTAT
ATATATACTTATTTATTCTTTAAACCTTATCTAGGACCGAAATTATCCGCAACCATGTAC
CCATCAATCACCGATGTATTTT-TTGCTAGCATCTCGTCATCCAAAATTGGGGGTATGCT
TATATTCATATATCTGTATCTCCTTAAGGAACATTTACCCTAAAATTATTTTGACTTATA
CATTTTGCTTTACTGTTGGAGTGCCATGACCCCTTACGATTAGCAGTATACATTTTATTT
CTAATGGACATTATTATTTGGATTGGCGGATGTGGACTCTTAGATATATCGACGATTGGA
CACGACAATTAAAGTTTGTACGCCAGCTTATATATTTTTATGTATCCATATATGGGGTTG
GAATGCTGTCCCTATATGGGCCCGAATGCTTCCCGATAAAAATAGTTTGTTCTCCCCTCC
TAACTTTTTATAGATGAAGGGACGGACGGTGACGTTACCCCCTTCAGTTGCCAGCGGAGT
CGTGAATTCATTTTCCTCATTGCGGATTCTCATTTGGGCATAATTATTCACACTTAAATC
GAAAATTATACTTGACGATCCCTTTGTTGTCGTGCATACGCTTCTCTTTCTTCTTCCGTT
TGCGGGCATACATTTCTACGACGAATTAAACTCTTTTGACCTCGGGGGGGACCATTT-TA
CACATTTTTGTTTTGGCACCGAGTTAATCTATTTCCGGTTGGATATTCCAATATACCAGA
AGGGAAAAGATCTTGGTTTTGGATATTAGCATATACATGGCTCTGGTTATGTTGGCCACA
ATTTACGTGGATGAGTGAACCGGCTATTACTCGCACATATATGCATCCACGGATAAATTT
AGTGCTGCACTTCAGGACAACTAACCGCTTATTGAGTTGGTTATTTTTTTACATGGGGTT
ACGGGTGTTTGCAATCTCATGAATACTTCAGAACTATAGTGTGCCATTCATAGTTTTCAT
GGGCGTTTGCATATGCGGTTATCATGTACCCTTTACGGCTTCCTAACCTTTGTTAAATCA
TTATACATTTACGGGTAATTACTTTTCCCACATTTTGGTTTCGGATCCCGCGTATCGATA
CCGAGCTACTTCTGAAATTTTCTCTTGGAGATATTCACTTAGTTATCTTTCTATATATTG
GAAGTTATAACACGAAGTATTTCCCCGCGACAAGTTAAGAATCCTTCAGAAGTCTCCCTT
ATGACAATATTTTTCAGATTACTTATATCTACCTATATATTTATTCTACTATATTCTTTT
TAAAAATTTCAACGTTTTCTGAGACAATATGATTATTGACATTTCCGCATATTTATTTAT
GCCTCCTCTTAACTTTTATTATGAGAAAAAAACCTCATACTTAAACACGGCACATGTTTG
TCTAGATATCGATTAAAACGTTATGAGTGAAACGATGTATCCATAAACAAATCGATTTAT
ACGCAAGAGTATCATCTGACATCCTCTTGGGTAAGCGAGCACCCGG-CGTTAACAGCAAT
TATGTAACGCCGGTTTTTTGGCATGTCGAATTGGGCACCTTCATTGTACCAAGCCTGCCT
TATGGGCCTAGACATACTTTTACGGATATAATGTTCAATACATTACATGTGCGGAATGCC
GGAGGACCTCATGCAACCTAAGTACTTGGCTCGTGGGATATCTTTATGTTCGAGTTTTTT
TATGCTTTTTGGCTTTTCAAAAATTAACCAGATGAATGGAGACTGCCCCCATCATGTTCT
TAACCTTCAATCCTTCTAAACATATTTCTACTCGGATTCGTACTGGCCACAAGATTTGAA
AAATTACCAACAAAAAGTTATATACGTTTTTGGATTATTTCATTTCAGCTAGATAAAGAG
CCCTTACATAGGAAGGTTAGGACTCTTTTATGCACGGTTCAGGCTCAGTCTATGGACCTT
TTTACGTACTTTTCGCAGTAATTCATTTCAGAACACATTGGCTGAGCGCGCTGTATGCAT
TGTGAATGTTGCTCTCTTAACATATTATGTGAGTTATATATGTTTGTAGGTGCTTTTACC
TTTGACGAAGTTTGGTAATCATTCGAAGGCCTTAAGTGGTTTTGGATGTCACCTTAAGAG
CATAATTTTACAAGATTTTTTCCTAATAGTTTATTATCCATATGGTGTTTTATCCTATTT
TATTTTTAATTAATTGGTTTTTTGCTGATGGGTAGGTTATTATATATTCGGTGGCTCAAT
CAATAGCAATTGGAGTTCGGGATGCCAACATTCTAGAGTAGTTGCATATTTTTTCTTTTA
TTTATGGGGTTAAATATTTGTTCATTTGCGATTAACGGCCCTTGATTATGAGGGAAGGAT
TGTTCGGTTAAATGATAGGGCGGGGTTGCCTATTTTTGCGATATCAGATATTTATAGATT
TTTGTGTATTTTTGGGGGGTTGGTTACTTATTGATCGGGCTTTCCCGTACGAATTACTGA
ATTTTTTCCATTCTTTTCCATATACCTTCATAGAATTTTATATATGCTCATAGGTATATG
GAGATATGGTTATCAACTCCTCAATATTTACTATCTCATAGCAATGGTGATCCCCCTTTG
GTTATCCAATGGTATATCTATGTTTACTTATTCAATTATATTTATTCAAAAAATCACAAA
TGAAAATTCCCTTGATGGGTTGACCATGTTTTCATCATTTTTTATACATATTTTTATTTG
AGTGAATGCATCTATCCGAATATTCTATTTTATCTTTAGATTGATAGGGCTATATAGTTC
TTTTTATTTATTGACTTAGACTTAACTTTATTTTATTTTTTGAGGTCTTATCCGTTTTTT
TATTTGGTGGGGCCACCGACGATCAGCGGTTTATTTTTTTAACATGTGTTCTTCCCTTTG
GGCTTTTGTAAATCCATTTTTGTCATTTGTTCCAAGCCATTGAGCCCATTCGGTCATATT
TGCGGATATCTAATTGGGGTAGGATATCGAAAGTACTATATTTAGATATGGGGCTTTGTA
GTTATTGTTTTCAATGAATAAGCTTGTGCTATCTCGTGTCAATGGTTATTTGCGGCTATA
CCAACTGTGGGGTAGGGGCTATTGTATATGGCAGGCTTGTCTCGGTTTTTGTTGTAATTA
ATAGACGTTTTAGCGAATTATTTAAAAGGATCTTCATATCCTCCTTCTTTGTGTTATTTT
TTCAGAAATGCGCCCCTTCTTAATTTTGGGAGTATTTATAGAGTTGTTCATTTTTTTGGT
TGTTCTTTTTCGCGGTAAGCTTATTTTGCTTGTCACAGGTATATTGTGATCCGGATTCTT
TCTTTCTCATGCATTTTATATTTTTAGTTGATTATGTTTTTATGTTTACGTTGGAGGGTT
TGGGTTCATTTGTTAATATCGGTCAGGAAGATTTTGATGAATCACATTTATAGACGTATT
TATTCAGATGTATTTTAAGAGAGTAATCGTTTTCTTTGTGTTTTTGTTTTCATATTTATA
TATAGCCAATTATAGATTTTTGGTGGAGGTTGGTTATTCTATGTTGTATTTTACAAAGTA
ATCTAAAGCGGATCTACATTTTCAACGGTGGGAGCGCATTTTTTCATTTGTATTTGCGGA
TACAAAGGCCAATCCTTAGGCTGTTCCGCGCATGCGCCCACCCGTTCGCTTGTCATCTCA
CTTGTACGCGGGTTATTTTATCGCTATCTACGCTTACATTTATTCGGTTGGGCAATTGAT
AGACTAAAAATATGCCTTCACCTAGCATTGGTTATATTGATTTGGGCGGTTAGAATTGCT
TTTCATTTTGCCAGCTTTTAAAGATTTTTTTTGGCGGATTTATCAGAATCAGAATCGTTA
TTTTGGGTTCCTTTTACGGTTTATCAAGATTATTTGAGTAACTTTACAAATTTAGTTTTT
TTGTACTTCACGGTTACGTTGTATCGTCGATTTTATGTTATTTAGATTTGGGGGCATTTA
TCTATATACATTTATATATCATGATTCTAATATTTTTACGGCTCTGTTTTTATTAAT

#MCMPolystoechotes_punctatus
GGTTTTTTATCCTATTTTTGTTATCCAACGTGAAAAATTTTTACTTCAAAGATTAATTAT
TCTTTTTCATATGTTTAAAATTATGGTTTTCCTAATTTACAGACAGCAATACATACTTGC
CTGCTTCCTTTGTTAGTTATATTAGGTGATAACAACACCAATTTGCCATTGTCCCAGGAC
CCTTATCCTTATGTTGATGAACATAGAATTATCGCCGGACTTGCGTCGTTGCGCAAATAT
GCGGCATTTTTTACTTTTGTGCATATCATCTAGTTTGCGTTTAGACTTTATCTGTTATAT
CAATGCACGGTTTTTTGCATCATAACGCAAATGAATGCTTAAAGGTAATAGGTGTTTTCG
ACCTCAGCAAGGGCTCTTTTTTATTGATTATTCAATGGCGGGATTATAAATCTTACTGAT
GTGGGTATATTTTTCTGTATGGACGCTTATGGTAGTCTCCTGGGCAATTCTTTGGGGCAC
GTATACAACTTTTCGCGTCCTATTGGACACTTGTCATGTTTGGGGGTTGCGTGAAAGCAC
TTACCGTTTTACTTCATTTTCTCCTTATGTGCGCGCACATATCATTTTTTTTCACAACGG
TCAAAACCTTGGTTAAAGAATTGAAAATCCTTCACCTATTTCTTAAGAGCATGGTTATTC
ATACTTTTTTGTATATACTTTAACCCTAGGTTGGGACCGAAATTATCCGCAACCCTGTAC
CCGTCAATCACCGATGTATTTT-TTGCTAGCATTTCGTCATCCAAAATTGGGGGTATGCT
TGTTTTCATGCATTTATATATCCTTCGGGCTCATTTACCATAACATCTTTTTGTTATGTG
TATGTCTTTTTACTGATGGGCCGCCGTGAGACCTAATATATGGCAATTTACATCTTATTC
TTAATGGACTTTATTATTTGGATTGTCGGCTGTGGACAGCTAGCTTTATCGGCGATTGGC
ACCGACAATTAAAGTATGTACGCCAGCTTATATATTTTTATGTATCCATGTATGGGGTTG
GAATGTTGTCCTTATCTGCGCCCGAATGCTTCCCGATAAAAATAGTTTGATTTCCCCTCC
TACCTTTTTGCTCGTGAAGGGGCGGACGGTGACGTTACCCCCTTCGCATGCCAGCGGGCT
CGTGATTGCATTTAGTTCATTGCGGGTTCTCATTTGGGCGTAATTATACACGTATAAATC
GTTTCCAATACTTGACGATCCTTTTGTTGTCGTGTATACGCTTTTTTCTTTTCTTCCGTC
TGCGGGCATACATCTCTACGACGAATTAAACTCTTTTGACCGCGGGGGGGACCATTT-TA
CACATTTTTGTTTTGGCACCGAGTTAATTTATCTCCGGTTGGATATAGCAATATGCCAGA
AGGGAAAAGAACTTGGTCTTGGATATTAGCATTTGCATGGTTTTGGTTGTGTTGGCCACA
ATTTACGTGGATGAGTGAACCGGCTATTACTCGCACATATATGCGTCCACGGATAAGTTT
AGTGTTGCACCTCAGGTCCATAAGCCGCTTTTTGAGTTGGTTGTTTTTTTACGTGGGGTT
ACGGGTGTTTGCAATCTCATGAATATCTCAGAACTATAGTGTGCCATTCATAGTTTTCAT
GGGCGTTTGCATATGCGGTTGTCATGTACCTTTTACGGCTACTTAATCTTTGTTAAATCA
TTACGTATTTATGGGTAATTACTTTTCCCACATTTTGGTTAGGGATCCCGCGTATCGATA
CCGAGCTAACTCTGAAGTTTTCTCATGGTCTTATTCTTGTGCGTCTTTTTTTTTATTTTG
GAAGATGCTCAACGTCGTATTTCCCCGCGACAAGTATCGACTCCCTCAAAAGGCTCCCCT
ATGACACTATTTTTCAGACAACTTTTATTTACATATACATTTGTGGTATTATATACCTTT
TTAAAATTACAACGTTTTTTGAGGCAACATGAGTATTGACATTTCCGCATACTTATTTAT
GCTTCCTCCTCGTTTTTACTCTGAGAGTGAAACCTCATACTTAAACATGGCACATGTATG
AGTAGATATCGATTTTAACGTTTTGAGTGAAACGACGTTTCCATAAACCAATCGATTTGT
ACGCGCGAGTTTCATCTGACATCCGCTTGGGTAAATGAGCACCCGG-CGCTAACAACAAT
TTTATAACGCCGGATTTTTGGCATGTCGAATTGGGCACCTACATTGTGATAAGCCTGCCT
TACGGGCTTGGGCTTGTACACTCGGATGTAATGTTCATTACATTACATGTGCGGAGTACC
GGAGGACTTCACTCAACTACCGTACACGGTTCGTGGGATATTTTTATATTCGAGTTTTTT
TGTAGTTTTTGGCTTTTCAAGAGTTTCCCTCGTGAATGGGCACTGCCCCATGGATTTCCT
TAACCTTGAATCCTTTTAAACGTATTTTTTCTCGGGTACATACTGGCCACAAGTTATAAG
GAATAACCAACACCAGGTTTTTTACGTTTCTGGATTATTTCATCTCAGGTTGATAATGAT
CCCTTACATGCGATCGTTAGGTCACTTTTATGCACGGTTCAGGCTCAGTCTATGGACACT
TTTTTATTGTTATCGCAATAATTCATTTCACAACACATTGGTTGAGCGCGCTGTATGCAT
TGTGAGTGTTGTTTTTTTAATTCATTATGTGGGTTATATTGGTTTGTGGGTGCTTTTACT
TTTGACGAAGTTTGGTAATCAATCGAAGGCCAAAAGTGGTTTGGGATCCCACCTTTGGAG
CATAATTTTACAAGACAACTACCATATTCTATAATTCCCATATAGTGATGTTACCTAATA
CAATTTTAATTAATTGGTTTTTTTGTGACAGATGGGTTAACGTATATGCGGTGGCTCAAT
CAATAGCTTTTGGGGTTCGGCGTGCCAACATTCTAGAGTAGATGCTTTTTTTTTCTTGTA
TTTATGGGGTAAATGTGTTTCTCTCTTGCGAACAACGACCCTTGATTGCGAGGGATCGAT
TGTTCGGTTAAGTGATAAGAGGGGGTTGCTTATTTTTGCGATAGCAGATTTTTATAGATT
TTTTCGTATTTTTGGTCTTATGCTTACTTATTGGTCGGGACTTCCCGTACGTATTGCTGA
AAGTATTCCGTTCTTCCCCGAGTATGAGGTTAATGTTTTGGATATTTATACAAATGCCCG
GTCATGGGGTTAACAGTAGTTCGAATTATGCTTTCTCATAACAGTGGTGTTCCCCTTACG
GTTTTCCAATGTTTTTCTCTTTTATTTATATGCTTATACATATTTGCTCAAAAACTTTTC
GGAAAAATCCCTTGATGGGTTGACCTTCCTTTCCTCATTTTTTATGCATATTTTTATTTG
AGTGAATGCCTTTCTCCGATTATTCTAGGTTATTTTTAGTTTGATTGGTTTAAGTTTTTT
TTTATTTTTTTTTACTTAGTCTTAATTTTTATTTATTTTTTGAGCAGTTATCCACTTTTT
TATATGGTGGGTACACCGACGATCAGCGGATTACTTTTTTAACTTTTGCTCTTCCATTTT
TGCTTTTGTAAATCCATTTTTGTCATTTGTTCCAAGCCAGTGAGCCCATTCGGTCATATT
TGCGGATATTTAATTGGGGTAGGATTTCGAATTTTTGGTGTATTCTTGTGGGGTTTTGTA
GTTATTGTTCGCAACGATTAATCTTATGCTATCTCGTTCCAATAGATGTATGGGGATATA
CTTACTATGGGTATGGGTCTAACTTATATGCCAGGTTTGTCTCGGTTTTTGTTGCAAATT
TTAGACGACGGAGCGAGTTTTATAAAAGGATATAATTATCCAGATTGTTTGTGTTTTTTA
GTCTCAAATGCGCCCCCTCTTAATTTTGGGAATGATTTTAAAGATATAGATATTTTTTCT
TGTTCTTTTAGGCGCTATCTTTATTTATCTAAGCACAGGAGTCAAGGAGTTCGGATATTT
TTTATTTCATGCATTTTTCACTTTTAGTTGATTATGTTTTTTTACTTAGGTTGGAGGGCT
TGGTTTCATTTGTTCATATCGACCAGGAAGATTTTGATGATTCTTTTTTATAGTTGTTTT
TATTCTCATGTATTATAAGGAGATAATCGTTATATTTGTTTATTTGTTTTCATATTTTTA
TATTCCCAATTATAGATTTTTGGTGGAGGTTGGTTGTTCTATGTTGTATTATACAAAGTA
ATCTAAAGCGGATTTACGCCTTCAACGATGGGAGTGCTTTTTTTCATATGTGTTTGCGCA
TACAAAGGCCAATCCTTTCTCTGTTCCGCGCATGCGCCCACCCGTTCGCTTGTCATCTCA
CTTGTACGCGGGTTATTTTATCGTTTTTTTTGTTTACATTTATGCGGTTGGGCAATAGAT
TGATTAAAAATATGCTTTCACTTAGCATTGGTTATATAGATTTTCATGGTACCAAATGCT
TTTCATTTTACCAGCTTTTAAGCTTTTTTATTGGCGGTCATATCAAAAACAGAATCGGTA
TTTTGGGATCCTTTTGCGGTTTATCAAGATTATTTGATTATTCTTTCAAATTTATTTATT
TTATTTTTCACGGTTACGTTGTATCTTCGTTACTATATTTTTTGCATATGGGGAGATTTA
GTTGCATGGTTAATTTTATCATGTTGCTAATTTTTTTATGGATTTGTTTTTATTAGT

#NeopanorpaPulchra
GGTTCTATATCCTCCTTATGTTATCCTCCGTGAAAAATATTTACTTCAAAGATTAATTAT
TCTTTTTCATATTTTTAAAATTTTGGTTTTCCTAATTTACAGTCAGCATTACTTACTTTC
TTGCTTCCCTTGTTAGTTATATTAGGTGATAACAACCACAATTTGCCATTGTCCCAGGAC
CCCTATCCTTATGTTGATGAACATAGAAATATCGCCGGACTTGCGTCGTTGCGCAAATAT
GCGGCATTCTCTACTTTTGTGCATATCATCTAGTTTGCGTTTAGACTTTATCTGTTATAT
CAGTTTACGGTTTTTTGCATCATAACGCCAATGATTGCTTAAAGGTAATAGGTGTTCTCG
ACCTCAGCAAGGGCTCTTTTTTATTGTTTACTCAGTGGCGGGATTATAAATCTTACTGAT
ATGGACATCTTTTTTTACATGGACGCTTATGGTAGTTTCCTGGGCAATTCTTTGGGGCAC
GTATACAATTTTTCGCGTCCTATTGGACGATTGTCATGCTTGGGGGTTGCGTGAAAGCAC
TTACCGTTTTACTTCATTTTCTCCTTATATATGCTTACATATCATTTTTTCTCACAACGG
TCAAAACCTTGGTTAAAGAATTGAAAATCCTTCACCTATAACTTAAGATTACGGTTTTAT
TTTTATTTTTACTTTTACCTTTGACCTATTCTGGGACCGAAATTACCCGCAACCTTGTAC
CCGTCAATCACCGATGTATTTT-TTGCTAGCATTTCGTCATCCAAAATTGGGGGTATGCT
TGTTTTCATGCATTTATATCTCCTCCAGGATCATTTACCATAACAATTTTTTGTTATTTA
TATGTATCTTTACTGATGGGCCGCCGTGAGACCTAGTCTACGGCAATTTACATTTTATTG
CTAATGGACTTTATTATTTGGGCTGTCGGATGTGGACTCTTAGTTTTATCGGCGATTGGC
ACCGACAATTTAAGTATGTACGCCAGCTTGTATATTTTTATGTATCCATTTATGGGGTTG
GAATGTTGTCCTTATTTGGGCCCGAATGCTTCCCGATAAAAATAGTTTGTTCTCCCCTCT
TACTTTTCTACAGGTGAAAGGGCGGACGGTGACGTAACCCCTTTCTCATGCCAGCGGGCT
CGTGATTGCATTTTCCTCATTGCGGATTCTTATTTGGGCGTAATTATACACGTATAAATC
GTCACGGATACTTGACGATCCTTTTGTTGTCGTGCATACGCTTCTTTTTCTTCTTCCGTT
TGCGGGCATACATTTTTACGACGAACTAAACTCTTTTGACCGCGGGGGGGACCATTT-TA
CACATTTTTGTTTTGGCACCGAGTTAATTTATCTCCGGTTGGATATTCCAATATTCCAGA
TCGGAAAAGAACTTGGACTTGGATATTAGCATTTGCATGGCTTTGGTTGTGTTGGCCACA
ATTTACGTGGATGAGTGAACCGGCTATTACTCGCACATATATGCGTCCACGGATAAATTT
AGTGTTGCACTTCAGGGCCATAAGCCTCTTTTTGGCTTGGTTGTTTTTTTACGTGGGGTT
ACGGGTGTCTGCAATCTCTTGAATATTTCAGAACTATAGTGTGCCATTCATAGTTTTCAT
GGGCGTTTGCATATGCGGTTATCATGTACCTTTTACGGTTGCATAACCCATGTTAAATCA
TTTTATATTTATGGGTAAATACTTTTCCCACATTCTGGTTGCGGATCCCGCGTATCGATA
CCGAGCTAACACTGAAATATTCTCATGGAGATATTCTTATGGGTTTATTTTTTTATATTG
GAAGATATACAACGTTATCTTACCCCGCGACAAGTATCGATTCCTTCAAAAGGCTCCCTT
ATGACATTACTTTTCAGACAACATTTATGTATATATACATTTGTGGTAATATAGTCTTTT
TTAAAACTACAACGTATTCTGAAGCAGGATGAGTGTTGACATCTCCGCATACTTATTTAT
GCTTCCTCCTCGTTTTTACTTTGAGAATAAGACCGCTTACTTAAACATGGCACATGTATG
AGTAGATATCGATTATTCCGTTTTGAGTGAAACGACGTATCCTTAAACCAATCGATTTAT
TCGCGCGAGTTTCATCTGACATCCGCTTGGATAAGTGAGCACCCGG-CGTTAACAACAGT
TTTATAACGCCGGTTTATTGGCATGTCGAATTGGGCACCTTCATTGTGATAAGCCTGCCT
TACGGGCTTGGGCATACATGTTCGGATGTAATGTTCATTACATTACATGTGCGGAATTCC
GGAGGACTTCACTCAACTTACGTACTTGGCTCGTGGGATATTTTTATGTTCGAATTTTTT
TATTCTTTTTGGCTTTTCAAGAGTTTCCCGCATGACTGGGCGTTGCCCCGTGGATTAGCT
TAACCTTCAATCCTTTTAAACGCATTTTTGCTCGGGTACGTACTGGCCACAGGCTATGAA
AAACATCCAGGTTCAGGTTCTTTACGTATTTGGATTATTTCGCTTCAGGTAGATAATGAG
CTCTTACATTCGATCGTTAGGTCACTTTTATGCACGGTTCAGGTTCAGTATATGGACACT
TTTTTGTTGTTATCGCATCCATACATTTCAAGCCACATTGGTTGAGCGCGCTGTATGCAT
TGTGAGTGTTGTTTTTTTAATTCATTATGTGGGTTGTATTGGTTTGTGGGTGCTTTTACT
TATGACGAAGTTTGGTAATCAATCGAAGGCCAAAAGTGGTTATGGATCCCACCTTAGGAG
CATAATTTTACAAGACAACAACCTCTTTCTATATTTCCCATTTAGTGATGTATCCTATTA
TAATTTATTTTAATTGGTTTTTTTGTGACAGTTGGGTTAACGTATATGCGGTGTCTCAAT
CAATAGCTTTTGGGGTTCGGCGTGCCAACATTCTAGAGTAGTTGCTTTTCTTTTCTTGTT
TTTATATAGTAAAGCTGTTGCTCTGATGCGAACAACGACCCTTGATTGCGAGGGATCGAT
TGTTCGGTTAAGTGATAAGAGGGGGTTGCTTATTTTTGCGATAGCAGATTTTTATAGATT
TTTTGGTATTTTTGGTGTTTTTCTTGTTTATTGGTCGGGACCTCCCGTTCGTATTGCTGA
AAGTTTTCCTTTCTTCCCCGGGTATGAGGCTAGTGATAAGCTTACCTATACAAATGCCCG
GTCTTGGGGTTAACAACTCCTCGAACTATGCTATCTCATAACAATGGTGATCCCCTTTTG
GTTATCCAATGTTTTATTCATATCTTTATATTCTTATGTATTTTTGCTCAAAATCATATC
GGAAAAGTCCCTTGATGGGTTGACCCTCCTTTCCTCGTTTTTTATGCGTATTTTTATTTG
AGTGAATGCCTTTTTCCGATTTTTCTAGGTTATTTTTAGTTTGATTGAGTTATATTTATT
TTTATTTTTTATTACTTAGAGATAATTTTATTTTATTTTTTGAAGAGTTATCCACTTTTT
TATATGGTGGGTACACCGACGTTCAGCGGGTTATTTTTTTAACTTTTGCTCTTCCTTTTA
TGCTTTTGTAAATCCATTTTTGTCATTTGTTCCAAGCCAGTGAGCCCGTTCGGTCATATT
TGCGGATTTTTAATTGGGGTAGGCTTTCGAATATTTGGTAGATAGTTATGGGGGTTTGTA
GTTATTGTTCGCAACGATTAATCTTATGCTATCTCGTGCCAATGGATGTTTAGGGTTATA
CATAATATGGGTATGGGTCTAACTTATATGCCAGGTTTGTCTCGGTTTTTGTTGCAAATT
CTAGACGTTGGAGCGAGTTTTATAAAAGGTTATAATTATCCAGATGCTTTGTGTTTTTTA
GTCTCAAATGCGCCCCCTCTTAATTTTGGGAATAGTTTTAAAGGTATTCATATGCTTGCT
TTTTCTTTTAGGCGCTAACTTTATTTTTCTTAGCACAGGTGTCATGGTTACCGGATATTT
TTTTTCTCATGCATTTTGTACTTTTAGTTGATTATGTTTTTTTGTTTAGGTTGGAGGGCT
TGGTTTCATTTGTTCATATCGACCAGGAAGATTTTGATGATTCTTTTTTATAGTTGTTTT
TATTCTCTTGTATTTTAAGAAGATAATCGTTATTTTTGTTTATTTGTTTTCATATTTTTA
TATAGCCAATTATAGATTTTTGGTGGAGGTTGGTTGTTCTATGTTGTATTATACAAAGTA
ATCTAAAGCGGATTTACGCTTTCAACGATGGGAGTATTTTTTTTCATTTGTATATGCGCA
TACAAAGGCCAATCCTTTCTCTGTTCCGCGCATGCGCCCACCCGTTCGCTTGTCATCTCA
CCTGTACGCGGGTTATTTTATCGTTTTTTTTGGCTACATTTATGCGGATGGGCAATTGAT
TGATTAAAAATATGCTTTCACTTAGCATTGGTTATATAGATTTGCATGGTTGCAATTGCT
TTTCATTTTACCAGCTTTTAAGCTTTTTTATTGGCGGGCATATCAGATACAGAATCGGTA
TTTTGGGATCCTTTTGCGGTTTATCAAGATTATTTGAATGTAGTTTCAAATTTAGTTATT
TTATTTTAGACGGTTACGTTGTATCTTCGTTTCTATACTATATGTATTTGGGGAGATTTA
GTTGCATGGTTATCTTTATCATGTTTCTAATTTTTCTGTGGATTTGTTTTTATTAAT

#NesomachilisAustralicaATP6
GGTTATATATCCTATATTTGATATCCTCCGTGAAAAGTTTAAACTTCACAGATTAATTAT
ACCTTTACTTATGTTTAAAATTTTGGTTTTCCTAATTTACAGTCAGCACTACATACCTTC
ATAGCTCCTTTGTTACTTATCTTTGGTGATAAAAACCACAATTTGCCACTGTCCCAGGAC
CCCTATCCTTATGTTGATGAACATAGAAATATCGCCGGACTTGCGTCGTTGCGCAAATAT
GCGGCACTCTATACCTTTGTGCGTATCATCTAGTTTGCATCTAGACCTTATCTGCTATAT
CAATTTTCGGTTTTATGCATCATTACGCAAATGACTGCTTTCACGTAATAGGTGTTATCG
ACACCAGCAAGGGCAGTTTTTTATTGCTTACTCAGTGGCGGGCTTATACATCCAACTGAT
GTGGGTATATTTTTTTACATGCACGCTTTTGGTAGTTTCCTGGGCAATTCTTTGGGGCAC
GTATACAACTCTTCGCATCCTTGTGGACGATTGTCATGCTTGGGGGTTGCGTGAAAGCAC
CTACCGTTTTGCTTCATTATCTCCTTATATGCAGGCATCTATCACTCTTTTTCACAACGG
TCAAAACCTTGGCTTCAGAACTGAAAATCCTTCACCTTTTTCTTAAGAATTTGGTTATAT
ATCTTTATCTATGCCTGTTTATAACCTATTCTGGGACCGAAATTGTCCGCAACCTTGTAC
CCGTCAATCACCGATGTATTCT-TTGCTAGCATTTCGTCATCCAAAACTGGGGGTATGCT
TATATTCATGCATCTCTACTCCCATCGGGATCATTTACCTTTCCATTTTTTTGCTATACA
CACATATCTCTACTGATGGGCCGCCGTGAGACCTAATATATGGCAATCTACATGTTATTA
TTAATGGACTTTATTATTTGGGTTGGCGGCTATGGACTCCTAGATTTATCGGCGACTGGC
ACCGACAATTAAAGTATGTACGCCAGCTTATATATTTTTATGTATCCATATATGGGGTTG
GAATGTTGTCCTTATCTGGGCCCGAATGCTTCCCGTTAAAAATAGTTTGCTTTCCCCGCC
TCTTTCTTTACGGGTGAAAGGGCGGACGGTGACGTTACCCCCTTCGCATGCCAGGGGGGT
CGTGACTTCATTTTCCTCATTGCGGGTTCTCATTTGGGCGCAATTATACACGTATAAATC
GGCCCGGATACTTGACGATCCTTTTGTTGTCGTCTATACGCGTCTCTCTCTTCTTCCGTC
TGCGGGCATACATCTCTACGACGAATTAAACTCTTTTGACCGCGGGGGGGACCATCT-TA
CACATTTTTGTTTTGGCACCGAGTTAATCTATCTCCGGTTGGATATTCCAATATAGCAGA
AGGGAAAAGAGCTTGGACCTGGATATTAGCATCTGCATGGCTTTGGTTGTGTTGGCCACA
ATTTACGTGGATGAGTGAACCGGCTATTACGCGCACATATATGCGTCCACGGATAAATTT
AGTGCTGCACCTCAGGATCATTTCCCCCCTATTGGCTTGGTTGTTTCTTTACGTGGGGTT
ACGGGTATTTGCAATCTCATGAATATTTCAGAACTATAGTGTGCCATTCATAGTCTTCAT
GGGCGTTTGCATATGGGGTTACCATGTTTCCTTTTCGGATATATAAAACAATCTAAATCA
TTCTGTATTTTTGGGTAACTACTTTTCCCACATTCTGGCTAGGGATCCCGCGTATCGATA
CCGAGCTAACACTGAAATATTCACATGGTCTAATTCCTATGGGTATATATACATATGTTG
GAGCTTTCAGGCCGCCGCCTTTCCCCGCGACAAGTAAAGACTCCTTCAGAAGGCTCCCCT
ATGACATTATATTTCAGACAACATCTATATGTATGTACATCTGTGGTAATATATAACTCT
TTAAAATTATAACGTACTCTGAGGCAACATGAGTATTGACATGTCCGCATATTTATTGAT
GCATCCTCCTCGCTCTTATTCTGAGAGTAGGACCTCTTACCTAAACATGGCACATGTATG
AGTAGATATCGATTTTAACGCTTTGAGTGAACCGACACTTCCATAAATCAATCGGTTTAT
TCGCGCGAGTTTCATCTGACGTCCGCTTGGGTAAGTGAGCGTCCGG-CGTTAACAACAGT
TCTTTAACGCCGGCTTTTTGGCATGTCGAATTGGGCACCTACATTGTGACCAGCCTGCCC
TACGGGCTTGGGCTTGTACGTTCGGCTACAATGTTCATTACATATCATGTGCGGAGTGCA
GGAGGACCTCATTCAACTCCCGTACCTGGTTCGTGGGATATTTTTATCTTCGAATCTTTT
TTCTCTTTTTGGCTTTTCAAGAGCTACCCACATGAATGGTCCATGCCCCGTGGATACCCT
TAACCTTCAATCCCTCTAAACGCATCTCTGCTCGGGTACGTACTGTCCACAAGCTATAAT
CAACATTCAACTTCAAGCTACCTACGTATCTGGCTTATTTCGCCTCAGCTTGATATTGAG
CCCTTACATGCGAGCGTTAGGTCACTTTTATGCACGGTTCAGGATCAGTCTATGGACACT
TTTTTGTTGTTATCGCATATTCTCATTTCGCAACACATTGGTTGAGCGCGCTGTATGCAT
TGTGAGTGTTGCTTTCTTAACTCATTATGTGGGTTATATTTGTTTGTTCGTGCTTTTACT
TCTGACGAAGTTTGGTAATCAATCGAAGGCCAAAAGTGGTTATGGGTTTCACCTTTCGAG
CGTAATTTTATAAGACAAGTACCATTTTCTATATTAGCCGTATAGTGGCGTATCCTAATA
AGTATATAATTAGTTGGTTTTTTTGTGATAGTTGGGTTAACATTTTCGCGGTGTCTCAAT
CAATAGGTTTTGGGGTTCGGGGTGCCAACATTCTAGAGTAGTTGCCTATTTTTTCCTGTT
TTTGCGGAGTTGATGTGTTGCAGTGTTGCGAACAACGACCCTTGATTGCGAGGGATCGAT
TGTTCGGTTAAGTGATAAGGCGGGGTTGCTTATTTATGCGATAGCAGATTTTTATAGATT
TTTTCGTTTTTTTGGGGTTGTTGTTGTTTGTTGGTCGGGAGTTCCCGTTCGTATTGCTGA
AAGTTTTCCATTCTTCCCCGTGTATGAGGCTCCTGGTACAAATATCTATACAAATGCCCG
GAGATGGGGCTAACAACTCCTCGAAATATGCTATCTCATTCCAATAGTGATCCCCTTTTG
GTTTTCCAATTTTATATATAGCCTTCTATCTTCATACGTATCTATGCTCAAAATCATATC
GGAAAAGTCCCTTGATGGGTTGACCTTCCTTTCCTCGTTTTCTATGCGTATTTCTATTTG
AGTGAATACTTTTCTCCGAGTTTTCAAAGTTATTTCTTCTTTGATTGGGCTTTATTTTTT
TATGTTTTTTTGGTCTTGCAGACGACTCTTTTTTAGTTCTTGAGCAAATATCCACTTATT
TGTGTGGTGGGTACACCGACGTTCAGCGGGTTATTTTTTTAACCTTTGCTCTTCCTTTTG
GGCTTTTGTAAATCCATTATTGTCATTTGTTCCAAGCCAGTGAGCCCGTAGGGAGATATT
TGCGGGTTTTTAACTGGGGTAGGTTTACGAATTATTGATGTTTAGTTGTGGGGATGTATA
GATGTTGTTCGCAACGATTAATCCTATGCTATCTCGTGCCAATGGGTATTTTGGGGGATA
CATGGGTTGGGATGAGCGGTTGTTTATGTGCCAGGTTTGTCAGGGTTTTGTTTGCAAATT
GTAGACGACGGACCGAGTTTTATAAAAGGTTTTAGTTATCCTCATAGTTTGTGTTTTTTT
GTCTCAAATGCGCCCCCAGTTAACTGTGGGAGTGGTTTTAAAGATGTGGATTATTTTGCT
TTTTTTTTTAGGCTGTAACTTTATTTTTCTTACCACAGGTGTGTCGGGTTTCGGATAGTA
TTTTTTTCATGCACTTTACGTTTTTAGCTGATTATATTTTTTTACTTGTGCTGGAGGAGT
TGGCTTCATCTGTTGTTGTCGACCAGGAAGATTTTGATGATTCTTTTTTTTGGTTGTATT
TATTCTCATGTATTTTAAGTCGTTAATCGTTATTTTTGTTTTTTTGTCTTCATGGGCTTA
TGTAGCCAACTATAGATTTTTGGTGGAGGCTGGCTGTTCTATGTTGTATTATACAAAATA
ATCTAAAGCGGATCTACGCTTTCAACGGTGGGAGTGCATTTTTGCATTTGTATTTGCGGA
TACAAAGGCCAATCCTTTCGCTGTTCCGCGCATGCGCCCACCCGTTCGCCTGTCATCTCA
CTTGTACGCGGGTTACTTTATCGTTTTTTTTGCATACATGCATGCGGATAGGCAGCAGAT
TGATTAAAAATATGCTTTCACTTAGCATTGGTTATATAGATTTAGTTGGTACCATATGCT
TTTCACTTTAGCAGCATTTAAGCTTCTTTCTTGGCGGGCATATCAGATGCAGAATCGAGT
TTTTGGGATCCTTTTGCGGTTTATCAAGATTATTTGAATTTATTTGGAAATTTTTTGGGG
TATTTGTTCACGGTTACGTTTTATCTTCGCTTTTATAACTTATGCGTAGGTGGTGTTTTG
AGTTCATGGCTGCCTATCTCATGTTTCTAATTTTTCTGTGGTTCTGTCTTTACTAGT

#PedetontusATP6
GGTTCTATTTCCTAACTTTGTTTTCCACCGTGACTTATATATATCTCAAAGATTAATTGT
ACCTTTTCTTATATTTAAAATTTTGGCTTTCCTAATTTACAGACAGCAATATTTACCTAC
TTGCTTCCCTTGTTAGTTATTTTAGGTGATAACAACCACAATTTGCCATTATCCCAGGAC
CCCTATCCTTATGTTGATGAACATAGAAATATCGCCGGACCTGCATCGCTGCGCAAATAT
GCGGCACTTTTTACTTTTGTGCATATCATCTAGTTTGCATTTAGACCTTATCTGTTATAT
CAACTTACGGCTTTCTGCATCATTACGCAAATGAATGCTTTCTCGTAATAGGTGCTTTCG
ACTTCAGCAAGGGCTCCTTTTTATTCTTTACTCAATGGCGGGATTATAGGTCTAACTGAT
GTGGATATATCTTTTTACATGCACGCTTGTGGTAGTTTCCTGGGCAATTCTTTGGGGCAC
GTATACAACTCTTCGCATCCTTATGGACGACTGTCATGGTTGGGGGTTGCGTGAAAGCAC
TTACCGTTTTACTTCATTTTCTCCTTATATATGCGCACATATCACTTTTTTTCACAACGG
TCAAAACCTTGGATTCAGGAATGAAAATCCTTCACCTATTTCTTAAGAATACGGTTACAT
CTGTTTACCTGTATCTACCTGTAGCCTAAATTGGGACCGAAATTACCCGCAACCTTGTAC
CCGTCAATCACCGATGTATTTT-TTGCTAGCATCTCGTCATCCAAAATTGGGGGTATGCC
TGTGCTCATTTATTTATATTTCCCTCGAGATCATTCTCCATAACAATATTTTGTACTGCT
CATATATTTTTACTGATGGGCCGCCGTGAAACCTAATCTCTGGCAGTTTACATATTATTA
TTAATGGACATTACTATTTGGGTTGGCGGTTGTGGACTCCTAGATTTATCGGCGATTGGC
ACCGACAATTAAAGTATGTACGCCAGCTTATATATTTTTATGTATCCATATATGGGGTTG
GAATGCTGTCCTTATTTGGGCCCGAATGCTTCCCGCTAAAAATAGTTTGTTCTCCCCTCC
TATTTTTTTAGGGATGAAAGGGCGGACGGTGACGTTACCCCTTTCAGATGCCAGCGGGGT
CGTGACTTCATTTTCTTCACTGCGGGCTCAGATTTGGGCGCAATTATACACATATAAATC
GCCATGGATACTTGACGATCCCTTTGTTGTCGTCTATACGCATTTTTTTTTTCCTCCGTT
TGCGGGCATACATTTTTACGACGAACTAAACTCTTTTGACCGCGGGGGGGACCATTT-TA
CACATTTTTGTTTTGGCACCGAGTTAATTTATATCCGGTTGGATATTCCAATATAACAGA
AGGGAAAAGAGCTTGGACTTGGATATTAGCATTTGCATGGCTCTGGTTGTGTTGGCCACA
ATTTACGTGGATGAGTGAACCGGCTATTACGCGCACATATATGCGTCCACGGATAAATTT
AGTGTTGCACCTCAGGATAATATCCCCCCTCTTGTCTTGGTTGTTTCTTTACGTGGGGTT
ACGGGTGTTTGCAATCTCATGAATATTTCAGAACTATAGTGTGCCATTCATAGTCTTCAT
GGGCGTTTGCATATGGGGTTGTCATGTTTCCTTTACAGATACTTAACACATGTTAAATCA
TTATATATTTTTGGGTAATTACTTTTCCCACATTCTGGTTAGGGATCCCGCGTATCGATA
CCGAGCTAACATTGAAGTATTCTCACGGTCTAATTCCTATGGGTATTTTTATGTATATTG
GAGCATATAGGCCGCCGTATTTCCCCGCGACAAGTAAAGACTCCTTCAGAAGGCTCCCTT
ATGACACTATTTTTCAGACAACATTTATATATCTGTACACCTGTGGTAACATTTAACTTT
CTAACACTCCAACGTTCTCTGAGGCATTATGAGTGTTGACATGTCCGCATATTTATTTAT
GCATCCTCTTCGCTTTTATTTTGAGATTAGGACCACTTACCTAAACATGGCACATGTATG
AGTAGATATCGATTATAACGCTTTGAGTGAACCGACATCTCCATAAAACAGTCGATTTAT
AGGCGCGAGTTTCATCTGACATCCACTTGGGTAAGCGAGCATCCGG-CGTTAACAACAAT
TATATAACGCCGGTTTTTTGGCATGTCGAATTGGGCACCTACATTGTGACGAGCCTGCCT
TTCGGGCTTGGGCATATTTACACGGTTGTAATGTTCAATACATATCATGTGCGGAGTACC
GGAAGACCTCAATCAACCTCAGTACATGGCTCGTGGGATATTTTTATATTCGAGTTTTTT
TATTCTTTTTGGCTTTTCAAGAGTTTCCCACCAGATTGGGCTATGCCCCATGGATACCCT
TAACCTTCAATCCTTTTAAACACATCTTTGCTCGGATACGTACTGGCCACAAGTTTTGAA
AAATTAGCAACATCAGCTTATTTACGTTTTTGGATTATTACCTCTCAATTAGATAATGAG
CCCTTACATGCGAGCGTTAGGACACTTTTGTGCACGGTTCAGGTTCAGTCTATGGACACT
TCTATATTGCTTTCGCATCCTTGCATTTCCCCACACATTGGTTGAGCGCGCTGTATGCAT
TGTGAGTGTTGTTTTTTTAGTTCATTATGTGGGTTAAGTTTGTTTGTGGGTGCTTTTACT
TTTGACGAAATTTGGTAGTCAATCGAAGGCCAAAAGTGGTATTGGATCCCACCTTGCGAG
CATAACTTTTCAAGACAACTACCATGTTCTATAATAGCCGTTTAGTGGTGTATCCTAACA
TAAATGTAGTTAATTGGTTATGTTGTGTTAGCTAAGTTAACGTTTGCGCGGTGTCTCAAT
CAATAGCTTCTGGGGCTCGGCGTGCCAACATTCTAGAGTAGTTGTTTATTTTTTCTTATT
TATGTGGGGTTGATGTGTTACAGTCTTGCGAACAACGACCCTTGATTGCGAGGGATCGAT
TGTTCGGTTAAGTGATAAGAGGGGGTTGCTTATTTATGCGATATCAGATTTTTATAGATC
TTTACGTGTTTTTGGTCTTATGCTCATTTATTGATCGGGACTTCCCGTTCGTATTGCTGA
AAGTTCTCCGTTCTTCCCCATGTATCAGGTTAGTGTTAATCTTATCTATACAATTGCCCG
GGCATGGGGTTAACAACATCTCGAACTATGCTTTCGCATAACACTAGTGATCCCCTTCTG
GTTTTCCAATGTATTATTCACATAAATATATACGTATATATATATTCTCAAAAAGAAAGC
GGAAAAATCCCTTGATGGGTTGACCATCCTTTCCTCGTTTTCTATGCATATTTTTATTTG
AGTGAATACCTTTTTCCGAATCTTCGGGTCTATTTTTTCTTTGATTGTCTTCTATTTTTT
TTTTTTCTTTAATACTTTGAGATAAATTTATTTTAATTCTTGAGCAGTTATCCACTTTTT
TATATGGTGGGTACACCGACGTTCAGCGGCTTATTTTTTTAACTTTTGGTCCTCCTTTTA
TGCTTTTATAAATCCATTAATTTCATTTGTTCCAAGCCAGTGAGCCCGTTCGGTCATATT
TGCGGGTTTTTAATTGGGGTAGGTTCTCGAAATTTTGATACATAGTTTTGGAGGTGTGTA
GTTATTGTTCGCAACGATTAATCTTATGCTTTCTCGTGCCAATAGATGTATTCGGTTATA
AGCACTTTGGGTTGAAGTGTTGTTTATATGGCAGGTTTGTCAGGGATTTGCTTGTAAATT
GTAGACGTTGGAGCGAGTTTTATAAAAGGTTCTAGTTATCCACATACATTGTGTTTTTTA
GTCTCAAATGCGCCCCCTCCTAATTGCGGGAATGGTTATAAAGATATTTTTATAGTTATT
TTTTCTTTTTGGCGGTAACTTTACTTTTCATAGCACAGGTGTCTCGGAATTAAGATATTA
TTTGCCTCATGCATTTTTCGTTTTTAGTTGATAATGTTTTTTTACTTGCGTTGGAGGGTT
TGGCTTCATTTGTTCTTGTCGAGCAGGAAGATTTTGATGATTCTTATTTTTAGTGGTTTT
TATTCTCATGTGTATTAAGGAGATAATCGTTATTTTTGTTTATTTGTTTTCATGGATTTA
TGTAGCCAATTATAGATTTTTGGTGGAGGCTGGTTGTTCTATGTTGTATTATACAAAACA
ATCTTAAGCGGATTTACGCCTTCAACGGTGGGAGTGCATCTATAGATTTATGTTTGCGGA
TACAAAGGCCAATCCTTTCGCTGTTCCGCGCATGCGCCCACCCGTTCTCTTGTCATCTCA
CTTGTACGCGGGTTATTGTATCGTTCTTTTAGTTTACATTTATTCGGTTGGGCAATAGAT
TGATTAAAAATATGCCTTCACTTAGCATTGGGTATATAGGTTTAGTTGGTACCTTTTTCT
TTTCACTTTACCAGCATTTAAGCTTTTTTTTTGGCGGTGATATCAGATGCAGAATCGTAT
TCTTGGGATCCTTTTGCGGTTTATCAAGATTATTTGAATTTAGATAAAAATTTATTTATT
TTATTATTCACGGTTACGTTGTATCTTCGTTATTTTATCTTATGCATATGTGGAGATTTT
CATGTATGGTTTTCTATATCATGTTTCTAGTCTAGCTATGGCTTTGTCTTTATTAAT

#Petrobiellus_sp_2_JZ_2014_KJ754504
GGCTTTATATCCTAATTATGTTACCCTCCGTGAAAAATATCTACTTCAATGATTAATTAT
TCATTTTCTTATCTTTAAAATTATGGTTTTCCTAATTTACAGACAGCACTGTATACTTAC
ATGCCTCCCTTGTTAGTTATTTTAGGTGTTAACAACCACAATTTGCCACTGTCCCAGGAC
CCTTATCCTTATGTTGATGAACATAGAAATATCGCCGGACCTGCGTCGCTGCGCAAATAT
GCGGCACTCTTTACCTCTGTGCGCATCATCTAGTTTGCGTCTAGACTTTATCTGCTATGT
CAATATACGGTTTTCTGCATCATAATGCCAATGACTGCTTTCGTGTAATAGGTGTTCTCG
ACATCAGCAAGGGCTCTTTTTTATTGCTTATTCAGTGGCGGGATTATAGGTCTAACTGAT
ATGGGTGTATTTTTTTACATGCACGCTTATGGTAGTCTCCTGGGCAATTCTTTGGGGCAC
GTATACAACTTTTCGCATCCTTATGGATGATTGTCATGATTGGGGGTTGCGTGAAAGCAC
CTACCGTTTTACTTCATTGTTTCCTTATGTGCGCGCACATGTCACTCTTTTTCACAACGG
TCAAAACCCTGGATAATCAAATGAAAATCCTTCACCTATTTCATAAGAATGCGGTTATAT
ATATATATTTATATTTACCTATGACCTACTCTGGGACCGAAATTATCCGCAACCCTATAC
CCGTCAATCACCGATGTATTCT-TTGCTAGCATCTCGTCATCCAAAACTGGGGGTATGCC
TGTATTCATTTATTTATATCTCCTTCGGGTTCATTTACCATAGCAATCTTTTGACATACG
TATGTATTTCTACTGATGGGCCGCCGTGAGACCTTATATACGGCAATCTACATACTATTT
TTAATGGACTTTATTATTTGGGTTGGCGGTTATGGACTCCTAGGTTTATCGGCGATTGGC
ACCGACAATTAAAGTATGTACGCCAGCTTATATATTTTTATGTATCCATATATGGGGTTG
GAATGCTGTCCTTATCTGGGCCCGAATGCTTCCCGTTAAAAATAGTTTGCTCTCCCCTCC
TCTCTCTCTTCGGGTGAAGGGGCGGACGGTGACGTTACCCCTTTCGCATGCCAGCGGGGT
CGTGACTTCATTTTCTTCATTGCGGGTTCTCATTTGGGCGCAATTATACACGTATAAATC
GCCAGGGATACCTGACGATCCTTTTGTTGTCGTGTATACGCATTTCTTTCTTCTTCCGTC
TGCGGGCATACATTTCTACGACGAATTAAACTCTTTTGACCGCGGGGGGGACCATTT-TA
CACATTTTTGTTTTGGCACCGAGTTAATCTATTTCCGGTTGGATATTCCAATATAGCAGA
AGGGAAAAGAGCTTGGACCTGGATATTAGCATTTGCATGGCTCTGGTTGTGTTGGCCACA
ATTTACGTGGATGAGTGAACCGGCTATTACGCGCACATATATGCGTCCACGGATAAATTT
AGTGTTGCACCTCAGGATCAATACCCCCCTTTTGGCTTGGTTGTTTTTTTACGTGGGGCT
ACGGGTGTTTGCAATCTCATGAATATCTCAGAACTATAGTGTGCCATTCATAGTCTTCAT
GGGCGTTTGCATATGGGGTTACCATGTTCCCTTTTCGGGTACATAATCCATGTTAAATCA
TTATGTATTTGTGGGTAAATACTTTTCCCACATTCTGGCTAGGGATCCCGCGTATCGATA
CCGAGCTTACATTGAAGTATTCTCACGGTCTAATTCTTATGGGTATATGTGTATATGTTG
GAGCTTATTCATCGCCGTACACCCCCGCGACAAGTAAAGATTCCCTCAGAAGGCTCCCTT
ATGACATTATTTTTCAGACAACATCTGTATACCTGTACACTTGTGGTAATCTACAGCTTT
TCAAAATTACAACGTTTTCTGAAGCAACATGAGTGTTGACGTGTCCGCATATTTGTTTAT
GCATCCTCCTCGTTTTTACTCTGAGAGTAGGACCACTTACATAAACATGGCACATGTATG
AGTAGATATCGATTATTGCGTTTTGAGTGATCCGACGTTTCCACAAACCAGTCGGTTTAT
AGGCGCGAGTCTCATCTGACGTCCGCCTGGGTAAGTGAGCGTCCGG-CGCTAACAACAGT
TTTATAACGCCGGTTTTTTGGCATGTCGAATTGGGCACCTACACTGTGACAAGCCTGCCC
TACGGGCATGGGCCTATACGTACGGCTGTAATGTTCATTACATGTCATGTGCGGAGTACC
GGAGGACTTCATTCAACGGCCGTACACGGCTCGTGGGATATTTTTATATTCGAATTTTTT
TGTTCTTTTTGGCTTTTCAAGAGCTACCCACACGAATGGTCTGTGCCCCGCGGATATGCT
TAACCTTCAATCCCTTTAAACGCATCTTTGCTCGGGTACGTACTGGCCACAAGTTATGAA
AAACAACCAACATCAGCCTACTTACATATTTGGGTTATTACGCCTCAGCTTGATACTGAG
CACTTACATGCGATCGTTAGGTCACTTTTATGCACGGTTCAGGATCAGTCTATGGACTCT
TCTTCGTTGTTATCGCAATCTTGCATTTCCCAACACATTGGTTGAGCGCGCTGTATGCAT
TGTGAGTGTTGCTTTCTTAGTTCATTATGTGGGTTGTATTGGTTTGTAGGTGCTTTTACC
TTTGACGAAATTTGGTAATCAATCAAAGGCCAAAAGTGGTAATGGCTGCCACCTTGCGAG
CATAATTTTATAGGACAGCTACCATATTCAATATTCCCCGTGTAGTGATCTATTGTATAA
TATAGTTGATTGGTTTTTTTTTTTGTGACAGTTGGGTTAACGTTTGCGCGGTGTCTCAAT
CAATAGCTTTTGGGGTTCGGCGTGCCAACATTCTAGAGTAGCTGCTTATTTCTTCTTATT
TTTGTGGAGTTGATGTGCTTCAGTGTTGCGAACAACGACCCTTGATTGCGAGGGATCGAT
TGTTCGGTTAAATGATAGGGGGGGGTTGCCTATTTATGCGATAGCAGATTTTTATAGATT
TTTTCGTATTTTTGGTCTTTTTTTTGTTTATTGGTCGGGACTTCCCGTTCGTACTGCTGA
AAGTATTCCATTCTTCCCCAAGTATGAGGCTGATGATACTCATATTTATACAACTGGCCG
GGCCTGGGGTTAACAACTCCTCGAAATTTGCTATCTCATAACATTAGTGATTTCCTTTTG
GTTTTCCAATGATGTATATATTTATATTTACTCATTCATAGTCTTATTCAAAAACTTACC
GGAAAAGTCCCTTGATGGGTTGACCATCCTTTCCTCGTTTTTTATGCATATTTCTATTTG
AGTGAATACCTCTTTCCGACTCTTCAGAGTTATTTTTTCATTGATTGAGTTTTATTTTTT
TTTTTTTTTTAAAACTTATAGCTGATTTTTTTTTAATTCTTGAGCAGATATCCACTTCTC
TATCTGGTGGGTACACCGACGTTCAGCGGGTTATTCTTTTAACTTTTGCTCTTCCTTTTG
TGCTTTTGTAAATCCATTACTGTCACTTGCTCCAAGCCAGTGAGCCCGTAGGGTCATATT
TGCGGGTTTCTAATTGGGGTAGGTTTTCGAATTATTGATATTTAGTTGTGGGGGTTTATA
GCTGTTGTTCGCAAGGACTAAGCTTATGCTATCTCGTGCCAATGGATGTCTGCGGATATA
ATTAGTATGGGTTAGGGTGTTGTTTATATGGCAGGTTTGTCAGGGTTTTGCATGCAAATT
GTAGACGTTGGAGCGAGTTTTGTAAAAGGCTTTAGTTATCCAGATGCTTTGTGTTTTTTA
GTCTCAAATGCGCCCCCTCTTAATTGTGGGAATAACTATAAAGATGTAGATTAGGTTGCT
TATTCTTTTAGGCGGTAACCTTAATTATCTCACCACAGGTGTTTGGGAGTCCGGATACTG
TATTTTTCATGCATTCTGCGTTTTTAGCTGATAATATTTTTTTACTTGTGTTGGAGGAGT
TGCTTTCATTTGTTCATGTCGTCTAGGAGGATTTTGATGATTCTTATTTTTGGTTGTATT
TATTCTGATGTATTTTAAGGGGATAATCGTTATTTTTGTATATTTGTTTTCATGGATCTA
TGTAGCCAATTATAGATTTCTGGTGGAGGTTGGCTGTTCTATGTTGTATTATACAAAGTA
ATCTGAAGCGGATTTACGCATTCAACGATGGGAGTGCATCTTTTGATTTATATTTGCGGA
TACAAAGGCCAATCCTTTCGCTGTTCCGCGCATGCGCCCACCCGTTCGCTTGTCATCTCA
CCTGTACGCGGGTTATTTTATCGTTTTTTGTATTTACATTTATGCGGTTGGGCAATAGAA
AGATTAAAAATATGCTTTCACTTAGCATTGGGTATATATATTTAGATGGTATCGTCTGCT
TTTCATTTTACCAGCATTTAAGCTTTTTTTTTGGCGGGCATATCAAATGCAGAATCGAGT
TTTTGGGATCCTTTTGCGGTTTATCAAGATTATTTGAATTGATATTCAAATTTATTTATC
TCTTTATTCACGGCTACGTTGTATCTTCGTTGCTATAATATTTTTACAGATTCATATGTG
GCTACATGGTTATCTATACCATGTTTCTAGTTTTTTTATGGTTCTGTCTTTATTAGT

#PetrobiusATP6
GGTTCTTTATCCTTAGTTTGCTTTCCAACGTGAAATTTACTTACTTCAAAGATTAATTAT
TCCTTTTCTTATATTTAAAATTCTGGTTTTCCCAATTTACAGACAGCATTACCTACCTGC
TTGCTTCCTTTGCTAGTTATATTAGGTGATAAAAACCACAATTTGCCATTGTCCCAGGAC
CCCTATCCTTATGTTGATGAACATAGAAATATCGCCGGACCTGCGTCGCTGCGCAAATAT
GCGGCATTTTCTACTTCTGTGCATATCATCTAGTTTGCGTCTAGACTTTATCTGCTATAT
CAATTTACGGCTTTCTGCATCATTACGCAAATGAACGCTTTCAGGTAATAGGTGCTCTCG
ACTTCAGCAAGGGCTCTTTTTTATTGCTTACTCAGTGGCGGGATTATAGGTCTAACTGTT
ATGGGTCTCTTTTTTTGTATGGACGCTTGTGGTAGTCTCCTGGGCAATTCTTTGGGGCAC
GTATACAACTCTTCGCATCCTTATGGACGACTGTCATGGTTGGGGGTTGCGTAAAAGCAC
CTACCGTTTTACTTCATTCTTTCCTTATATGCGGATACATATCACTTTTTTTCACAACGG
TCAAAACCCTGGATCCAGGAGTGAAAATCCTTCACCTATTTCTTAAGAATTTGGTTGTAC
ATTTATTTCTACATTTACTTAAAGCCTAGCCTGGGACCGAAATTATCCGCAACCTTATAC
CCATCAATCACCGATGTATTCT-TTGCTAGCATCTCGTCATCCAAAATTGGGGGTATGCC
TATATTCATGCATTTGTATTTCCTTCGGGATCATTTACCATAACAATATTTTGACCTGTA
CATTTATCTTTACTGATGGGCCGCCGTGAGACCTAATTTACGGCATTCTACATTTTATTT
CTAATGGACTTTATTCTTTGGGTTGGCGGATGTGGACTCCTAGGTCTATCGACGACTGGC
ACCGACAATTAAAGTATGTACGCCAGCTTGTATATTTTTATGTATCCATATATGGGGTTG
GAATGTTGTCCTTATCTGGGCCCGAATGCTTCCCGTTAAAAATAGTTTGCTTTCCCCTCC
TTTCTCTTTAGGGGTAAAAGGGCGGACGGTGACGTTACCCCCTTCGCATGCCAGCGGGGG
CGTAATTTCATTTTCCTCATTGCGGGCTCTCATTTGGGCGCAATTATACACGTATAAATC
GCCAGGGATACCTGACGATCCCTTTGTTGTCGTTTATACGCATTTCTCTCTTCTTCCGTT
TGCGGGCATACATCTCTACGACGAATTAAACTCTTTTGACCGCGGGGGGGACCATCT-TA
CACACTTTTGTTTTGGCACCGAGTTAATTTATCTCCGGTTGGATATTCCAATATAGCAGA
AGGGAAAAGAGCTTGGAATTGGATATTAGCATCTGCATGGTTCTGGTTGTGTTGGCCACA
ATTTACGTGGATGAGTGAACCGGCTATTACGCGCACATATATGCGTCCACGGATAAATTT
AGTGCTGCACTTCAGGATCATGGCCCTCCTTTTGGCTTGGTTGTTTCTTTACGTGGGGTT
ACGGGTGTCTGCAATCTCATGAATATCTCAGAACTATAGTGTGCCATTCATAGTCTTCAT
GGGCGTTTGCATATGGGGATATCATGTTCCTTTTTCGGGTACATAAAAAATGTTAATTCA
TTGCGTATTTTTGGGTAATTACTTTTCCCACATTCTGGTTAGGGATCCCGCGTATCGATA
CCGAGCTAACGCTGAAGTATTCTCTTGGTCACATTCCTATGGGTGGCTATGTATATGTTG
GAGCCTGTTGAGCGCCGCCTTTCCCCGCGACAAGTAGAGATTCCCTCAGAAGGCTCCCCT
ATGACATTATTTTTCAGACAACATTTATATATTTGTACACCTGTGGTAACATATAGCTAT
TTGAACTAACAACGTTTTCTGAGGCAATATGAATATTGACATGTCCGCATATTTATTTGT
GCATCCTCCTCGTTTTTACTTTGAGAGTAGGACCGCCTACCTAAACATGGCACATGTATG
AGTAGATATCGATTATAACGCTCTGAGTGATCCGACGTTTCCGTAAACCAGTCGATCTGT
AGGCGCGAGTCTCATCTGACGTCCGCTTGGGTAAGTGAGCGTCCGG-CGTTAACAACAGT
TCTATAACGCCGGTTTTTTGGCATGTCGAATTGGGCACCTACATTGTGACGAGCCTGCCT
TACGGGCCTGGGCTTACATACGCGGTTACAATGTTCACTACATATCATGTGCGGAGTTCC
GGAAGACTTCATTCAACTCCCGTGTGCGGCTCGTGGGATATTTTTATATTCGATTATTTT
TATTCTTTTTGGCTTTTCAAGAGCTTCCCACCCAGTTGGTGTCTGCCCCGCGGATATCCT
TAACCTTCAGTCCTTTTAAACACATTTCTACTCGGGTTCGTACTGGCCACAAGCTATGAA
AAACAACCAGCTTCAGGCTATTTACATTTTTGGATTATTAGTCCTCAGCTTGATAAGGAG
TCCTTACATGCGAGCGTTAGGTCACTTTTGTGCACGGTTCAGGCTCAGTCTATGGACGCT
TTTGCACTGTTTTCGCATCTCTGCATTTCGCCACACATTGGTTGAGCGCGCTGTATGCAT
TGTGAGTGTTGCTTTCTTAATTCATTATGTGGGGTATGTTTGTATGTGGGTGCTTTTACT
TATGACGAAGTTTGGTAATCAATCGAAGGCCAAAAGTGGGTTGGGATCTCACCTTGCGAG
CGCAACTTTACAAGACAACTTCCCTCATCTATATTAGCCGTTTACTGATGTGTCCTATCG
TAAATATAATTAGTGGGATTTTTTGTGATAGCTGGGTTAACGTTTTGGCGGTGTCTCAAT
CAATAGCCTCTGGGGTTCGGCGTGCCAACATTCTAGAGTAGCTGCTTATTTATTCCTATT
TTTATGGAGTTAATGTGTTGCAGTGTTGCGAACAACGACCCTTGATTGCGAGGGATCGAT
TGTTCGGTTAAGTGATAAGAGGGGGTTGCTTATTTCTGGGATAGCAGATTTTTATAGATT
TTTGTGTCTTTTTGGGCTTATTCTTGTTTGTTGGTCGGGACCACCCGTACGTATTGCTGA
AAGTTTTCCGTTCTTCCCCTCGTGCGAAGCTTCTGGCAAAAATATCTATACAACTGCCCG
GGGTGGGGGCTAACAACATTTCGAATTATGCTTTCTCATAACACTGCTGATCCCCTTCTG
GTTATCCAATGGTATAGAAGCCTCTATATTTGTATATATATCTCTGCTCAAAAACCAAAC
GGAAAAGTCCCTTGATGGGTTGACCATCCTTTCCTCGTTTTCTATGCGCATTTTTATTTG
AGTGAATACCTTTCTCCGAACCTTCGGAGTTATATTTTCTTTGATTGTCTTTTATATTCT
TTTTTTTTTTGATACTTGGAGAGAAATCTTTTTTAATTCTTGAGCAGTTATCCACTTTTC
TATATGGTGGGTACACCGACGCTCAGCGGATTATTTTTTTAACTTTTGCTCTTCCTTTTA
TGCTTTTGTAAATCCATTAACTTCATTTGTTCCAAGCCAGTGAGCCCGTGCGGTCATATT
TGCGGGTTTCTAATTGGGGTAGGTTCTCGAAATTTTGATACATAGTTTTGGGGGTTTGTA
GCTATTGTTCGCAAGGATTAATCTTATGCTATCTCGTGCCAATGGATGTATTCGGATATA
AATACTTTGGGTTGAAGTGCTGCTTATATGGCAGGCTTGTCAGGGATTTTCTTGCAAATT
GTAGACGTTGGAGCGAGCTCTGTAAAAGGTTTTAGTTATCCACATGCTTTGTGTTTTTTA
GTCTCTAATGCGCCCCCTCTTTATTGCGGGAATGGCTATAAAGATATTTGTTGGGCTGCT
TTTTCTTTTAGGCGGTAACTTTATTTTTCGTAGCTCAGGTGTGTCGGAATTCGGATATTA
TTTAGTTCATGCACTTTGCGTTTTTAGTTGATAATGTTTTTTTACTTGCGTTGGAGGGCT
TGGTTTCATTTGTTCTTGTCGTCCAGGGAGATTTTGAAGATTCTTATCTTTAGTTGTATT
TATTCTCATGTGTTTTAAGAGGATAATCGTTATCTTTGTTTATTTGTTTTCATTGATCTA
TGTAGCCAATTATAGATTTTTGGTGGAGGCTGGCTGTTCTATGTTGTATTATACAAGCTA
ATCTAAAGCGGATTTACGCCCTCAACGGTGGGAGTGCATCTTTAGATTTGTTTCTGCGGA
TACAAAGGCCAATCCTTTCGCTGCTCCGCGCATGCGCCCACCCGTTCTCTTGTCATCTCA
CCTGTACGCGGGTTATTTTATCGTTTTCTTAGTCTACATTTATGCGGTTGCGCAATTGAT
TGATTAAAAATATGCTTTCACTTAGCACTGGGTATATAGATTTAGATGGTACCCTCTTCT
TTTCATTTTACCAGCATTTAATCCTCTTTTTTGGCGGTCGTATCAGATGCAGAATCGTGA
TTTTGGGATCCTTCTGCGGTTTATAAAGATTATTTGAGTCTGAATAGAAGTTTATTTATT
TTATTGTGCACGGTTACGTTGTATCTTCGTTGTTTTAATATATGCGTGTGTGGAGGTATA
GATGCATGGTTATCTATCTCATGTTTCTAATCTTTTTATGGTTCTGTCTTTATTAGT

#QCChaetosomaScaritidesATP
TGATTTTTATCCTCTTTTTGATATCCTCCGTGATAAATATCTTTTTAAAAGATTAATTAT
TCTTTTAGTTATTTTTAAAATTTTGGTTTTCCTAATTTACAGACAGCAATACATACTTGC
TTGCTTCCATTGTTAGTTATATTAGGTGTTAAAAACATCAATTTGCCATTGTCCCAGGAC
CCTTATCCTTATGTTGATGAACATAGAAGTATCGCCGGACTTGCATCGCTTCGCAAATAT
GCGGCATTTTTTACTTCTGTGCATATCATCTAGTTTGCATTTAGACTTTATCTGTTATAT
CAATATACGGATTTTTGCATCATATGCCAAATGATTGCTTAAAGGTAATTGGTGTTCTCG
ACATCAGCAAGGGCTCTTTTTTATTGTTTAGCCAATGGCGGGATTATAAGTCTAACTGAC
ATGGGTTTATCTTTATACATGCACGCTTCTGGTAGTTTCCTGGGCAATTCTTTGGGGCAC
GTATACAACTTTTCGCATCCTAATGGACACATGTCATGCTTGGGGGTTGCGTGAAAGCAC
CTACCGTTTTGCTTCATTCTTTCCTTATATTCGCATGTATATCATTCTTTCTCACAACGG
TCAAAACCCTGGATAAAGAAATGAAAATCCTTCACCTATTTCTTAAGAATTTGGTTATAT
ATGTTCATCTGTTCTTAATTATAGCCTATACTGGGACCGAAATTATCCGCAACCTTGTAC
CCATCAATCACCGATGTATTTT-TTGCTAGCATTTCGTCATCCAAAACTGGGGGTTTGCT
TGTTTTCATGCATCTTTTTCTCCATCAAGATAATTTACCATAAAAATTTTTTGTCTTATT
CATGTATCTTTACTGATGGGCCGCCGTGAGACCTAGTATATGGCAGTTTACATCTTATTA
TTAATGGACTTTATTATTTGGGCTGGCGGATGTGGACTCTTAGCTTTATCGTCGATTGGA
CCCGACAATTAAAGTATGTACGCCAGCTTATATATTTTTATGTATCCATATATGGGGTTG
GAATGTTGTCCTTATCTGGGCCCGAATGCTTCCCGATAAAAATAGTTTGCTCTCCCCTCC
TAGTTCTTTATAGGTGAAAGGGCGGACGGTGACGTTACCCCCTTCTCATGCCAGGGGTCT
CGTGATTGCATTTAGCTCATTGCGGATTCTCATCTGGGCGTAATTATACACGTATAAATC
GCCCAGGATACTTGACGATCCTTTTGTTGTCGTGTATACGCATTTCTTTCTTCTTCCGTT
TGCGGGCATACATTTTTACGACGAATTAAACACTTTTGACCGCGGGGGGGACCATTT-TA
CACATTTTTGTTTTGGCACCGAGTTAATTTATCTCCGGTTGGTTATTCCAATATAGCAGA
AGGGAAAAGAACTTGGTCTTGGATATTAGCATATGCATGGTTTTGGTTGTGTTGGCCACA
ATTTACGTGGATGAGTGAACCGGCTATTACTCGCACATATATGCGTCCACGGATAAATTT
AGTGTTGCACCTCAGGACCATAAGACTCATCTTGGCTTGGTTATTTTTTTACGTGGGGTT
ACGGGTATTTGCAATCTCATGAATATTTCAGAACTATAGTGTGCCATTCATAGTCTTCAT
GGGCGTTTGCATATGCGGATGTCATGTTCCTTTTACGGTTATATAACAAAATTTAAATCA
TTATATATTTATGGGTAATTACTTTTCCCACATTCTGGTTAGGGATCCCGCGTATCGATA
CCGAGCTAACAATGAAATATTCTCATGGTCATATTCTTATGGGTATTTTTATTTATTTTG
GAGCTTTCTCAACGAAAGGTTACCCCTCGACAAGTATCGATTCCTTCAGAAGAGTCCCTT
ATGACATTTCTTTTCAGACAGCCTTTATCTATGTATACATCTGTGGCACTATATAATTTT
TAAAAATAATAACGTACTCTGAGGCATTATGATTATTGACATCTCCGCATACTTATTTAT
GCATCCTCCTAATTATTAATCTGAGAATAAAACCGCTTACATAAACATGGCACATGTATG
TCTAGATATCGATTAAAACGTTATGAGTGAAACGATTCATCCTTAATCCAATCGATCTAT
TCTCAGGAGTATCATCTGACATCCTCATGGGTAAATGAGCACCCGG-CGTTAACAATAGT
TATTCAACGACGGATTTTTGGCATGTCGAATTGGGCACCTTCATTGTGATTAGCCTGCCT
TTTGGGCTTAGGCTTACACATATGGATATAATGTTCATTATATTACATGTGCGGAATACC
GGAAGACTTCATTCAACTTAAGTTCGTGGATCGTGGGATATTTTTATACTCGAGTTTTTT
TCTTCTTTTTGAGTTTTCAAAAGTTTCCCACATGACTGGATAATGCCCCAAAGATTTACT
TAACCATCAATCCCTCTAAACTTATTTTTACTCGGTTACGTACTGGCCACAAGTTATGAA
AAATAAATCACTTCAGGTTTTTTACGTATTTGGATTATTACATTTCAGGTAGATAGTGAT
CCCTTTCATTCGATCATTTGGGCTCTTTTATGCACGGTTCAGGTTCAGTATATGGACACT
TCTGCATTGTTATCGCATCATAACATATCAAACCACATTGGTTGAGCGCGCTGTATGCAT
TGTGAGTGTTGTTTTCTTAATTCATTATGTGGGTTTTATTGGTTTATGGGTGCTTTTACT
TTTGACGAAGTTTGGTAATCAATCGAAGGCCAAAAGTGGTTATGGATTTCACCTTGGGAG
CATAATTTTTCAAGACAGCTTCCTTATTCTATATTTCCCGTTTAATGATAGATCCTTTTT
CTTCTTTAATTAATTTCTTTTTTATATTCAGATAGGTTAACATATGTGCGGTGTCTCAAT
CAATATCTTTTGGGGTTCGTCGTGCCAACATTCTAGAGTAGTTACTTATTTTTTCTTTTT
ATTATTTAGTTAAATTGTTGTTCAGTTGCGAACAACGACCCTTGATTGCGAGGGATCGAT
TGTTCGGTTAAGTGATAAGAGGGGGTTGCTTATTTTTGCGATATCAGATTTTTATAGATG
TTGTCATATTTTTGGGGTTTTTCTTTTTGATTGGTCGGGACTTCCCGTACGTATTGCTGA
AATTATTCCGTTCTTCCCCGAGTATGAGGTTAATGATAATGTTATATCTACAAATGCCCA
GATTTATGGATAACAATAGATCGAAATATGCTTTCTCATAACAATGGTGATCCCCTTTTG
GTTATCCAATGAGATTTTCTCATATTTCTATAGATTTATATATATGCAGAAAAACTTATC
GGAAAAATCCCTTGATGGGTTGACCATCCTTTCTTCATTTTTTATGCGTATTTTTATTTG
AGTGAATACCTCTATCCGATTTTTCTAATATTTTTTTAGTTTTATTGATTTTTAATTATT
TTTTTTCTTATTTACTTTGTCTTAATTTTGTTTTATTTTTTGAATAGTTATCCGTTTTTT
TATTTGGTGGGTACACCGACGATCAGCGGATTATTCTTTTAACTTTTGCTCTTCCATATA
TGTTTTTATAAATCCATTTTTATCATTTGTTCCAAGCCAGTGAGCCCATGCGGTCATATT
TGCGGGTATTTAATTGGGGTAGGTTATCGAATTTTTTATGTATTCTTATGGGGATTAGTT
CTTATTGTTTGCAAGGAATAATCTTATGCTATCTCGTGGCAATGGATGTTTTCGGATATA
CATAATATGGGATAGGGGCTTGTATATATGCCAGGTTTGTCTCGGTTTTTGTTTCAAATT
CTAGACGTTTTAGCGAGATTATTAAAAGGTTATAATTATCCAGTTTCTTTGTGTTTTTTT
GTCAGAAATGCGCCCCCTCTTAATTATGGGAATTTTTATAATCTTATTCATTTTTTTTCA
TATTCTTATAGGCTGTATCTTTTTTTAAGTATCCACAGGTCCTAGGGTCTTCGGATACTT
TTTTTTTCATGCATTTTTTATTTCTAGTTGATTTTGTTTTTTTAGTTAGGTTGGAGGGCT
TGGCTTCTTTTGTTAATATCGACCAGGAAGATTTTGATGATTCTTATTTATAGTTGTTTT
TATTCTCATGTATATTAAGAAGATAATCGTTATATTTGTGTATTTGTGCTCATATATTTA
TTTAGCCAATTATAGATTTTTGGTGGAGGTTGGTTGTTCTATGTTGTATTATACAAATTA
ATCTAAGGCGGATTTACGCTTTCAACGATGGGAGTGCTTTTATAGATATGTATTTGCGCA
TACAAAGGCCAATCCTTTCTCTGTTCCGCGCATGCGCCCACCCGTTCTCTTGTCATCTCA
CTTGTACGCGGGTTATTTTATCGTTCTTTTTAGTTACATTTATTCGGTTGGGCAATTGAT
TGATTAAAAATATGCTTTCACTTAGCATTGGTTATTTAGATTTTCTTGGGATAAATTGCT
TTTCATTTTATCAGCTTTTAAGCTTTTTTATTGGCGGAAGTATCAAACACAGAATCGTTA
TTTTGGGTTCCTTTTTCGGTTTATCAAGATTATTTGAGTATTCATAGAATTTAATTAATA
TTTTATTTCATGGTTACGTTGTAAGTTCGTTAGTATAATTTTTGTGTTTAGGGAGATATA
TATTCTTGGTTATTTCTTTCATGTTTCTAATCTTTTTATGGATTTATTTTTATTAAT

#QCPyrophorusDivergensATP
GGATTTTTCTCCTCATTTTGTTATCCTCCGTGATAAATACTCACTTCAAAGATTAATTAT
TCCTTTTCCTATCTTTAAAATTCTTCCTTTCCTAGTTTTCAGACAGCACTGCTTACCTAC
CTGCCTCCTTTGCTAGTTATATTAGGTGATAAAAACATCAATCTGCCACTGTCCCAGGAC
CCCTATCCTTATGTTGATGAACATAGAAATATCGCCGGACTTGCATCGTTACGCAAATAT
GCGGCACTCTTTACCTCTGTGCGTATCATCTAGTTTTCATCTAGACCTTATCTGCTATTT
CAATGTACGGCTTTCTGCATCATATGGGGAATTCCTGCTTAAAGGTAATAGGTGCTCTCG
ACCTCAGCAAGGGCTCTTTTTTATTGATTACTCAGTGGCGGGCTTATAGGTCTTACTGTC
GTGGGTATATCTTTACGTATGGACGCTTCTGGTAGTTTCCTGGGCAATTCTTTGGGGCAC
GTATACAACTCTTCGCATCCTACTGGACATATGTCATGATTGGGGGTTGCGTGAAAGCAC
TTACCGTTTTACCTCATTCTTTCCTTCTGTCTGCCTTCTTGCCACTATTTCTCACAACGG
TCAAAACCCTGGACAAAGAAATGAAAATCCTTCACCTATTACTTAAGATTATGGTTAATT
ACCTATATCTGTCTCTACCTGCGACCTAATCTGGGACCGAAATTACCCGCAACCCTGTAC
CCGTCAATCACCGATGTATTCT-TTGCTAGCATCTCGTCATCCAAAACTGGGGGTATGCC
TCTATTCATGCATTTTTATATCCATCAAGAACATTTACCATAAAAATTTTTTGTCTAGTT
CATACTTTTCTACTGATGGGCCGCCGTGAGACCTAATATACGGCAATCTACGTCTTATTC
TTAATGGACCTTATTCTTTGGGCTGGCGGATCTGGACTCTTAGTTTTATCGGCGACTGGA
ACCGACAATTAAAGTATGTACGCCAGCTTATATATTTTTATGTATCCATATATGGGGTTG
GAATGCTGTCCTTATCTGGGCCCGAATGCTTCCCGATAAAAATAGTTTGTTCTCCCCTCC
TTCCTTTCTATAGGTGAAAGGGCGGACGGTGACGTTACCCCCTTCGCATGCCAAGGGTCT
CGTGACTGCATTTAGCTCATTGCGGATTCTCATCTGGGCGTAATTATTCACGTATAAATC
GTCACGGATTCTTGACGATCCTTTTGTTGGCGTGCATACGCTTCTCTCTCTTCCTCCGTC
TGCGGGCATACATCTTTACGACGAACTAAACACTTTTGACCGCGGGGGGGACCATCT-TA
CACATTCTTGTTTTGGCACCGAGTTAATTTATCTCCGGTTGGATATTCCAATGTAGCAGA
AGGGAAAAGAACTTGGTGATGGATATTAGCATATGCATGGTTCTGGTTGTGTTGGCCACA
ATTTACGTGGATGAGTGAACCGGCTATTACTCGCACATATATGCGTCCACGGATAAATTT
AGTGCTGCACCTCAGGACCATATCCCCAATCTTGGCCTGGTTATTTCTTTACGTGGGGTT
ACGGGTGTCTGCAATCTCATGAATATCTCAGAACTATAGTGTGCCATTCATAGTCTTCAT
GGGCGTTTGCATATGGGGCTATCATGTTCCTTTTACGGTTTCTTAAAAAATTTTAAATCA
TTCTACATTTATGGGTAAATACTTTTCCCACATTCTGGTTAGGGATCCCGCGTATCGATA
CCGAGCTACTGCTGAAGTGTTCTCATGGTCCTATTCACGTAGATCTTTTTATTTATATTG
GAAGATGCTCTTCGAAAAGTTTCCCCGCGACAAGTATCGATTCCACCAGAAGTCTCCCTT
ATGACACTGTTTTTCAGACAGCATATATCTGTATATACCTATGTAGTAATATATTTCTTT
AAAAAGTAACTACGTTCTCTGAGGCAACATGACTATTGACATGCCCGCATACTTATTTAT
GCCTCCTCCTCGCTTTTACTTTGAGAATAATTCCCTTTACGTAAACATGGCACATGTATG
TCTAGACTTCGATTAAAACGCTCTGAGTGAAACGTTCCCTCCTAAATCCAATCGTTCTAT
TCTCACGAGTATCATCTGACATCCTCATGGGTAAGTGAGCAACCGG-CGCTAACAACAGT
TTTATAACGCCGGATTATTGGCATGTCGAATTGGGCACCTACATTGTGAGTAGCCTGCCA
TCTGGGCTTAGGCATGTATATATGGCTATAATGTTCACTATATTACATGTGCGGAATACC
GGAGGACTTCATTCAACATCCGTGCCTGGCTCGTGGGATATCTTTATACTCGAGTCTTTT
TGTTCTTTTTGGGTTTTCAAGAGCTTCCCTCATGACTGGATACTGCCCCAAGGATGAACT
TAACCATCAATCCTTCTAAACTTATCTATTCTCGGATACGTACTGGCCACAAGTTATGAA
AAATAAACAACATTAGGTTAGCTACATATCTGGATTATTACATCTCAGCTAGATATTGAT
CGCTTACATGCGATCGTTAGGTCGCTTTTATGCACGGTTCAGGCTCAGTATATGGACATT
TCTTCGTTGCTTTCGCAATTTAACATTTCCAATCACATTGGTTGAGCGCGCTGTATGCAT
TGTGAGTGTTGTTTTCTTAGTACATTATGTGGGTTGTGTTGGTTTGTGGGTGCTTTTACT
TCTGACGAAGTTTGGTAGTCAATCGAAGGCCAAAAGTGGTTGTGGATCCCACCTTAGGAG
CATAATTTTAGAAGACAATAACCATATTCTATATTTCCCGTTTAATGATTGGTCCTTTTT
CGGTTATCATTTCTTGGTTTTCTTGGTTCAGTTGGGTTAACATATATGCGGTGTCTCAAT
CAATATCTTTTGGGGTTCGTGGTGCCAACATTCTAGAGTAGCTGCTTATTTTTTCTTTTG
TTTATTCGGGTAGGTTGTTGTTCAGTTGCGAACAACGACCCTTGATTGCGAGGGATCGAT
TGTTCGGTTAAATGATAAGAGGGGGTTGCTTATTTTTGCGATATCAAATCTTTATAGATA
TTTAGTTATTTTTGGGGTTATTCTTTTTTATTGGTCGGGACTTCCCGTACGTATTGCTGA
AGGTTTTCCGTTCTTCCCCGAGTATGAGGTTGATGATAATGTTATGTCTACAAATGCCCA
GGGGTATGGGTAACAATAGATCGAAATCTGCTATCTCATAACAATGGTGATCCCCTTCTG
GTTTTCCAATGGTTCCTTCACATATTTCTATAGACATATATATTTGCTCAAAAACTTTCC
GGAAAAGTCCCTTGATGGGTTGACCATCCTTTCCTCATTTTTTATGCGTATTTCTATTTG
AGTGAATACCTTTTTCCGATAATTCTATTTTATTTCTAGATTGATTGGGTTGTATGTGCT
TTTTTTCTTTTGTACTTTCTCTTAATTTTATTTTATTTTTTGAGTAGCTATCCACTTATT
TATTTGGTGGGTACACCGACGATCAGCGGTTTAATTTTTTAACTTTTGCTCTTCCATATA
TGTTTTTGTAAATCCATTTTTGTCATTTGTTCCAAGCCAGTGAGCCCGTTCGGTCATATT
TGCGGATATTTAATTGGGGTAGGTTCTCGAATATTTTGTGTATTCTTTTGGGGTTGTATT
CTTATTGTTCGCAAGGAATAATCTTATGCTATCTCGTTCCAATGGTTGTTTGGGGATATA
CATAAATTGGGTTTAGGGCGTGTATATATGCCAGGCTTGTCTCGGCTTTTGTTGCAAGTA
CTAGACGTTGGAGCGAGCTTATTAAAAGGTTATAATTATCCAGATTCTTTGTGTTTTCTT
GTCTCAAATGCGCCCCCTCTTAATTATGGGAATATTTATAAAGTTGTTCGTTTTTTTATT
TAGTCTTTTAGGCGCTATCTTTACTTATCTAAGCACAGGTTAATTGGGTATCGGATATTG
TATTTTTCATGCATTCTGTATCTTTAGCTGATTGTGTCTTTCTACATAGGTTGGAGGGCC
TGGTTGCTTTTGTTCATATCGTCTAGGAAGATTTTGATGATTCTTCTTTATAGTTGTTTT
TATTCTGATGTATTTTAAGGAGATAATCGTTATTTTTGTGTATTTGTGCTCATATTTTTA
TATAGCCAACTATAGATTTTTGGTGGAGGTTGGTTGTTCTATGTTGTATTATACAAAGTA
ATCTAAAGCGGATATACGCCTTCAACGATGGGAGTGCTTTTATAGATTTGTATTTGCGCT
TACAAAGGCCAATCCTTTCTCTGTTCCGCGCATGCGCCCACCCGTTCTCTTGTCATCTCA
CTTGTACGCGGGTTATTTTATCGTTTTCTTTATTTACATTTATGCGGTTGGGCAATAGAT
TGATTAAAAATATGCTTTCACCTAGCACTGGTTATATAGATTTGCTTGGGATATTTTGCT
TTTCATTTTACCAGCTTTTAAGCTTCTTTATTGGCGGTGATATCAGGATCAGAATCGTTA
TCTTGGGTTCCTTTTTCGGTTTATCAAGATTATTTGAGTGTTCATGGAATTTTGTTATTA
TTTTATTTCACGGCTACATTGTATCGTCGTTAGTATAATTTTTGTGTCTGGGGAGCTTTT
CTTTCATGGCTATCTTTATCATGTTTCTAATTTTTATATGGATCTGTTTTTATTAAT

#QLGrylloblattaSculleniATP6
GGTTATTTATCCCCATTATGTTATCCTCCGTGAAAAACTTTTACCTCAAAGATTAATTAT
TCATTTTCATATATTTAAAATTTTGGCTTTCCTAATTTACAGTCAGCATTACATACTTGC
CTGCCTCCTTTGATAGTTATTTTTGGTGATAAAAACATCAATTTGCCACTGTCCCAGGAC
CCCTATCCTTATGTTGATGAACATAGAAATATCGCCGGACTTGCGTCGTTGCGCAAATAT
GCGGCACTCTTTACTTTTGTGCATATCATCTAGTTTGCATTTAGACTTTATGTGTTATGT
CAATATACGGCTTTTTGCATCATAACCCCAATGAACGCTTTCAGGTAATAGGTGTTCTCG
ACATCAGCAAGGGCTCTTTTTTATTCATTACTCAATGGCGGGATTATAGGTCTAACTGAT
ATGGGTATATTTTTTTGTATGCACGCTTATGGTAGTCTCCTGGGCAATTCTTTGGGGCAC
GTATACAATTTTTCGCATCCTATTGGACGAGTGTCATGGTTGGGGGTTGCGTGAAAGCAC
TTAACGTTTTACTTCATTATTTCCTTATGTATGCGCGTATATCACTTTTTTTCACAACGG
TCAAAACCCTGGCTAAAGAACTGAAAATCCTTCACCTATTACTTAAGAATATGGTTATAT
ATTTATTTTTGTATTTACTTACGACCTATTCTGGGACCGAAATTACCCGCAACCCTGTAC
CCATCAATCACCGATGTATTCT-TTGCTAGCATCTCGTCATCCAAAATTGGGGGTATGCT
TATACTCATGCATTTTTATATCCTTCGAGATCATTTACCATAACAATATTTTGATATCTT
CACACATCTCTACTGATGGGCCGCCGTGACACCTAATATACGGCATTCTACGTATTATTA
TTAATGGACTTTATTCTTTGGGCTGTCGGATGTGGACTCCTAGATCTATCGGCGATTGGC
ACCGACAATTAAAGTATGTACGCCAGCTTGTATATTTTTATGTATCCATATATGGGGTTG
GAATGCTGTCCCTATTTGGGCCCGAATGCTTCCCGATAAAAATAGTTTGTTCTCCCCTCC
TACCTTTTTACAGGTGAAGGGGCGGACGGTGACGTTACCCCTTTCGCATGCCAGCGGGCT
CGTGAATGCATTTTCCTCACTGCGGGCTCTCATTTGGGCGTAATTATTCACGTATAAATC
GAGTCGGATACCTGACGATCCCTTTGTTGTCGTATATACGCGTTTTTCTTTTCCTCCGTC
TGCGGGCATACATTTTTACGACGAATTAAACTCTTTTGACCGCGGGGGGGACCATTT-TA
CACATTTTTGTTTTGGCACCGAGTTAATCTATTTCCGGTTGGATATTCCAATATTGCAGA
AGGGAAAAGAGCTTGGAACTGGATATTTGCATATACATGGTTCTGGTTGTGTTGGCCACA
ATTTACGTGGATGAGTGAACCGGCTATTACTCGCACATATATGCGTCCACGGATAAATTT
AGTGTTGCACGTTAGGTCCGTAAGGCTCTGTTTGTCCTGGTTATTTCTTTACATGGGGTT
ACGGGTGTCTGCAATCTCGTGAATATTTCAGAACTATAGTGTGCCATTCATAGTTTTCAT
GGGCGTTTGCATATGCGGTTATCATGTACCCTTTACGGTTACATAACCAATGTTAGGTCA
TTATGTATTTATGGGTAACTACTTTTCCCACATTCTGGTTGCGGATCCCGCGTATCGATA
CCGAGCTAACTCTGAAATTTTCTCGTGGCCCTATTCTTGTGGGTCTCTTTATTTATATTG
GAAGATAGACTTCGCAGTATTTCCCCGCGACAAGTAGGGATTCCCTCAGAAGTCTCCCAT
ATGACACTATTTTTCAGACAACCTTTATCTACACATGTGCCTGTTCTAATATGGAGTTTT
TTAAACAAATAACGAACTTTGAAGCAACATGAATATTGACATACCCGCATATCTTTTTAT
GCGTCCTCTTCGTTCTTACTATGAGAATAAAACCGCATACTTAAACGTGGCACATGTATG
AGTAGATATCGATTTCAACGTTCTGAGTGAAACGGTACCTCCATAAACCAATCGATATGT
ACGCGCGAGTCTCATCTGACATCCTCGTGGGTAAGTGAGCACCCGG-CGCTAACAATGGA
TCTATAACGCCGGGTTTTAGGCATGTCGAATTGGGCACCTACACTGTGACAAGCCTGCCT
TACGGGCATGGGCTTATATGTTCGGTTGTAATGTTAATTACATATCATGTGCGGAGTGTC
GGAAGACTTCACTCAACAAGCGTAGAAGGCTCGTGGGATATCTTTATATTCGAGTTTTTT
TATTCTTTTTGGCTTTTCAAGAGTTTCCCTGATGAATGGACATTGCCCCACGGGTTTCCT
TAACCCTCAATCCTTTTAAACGCATTTCTGCTCGGGTACGTACTGGCCACAGGATATGAA
AAACAAAGAGCTTCAGGTTTTTTACGTCTCTGGGTTATTAGGCTTCAGCTAGATATTGAT
CCCTTACATGCGATCATTAGGTCACTTTTATGCACGGTTCAGGCTCAGTATATGGACCTT
TCTTTACTGTTATCGCATCCTTTCATTTCTCACCACATTGGTTGAGCGCGCTGTATGCAT
TGTGAGTATTGTTTTCTTAATTCATTATGTGGGTTATATTTGTTTGTGGGTGCTTTTACT
TTTGACGAGGTTTGGTAATCAGTCGAGGGCCAAAAGTGGTTTTGGATCCCACCTTTGGAG
CATAATTTTACAGGACAACAACCTATTTCTATATTTCCCGTTTAGTGATATATCCTAATA
CAAATTTAATTGGTTGGTTTTTTGGTGACAGCTGGGTTAACGTATATGCGGTGTCTCAAT
CAATAGCTTTTGGGGTTCGGCGTGCCAAGATTCTAGAGTAGTTGCTTATTTTTTCTTATT
TTTATTGAGTATCTCTGTTTCTCTGTTGCGAACAACGACCCTTGATTGCGAGGGATCGAT
TGTTCGGTTAAGTGATAAGAGGGGGTTGCTTATTTTTTCGATAGCAGATTTTTATAGATT
TTTTGGTATTTTTGGTCTTATTCTTATTTATTGGTCGGGACTTCCCGTTCGTATTGCTGA
AAATTCTCCCTTCTTCCCCGGGTATGAGGTTAATGTAAATGCTATTTATACAAATGCCCG
GTCGTGGGGCTAACAACTCCTCGAATTCTGCTATCTCATAACAGTGGTGATCCCCTTTTG
GTTATCCAATGGTATATTCATATATATTTTTGTACATATATTTCTGCTCAAAAATATAAC
GGAAAAGTCCCTTGATGGGTTGACCTTCCTTTCCTAATTTTCTATGCGTATTTCTATTTG
AGTGAATGCTTCTTTCCGAGTATTCTTGGCTATATTTAGTTTGATTGTCTTATGTTTTTT
TTTATATTTTATGACTTAGAGACAATTTTTTTTTATTTTTTGAAGAGTTATCCACTTTTT
TATTTGGTGGGTACACCGACGCTAAGCGGGTTATTTTTTTAACTTTTGCTCATCCTTTTC
TGCTTCTGTAAATCCATTTTTGTCATTTGTTCCAGGCCAGTGAGCCCGTTCGGTCATATT
TGCGGGTTTTTAATTGGGGTAGGTTTTCGAATTGTTGGTGGGTAGTTGTGGGGGTTTGTA
GTTATTGTTCGCAACGATTAATCTTATGCTATCTCGTGCCAATGGATGTTTAGGGCTATA
CATAATATGGGACTGGGTCTTACTTATATGCCAGGCTTGTCTCGGTTTTTGTTGCAAATT
CTAGACGTTGGAGCGAGTTTTATAAAAGGCTATAATTATCCAGATACTTTGTGTTTTTTA
GTCTCAAATGCGCCCCCTCTTAATTTTGGGAATAGTTTTAAAGTTATTCATGTATGTTCC
TTTTCTTTTAGGCGCTATCTTTATTTATCTAAGCACAGGTGTCATGGTTGTCGGATATTT
TTTTTCTCATGCATTTTTCACTTTTAGTTGATTATGTTTTTCTACTTTCGTTGGAGGGCT
TGGTTTCATTTGTTCATATCGACCAGGAAGATTTTGATGATTCTTATTTATAGTTGTTTT
TATTCTCTTGTATTTTAAGAGGATAATCGTTATATTTGTTTATTTGTTTTCATATTTTTA
TATAGCCAATTATAGATTTTTGGTGGAGGCTGGTTGTTCTATGTTGTATTATACAAAGTA
ATCTAAAGCGGATTTACGCTTTCAACGATGGGAGTGCTTTTTTTCATTTGTGTTTGCGCA
TACAAAGGCCAATCCTTTCTCTGTTCCGCGCATGCGCCCACCCGTTCGCTTGTCATCTCA
CCTGTACGCGGGTTATTTTATCGTTTTCTTTAGTTACATTTATTCGGTTGGGCAATTGAT
TGACTAAAAATATGCCTTCACTTAGCATTGGTTATATGGATTTGGTTGGTTATAATTGCT
TTTCATTCTACCAGCTTTTAAGCCTTTTTATTGGCGGTCATATCAGATCCAGAATCGGTA
TCTTGGGATCCTTTTGCGGTTTATCAGGATTATTTGAATTGTTTTAGAATTTTAGGGATT
TTTTTTTTCACGGTTACGTTGTATCGTCGCTTCTATATTATATACATTTGGGGAGATTTA
GATGCATGGCTATTTTTATCATGTTTCTAATCTTTTTGTGGATCTGTTTTTATTAGT

#QTAnisogomohusMaackiATP6
GGCTTTATTTCCACATTTTGTTATCCACCGTGAAAAATATTCACCTCAAAGATTAATTAT
GCGTTTTCATATTTTTAAAATTTTGGTTTTCCTAATTTACAGTCAGCATTAGTTACTTAC
TTGCCTCCTTTGTTAGTTATATTAGGTGATAACAACCACAATTTGCCATTGTCCCAGGAC
CCCTATCCTTATGTTGATGAACATAGAAGTATCGCCGGACCTGCGTCGTTGCGCAAATAT
GCGGCATTTTATACTTTTGTGCATATCATCTAGTTTGCGTTTAGACCTTATCTGTTATAT
CAATGCACGGTTTTTTGCATCATAACGCAAATGAATGCTTTTAGGTAATAGGTGTTCTCG
ACCTCAGCAAGGGCTCTTTTTTATTGATTACTCAATGGCGAAATTATAGGTCTAACTGAG
GTGGGTATATTTTTTTGTATGCACGCTTATGGTAGTCTCCTGGGCAATTCTTTGGGGCAC
GTATACAATTTTTCGCATCCTATTGGACATTTGTCATGGTTGGGGGTTGCGTGAAAGCAC
TTACCGTTTTACTTCATTGTTTCCTTATGTGCGCGCACATATCACTTTTTTTCACAACGG
TCAAAACCATGGGTAAAGGAAGGAAAATCCTTCACCTATTTCTGAAGAATGTGGTTATGT
TTATATAGTTACCTTTTCTTATAACCTATTTTGGGACCGAAATTATCCTCAACCTTGTAC
CCGTCAATCACCGATGTATTTT-TTGCTAGCATTTCGTCATCCAAAACTGGGGGTATGCT
TGTATTCATGCATTTTTTTATCCTTCGGGCTCATTTACCATAACATTTTTTTGAGATGTG
GATGTTTTTTTACTGATGGGCCGCCGTGAGACCTAATATACGGCAATTTACGTATTATTT
TTTATGGACTTTATTCTTTGGGCTGGCGGATGTGGACGCTTAGATTTATCGATGATTGGC
ACCGACAATTAAAGTATGTACGCCAGCTTGTATATTTTTATGTATCCATATATGGGGTTG
GAATGTTGTCCTTATTTGGGCCCGAATGCTTCCCGCTAAAAATAGTTTGCTTTCCCCTCT
TACTTTTTTGCAGGTGAAGGGGCGGACGGTGACGTTACCCCTTGCGGATGCCAGCGGGCT
CGTGATTACATTTTCCTCATTGCGGGTTCTCATTTGGGCATAATTATACACACATAAATA
ATCCCGGATAATTGACAATCCTTTTGTTGGCGTGTATACGCGTTTCTTTTTTCTTCCGTT
TGCGGGCATACATTTTTACGACGAAATAAACTCTTTTGACCGCGGGGGGGACCATTT-TA
CACATTTTTGTTTTGGCACCGAGTTAATTTATTTCCGGTTGGATATTCCAATATGCCAGA
AGGGAAAAGAACTTGGGTCTGGATATTAGCATGTGCATGGATCTGGTTGTGTTGGCCACA
ATTTACGTGGATGAGTGAACCGGCTATTACTCGCACATGTATGCGTCCACGGATAAATTT
AGTGTTGCACTTCAGGACCATAAGCCTCCTTTTGGCTTGGTTGTTTCTTTACATGGGGTT
ACGGGTGTTTGCAATCTCATGAATGCATCAGAACTATAGTGTGCCATTCATAGTTTTCAT
GGGCGTTTGCATATGGGGTTGTCATGTTCCTTTTTCGGGTACTTGAAGTACTCTAAGTCA
TTTTGTATTTATGGGTAATTACTTTTCCCACATTTTGGTTAGGGATCCCGCGTATCGATA
CCGAGCTAACGCTGAAATATTCTCCTGGAGATATTCTTATGGGTTTGTTTATTTATATTG
GAGCATACGCCACGCCATATTCCCCCATGACAAGTAGCGATTCCTTCAGAGCGCTCCCAT
ATGACAATGGTATTCAGACAACATATGTTTTTATATACGTATCTGCTAATATGGACATTT
TGAAAAAGGTAACGAATTTTGAGGCAAAATGAACGCTGACGTCTCCATTTGTTTATATAT
GCATCCTCTTCGCTTTTATTTTGAGAGTAGGAGCTCATACTTAAACGTGGCACATGTATG
AGTAGATATCGATTAACACGCTTTGAGTGAAACGACGTTTCCATCAACCAATCGGTTTAT
ACGCGCGAGTTTCATCTGACGTCCTCCTGGGTAAGTGAGCACCCGG-CGTTAACAACAGT
TTTATAACGCCGGTTTTTTGGCATGTCGAATTGGGCACCTACATTGTGACAAGCCTGCCT
TACGGGCATGGGCATATTTACACGGATGTAATGTTCATTACATTTCATGTGCGGAGTACC
GGAGGACTACATTCAACTTCCGTGTATGGTTCGTGGGATATTTTTATACTCGAGTTTTTT
TGTTCTTTTTGGCTATTCAAGAGCTTCCCACATGATTGGAGATTGCCCCAAGGATATCCT
TGACCATTCATCCATTTAAACGCATCTTTTCTCGGGTACGTACTGGCCACAAGTTATGAA
AAACATCCAGCACCAGGTTTTTTACGTTTTTGGTTTATTACTTCTCAGGTAGATAATGAG
CCCTTACATGCGATCGTTAGGTCACTTTTATGCACGGTTCAGGATCAGTATATGGACTTT
TTTACGTTGTTTTCGCATATTAACATTTCGCAACACATTGGTTGAGCGCGCTGTATGCAT
TGTGAGTGTTGTTTTCTTAATTCATTATGTGGGTTTTGTTGGTTTGTGGGTGCTTTTACT
TTTGACGAAGTTTGGTAATCAATCGAAGGCCAAAAGTGGTATGGGGTATCACCTTTCGAG
CATAATTTTACAAGACAACTTCCATACTCTATAATAGCCATTTAGTGTCATATCCTTTAT
TGGCTTTACTTAATTGGTTTTTTTGTGACAGATGGGTTAACGTATATGCGGTGTCTCAAT
CTTTAGCTTTTGGGGTTCGGCGTGCCAACATTCTAGAGTAGTTTCTTATTTATTCTTATT
TTTGCGGGGTATCATTGTTGCTCTGTTGCGAACAACGACCCTTGATTGCGAGGGATCGAC
TGTTCGGTTAAGTGATAAGAGGGGGTTGCTTATTTATGCGATAGCAGATTTTTATAGATT
TTTGTATATTTTTGGGGTTGTTCTTATTTATTGGTCGGGACTTCCCGTACGTATTGCTGA
AAGTTTTCCATTCTTCCCCGGGTATGAGGCTACTGATAATGTTATCTATACAAATGCCCG
GTCATGGGGTTAACAAGTCATCGAATTATGCTATCTCATAGCATTGGTGATCCCCTTCTG
GTTTTCCAATGATTTATAGATATTTTTATATACACGTATATTCATGCTCAAAATCATATC
GGAAAACTCCCTTGATGGGTTGACCATCCTTTCTTCGTTTTCTATGCGTATTTCTATTTG
AGTGAATGCTTCTCTCCGAGTCTAGTAGGTTATTTTTAGTTTGATTGTGTTACAAATTTT
TTTTTTTTTATTTACTTATAGAGAGTTTTATTTTATTTTTTGAAGTCTTATCCACTTTTT
TATTTGGTGGGTACACCGACGGTCAGCGGATTATTCTTTTAACTTTTGCTCCTCCTTTTT
TGCTTTTGTAAATCCATTTATTTCACTTGTTCCAAGCCAGTGAGCCCGTGCGGTCATATT
TGCGGGTTTTTAATTGGGGTAGGTTTTCGAATTATTGGTGGATAGCTGTGGGGGTATGTA
GTTATTGTTCGCAGTGATTAATCTTATGCTATCTCGTGCCAATGGATGTTTGGGGTTATA
CATAGTATGGGTTAGGGTCTAACTTATATGCCAGGTTTGTCTCGGATTTTGTTGCAAATA
GTAGACGTTGGAGCGAGTTTTATAAAAGGTTATAATTATCCAGATTGTTTGTGTTTTCTA
GTCGCAAATGCGCCCCCACTTAATTTTGGGAATAGTTATAAAGCTGTAGATTTATTTTGT
TCTTCTTTTAGGCGCTAACCTTATTTAAGTAAGCACAGGTGCAAGGGTAACCGGATATTT
TTTTTTTCATGCATTTTTCACTTATAGTTGATTATGTTTTTTTACTTGGGTTGGAGGGCT
TGGTTTCATTTGTTCATATCGACCAGGAAGATTTTGATGATTCTTTTTTATGGTTGTTTT
TATTCTCATGTATTTTAAGTAAATAATCGTTATTTTTGTTTATTTGTTTTCATATTTTTA
TATAGCCAAATATTCATTTTTGGTGGAGGTTGGTTATTCTATTCTGTATTATACAAATTA
ATCTAAGGCGGATTTACGTTTTCAACGTTGGGAGTGCTTTTTTTCATTTATATTTGCGCA
TACAAAGGCCAATCCTTTCTCTGTTCCGCGCATGCGCCCACCCGTTCGCTTGTCATCTCA
CTTGTACGCGGGTTATTATATCGTTCTTTCTGGATACATTTATTCGGTTGGGCAATTGAT
TGATTAAAAATATGCTTTCACCTAGCATTGGTTATATAGATTTTCATGGTATAAATTGCT
TTTCATTTTACCAGCCTTTAAGCTTTTTTATTGGCGGGTATATCAGATGCAGAATCGTTA
TTTTGGGATCCTTTTGCGGTTTATCAAGATTATTTGAATTGTTGTAGAATTATAGTTTTT
TTATTGTTCACGGCTACGCTGTAACTCCGTTATTATATTTTATGCGTTTGGGGAGTTTTA
GATAAATGGATTTTTTTATCATGTTTCTAATTTTTCTGTGGATCTGTCTTTATTAAT

#QTAtrocalopteryx
GGATGCATGTCCATATTTTGCTATCCTCCG--------ATAGATCTCAAAGATTAATTGT
TCCTTTACATATGCCTATAATTCTGGCTTTCCTAATTTACAATCAGCAATGCTTACATGC
TTGCATCCATTGCTAGTAATATTAGGTGATAACAACGCCAATTTGCCACTGTCCCAGGAC
CCTTATCCTTATGTTTATGAACATAGAAATATCGCCGGACCTGCGTCGCTGCGCAAATAT
GCGGCACTTTATACTTCTGTTCATATCATCTAGTTTGCGTTTAGACCTTATCTGTTATAT
CAATGCACGGTTTTTTGCATCATAACGCAAATGAAGGCTTTCAGGTAATTGGTGCTTTCG
ACCTCAGCAAGGGCTCTTTTTTATTGATTACTCAGTGGCGGGATTATAGGTCTAACTGAT
ATGGGTATATTTTTTTGTATGGACGCTTATGGTAGTTTCCTGGGCAATTCTTTGGGGCAC
GTATACAATTCTTCGCGTCCTATTGGACATCTGTCATGGTTGGGGGTTGCGTGAAAGCAC
CTACCGTTTTACTTCATTTTCTCCTTATGTAGGCGCACATATCACTTTTTCTCACAACGG
TCAAAACCTTGGATAAAGAACTGAAAATCCTTCACCTATTTCTTAAGAATGTGGTTTTAT
TTTTTTTCCTACATTTACCTATAACCTATTTTGGGACCGAAATTATCCGCAACCTTGTAC
CCGTCAATCACCGATGTATTTT-TTGCTAGCATCTCGTCATCCAAAACTGGGGGTTTGCT
TGTTTTCATGCATTTTTATCTCCTTCGGGATGATTTACCGTAACAATCTTTTGTCTTCTA
CATGTTGTTCTACTGATGGGCCGCCGTGAGCCCTTATTTATGGCAATTTACATACTATTA
GTAATGGACCTTATTATTTGGACTGGCGGATGTGGACGCTTAGATATATCGGTGACTGGC
ACCGACAATTAAAGTGTGTACGCCAGCTTGTATATTTTTATGTATCCATATATGGGGTTG
GAATGTTGTCCTTATTTGGGCCCGAATGCTTCCCGTTAAAAATAGTTTGCTTTCCCCGCC
TACATCTATGCAGGTGAAGGGGCGGACGGTGACGTTACCCCCTGCAGGTGGCAGCGGGCT
CGTGACTACATTTTCCTCACTGCGGGTTCTCATTTGGGCATAATTATACACACATAAATA
AACCCGGATAACTGACAATCCTTCTGTTGGCGTGTATACGCTTCTTTCTCTTCCTCCGTC
TGCGGGCATACATCTTTACGACGAAATAAACTCTTTTGACCGCGGGGGGGACCATTT-TA
CACACTTTTGTTTTGGCACCGAGTTAATTTATTTCCGGTTGGATATTCCAATATGCCAGA
AGGGAAAAGAACTTGGGTCTGGATATTAGCATATGCATGGCTCTGGTTGTGTTGGCCACA
ATTTACGTGGATGAGTGAACCGGCTATTACTCGCACATGTATGCGTCCACGGATAAATTT
AGTGTTGCACCTCAGGACCATATCCCTCCTTTTGGCCTGGTTGTTTTTTTACGTGGGGTT
ACGGGTGTTTGCAATCTCATGAATGCATCAGAACTATAGTGTGCCATTCATAGTTTTCAT
GGGCGTTTGCATATGGGGCTGTCATGTTCCTTTTACGGGTACATAAAAACATCTAAGCCA
TTATACATTTGCGGGTAATTACTTTTCCCACATTCTGGCTGCGGATCCCGCGTATCGATA
CCGAGCTAACTCTGAAATATTCACCTGGGGTCATTCACATAGGTATATTTATTTATTTTG
GAGCCTGCTCCACGCAGTTTGCCCCCACGACAAGTATCGATTCCTTCAGATCGGTCCCAT
ATGACAATATAATTCAGACAACATATATCTTTATATACATATGTGGTAATATACTCATAT
TGAAAACAACAACGAATTTTGAGGCAATATGAACGCTGACATCTCCGTTTATTTATGCAT
GCTTCCTCCTCGCTTTTATTATGAGAATAGGACCTCATACCTAAACATGGCACATGTATG
AGTAGATATCGATTAACACGCTTTGAGTGAAACGACGTTTCCATCTACCAGTCGGTCTGT
ACGCGCGAGTCTCATCTGACGTCCTCATGGGTAAGTGAGCACCCGG-CGATAACAACAGT
TCTATAGCGCCGGTTTTTAGGCATGTCGAATTGGGCACCTACACTGTGACAAGCCTGCCC
TACGGGCATGGGCATACATCTACGGATGTAGTGTTCAATACATTACATGTGCGGAATTCC
GGAGGACATCACTCAACAGAAGTGTATGGCTCGTGGGATATTTTTATACTCGAGTTTTTT
TTTTCTTTTTGGCTATTCAAGAGCTTCCCGCGTGAATGGAAATTGCCCCATGGATACCCT
TGACCATTCATCCATCTAAACTCATCTCTAGTCGGGTACGTACTGGCCACAAGTTATGAA
AAAAAAGCAGCACCAGGCTTTTTACGTATCTGGTTTATTACATCTCAGGTAGATATGGAG
CCCTTACATGCGATCGTTAGGTCTCTTTTGTGCACGGTTCAGGTTCAGTATATGGACACT
TTTATGTTGCTTTCGCATAAGAACATTTCAAAACACATTGGTTGAGCGCGCTGTATGCAT
TGTGAGTGTTGCTTTCTTAATGCATTATGTGGGTTGTGTTTGTCTGTGGGTGCTTTTACT
TTTGACGAGATTTGGTAATCAATCGAAGGCCAAAAGTGGTTTGGGGTGTCACCTTTCGAG
CATAACTTTAAAAGACAACTTCCATAGTCTATATTTCCCATTTAGTGCTGTGCCCTTTAG
CGGATTTATTAAATTGGTTTTCTAGTGACAGCTGGGTTAACGTATATGCGGTGTCTCAAT
CATTATCTTTTGGGCCTCGGCGTGCCAACATTCTAGAGTAGTTGCTTATCTATTCTTATT
TTTAGGAGGTATCATTGTTGCTCTGTTGCGAACAACGACCCTTGATTGCGAGGGATCGAT
TGTTCGGTTAAGTGATAAGAGGGGGTTGCCTATTTATTCGATAGCGGATTTTTATAGATT
TTTGTGTATTTCTGGTGTTGTTCTTGGTTGTTGGCCGGGACTTCCCGTACGTACTGCTGA
AGGTTTTCCATTCTTGCCCATATATATAGAAAAACATACATATATATACATAGGTATGTG
GGCATGGACATAACAACTCCTCGAATTATGCTATCTCATAGCACTGGTGCTCCCCTTACG
GTTATCCAATGTTATACGGATATATATATATGCACATATATGCATGCGCAAAATCCTATC
GGAAAAGACCCTTGATGGGTTGACCATCCTTTCCTAATTTTTTGTGCGTATTTTTATTTG
AGTGAATGCATATATCCGAATTTTCTAGGTTGTTTTTAGTTTGATTGAGTTATGTCTTTC
TTTGGTTTTGTCTACTTTTAGATAATTTTATTTTAGTTTTTGAAGTCCTATCCACTTTTC
TGTTTGGTGGGTACACCGACGATCAGCGGCTTACTTTTTTAACTTTTGCTCCTCCCTCTC
TGCTTCTGTAATTCCCTTTATTTCATTTGCTCCAAGCCAGTGAGCCCGTTCGGTCATATT
TGCGGGTTTTTAACTGGGGTAGGTTTTCGAATATTTTATGGTTGGCTTTGGGGGTTTGTA
GTTATTGTTCGCATCGATTAATCTTATGCTATCTCGTGCCAATGGATATTTTCGGTTTTA
CTTACATTGGGATAGGGTCTAATATATATTCCAGGCTTGTCTCGGATTTTGTTGCAAATT
CTAGACGCTTCAGCGTCTTTTATAAAAGGCTATAACTATCCAGATGGCTTGTGTTCTCTT
GTCTCAAATTCGCCCCCAGCTAACTTTGGGAATAGTTATAAAGATATTCATCTATATTCT
TCTTCTTTTAGGCGCTAAGTTTATTTATCTATCCACAGGTTATTCGGACTTCGGATATTT
TTTTCTTCATGCATTCTTCACCTCTAGTTGATTATTTCTTTCTGGTTAGGTTGGAGGGCT
TGGCTTCATCTGTTCATATCGACCAGGGCGATTTTGATAATTCTTTTTTATAGTTGTCTT
TATTCTCATGTATTTTAACCAGATAATCGTTGTTTTTGTATTTTTGTATTCATATTTCTA
TATAGCCAAATATTCATCTTTGGTGGAGGCTGGCTGTTCTATTTTGTATTATACAAATCA
ATCTAAGGCGGATTTACGTTTTCAACGTTGGGAGTGCTTTTTTAGATTTATATTTGCGCA
TACAAAGGCCAATCCTTTCTCTGCTCCGCGCATGCGCCCACCCGTTCGCTTGTCATCTCA
CCTGTACGCGGGTTATTATATCGCTTTTTATGGATACATTTATTCGGCTGGGCAATTGAT
TGATTAAAAATATGCCTTCACTTAGCACTGGCTATATAGATTTTCATGGTTTAAACTGCT
TTTCACTCTACCAGCTTTTAAGCTTCTTTATTGGCGGGTATATCAGATGCAGAATCGTAA
TTTTGGGATCCTTCTGCGGTTTATCAAGATTATTTGAATAGTCTTTCAATTATAGTTTTT
TTATTGTTCACGGCTACGTTGTAACTCCGCTCTTCTTGTTTGTTCGTTGGGGGAGCTCTT
CATTCACGGATGTCTATGCCATGTTTCTAATCTTTCTGTGGATTTGTTTTTATTATT

#QTCeriagrionNipponicumATP6
GGGTATATATCCATATTATGCTGTCCAACGTGAAACATATTCACTTCAAAGATTAATTAT
TCTTTTGCCTATGTTTAAAATTATGGCTTTCCTAATTTACAGTCAGCATTTCTTACTTAC
CTGCTTCCATTGTTAGTTATATTAGGTGATAACAACCACAATTTGCCACTGTCCCAGGAC
CCCTATCCTTATGTCTATGAACATAGAAATATCGCCGGACTTGCGTCGTTGCGCAAATAT
GCGGCATTTTATACCTTTTGGTAGAGAGTATATCATGTCGATTGAGACCAAATGTTGTTT
CAATTTACGGTTTTTTGCATCATAACGCAAATGAATGCTTTAAGGTAAAAGGTGTTCTCG
ACTTCAGCAAGGGCTCATTTTTATTGATTATTCAATGGCGAAATTATAGGTCTAACTGTC
GTGGGTATATTTTTTTGTATGCACGCTTATGGTAGTCTCCTGGGCAATTCTTTGGGGCAC
GTATACAATTTTTCGCATCCTATTGGACATTTGTCATGGTTGGGGGTTGCGTGAAAGCAC
TTACCGTTTTACTTCATTGTTTCCTTATGTGCGCGCACATGTCATTTTTTCTCACAACGG
TCAAAACCATGGTTAAAGGAAGGAAAATCCTTCACCTATTTCTGAAGAGTGTGGTTTTAT
TTATATTTTTGTATTTTCTTGTAACCTAATTTGGGACCGAAATTATCCGCAACCTTGTAC
CCGTCAATCACCGATGTATTTT-TTGCTAGCATCTCGTCATCCAAAATTGGGGGTATGCC
TGTATTCATGCATCTTTATATCCTTCGGGTTCATTTACCATAACAATTTTATGAGATGTA
GACGTGTTTTTACTGATGGGCCGCCGTGAGACCTAATATACGGCAATTTACGTGTTATTT
TTTATGGACTTTACTATTTGGGCTGGCGGATGTGGACGCCTAGATTTATCGGTGACTGGC
ACCGACAATTAAAGTGTGTACGCCAGCTTGTATATTTTTATGTATCCATATATGGGGTTG
GAATGTTGTCCTTATTTGGGCCCGAATGCTTCCCGTTAAAAATAGTTTGCTTTCCCCTCT
TACTTTTTTGCAGGTGAAGGGGCGGACGGTGACGTTACCCCTTGCGGATGCCAGCGGGGT
CGTGATTACATTTTCTTCACTGCGGGTTCTCATTTGGGCATAATTATACACGTATAAATA
ATCCCGGATAATTGACATTCCTTTTGTTGGCGTGTATACGCGTTTTTCTCTTCTTCCGTT
TGCGGGCATACATTTCTACGACGAAATAAACTCTTTTGACCGCGGGGGGGACCATTT-TA
CACATTTTTGTTTTGGCACCGAGTTAATTTATCTCCGGTTGGATATTCCAATATGCCAGA
AGGGAAAAGAACTTGGGTCTGGATATTAGCATATGCATGGATTTGGTTGTGTTGGCCACA
ATTTACGTGGATGAGTGAACCGGCTATTACTCGCACATGTATGCGTCCACGGATAAATTT
AGTGCTGCACTTCAGGTCCATAAGCCTCTTATTGGCCTGGTTGTTTTTTTACGTGGGGTT
ACGGGTGTTTGCAATCTCATGAATGCATCAGAACTATAGTGTGCCATTCATAGTCTTCAT
GGGCGTTTGCATATGGGGTTATCATGTTCCTTTTACGGACACATAAAGCAATTTAAGCCA
TTTTACATTTATGGGTAACTACTTTTCCCACATTCTGGTTGCGGATCCCGCGTATCGATA
CCGATCTAACGCTGAAATATTCACCTGGAGTCATTCATATGGGTATATTTTTTTATATTG
GAGCATGCTCCACGCAGTTTTCCCCCACGACAAGTATCGATTCCTTCAGAGCGCTCCCAT
ATGACAATATTATTCAGACAACATATATTTTTATATACGTATGTGGTAGTATATTCATTG
TGAAAACACTAACGAATTTTGAGGCAAAATGAACGCTGACATTTCCGTTTGTTTATATAT
GCATCCTCTTCGTTTTTACTATGAGAGTAGGACCTCATACCTAAACGTGGCACATGTATG
AGTAGATATCGATTAACACGTTTTGAGTGAAACGGTGTCTCCATCAGCCAGTCGATCTGT
ACGCGCGAGTTTCATCTGACGTCCTCTTGGGTAAGTGAGCACCCGG-CGATAACAACAGT
TTTATAACGCCGGTTTTTAGGCATGTCGAATTGGGCACCTACATTGTGACAAGCCTGCCT
TACGGGCATGGGCATGCATGTACGGCTGTAATGTTCATTACATTACATGTGCGGAATTCC
GGAGGACATCATTCAACTACCGTGTATGGTTCGTGGGATATCTTTATACTCGAGTTTTTT
TTTTCTTTTTGGCTATTCAAGAGCTTCCCGCGTGATTGGAGATTGCCCCAAGGATTCCCT
TGACCATTCATCCATCTAAACTCATTTTTGCTCGGGTACGTACTGGCCACAAGCTATGAA
AAACATCCAGCATCAGGTTTTTTACGTTTTTGGGTTATTACATTTCAGCTAGATAATGAG
CCCTTACATGCGATCGTTAGGTCACTTTTGTGCACGGTTCAGGTTCAGTATATGGACTCT
TCTATGTTGTTTTCGCATAATAACATTTCTCAACACATTGGTTGAGCGCGCTGTATGCAT
TGTGAGTGTTGTTTTTTTAATTCATTATGTGGGTTGTATTTGTTTGTGGGTGCTTCTACT
TTTGACGAAGTTTGGTAATCAATCGAAGGCCAAAAGTGGTATGGGGTGTCACCTTTCGAG
CATAATTTTAAAAGACAACTTCCATAGTCTATATTTCCCGTTTAGTGCTGTGTCCTTTAT
TGGCTTTAGTTAATTGGTTTTTTTGTGACAGTTGGGTTAACGTATATGCGGTGTCTCAAT
CATTATCTTTTGGGGCTCGGCGTGCCAACATTCTAGAGTAGTTGCTTATTTTTTCTTATT
TTTTGGAGGTATCATTGTTGCTCTGTTGCGAACAACGACCCTTGATTGCGAGGGATCGAT
TGTTCGGTTAAATGATAAGAGGGGGTTGCTTATTTATTCGATAGCAGATTTTTATAGATT
TTTGTGTATTTCTGGTGTTATTCTTTGTTATTGGCCGGGACCTCCCGTACGTATTGCTGA
AAGTTTTCCGTTCTTCCCCGCGTATCAGGTTTCTGATAATGATTTTTATACAAATGCCCG
GGCATGGGGTTAACAACTCATCGAATTTTGCTATCTCATAGCATTGGTGATCCCCTTTTG
GTTTTCCAATGATATATGCATATCTATACCTTCACGTATATACATGCTCAAAATCATATC
GGAAAAGACCCTTGATGGGTTGACCATCCTTTCTTAATTTTCTATGCGTATTTCTATTTG
AGTGAATGCATATAT--GAATTTAGTAGGTTATTTTTAGTTTGATTGTGTTATAAATATT
TTTGTTTTTATTTTCTTTTAGACAATTTTATTTTATTTTTTGAAGTCCTATCCACTTTTT
TATCTGGTGGGTACACCGACGATCAGCGGATTATTCTTTTAACTTTTGCTCTTCCCTCTT
TGCTTTTGTAAATCCATTTATTTCACTTGTTCCAAGCCAGTGAGCCCGTGCGGTCATATT
TGCGGGTCTCTAATTGGGGTAGGTTTTCGAATTTTATGTGGATAGTTTTGGGGGTTTGTA
GTTATTGTTCGCAGTGATTAATCTTATGCTATCTCGTGCCAATGGATGTTTGGGGATATA
CATTCTATGGGTTAAGGAGTATCTTATATGCCAGGTTTGTCTCGGATTTTGTTGCAAATT
CTAGACGATGGAGCGAGTTCTTTAAAAGGTTATAATTATCCAGATTGTTTGTGTTCTCTT
GTCTCAAATGCGCCCCCACCTAACTTTGGGAATAGCTTTAAAGCTGTTCATTTGGTTGCT
TCTTCTTTTAGGCGGTAACTTTATTTATCTATCCACAGGCTAGTCGGTATACGGATATTT
TTTTTTTCATGCATTCTTCACTTCTAGCTGATTATGTTTTTTTACTTAGGTTGGAGGGCT
TGGCTTCATTTGTTCATATCGAGCAGGAGGATTTTGATGATTCTTACTTATGGTTGTTTT
TATTCTCATGTATTTTAAGAAGATAATCGTTATATTTGTATTTTTGTTTTCATATTTTTA
TATAGCCAAATATTCATTTTTGGTGGAGGCTGGTTATTCTATTTTGTATTATACAAATTA
ATCTAAGGCGGATTTACGTTTTCAACGTTGGGAGTGCTTTTATTCATTTATATTTGCGCA
TACAAAGGCCAATCCTTTCTCTGCTCCGCGCATGCGCCCACCCGTTCGCCTGTCATCTCA
CTTGTACGCGGGTTATTATATCGTTTTTTTTGGATACATTTATTCGGCTGGGCAATTGAT
TGATTAAAAATATGCCTTCACTTAGCATTGGTTATATAGATTTTCATGGTTTAAATTGCT
TTTCACTTTACCAGCTTTTAAGCTTCTTTATTGGCGGGTATATCAGATGCAGAATCGTTA
TCTTGGGATCCTTTTGCGGTTTATCAAGATTATTTGAATAGGTTTGGAAATATAGTTGTT
TTATTTTTCACGGTTACGCTGTAACGCCGTTATTGTAGTTTATGCATATGGGGAGTTTTT
CATTCATGGGTACTTTTATCATGTTTCTAATTTTTTTGTGGATTTATTTTTATTAAT

#QTCordulia_aenea
AGATATCTATCCATGTTTTGTTATCCACCGTGAAAAATACTTACTTCAAAGATTAATTAT
TCGTTTTCCTATGTTTAAAATTATGGTTTTCCTAATTTACAGACAGCATTACTTACCTAC
CTTCTTCCTTTGTTAGTTATATTAGGTGATAACAACCACAATTTGCCATTGTCCCAGGAC
CCCTATCCTTATGTTGATGAACATAGAAGTATCGCCGGACCTGCGTCGTTGCGTAAATAT
GCGGCACTCTATACCTTTGTTCATATCATCTAGTTTGCGTTTAGACTTTATCTGTTATAT
CAATGCACGGCTTTCTGCATCATAACGCCAATGAATGCTTTCAGGTAATAGGTGCTTTCG
ACTTCAGCAAGGGCTCTTTTTTATTGATTACTCAGTGGCGGGATTATAGGTCTAACTGAT
ATGGGTATATCTTTCTGTATGGACGCTTATGGTAGTTTCCTGGGCAATTCTTTGGGGCAC
GTATACAACTTTTCGCGTCCTACTGGATGATTGTCATGGTTGGGGGTTGCGTGAAAGCAC
TTACCGTTTTACTTCATTCTCTCCTTGTGTGCGGGCACATGTCATTTTTTTTCACAACGG
TCAAAACCCTGGGTAAAGGAATGAAAATCCTTCACCTATTTCTTAAGAATGTGGTTATAT
TTCTGCACTTACTTCTTCCTCTGCCCTATTTTGGGACCGAAATTATCCGCAACCTTGTAC
CCGTCAATCACCGATGTATTCT-TTGCTAGCATCTCGTCATCCAAAATTGGGGGTATGCT
TGTTTTCATGCATTTTTATCTCCTTCGGGTTGATTTACCTTAACAATTTTTTGACCTTTG
GATGTATTTTTACTGATGGGCCGCCGTGAGACCTAATTTACGGCACTTTACGTTTTATTG
CATATGGACTTTACTATTTGGGCTGGCGGATGTGGACGCTTAGGTCTATCGATGATTGGC
ACCGACAATTAAAGTATGTACGCCAGCTTGTATATTTTTATGTATCCATATATGGGGTTG
GAATGCTGTCCTTATTTGGGCCCGAATGCTTCCCGCTAAAAATAGTTTGTTCTCCCCTCT
TACTTCTCTTCAGGTGAAGGGGCGGACGGTGACGTTACCCCCTGCGGATGCCAGCGGGCT
CGTGACTACATTTTCTTCACTGCGGGTTCTCATCTGGGCATAATTATACACGTATAAATA
ATCCCGGATAACTGACAATCCCTTTGTTGGCGTGTATACGCGTTTCTCTCTTCCTCCGTT
TGCGGGCATACATTTTTACGACGAAATAAACTCTTTTGACCGCGGGGGGGACCATTT-TA
CACATTTTTGTTTTGGCACCGAGTTAATCTATTTCCGGTTGGATATTCCAATATGCCAGA
AGGGAAAAGAACTTGGGTTTGGATATTAGCATGTGCATGGATTTGGTTGTGTTGGCCACA
ATTTACGTGGATGAGTGAACCGGCTATTACTCGCACATGTATGCGTCCACGGATAAATTT
AGTGCTGCACCTCAGGACCATAAGCCTCCTCTTGGCTTGGTTGTTTTTTTACATGGGGTT
ACGGGTGTTTGCAATCTCATGAATGCATCAGAACTATAGTGTGCCATTCATAGTTTTCAT
GGGCGTTTGCATATGGGGTTGTCATGTTCCTTTTACGGGTACCTAAAATAATCTAAATCA
TTATGTATTTATGGGTAACTACTTTTCCCACATTCTGGTTAGGGATCCCGCGTATCGATA
CCGAGCTAACGCTGAAATGTTCTCCTGGAGGTATTCCTATGGGTATATTTATTAATATTG
GAGCTTATGCCACGCAGTTTAGCCCCATGACAAGTAGCCACTCCTTCAGAGCTCTCCCAT
ATGACAATAATATTCAGACAACATATAGCTACATATACATCTGTGCTAATATGCACATTT
AAAAACAAATAACGAATTTTGAGGCAAAATGAACGCTGACATTTCCGTTTGTTTATATAT
GCATCCTCTTCGTTTTTATTTTGAGAGTAGGACCTCATACCTAAACATGGCACATGTATG
AGTAGATATCGATTAACACGCTCTGAGTGAAACGACACCTCCATTGACCAGTCGATCTAT
ACGCGCGAGTTTCATCTGACGTCCTCCTGGGTAAGTGAGCACCCGG-CGCTAACAACAGT
TTTATAACGCCGGGTTTTTGGCATGTCGAATTGGGCACCTACATTGTGACAAGCCTGCCT
TACGGGCATGGGCATATATACACGGATGTAATGTTCACTACATATCATGTGCGGAGTACC
GGAGGACTACATTCAACTACCGTGTATGGCTCGTGGGATATTTTTATACTCGAGTTTTTT
TGTTCTTTTTGGCTATTCAAGAGTTTCCCACGTGACTGGAGATTGCCCCAAGGATATCCT
TGACCATTCATCCATCTAAACTCATTTCTGCTCGGGTACGTACTGGCCACAAGTTATGAA
AAACATCCAGCATCAGGTTTTTTACGTCTTTGGATTATTACATCTCAGCTAGATAATGAG
CCCTTACATGCGATCGTTAGGTCACTTTTATGCACGGTTCAGGATCAGTATATGGACTTT
TTTCTACTGTTATCGCATACTAACATTTCTCGCCACATTGGTTGAGCGCGCTGTATGCAT
TGTGAGTGTTGTTTTTTTAATTCATTATTATAGTTTTATTGGTCTGTGGGTGCTTTTACT
TTTGACGAAGTTTGGTAATCAATCGAAGGCCAAAAGTGGTATGGGATGTCACCTTTCGAG
CATAATTTTACAAGACAACTTCCGTACTCTATATTTCCCATTTAGTGTCTTATCCTTTTT
TGGTTTAAGTTAGTTGGTTTTTTTGTGACAAATGGGTTAACGTATATGCGGTGCCTCAAT
CATTAGCTTTTGGGGTTCGGCGTCCCAACATTCTAGAGTAGTTCCTTATTTATTCTTATT
TTTTCGGGGTAGAGTTGTTTCTCTGTTCCGAACAACGACCCTTGATTGCGAGGGATCGAC
TGTTCGGTTAAATGATAAAGGGGGGTTGCTTATTTATGCGATAGCAGATTTATTAAAAAT
TTTGGATTTTTTTGGCCAAGTTCTTTTTTATTGGTCGGGACTTCCCGGACGTATTGCTGA
AAGTTTTCCGTTCCTGCCCTTATCTATTCATAAAATTTTATATACATCTATTCACCTATG
GTCGTGGGGCTAACAAATCGTCGAATTATGCTATCTCATAGCATTGGTGATCCCCTTCTG
GTTCTCCAATGGTATATGCTTACTTATGCATACACATATATAAAATGAGAAAACTTTTAA
TAAAAGACCCCTTAAGTGATTCAGT----TTCTTAGGTTTTTTATGCGTATTTTTATTTG
AGTGAATGCATTTTTCCGAGTTTAGTAGGTTATTTTTAGTTTGATTGTGTTATATGTATT
TTTATTTTTTTTTACTTATAGAGAGTTTTATTTTATTTTTTGAAGTCCTGTCCACTTTTC
TGTTTGGTGGGTACACCGACGGTCAGCGGATTATTTTTTTAACTTTTGCTCTTCCTTTTT
TGCTTTTGTAAATCCATTTATTTCATTTGTTCCAAGCCAGTGAGCCCATTCGGTCATATT
TGCGGGTTTTTAATTGGGGTAGGTTTTCGAATTATTGATGGATTCTTTTGGGGGTATGTA
GTTATTGTTTGCAGTGATTAATCTTATGCTATCTCGTGCCAATGGATGTTTGCGGACATA
CCTAGTATGGGTTATGGTCTAACTTATATGCCAGGCTTGTCTCGGATTTTGTTGCAAATT
CTAGACGTTTCAGCGAGTTTTATAAAAGGTTATAATTATCCAGATTGTTTGTGTTTTTTA
GTCGCAAATGCGCCCCCACATAATTCTGGGAATAGCTTTAAAGATGTTCATTTGCCTGCT
TTTTCTTTTAGGCGCTAACTTTATTTAAGTAACCACAGGTGAGTCGGTTTACGGATATTC
TTTTGTTCATGCATTCTTCACTTTTAGTTGATTTTTTTTTTTTACTTGGGTTGGAGGGCT
TGGTTGGATTTGTTCATATCGAGCAGGAAGATTTTGATGATTCTTTTTTATGGTTGTTTT
TATTCTCATGTATTTTAAGCAAATAATCGTTATTTTTGTCTATTTGTTTTCATATCTTTA
TATAGCCAATTATTCATTTTTGGTGGAGGTTGGTTATTCTATTTTGTATTATACAAATTA
ATCTAAGGCGGATTTACGTCTTCAACGTTGGGAGTGCTTTTTTTCATATATATTTGCGCA
TACAAAGGCCAATCCTTTCTCTGTTCCGCGCATCCGCCCACCCGTTCTCTTGTCATCTCA
CTTGTTCTGTGGTTATTATATCGCTTTTTATGGATACATTTATTCGGATGGGCAATTGAT
TGATTAAAAATATGCTTTCACTTAGCATTGGTTATATAGATTTTCATGGTACCAATTGCT
TTTCATTTTACCAGCTTTTAAGCTTCTTTATTGGCGGGTATATCAGATGCAGAATCGTAA
TTTTGGGTTCCTTTTGCGGTTTATCAAGATTATTTGAATTGTTTCTCAATTGTAGTTATT
TTATTTTTCACGGCTACGCTGTAACTTCGTTATTATAATTTATGCGTGTGGGGAGCTCTA
GATAAATGGATACTTTTTTCATGCTTCTAATTTTTCTGTGGATTTGTCTTTATTAAT

#QTDavidius_lunatus
GGATTTATTTCCAGGCTTTGTTATCCACCGTTACTTATAATCACTTCAAAGATTAATTAT
TCGTTTACATATATTTAAAAGTATGGCTTTCCTAATTTACAGTCAGCACTGCTTACTTAC
TTGCTTCCCTTGCTAGTTATATTAGGTGATAACAACCACAATTTGCCATTGTCCCAGGAC
CCCTATCCTTATGTTGATGAACATAGAAGTATCGCCGGACTTGCGTCGTTGCGCAAATAT
GCGGCACTCTATACTTCTGTGCATATCATCTAGTTTGCGTTTAGACCTTATCTGTTATAT
CAATGCACGGTTTTTTGCATCATAACGCAAATGAAGGCTTTAAGGTAATAGGTGTTTTCG
ACCTCAGCAAGGGCTCTTTTTTATTGATTAATCAATGGCGAAATTATAGGTCTAACTGAG
GTGGGTATATCTTTTTGTATGCACGCTTATGGTAGTCTCCTGGGCAATTCTTTGGGGCAC
GTATACAACTCTTCGCATCCTACTGGACGTATGTCATGGTTGGGGGTTGCGTGAAAGCAC
TTACCGTTTTACTTCATTGTTTCCTTATGTGCGCGCACATATCATTCTTTCTCACAACGG
TCAAAACCATGGATAAAGGAAGGAAAATCCTTCACCTATTTCTGAAGAATGTGGTTATCT
CTTTATTCCTATATCTACCTATAGCCTATTTTGGGACCGAAATTACCCGCAACCCTGTAC
CCGTCAATCACCGATGTATTTT-TTGCTAGCATTTCGTCATCCAAAATTGGGGGTATGCT
TGTATTCATGCATCTTTATATCCTTCGGGCTCATTTACCCTAACATTCTTTTGACATGTG
GACATTTTTTTACTGATGGGCCGCCGTGAGACCTAATATACGGCAGTCTACATGTTATTC
TTTATGGACTTTACTCTTTGGGCTGGCGGATGTGGACGCTTAGATTTATCGATGACTGGC
ACCGACAATTAAAGTGTGTACGCCAGCTTGTATATTTTTATGTATCCATATATGGGGTTG
GAATGTTGTCCCTATTTGGGCCCGAATGCTTCCCGCTAAAAATAGTTTGCTCTCCCCTCT
TACCTCTCTGCAGGTGAAGGGGCGGACGGTGACGTTACCCCCTGCGGATGCCAGCGGGCT
CGTGATTACATTTTCTTCACTGCGGGTTCTCATTTGGGCATAATTATACACACATAAATA
AGCCCGGATAATTGACAATCCTTTTGTTGGCGTATATACGCATCTCTTTCTTCCTCCGTC
TGCGGGCATACATCTCTACGACGAAATAAACTCTTTTGACCGCGGGGGGGACCATCT-TA
CACATTTTTGTTTTGGCACCGAGTTAATCTATCTCCGGTTGGATATTCCAATATGCCAGA
AGGGAAAAGAACTTGGGTTTGGATATTAGCATGTGCATGGGTCTGGTTGTGTTGGCCACA
ATTTACGTGGATGAGTGAACCGGCTATTACTCGCACATGTATGCGTCCACGGATAAATTT
AGTGCTGCACCTCAGGGCCATAAGCCTCCTCTTGGCCTGGTTGTTTCTTTACATGGGGTT
ACGGGTATCTGCAATCTCATGAATTCATCAGAACTATAGTGTGCCATTCATAGTTTTCAT
GGGCGTTTGCATATGGGGTTGTCATGTTCCCTTTTCGGGTACTTAAAATACTTTAAGTCA
TTGTGTATTTACGGGTAACTACTTTTCCCACATTTTGGCTAGGGATCCCGCGTATCGATA
CCGAGCTAACTCTGAAGTATTCTCCTGGAGATATTCCTATGGGTTTATTTATTTATGTTG
GAGCATGCGCCACGCAGTCTTCCCCCATGACAAGTATCGATTCCTTCAGAGCTCTCCCAT
ATGACAATGTTATTCAGACAACATATATTTGTATATACGTATGTGCTAGTATAGAGATTT
TGAAGGAAATAACGAATTTTGAGGCAAAATGAACATTGACGTCTCCGTATGTCTGTATAT
GCATCCTCTTCGCTCTTACTCTGAGAGTAGGACCTCATACCTAAACGTGGCACATGTATG
AGTAGATATCGATTAACACGCTCTGAGTGAAACGACGTTTCCATCAACCAGTCGGTCTAT
ACGCGCGAGTCTCATCTGGCGTCCTCTTGGGTAAGTGAGCACCCGG-CGCTAACAACAGT
TTTATAACGCCGGCTTTTTGGCATGTCGAATTGGGCACCTACACTGTGACAAGCCTGCCT
TACGGGCATGGGCATATATGTACGGATGTAATGTTCATTACATGCCATGTGCGGAGTACC
GGAGGACCACACTCAACTACCGTGTATGGTTCGTGGGATATTTTTATACTCGAGTTTTTT
TGTTCTTTTTGGCTATTCAAGAGCTTCCCACGTGACTGGGCATTGCCCCAAGGATATCCT
TGACCATTCATCCATTTAAACTCATCTTTTCTCGGGTACGTACTGGCCACAAGCTATGAA
GAATATCCAGCACCAGGTTTTTTACGTCTCTGGTTTATTACATTTCAGCTAGATAATGAG
CCCTTACATGCGATCGTTAGGTCACTTTTATGCACGGTTCAGGATCAGTATATGGACCTT
TTTCTGTTGCTATCGCATATTAACATTTCGTAACACATTGGTTGAGCGCGCTGTATGCAT
TGTGAGTGTTGCTTTCTTAATTCATTATGTGGGATTTATAGGTCTGTGGGTGCTTCTACC
TCTGACGAAGTTTGGTAATCAATCGAAGGCCAAAAGTGGTATGGGATATCACCTTTCGAG
CATAATTTTAAAAGACAACTTCCATACTCTATATTAGCCATTTAGTGGTATATCCTTTAT
TGGTTTTAGTTAATTGGTTTTTTTGTGACAGATGGGTTAACGTATATGCGGTGTCTCAAT
CTTTAGCTTTTGGGGCTCGGCGTTCCAACATTCTAGAGTAGTTTCTTATTTATTCTTATT
TATGCGGGGTATCGTTGTTGCTCTGCTGCGAACAACGACCCTTGATTGCGAGGGATCGAC
TGTTCGGTTAAGTGATAAGAGGGGGTTGCTTATTTATGCGATATCAGATCTTTATAGATT
TTTGTGTATTTTTGGGGTTGTTCTTGCTTATTGGTCGGGACTTCCCGTACGTATTGCTGA
AAGTTTTCCATTCTTGCCCTTATCTATTCATACACTTTTATACATATCTATTGGTATGTG
GGCATGGGGCTAACAAGTCATCGAATTATGCTATCTCATAGCACTGGTGATCCCCTTCTG
GTTCTCCAATGGTATACAGATATCTATACATTCACATTTATGTATGCTCAAAATCTCATC
GGAAAATTCCCTTGATGGGTTGACCATCCTTTCCTCGTTTTCTGTGCGTATTTCTATTTG
AGTGAATGCTTCTTTCCGAGTATAGTAGGTTATTTTTAGTTTGATTGTGTTATAAATTTC
TTTTTTTTTATTTACTTATAGAGAGTTTTATTTTATTTTTTGAAGTCCTGTCCACTTTTT
TATTTGGTGGGTACACCGACGGTCAGCGGATTATTCTTTTAACTTTTGCTCCTCCCTTTC
TGCTTTTGTAAATCCATTTATTTCACTTGTTCCAAGCCAGTGAGCCCGTGCGGTCATATT
TGCGGGTTTCTAATTGGGGTAGGTTTTCGAATTATTGATGGGTAGTTGTGGGGGCATGTA
GTTATTGCTCGCAGTGATTAATCCTATGCTATCTCGTGCCAATGGATGTTTGGGGCTATA
CTTAGTATGGGTTAAGGGCTAACTTATATGCCAGGCTTGTCTCGGATTTTGTTGCAAATA
GTAGACGTTGGAGCGAGTTCTATAAAAGGTTATAATTATCAAGATTGCTTGTGTTTTCTA
GTCGCAAATGCGCCCCCACTTAATTTTGGGAATAGTTATAAAGCTGTGCATTTATTTTGT
TTTTCTTTTAGGCTCTAACCTTATTTAAGTAAGCACAGGTGAAGTGGTATTCGGATATTC
TCTTTTTCATGCATTCTTCACTTATAGTTGATTATGTTTTTCTACTTTCGTTGGAGGGCT
TGGTTTCATTTGTTCATATCGACCAGGAAGATTTTGATGATTCTTTTTTATGGTTGTTTT
TATTCTCATGTATTTTAAGTAAATAATCGTTATATTTGTTTATTTGTTTTCATATTTTTA
TATAGCCAAATATTCATTTTTGGTGGAGGTTGGCTATTCTACTCTGTATTATACAAAGTA
ATCTAAGGCGGATTTACGTTTTCAACGTTGGGAGTGCTTTTTTTCATTTATATTTGCGCA
TACAAAGGCCAATCCTTTCTCTGCTCCGCGCATGCGCCCACCCGTTCGCTTGTCATCTCA
CTTGTACGCGGGTTATTATATCGCTTTTTATGGGCACATTTATTCGGCTGGGCAATTGAT
TGATTAAAAATATGCTTTCACCTAGCATTGGTTATATAGATTTTCATGGTACCCATTGCT
TTTCACTTTACCAGCCTTTAAGCTTCTTTATTGGCGGGTATATCAGATGCAGAATCGTTA
TTTTGGGATCCTTTTGCGGTTTATCAAGATTATTTGAATTGTTACGAAATTATAGTTTTT
TTTTTGTTCACGGCTACGCTGTAACGGCGTTATTATATTTTATGCGTTTGGGGGCGTTTG
GATAAATGGATGTCTCTATCATGTTTCTAATCTTTCTGTGGATCTGTTTTTGTTAAT

#QTEuphaea_decorata
GGATATATTTCCATATTTTGTTGTCCTCCGTGAAAAGTACAGACCTCAAAGATTAATTAT
TCGTTTACCTATTTTTAAAATTATGGCTTTCCTAATTTACAGACAGCATTGTGTACCTAC
ATACTTCCTTAGTTAATTATATTAGGTGATAACAACCACTATTTGCCATTGTCCCAGGAC
CCGTATCCTTATGATGATGAACATAGAACTTTCGCGAGGCTTGCGTCCTTGCACGAATAT
GCGGCATTTTATACTTCTCTGCATATCATCTAGTTTGCGTTTAGACCTTATCTGTTGTTT
CAATGCACGGTTTTTTGCATCATAACGCAAATGAATGCTTTAAGGTAATAGGTGTTTTCG
ACCTCAGCAAGGGCTCTTTTTTATTGATTATTCAATGGCGAAATTATAGGTCTAACTGTC
GTGGGTATATCTTTCTGTATGGACGCTTATGGTAGTTTCCTGGGCAATTCTTTGGGGCAC
GTATACAATTTTTCGCATCCTATTGGACACCTGTCATGGTTGGGGGTTGCGTGAAAGCAC
CTACCGTTTTACTTCATTGTCTCCTTATGTGCGCGCACATGTCATTCTTTTTCACAACGG
TCAAAACCACGGTTAAAGGAATGAAAGTCCTTCACCTATTACTGAAGAGTCAGGTTTTGT
TTATACATTTACATTTTCTTATAACCTAATTTGGGACCGAAATTATCCGCAACCTTGTAC
CCGTCAATCACCGATGTATTTT-TTGCTAGCATTTCGTCATCCAAAATTGGGGGTATGCC
TGTATTCATGCATCTTTATTTCCTTAAGGTTCATTTACCATAACAATTTTTTGACTTGTA
GATGTATTTCTACTGATGGGCCGCCGTGAGACCTAATATACGGCAATTTACGTTTTATTT
CTTATGGACCTTATTATTTGGGCTGGCGGATGTGGACGCCTAGATTTATCGATGATTGGC
ACCGACAATTAAAGTATGTACGCCAGCTTGTATATTTTTATGTATCCATATATGGGGTTG
GAATGTTGTCCTTATTTGGGCCCGAATGCTTCCCGTTAAAAATAGTTTGTTCTCCCCTCA
TACCTCTTTACAGGTGAAGGGGCGGACGGTGACGTTACCCCTTGCGGATGCCAGCGGGGT
CGTGATTACATTTTCCTCATTGCGGGTTCTCATTTGGGCATAATTATAGACACATAAATA
AGCCCGGATAAATGACAATCCTTTTGTTGGCGTGTATACGCCTCTTTCTTTTCCTCCGTC
TGCGGGCATACATCTTTACGACGAAATAAACTCTTTTGACCGCGGGGGGGACCATTT-TA
CACATTTTTGTTTTGGCACCGAGTTAATTTATCTCCGGTTGGATATTCCAATATGCCAGA
AGGGAAAAGAACTTGGGTTTGGATATTAGCATATGCATGGATTTGGTTGTGTTGGCCACA
ATTTACGTGGATGAGTGAACCGGCTATTACTCGCACATGTATGCGTCCACGGATAAATTT
AGTGTTGCACTTCAGGACCATAAGCCTCCTCTTGGCTTGGTTGTTTTTTTACGTGGGGTT
ACGGGTGTTTGCAATCTCATGAATGCATCAGAACTATAGTGTGCCATTCATAGTCTTCAT
GGGCGTTTGCATATGGGGTTATCATGTTCCCTTTACGGACACATGAAATCATCTAAACCA
TTGTACATTTATGGGTAATTACTTTTCCCACATTCTGGCTGCGGATTCCGCGTATCGATA
CCGAGCTAACGCTGAAATATTCACTTGGAGTCATTCATGTGCGTGTATCTCTTTATATTG
GAGCATGCTCCACGCAGTTTTCCCCCACGACAAGTATCGATTCCTTCAGAGCGCTCCCAT
ATGACAATGTTATTCAGACAACATATATTTTTATATACATATGTGGTAGTATATGCATTT
TGAAAACAACAACGAATTCTGAGGCAAAATGAACGCTGACGTTTCCGTTTGTTTATTTAT
GCATCCTCCTCGCTCTTATTATGAGAATAGGACCTCATACTTAAACGTGGCACATGTATG
AGTAGATATCGATTAACACGCTTTGAGTGAAACGGCGTTTCCATCAGCCAATCGGTTTGT
ACGCGCGAGTCTCATCTGACGTCCTCCTGGGTAAGTGAGCACCCGG-CGATAACAACAGT
TTTATAACGCCGGTTTTTAGGCATGTCGAATTGGGCACCTACACTGTGACAAGCCTGCCT
TACGGGCATGGGCATGCATGTACGGCTGTAATGTTCAATACATTACATGTGCGGAATTCC
GGAGGACATCATTCAACTATCGTGTAAGGTTCGTGGGATATCTTTATACTCGAGTCTTTT
TTTTCTTTTTGGCTATTCAAGAGTTGCCCGCGTGACTGGAAATTGCCCCATGGATTCCCT
TGACCATTCATCCATTTAAACTCATCTTTGCTCGGGTACGTACTGGCCACAAGTTATGAA
AAACATCATACGCCAGGTTTTTTACGTTTCTGGGTTATTACATTTCAGCTAGATATTGAG
CCCTTACATGCGATCGTTAGGTCTCTTTTGTGCACGGTTCAGGTTCAGTATATGGACACT
TTTATGTTGTTTTCGCACAAAAACATTTCTCACCACATTGGTTGAGCGCGCTGTATGCAT
TGTGAGTGTTGCTTTCTTAATTCATTATGTGGGTTGTGTGGGTTTGTGGGTGCTTTTACT
TTTGACGAAGTTTGGTAATCAATCGAAGGCCAAAAGTGGTATGGGATGTCACCTTTCGAG
CATAACTTTAAAAGACAACTTCCATAGTCTATATTTCCCGTTTAGTGTTGTGCCCTTTAT
CGGTTTTATTTAATTGGTTTTCTTGTGACAGTTGGGTTAACGTATATGCGGTGTCTCAAT
CGTTAGCTTTTGGGGCTCGGCGTGCCAACATTCTAGAGTAGTTGCTTATTTATTCTTATT
TTTTCGAGGTATCATTGTTGCTCTGTTGCGAACAACGACCCTTGATTGCGAGGGATCGAT
TGTTCGGTTAAGTGATAAGAGGGGGTTGCTTATTTATTCGATAGCAGATCTTTATAGATC
TTTGTATATTTATGGGGTTATTCTTGCTTATTGGTCGGGACTTCCCGTACGTATTGCTGA
AAGTTTTCCGTTCTTGCCCATGTATGCAGAAAAAATTATAAAGATATATTTTCGTATGTG
GGCATGGGGATAACAACTCATCGAAATATGCTATCTCATAGCAATGGTGTTCCCCTTTTG
GTTTTCCAATGATATATGGGCACTTATATTTGCACGTATATATATGCTCAAAATCATACC
GGAAAAAACCCTTGATGGGTTGACCATCCTTTCCTAATTTTTTATGCGTATTTCTATTTG
AGTGAATGCATATTTCCGAGTTTAGTAGGTTATCTCTAGTTTGATTGTGTTATAAATTTT
TTTCTTTTTTTTTACTTTCAGTGAGTTTTATTTTATTTTTTGAGCTCTTATCCACTTTTC
[truncated: 149,412 more chars]
