# Supplementary material for: Increasing 28 mitogenomes of Ephemeroptera, Odonata and Plecoptera support the Chiastomyaria hypothesis with three different outgroup combinations
Source: PeerJ. 2021 Jun 22;9:e11402. doi: 10.7717/peerj.11402 (PMC8231340; doi:10.7717/peerj.11402)
Supplement: Supplemental Information 8 [file peerj-09-11402-s008.meg]

#mega
!Title ;
!Format DataType=DNA indel=- CodeTable=Standard;

!Domain=Data property=Coding CodonStart=1;
#AYWF
GGTCTTTTAGTATTACCCCTTACGTTTTGATTAGTACCCTCTCGTTGGAATAATATTACA
TCTATTTTACATAAGGAATTTTCGTTTATTAGTCTTTTTACAATAATCTTATTTAACAAC
CTCCTGGGATTATTTCCTTATATTTTTACTAGTTCTAGCCATTTAGTTTTTACATTGGCT
CTCGCCTTACCCCTATGGTTAAGCTTCATAATTTATGGATGATTAAATCATACACAACAT
ATATTTGCTCACTTGGTTCCGCAAGGAACTCCTCTCATACCTTTTATGGTATGTATTGAA
ACGATTAGTAATGTAATTCGTCCAGGCACTCTAGCGGTACGACTGGCAGCCAATATAATC
GCAGGACATTTATTAATGACTTTGATGGTTGCTATTATTCAATCCTATGTATTTGCTGTA
TTAAGAACACTCTATTCATGTTTAGTTGTACAAATCGCAACTGGTTTATTTCTAGCAATA
CACTATGTTCCTCATATTGATTTAGCATTCTCTAGTGTAAACTATGGCTGGCTCTTACGA
ACCTTGCATGCTAATGGAGCTTCAATATTTTTCGTATGTATTTATTTACATATTGGACGA
GGTATATATTATGGTTCATATACATGAACCGTGGGAGTTATTATTTTATTTCTAGTGATA
GGAACAGCTTTTATGGGCTACGTTCTCCCCTGAGGACAAATATCATTCTGAGGAGCTACC
GTTATTACCAACTTACTCTCTGCCATTCCTTATTTAGGGACTACCCTTGTTCAATGAGTT
TGAGGAGGATTCGCAGTAGATAACGCCACCTTAACCCGATTCTTCACCTTTCATTTTGTG
TTACCTTTTATTGTAGCTGCAGCTACAATGATCCATCTTTTGTTCCTTCACCAAACAGGG
TCCAATAATCCTTTAGGGGTTAACAGAAACCTAGATAAAATTCCATTTCATCCCTATTTT
TCATTCAAGGATATTCTGGGATTCATGATCCTATTGATAAGATTAATTATTTTAACATTA
TTAAATCCTTACTTACTAGGAGACCCCGATAATTTCATCCCTGCTAACCCTTTAGTAACC
CCCGTTCACATCCAACCAGAATGATATTTTCTTTTCGCGTATGCCATTCTACGATCTATT
CCTAATAAATTAGGTGGTGTTATTGCATTAGTTCTTTCTATCGCAATTCTATTTGTACTA
CCAATCCGAGGAATTGAATTTTACCCTATTAACCAAACTCTATTCTGGTCCTTAGTAACT
ATAGTATGTCTATTAACATGGCTGGGTGCGCGACCTGTGGAAGCTCCTTATATTCTTTTA
GGCCAAATTTTAACCATTACTTACTTCTCATATATTGGAACTTTATATTTTATTTTTGGA
GCCTGATCTGGCATAGTTGGAACTTCTCTAAGATTACTTATTCGGGCAGAATTAGGACAA
CCTGATCAGATTTATAACGTGATTGTAACAGCTCATGCTTTTATTATAATTTTCTTTATA
GTTATACCTATTATAATTGGAGGTTTTGGAAATTGACTGGTTCCTTTAATATTAGGGGCA
CCAGATATAGCATTCCCACGTATAAATAATATAAGCTTCTGGCTACTTCCTCCTGCCTTA
ACTTTGTTACTAGCTAGAGTGGAAAGAGGGGCGGGCACTGGGTGGACTGTCTACCCTCCT
TTGGCTTCAATTGCCCATGCTGGGGGTTCTGTAGATTTGGCAATCTTTTCATTACACTTA
GCAGGTGTTTCTTCTATTTTAGGGGCAGTAAATTTCATTACTACAACCCTTAATATACGA
GCCTCTGGGATAACGATGGATCGAATTCCACTTTTTGTTTGATCAGTTCTAATTACTGCA
ATTTTATTACTGCTTTCTTTACCTGTTTTAGCAGGTGCTATTACAATACTTCTTACGGAT
CGTAATTTAAATACTTCATTCTTTGACCCCGCAGGAGGAGGAGATCCTATTTTATACCAA
CATTTATTTTGGTTCTTTGGACATCCTGAAGTTTATATTCTAATTTTACCCGGATTTGGT
ATAATTTCTCATATTATTAGACAAGAAAGAGGTAAAAAGGAAGCTTTTGGTTCTTTGGGT
ATAATTTATGCTATACTAGCAATTGGACTTTTAGGATTTGTAGTTTGGGCTCATCACATA
TTTACTGTTGGTATAGACGTAGATACCCGAGCATATTTTACAGCTGCTACGATAATTATT
GCAGTTCCTACTGGAATTAAAATTTTTAGATGGCTAGCCACACTTCATGGTACTCAATAC
ACGCCTTCCTTGCTTTGAGCTTTAGGCTTTGTTTTTCTTTTTACTATTGGGGGCCTCACT
GGTGTTGTTTTAGCAAATTCTTCTATTGATATCGTACTTCATGATACTTACTATGTTGTA
GCTCACTTTCATTATGTTTTATCAATGGGAGCTGTTTTTGCTATCATGGGAGGGGTAATT
CACTGATTCCCCTTATTTACAGGACTAACTTTAAACCCCCAATGATTAAAGATCCACTTC
TTAGTAATATTTGTGGGGGTGAATTTGACATTCTTCCCTCAACACTTCCTAGGCTTGAGA
GGAATGCCCCGACGTTATTCAGATTATCCTGACGCTTATACTACCTGAAATGTAGTTTCT
ACCATTGGGTCAACAATCTCCCTTCTGGGGGTTCTTATATTGGTGTTTATTGTGTGAGAG
GCTCTAGTAAGCCACCGGCAAGTGATTTACCCTCCTGCGGAGCATAGTTATAATGAGCTC
CCCTTCCAAGATAGAAACTCTCCTCTTATAGAACAGCTAACCTTCTTTCATGATCATACT
TTACTTATTTTGGTTATAGTAACCACCCTTGTTGGTTATTTAATAATAATCATACTATTT
AATTCCTCCGTAAATCGTCTTTTATTACAAGGTCAGGCAATTGAAATTATTTGAACAATT
TTACCAGCCATTATTTTAATTTTTATCGCCCTACCTTCCCTACGTCTTCTTTACATGTTG
GATGAAGTAAGAAACCCCGCTGTTACTTTAAAAACTATTGGTCATCAATGATACTGAAGT
TATGAATATTCAGATTTCCTTAATCGGCTTTTAGAGGTAGACACCCGTGTCGTTCTTCCC
ATTAAAACACAAATTCGAATTTTAATCTCTGCTGCTGATGTTTTACATTCATGAGCCCTC
CCTAGATTAGGGGTAAAGGTGGATGCCATGCCTGGCCGTCTAAACCAAACTAGCTTTTTC
ATAAACCGTCCGGGCCTATTTTATGGGCAATGTTCCGAAATTTGCGGACACCCCTTTCAC
CTTGTTGACCAAAGTCCGTGACCGCTAACTGGTGCAATTGGCGCTATAGTTACACTAAGA
GGTCTAGTTCAGTGATTCCATTTAACAATAATTCAATGGTGACGAGATGTCACCCGAGAG
GGTACTTTCCAGCTACATACACACATTGTAACCTTAGGGCTTCGTTGAGGAATAATTTTA
TTTATTGTATCTGAAATTTTCTTTTTTATCTCCTTTTTCTGAGCTTTTTTTCATAGAAGA
CTCTCCCCAACCATTGAGCTGGGATCCGTTTGACCCCCCGCAGGAATTTCCCCCTTTAAT
CCTATACAAATCCCTTTGTTGAATACCGCAATCCTCCTAGCTTCAGGTATTACTGTAACT
TGAGCACATCACGCCCTCATAAGCGGTCACCACTCACAAACCCTCCAAGGATTATTTTTT
ACTGTGCTTTTAGGGATTTATTTTAGAATTCTACAAGCCTATGAATACATAGAGGCCCCA
TTTTGTATCGCCGATGCTGTTTACGGGTCTTCATTCTTTATAGCAACTGGATTTCATGGT
TTACATGTAATCATTGGAACTACATTTTTGGGGGCGTGTTTAGGGCGGCATTTCTTTGAA
CACTTTTCTCCCAATCACCATTTTGGGTTTGAGGCTGCAGCCTGGTATTGGCATTTTGTA
GATGTTGTGTGGCTGTTCCTATACATCTCTATTTACTGATGAGGATTAGTAGTGTGTGTT
TTGGTTGGGGTGGCATTTTTAACTCTATTGGAGCGAAAGGTTTTGGGTTATATCCAGATT
CGTAAGGGACCTAGAAAAGTAGGTATTTGGGGTATTCCTCAGCCTTTTGCTGATGCTATT
AAACTTTTTACTAAGGAACAAACCTACCCTACAGTATCGTATTATATTTCCCCTATTTTT
AGCTGGTTAATTTTTCCTATATGAACAGGGATATATAATTTTAACCTGGGATTTTTCTTG
AGCTGTACTAGAATGGGTGTTTACACTGTTATAATGGCAGGGTGATCTTCCAACTCAAAC
TATGCCCTATTGGGTGGTCTGCGTGCGGTGGCTCAAACTATCTCTTATGAGGTAAGATTG
GCCCTTATTTTGTTATCTTTCGTATTTTTAGTACAGAGCTATCATATATGATTTGCTTCT
TGCTTGGCAGAGACTAACCGAACCCCCTTTGATTTCGCAGAGGGGGAGTCGGAGTTAGTT
TCTGGGTTTAATGTAGAGTACAGAAGAGGAGGTTTTGCATTAATCTTTTTAGCTGAGTAT
GCTAGAATTTTATTTATAAGTATATTGTTTGTGGTTTTGTTTTTGGGCTCTTTTTTAGCT
TTTTCATTTATTTGAGTGCGGGGGACATTACCCCGGTTTCGCTTTTTAGCTTGAAAGAAC
TACCTACCAGTTGCTTTGGCTCCTTTAACTCTTCTCTCTAATAGAAGATTTAGCCATTGG
GTTATTATTTTCTGTACCATTATCGGTGCGTTTGGAGGGTTAAACCAAACCTCTTTCCGT
AAAATTATAGCATATTCTTCTATTAACCATTTAGGGTGGATACCTCCTTTTGTAGGATTT
TTACCTAAGTGAATCATCATGACTTTAATTTTAATTACTGTAGCGACTTTAGTTATAACT
CTAGCTTCTAAAAAAGATACCTCTCGAGAAAAAAATTCCCCATTTGAGTGCGGATTTGAT
CCTTTACCTTTTTCTTTACGGTTCTTCTTAATTGCAGTAATTTTCTTAATTTTTGATGTT
GAAATTGCCCTTTTACTCCCTGATGTGGTATCCTACGGCTTAATTTTGTTGAGATTTTGA
ATCTGTGGGTTAATAATTCTATTATTACTTTTAATACTTTATTTGACTTTTAGTAGAACT
AATCTTCTTTTCTTTTATATTTACTTTGAGGCTTCTTTAATTCCTACTGTCTTTTTAATT
TTAGGTTGAGGTTATCAACCTGAACGTATCCAGGCTGGTACTTATCTCTTATTTTATACT
CTTTTAGCATCTTTACCTTTATTATTGGCCTTTTTTGTAAAAATGCCGATATTTTTAGTT
CACCTATGGCTACCTAAAGCACATGTAGAAGCCCCTGTAAGAGGATCTATAATCTTAGCA
GGAGTATTATTAAAGTTAGGGGGTTATGGTTTGGTTCGTAGTTTTCTATGGGTTAGAATT
AGACTAACAGGCGGAGTTTTAGTGAGATTAGTTTGTTTACGTCAAAGAGATTTAAAATCT
TTGGTAGCTTACTCTTCAGTGGCCCATATAGGGTTAGTGTTGGCGGGGATTATAACCATA
AATTATTGGGGAACTAGAGGAGCCTATACGATGATATTAGCCCACGGGCTTTGTTCTTCA
GGGTTATTTTGTTTAGCTAATATAACTTATGAGCGCTTAGGTAGACGGAGATTATTAATT
AATAAGGGTTTGATAAATCTCATACCTAGAATAAGTTTATGGTGGTTCCTTTTAAGAGCT
GCCAATATAGCAGCTCCTCCCAGACTTAACCTGTTAGGCGAAATTAGCCTTTTGAATAGC
TTAGTGAGAATAGTAATATTAATACTTATTTCTTTCTTTAGAGCTGCTTATACTTTATAT
TTATATGCCTATAGACAGCATGGTAGAATAGGGGGCTATTTACGGGAATATTTAGTGCTC
ATATTGCATTGGCATTTACTTATAACCCTTCTTAGATTGGAGTTTATTGCTTTATTTTTA
ACCTTTATTGTTTGTGAGGGATCCCTAGGGTTATCAATCCTTGTTTCTATAATTCGTACT
CATGGTAATGATTTATTGGATTGAATATCTTTAATTTTTATAAGTTTAGTTTTATTAATT
TCTTCTTTGGTTATTTTTTATAGTGAAGAGTATATACGGTTTATCTTACTTGTGCTCATA
TTTGTCCTTTCCATGATACTTTTGATTATCAGACCTAATTTAATTAGAATCTTGTTAGGT
TGAGATGGGTTGGGTTTAGTCTCTTATTGTCTAGTAATTTATTATCAAAATGTTAAATCT
TATAATGCGGGGATGCTAACTGCTTTAAGTAACCGAGTGGGAGATGTGGCGTTGTTAATG
GCAATTCTCATTGTTTTAGCAGCTATGACTAAAAGAGCACAAATTCCCTTTTCAGCCTGG
TTACCAGCTGCAATGGCAGCACCTACCCCAGTCTCGGCTCTTGTGCATTCTTCAACTTTA
GTCACAGCTGGGGTATATTTACTTATTCGGTTATTGTTTATAGGGGTAACTATGTTCATA
GCTGGATTGGGGGCAAATTTTGAATTTGATTTGAAGAAAATCATTGCTTTATCTACTTTA
AGTCAACTTGGGTTAATAATAAGTGTTTTGGCTATAGGGTTATATAAGCTTGCATACTTT
CATTTACTTGCTCATGCCTTATTTAAGGCTTTATTATTTATATGTGCGGGTGCTATTATT
CATGATTCCCAAGATATCCGAAATATGTTGTGTGGGATGCCCTTTTTGGCGGGGTTTTAT
TCTAAGGATTTAATTTTAGAAGTAGTAGGGATAAGTAATATTTTAATTTTTATCTTGTAT
TTTGTATCAACAGGTCTTACAGTCTGCTATAGAGCTCGTCTTGTTTATTATATGGTGATA
TCTATTCTAGGGGGGAGCATCTTAAGTTTAGCTATAGGTTTAATACTTTTAATTCAATGA
TTTTCCTATATCCTATTTTTAGTAGGTATACTAGTCCTCTTTATTTATATA

#BCHomalodiscaCoagulata
TTTATGTTTTTAATTCCATTAAAATTTTGACTTATACCCAATAAATTCAATTCATTACTT
AGTATTTTACATAATGAAAATAAAATAATAAGATTATTTATTTTAATTTTATTTAATAAT
TTAATAGGATTACTTCCTTATATCTTTACATCATCTTCTCATTTATTATTTTGTTTATCA
TTGGCACTACCATTATGACTTTCACTTATAATTTATGGTTGAATTAATAAGACAAATCAT
ATATTTATTCATTTAGTGCCTACTGGAACACCATTAATGCCATTTATAGTTCTTATTGAA
ACAATTAGAAATTTAATCCGACCTGGTTCATTAGCAGTGCGATTAACAGCAAATATAATT
GCAGGGCATTTATTAATGTCACTTTTGGTAGCTATTATTCAATCATATGTATTTATAACA
CTTACAAACCTATATTCTTGCTTAACTATTCAACTAATTACAGGTATTTTATTATCAATA
CATTATACATCAAATATTGAAATAGCATTTAATAGAGTAAATTATGGTTGATTAATGCGA
ACAATCCATTCAAATGGTGCATCAATATTTTTTATCTGCATATATTTACATACAGGACGA
GGTATATATTATGGATCATACACATGAATAGTAGGAGTAATAATTATATTATTAACAATA
GCTACAGCATTCTTAGGGTACGTTTTACCATGAGGTCAGATATCTTTTTGAGGAGCAACT
GTTATTACAAATTTATTGTCAGCGCTCCCTTACATTGGAAGAATATTAGTTAACTGAATT
TGAGGAGGATTCGCTGTAGATAATGCAACACTATCACGATTTTTTAGACTTCATTTTCTT
TTACCATTTATTATTATAATAATAACAATTATTCATCTATTTTTTCTTCATATAACAGGT
TCAAATAACCCAATTGGGATTAACTCAAACATTGATAAAATTCCATTTCACCCATATTTC
TCAATTAAAGACTTAATAGGATTTTCAATTATCATCACTATACTTCTAATTTTAAATATA
ACTGAACCTTACATATTATCAGACCCAGATAATTTTACTCCTGCAAACCCTATGGTAACC
CCAATTCACATTCAACCCGAATGATACTTCTTATTTGCATATGCAATTCTACGATCAATT
CCTAATAAATTAGGAGGGGTGATGGCATTGTTTTTATCAATTTTAATTTTAATAATTTTA
CCATTTAAAGGAATTGAATTTTATCCAATTAATCAAATCAACTTTTGAATATTTTCTTCA
ACAGTAATTCTTCTAACATGAATTGGAGCACGGCCTGTAGAACTACCCTATACAGAAACA
GGAATAATATTAACAGTTATATATTTTATTTACATTGGAACTCTATACTTTTTATTTGGG
ATTTGATCTGGAATAGTTGGAATAATATTAAGAATAATTATTCGAATTGAACTAGCTCAA
CCTGATCAATTATATAATGTAATTGTCACTTCTCATGCCTTTATTATAATTTTTTTCATG
GTTATACCTATTATAATTGGAGGATTCGGAAATTGACTTCTTCCATTAATAATTGGTGCA
CCTGACATAGCATTTCCACGAATAAATAATATAAGATTTTGATTATTACCCCCTTCATTA
TCCTTATTAATAGTAAGAGTTGAAATAGGGGTTGGTACAGGTTGAACTGTATACCCCCCT
CTTTCATCAGTAGCTCATTCAGGACCAAGAGTTGATTTGGCAATTTTCTCATTACATCTG
GCAGGTATTTCTTCAATTTTAGGGGCCGTAAATTTTATTACCACAGTTATTAATATACGA
ACAATTGGAATAAATTTTGACCGAACACCTTTATTTGTTTGATCAGTTTTAATTACTGCG
ATTTTACTTTTATTATCATTACCTGTATTAGCAGGGGCAATTACTATATTATTAACTGAC
CGAAATATTAATACATCATTTTTTGACCCCTCAGGTGGTGGGGACCCAATTTTATATCAA
CATTTATTTTGATTTTTTGGTCATCCTGAAGTTTATATTTTAATTTTACCAGGATTTGGA
TTAATTTCACATATTATTACTCAGGAAAGAGGAAAAAATGAATCATTTGGATATATTGGT
ATAGTATACGCTATAATGTCAATTGGTTTATTAGGATTTGTAGTATGAGCTCATCATATA
TTTACTGTTGGAATAGATGTGGATACCCGTGCTTATTTTACTTCCGCAACTATAATTATT
GCAGTACCTACAGGTATTAAAATTTTTAGATGATTAGCAACAATACATGGTATATCAATA
TCAATTTCAATAATATGATCAGCTGGATTTGTTTTTTTATTTACAATAGGGGGTCTAACA
GGTATTGTATTATCTAATTCTTCTATCGATGTTATTTTACATGACACTTACTATGTAGTT
GCTCACTTCCATTATGTCTTATCTATAGGAGCAGTATTTGCAATTATAGCAGGGTTCATT
CAATGATACCCATTATTTACTGGTATAACTATAAACCCAAAATGATTAAAAATTCAATTT
TTTACTATATTTATTGGAGTCAACTTAACATTTTTCCCTCAACATTTCTTAGGCTTAAGA
GGATTGCCTCGACGTTACTCAGATTACCCTGACACTTATTTAACATGAAATTTAGTCTCA
TCATTAGGTAGATTGATTTCATTAATCAGAATCATAATTATAATGTTTATTATTTGAGAA
AGAATAATTTCAAAACGAATAGTTATTTCACCCCCAGAGGAACATTCATATAGAGAATTA
CCTTTTCAAGATGCAGTATCCCCAATTATAGAACAACTAATTATATTTCATGATCACACT
ATAATAATTTTAATTATAATTACTACAGTAGTTAGATATATAATAGTTATACTTTTTATA
AACAAATATATTAATCGATTTTTACTTGAAGGACAATTAATTGAACTAATTTGAACTATT
TTACCAGCTGTATTATTAATTTTTATTGCTTTACCTTCATTGCGAATTTTATATATAATT
GAAGAAATTAATAACCCATTAATTACAATTAAAGCAATTGGGCACCAATGATATTGATCT
TATGAATATTCAGATTTTAAGAAACGATTATTAGATACAGATAATCGAATTGTATTGCCT
TATAATATCCAAATTCGTATTTTAGTTACATCAACAGATGTTATTCATTCATGAACAATT
CCATCTATTGGTGTTAAAATTGATGCATCGCCTGGTCGGATTAATCAAGGATCAATTTTA
ATAAATCGACCTGGGTTATTTTTTGGTCAATGTTCAGAAATTTGTGGACACCCATTTCAT
TTAGTTGATAATAGTCCATGACCTATTATTGGATCAATTGGAGTCATAACTATTACTTCA
GGAATAGTAATATGATTCCACTTAACAATAATCCAATGATGACGTGATGTAACACGAGAA
GCCACATTTCAATTACATACCAAAAAAGTTTCATTAAGAATAAAATGAGGGATAGTATTA
TTCATTGTATCTGAAGTATTATTTTTTTCTTCATTTTTTTGATCATTTTTTCATAGAAGA
TTATCACCAACAATTGAAATTGGGTCACAGTGACCCCCAGTTGGAATTAAAACATTTAAT
CCTATAAATATTCCTTTATTAAATACTATAATTTTATTATATTCTGGTGTTACAATAACA
TGAGCTCATAATGCATTAATTAATAAAAATTATACACAAGTAGTTCAAAGAATAATTGTT
ACAGTAATTATAGGAATATATTTTACTGCTTTACAAACATATGAATATATTGAATCTCCT
TTCTGTATTTCTGATTCAATTTATGGTAGCACATTTTTTATAAGAACAGGATTTCACGGA
ATTCATGTAATTATTGGAACAATTTTTATTATTGTATCATTACTGCGAATATTAAAATTA
CATTTTTCAAGAACTCGCCACGTGGGATTTGAAGCATCAGCTTGATATTGACATTTTGTT
GATGTTGTTTGACTATTTTTATATATTTCAATTTACTGATGAGGTTTAATTATTTTAGTA
ATAGTTTCTGTCGGTTTTTTCACTTTATTAGAACGCAAGGTTCTAAGTTATATACAGATT
CGCAAAGGCCCAAATAAAGTAGGTTTTATGGGCTTACTACAACCTTTTAGAGATGGTATT
AAGCTTTTTTTAAAGGAGCAGGTTTGACCAATTGATTCTTATTATTTATGCCCTTTATTT
AGTTGGTGTTTATTTCCTTTTTATTGAAATTGTATTAGATTTGTTTTTGGTTTTTTTTTA
TGTTGTTCTAGACTTAGAATTTATGGTCTTATTATTTGTGGCTGATCTTCAAATAGAAGT
TATTCTATGTTAGGATGTATTCGTAGAATTTCACAGGCTATTTCTTATGAGGTTTCACTA
TCTTTAATTATATTATGTTTTTTTTTAATAATTAATGGTTACAATTGCTGATTTTCTTGT
TGTTTAGCTGAGAGAAATCGTACACCATTTGATTTTTCTGAGGGGGAAAGTGAATTAGTT
TCTGGATTTAATATTGAGTATGGTTCTGGCGGATTTGCTTTATTATTTATTTCTGAATAT
GCTAGTATTATTTTTATTTCTAGTTTAACTGTTATTATTTTTTTTGGGGGTTTTTTTTGT
TTTTTATTTATTTGAGTTCGTTGTTCTTTTCCTCGGTTTCGTTATTTAGCATGGAAGTGT
TATCTTCCTATTTCTTTACCATTAGTAGTAGTTGAAGGACTTAGATATTGAGTGAATTTT
ATATTATTAACTAAAATTGCCCCAGGTTCTTTATTTGCACTAAATCAATCATCTATTCGA
AAAATTATAGCTTATTCATCCATTTTCAATTTAGGCTTTATACCACCTTTAATTGAATTT
ATAGGTAAACTTATAATTTTTTTTTTTATTACTATAATTCTTATATTAATTATTATAATA
TTAATTGGTAAAAAAAGTATTATTTACCAAAAATCAACTCCATTTGAATGTGGGTTTAAT
CCATTACCATTTTCCATTCATTTTTTCTTAATTGCTGTTTTATTTTTAATTTTTGACATT
GAAATCATCATCATTTTACCTGATAACATTTCTTATGGTTTAATTATTTTAAGAATTATA
ATTAGTAGTTTATGTTGTTATCTATTAATAATTAGTTTAATTTTAATTTTTTGTGTTATA
AAGATAATTATTATATATTTTTTTTTTGAGTTTAGACTTATTCCCCTTTTTTTAATTATT
ATAGGTTGAGGGTATCAGCCAGAACGTTTAATTTCAGGTTTATACTTGTTTTTTTATACT
TTGTTAGCCTCTTTACCTTTATTAATTGCTTTTATAGTTAAATTGCCATTGTATATATTT
CATTTATGATTACCTAAAGCTCATGTTCAAGCTCCTGTAAGAGGTAGAATAATTTTAGCT
GGCCTACTATTGAAAATTGGTGGTTATGGTATTCTTCGTAGATGATTTTGATATTCTTTA
TCATTAGTTGGTTCTTGTTTAGTTAGATTAGTATGTCTAATTCAAGGTGATGTAAAATGT
TTAATTGCTTATTCTTCTATTGCTCATATATGTATATGTTTAATAGGAATGTTATCAATA
ACTAAATTTGGTTTAATTGGTTCTTATTTAATAATAATTGGTCATGGGCTTTGTTCGTCG
GGTTTATTTTGTTTAGCTAATATTTCTTATGAACGTTTTTTGAGCCGTAGTTTTTTTATT
AATAAGGGTTTAATATTATTTATACCTAGAATAAGAATAATGTGATTTATATTTTGTTCT
TTTAATATAAGTTGCCCCCCTAGAATTAATTTTATTAGTGAAATTATAATTATAAATAGA
ATAATTATGTTAATTTTTATTATTTTTATATCTTTTTTTACTGCTTGTTTCAGATTTTAT
TTATTTAGTTTTACACAACATGGTTATAGTCTTGGCAATGTTCGTGAATACCTTCTTATA
ATTGTTCATTTACATATTCTTTTATGTTTATTAAGATTGGAATTTTTAGTTTTATTTATA
ACTTTTTATGTTTGTGAGGGTGTTTTAGGCTTAAGAATTTTAGTTTCTTTAATTCGAAGT
CATGGAAATGATATTTTTGATTGAGTATCTATTTCTTTTTCATCAGTTGTTATATTAATT
TCTTCAATGGTTGTTTTTTACAGTTCTGATTATATACGTTTTTTGTTTTTAGTTATTTTA
TTTGTTTTTAGTATAATTTTAATAATTATCAGACCTAATTTAATTAGAATTCTTTTAGGT
TGAGATGGGTTAGGTCTTGTATCTTATTGTTTAGTTATTTACTATAATTCAATGAAAAGA
TATTTAGCTGGAATAATTACTTGTTTAACTAATCGAATTGGTGATATTGGTTTATTAATT
TCTGCTTTAATAACTATTTCTTGTTTTACAAAGAGAGCTCAAATTCCTTTTTCTTGTTGA
CTACCTGCTGCCATAGCAGCTCCAACACCTGTTTCTTCATTAGTTCATTCGTCTACTTTA
GTTACAGCCGGAGTTTATTTATTAATTCGTTTTTTTTTATTTTTGGTAACTATAACTTTT
TCTTCTATTTGTGCAATTTATGAATTTGATTTAAAAAAAATTATTGCTTTATCTACTCTA
AGTCAGTTAGGTTTAATGATAAGTTCTTTATTCTTAGGTCTTCTTGATTTATCATTTTTT
CATTTATTAAGACATGCTATATTTAAATCTCTATTATTTCTTTGTTCAGGTATTTTTATT
TTTGATAATCAAGATATTCGATTAATATTATGTGGAATTCCATTTTTATCTGGGTTTTAT
TCTAAGGATATAATTATTGAATATATAGTAAGAAATAACTACTTAGTTTTTGTAATTTTT
TATTTTTCTCTAGGTTTAACCGCTTTTTATAGATTTCGTTTATTTTATTATACTTTATTT
TCGATTTTCACTGGGTGTATAATGCTTATGTCCATAGGAATAATACTTATTGTACAATGA
TTTATAATAATTACATTTTTAATAGGATTAATGATTCTATTTATATATATA

#BCNezaraViridula
ATATTATTAATTATACCTTATTCATATTGAATTTTACCTAATCGATACCTAAGAATTACT
CAAAAATTACATAATGAATTTAAAACAATCTCTTTATTTTTATTCATTTTAATTAATAAT
TTTATAGGATTAATGCCATATATTTTTACCAGTTCTAGACATCTAGCATTCTCATTAACT
ATAGCATTTCCATTATGAATAAGAATAATAATCTTTGGGTGATTTAACAATACAAATTCT
ATATTCGCACATTTAGTACCAAATGGAACCCCACTGATACCATTTATAGTTTTAATTGAA
ACAATTAGAAATATTATTCGACCTGGAAGATTAGCTGTACGACTTACAGCTAATATAATT
GCTGGACATTTATTAATAAGATTATTAGTAGCAATTATTCAAGCTTATGTATTTTCAGTT
TTAACAACATTATACTCATGCTTAATAATTCAAATTATTAGAGGATTATTTCTTGCCATG
CATTATACAGCTAATATTGAACTAGCTTTTAATAGAGTGAATAATGGGTGATTAATACGA
TATACACACGCAAATGGAGCCTCATTATTTTTTATTTGTCTTTATATACACATTGGACGA
GGGTTATACTATGGATCTTATACTTGATCAGTTGGAGTTGCTTTATTACTATTAATTATG
GGGACAGCATTTCTAGGGTATGTATTACCATGAGGTCAAATATCCTTATGAGGTGCAACA
GTAATTACCAATTTATTATCAGCAGTACCTTATTTAGGAAAAACATTAGTAATATGATTA
TGAGGAGGATTCTCAGTAGATAATGCAACATTAACCCGATTTTTTACATTACATTTTTCC
TTTTCTTTTATTGTAGCAGGAATAGTTATTATTCACTTATTATTTTTACATCAAACTGGA
AGAAATAATCCTTTAGGATTAAATTCAAATTATGATAAATCCCCATTTCATCCTTATTTT
TCAATTAAGGATTTAATAGGTATTACTATTACATTATTTATATTTACATTATTAATTCTT
CTAGAACCTCGATTATTAGGAGACCCAGAAAATTTCATTCCAGCAAATCCATTAGTTACC
CCTGTACATATTCAACCAGAATGATATTTCCTATTTGCATATGCTATTCTACGATCAATT
CCTAATAAACTAGGAGGAGTTATAGCAATATTGATATCAATCTTAATTATTATATTACCT
GCATTCCAAGGAAATGTATTTTATCCTATTAGAAAAAGAATATTTTGAAGTATAGTAACA
ATTATCATTTTATTAACTTGAATCGGAGCACGACCAGCTGAAGAGCCATATATTTTTACA
GGACAAGTATTAACAATTATATATTTCTTATACATTGGAACCTTATATTTCATATTTGGT
ATATGAGCAGGAATAGTAGGATCAGCAATAAGACTAATTATTCGAATTGAACTAGGACAA
CCCGATCAAATTTATAATGTAGTAGTAACAGCTCACGCATTTGTAATAATTTTCTTTATA
GTAATGCCAATCATAATTGGAGGATTTGGAAATTGATTAGTACCTTTAATGATTGGTGCC
CCAGATATAGCATTCCCTCGAATAAACAATATAAGATTCTGACTATTACCCCCATCATTA
ACCCTTTTAATAGTAAGAGCAGAATCTGGAGCAGGGACAGGATGAACTGTTTATCCTCCT
TTATCTAGTTTATCCCATAGAGGAGCTTCAGTGGATTTAGCTATTTTTTCATTACATCTA
GCAGGAGTATCATCAATTTTAGGTGCAGTAAATTTCATTTCAACTATTATTAATATACGA
CCAACAGGCATAACTCCAGAACGAGTGCCACTATTTGTTTGATCAGTTGGAGTTACAGCA
CTATTATTACTACTTTCATTACCTGTACTAGCAGGTGCAATTACAATATTATTAACAGAT
CGAAACTTTAATACATCATTCTTTGATCCTTCAGGAGGGGGAGACCCCATTCTTTATCAA
CACTTATTTTGATTCTTTGGTCACCCTGAAGTTTACATTTTAATTTTACCAGGATTCGGA
TTAATTTCACATATTATTAGTCAAGAAAGAGGAAAAAACGAAACATTTGGAAATATAGGA
ATAATTTATGCTATATTAGCTATTGGAATTTTAGGATTCATCGTTTGAGCACACCATATA
TTCACAGTAGGAATAGACGTAGATACACGAGCATACTTCACTTCTGCAACTATAATCATC
GCTGTTCCAACAGGAATCAAAATTTTTAGATGATTAGCAACTTTACATGGAGTTAAATAT
TCTCCATCAATAATATGAGCATTAGGATTTGTATTTCTATTCACAATTGGAGGATTAACA
GGAGTAATTTTGGCCAATTCATCAATTGATATTATTTTACATGATACCTATTATGTAGTA
GCACATTTCCATTACGTTTTATCAATAGGAGCAGTATTTGCTATTATAGGAAGATTTATT
CAATGATTTCCATTATTTACAGGAATAACATTAAACCCTAAATGATTAAAAATCCAATTT
ATTATTATATTTATAGGAGTAAATATCACATTTTTCCCTCAACACTTCCTAGGGTTAAGT
GGCATACCTCGACGGTATTCAGATTATCCAGATAGATACACTAGATGAAATATTGTTTCA
TCAATTGGAAGAATTATATCAATAATTGGAATTATCATATTCATTATAATTTTATGAGAA
AGATTAATTACAAAACGAGTAGTTATATTTCCCCCATCAGAACATTCATATAATGAAATT
CCTATTCAAGATGCAAATTCTTCTCTTATAGAACAATTAACATTCTTCCATGATCACACA
ATTATAATTCTATCAATAATTACTGTTATAGTAGCTTACATTATAATTTCATTAACAAAG
AACAATTTAGTTAATCGATTCCTTCTAGAAGGACAAACAATCGAATTAATTTGAACAATA
ATACCAGCAATTACCTTAATTTTTATTGCATTACCTTCACTACGTTTATTATATATAATT
GATGAAATTAATAACCCGTCAATTACATTAAAAGTAATTGGACATCAATGATACTGAAGA
TATGAATATTCAGACTTCAGAGAACGGCTACTAGATGTAGATAATCGTACAGTATTACCA
ATAAATACACAAATCCGTGTAGTAATTACAGCAGCAGATGTGTTACACTCATGAGCAGTT
CCCTCATTAGGAATTAAAATTGACGCAGTGCCTGGACGACTTAATCAAGGAACTATAAAT
ATTAATCGTCCAGGACTAATATATGGTCAATGTTCTGAAATTTGTGGTCATCCTTATCAT
TTAGTTGATTATAGACCATGACCTTTAACAGGATCAGTTGGAGCCTTAACATTAACATCA
GGAATAGTATTATGGTTCCATTTAACTATAATTCAATGATGACGTGATATTATTCGAGAA
TCAACATTTCACCATCATACTATTAAAGTTACAAATGGATTAAAAATCGGAATAATTCTA
TTTATTATTTCAGAAGTATTCTTTTTTATCTCATTCTTCTGAGGATTTTTCCATAGAAGA
CTAGCCCCAACAATTGAAATTGGAATAATATGACCCCCTAAAGGAATTATAGTATTTAAC
CCTATAGAAATTCCTTTATTAAATACAATAATCTTATTATGTTCAGGGATAACAGTAACA
TGATCTCATCATAGATTAATAAATAATAATTATTCAGAAGGAATTAAAAGTCTATTAATA
ACAGTTACATTAGGAGTATACTTTACTATTCTACAAGCCTATGAATATATAGAAGCAAGA
TTCTGTATTAGAGACTCAATTTATGGATCATGCTTTTACATAGCAACAGGATTTCATGGT
CTACATGTAATGATCGGAACTATATTTTTAATAATTTGTCTAGTACGACACATAAAATGT
CACTTTTCAATAAATCACCATTTTGGATTTGAAGCAGCAGCATGATACTGACATTTTGTT
GATGTAGTATGACTTTTCTTGTACATTTCAATTTACTGATGAGGTATAATTATTTGTGCT
TTAATTTGTGTTTCTTTTGTTACTTTATTAGAACGTAAGGTTTTAGGTTATATTCAAATT
CGTAAAGGCCCTAATAAATTAGGTTTAATTGGTCTTTTGCAGCCTTTTTCTGATGGTATT
AAATTATTTTTTAAAGAACAATCTTTTCCTTATAAGTCTTTTTATTTATCTCCTATTTTC
TTGTGGGTACTATATCCTTATTTAATGAATTTATATAATTTTAATTATGGTTTTTTTATA
GTTTGTACTGGAATAGGGGTATACGGGATTATATTATCAGGTTGATCTTCTAATTCTAAT
TATGCTCTTTTAGGTAGTATTCGTTCTGTTGCTCAAGTTATTTCTTATGAGGTAAGTTTA
ATTATAATTATGTTATGTATTGTTATATTTGTTTTTAGATATAATTGTTGATTATCTTCT
TGTTTAGCTGAAACTAATCGTTCACCTTTTGATTTTGCGGAAGGTGAATCTGAATTGGTT
AGTGGGTTTAATGTTGAATATAGAAGAGGAGGATTTGCTTTTATTTTTTTATCTGAATAT
ATAAATATTATTTTTATAAGAATATTATCAGTAATTATATTTATAGGTTGTTTAATTGTT
TTTTGGTTTATTTGAGTTCGAGGAGTATTACCTCGGTTTCGTTATTTAACTTGAAAGTTA
TTTAACGGTTTATCTTTACCACCTGAAATTATAACAAAAATAAGAGGAATAAAATGTATA
ATTTTAATAACAAAAATAGCCCCAGGAAGAATTGGAGGAATTAATCAATCATCATTACGA
AAATTAATAGCATATTCATCAATTAATCATTTAGGATGAATACCCCCATTTATTGGATTT
TTACCTAAATGAATAATATCACTGTCATTAGCAATTATTTTATCAATTTGCATAATAATA
TTATGCTCAAGAACTTCAAAAAAACGAGAAAAAAGATCACCATTCGAATGCGGATTTGAT
CCGTCACCATTTTCTATTCAATTCTTTCTAATCGCAGTCCTTTTTTTAATTTTTGATATT
GAAATTGCAATCATTTTA---GATATGCTATCTTATTCATTAGTGAGTTTATCTTATTTT
ATTTTATTTTTAGTTTTATTATTAATATTAATTTCTTTAATGTTAACTTTCTGCTCTTTA
AATATATTTTTATTTTATATTTCTTTTGAAAGTTCATTAATTCCCACCCTTTTTTTAATT
TTTGGGTGGGGATATCAGCCTGAGCGAATTTTAGCGGGTTATTATTTATTGTTTTATACA
TTATTTGCTTCTTTACCTTTATTAATGGCATTTTTATTTAAAATGCCTATACCTTTTTTC
CACTTTTGGCTACCTAAAGCTCATGTTGAGGCCCCAATTTCAGGTTCAATAATTTTAGCT
GCTATTTTATTGAAGATAGGAGGTTATGGCTTAATTCGTAATTATATCTGGATTAGTTTA
AGTTTATGAGGTTCTTTAATTGTTAGTTTTTTATGTTTATTTCAAGTTGATGTTAAATCT
ATTATTGCTTATTCTTCAGTTGCTCATATATCTTTGGTTATTTGTGGGATTATAAGATTT
AATTGTTATGGTTTTTCTGGATCTTTAATTATAATGATTGGTCATGGTTCCTGTTCTTCG
GCTCTTTTTTGTTTAGCAAATATTATTTATGAGCGTAGTTACAGACGGAGATTATTTATT
AATAAGGGTTATTTATTAAGAATACCTAGTTTATCTTTATTTTGATTTCTTTTATGTTCA
AATAATATATCCTCTCCTCCTTCTTTAAATTTATCAGGTGAAATTTATTTAATTAATTCT
GTTATGTCTTTTATTTTTTTAGGTATTTTGTCTTTTATAAGATGTTGTTATAGTATTTAT
TTGTTTTCAATAACTCAGCATGGTTTAAGTTCTGTGAGAATTCGTGAATATTTATTAATT
ATATTTCATTTACATCTTTTACTCTCTTTATTGAGATTGGAATTTATAGTTTTATTTTTA
GTATTTACAGTTTGTGAAGGTGCTTTAGGTTTATCTATTTTAGTAAGTTTAGTTCGTAAT
CAAGGTAATGATTATTTAGATTGGATATCTACAATATTTATAGGTAGAGTAATATTAATT
TCTTCTATGGTAATTTTATATAGTTCTTCTTATATACGTTTTTTATTAATTGTTTTATTA
TTTGTTTTATCAATGATGTTTTTAATCATTAGTCCTAATTTAATTAGAATTTTATTGGGT
TGGGATGGATTAGGATTAGTTTCTTATTGTTTAGTAATTTATTATCAGAATAATAAATCT
TATAATGCTGGTATATTAACTATTTTGAGTAACCGAATTGGGGATATTTGTATTCTTATT
TCTATTTTATTAATCTTGGCTTCTTTTACTAAAAGAGCCCAGATCCCTTTCTCTTCTTGA
TTACCAGCAGCTATGGCTGCTCCTACTCCTGTTTCTGCTTTGGTTCATTCTTCTACTTTA
GTTACGGCGGGTGTTTATTTATTAATTCGTTTTTTTCTTTTATGTTTAACAATATTTATA
TCAGGTTTGTCAGCTAATTTTGAGTATGATTTGAAGAAAATTATTGCTCTTTCAACTTTA
AGTCAATTAGGTTTAATAATAAGAGTTCTTTTTATAGGAAATTTTATGTGTTCATACTTT
CATATATTAACTCATGCTTTTTTTAAAGCTTTAATATTTTTGTGTGCTGGTCTTATTATT
CATGATTCTCAGGATATTCGTCATATATTATGTGGTTTCCCTTTTTTATCTGGTTTTTAC
AGAAAAGATATGTCTTTGGAATATATAAGTTATAATAATATATACATTTATATTTTATTT
TATATTTCAGTGGGTTTAACTGTTTGTTATAGATTACGTTTAATTTATTTTACTATTTTA
TCTATTTTAAGTGGTAGTTCATTAATATTAAGCATAGGATTAATTTTAATTATCCAATTA
TTTTCATATATTATTATTATTATCGGTGCATTGGTATTATTTATTTATATA

#BCTriatomaDimidiata
GGATTCTTAATTATTCCTTCAACTTACTGACTACTTCCCTCACGATTCAAAACAATTAAT
TTTAAGCTCCACTCAGAATTCAAATTCATTGCCTTATTCACCTTCATCTTATGTAACAAC
TTCATGGGATTAATCCCTTACGTATTTACCAGATCAAGTCACCTGATCTATACAATCACC
CTAGCATTACCGCTCTGATTATCCATTATAATCTTCGGATGATTCAATCACACTCAACAC
ATACTCGCCCATCTAGTTCCCGAAGGAAGACCCCTTATACCCTTTATAGTTTGCATTGAA
ACCATTAGAAACATAATTCGACCTACATCACTAGCAGTCCGTCTAACCGCTAATATAATT
GCAGGACATATACTAATATCTTTACTAGTGGCATTTATTCAAGCTTATGTCTTCTCCACC
TTAAGAGTACTTTATACTTGCCTAATAATCCAAATCATTACAGGAATTTTTTTAGCTATA
CACTACACAGGAAGAATTGAACTTGCATTTAGAAGAGTCAACTATGGCTGACTTCTCCGA
AGACTACATGCAAATGGAGCTTCATTATTTTTTATTTGTTTATATCTCCATATTGGACGT
GGTATTTATTATGGATCTTACACATGAGCAGTAGGAGTTATTATCTTATTTATTACTATG
GGGGCTGCATTCCTAGGATATGTTCTTCCCTGAGGACAAATATCCTTATGAGGAGCTACT
GTTATTACCAATCTAATATCCGCTATCCCTTACTTAGGAAACGATTTAGTTAAATGATTA
TGAGGAGGATTTTCTGTAGATAATGCCACCTTAACCCGATTTTTTGCCCTTCACTTTCTC
CTACCCTTTATTATTGCAGCCATGGTAATAATCCACCTCCTATTTTTACATCAAACAGGA
TCCAGAAATCCATTAGGATTAAACAGAAACTTTGATAAAATCCCATTCCATCCATATTTC
TCTATTAAGGACCTAATAGGAGTATCCCTAACCTTAATATTCTTCATCCTCCTCAGTCTA
TGAGAAGCTCCAATTTTAATAGACCCAGAAAACTTTATCCCTGCAAACCCACTAGTTACA
CCAGTACATATTCAACCAGAATGATATTTCCTATTTGCATATGCAATTCTACGATCTATT
CCTAATAAATTAGGAGGAGTTATCGCAATGGTCTCATCAATTGCCATTATCCTAATTCTC
CCATTCCAAGGACTCACCTTTTACCCAATCAGACAAATTTTATTCTGAACACTTGCAACC
ATCTTAATTTTATTAACCTGAATTGGTGCCCGTCCTGCTGAAGAACCTTACATCCTTACA
GGCCAAGTCCTAACAATTCTTTACTTTTCTTATATCGGAACTCTGTATTTTCTGTTCGGG
GCCTGAGCTGGAATAATAGGAACATCCCTTAGATGAATTATTCGAATCGAGTTAGGACAA
CCTGACCAAATTTATAATGTAGTTGTAACAGCCCATGCCTTCGTCATAATTTTCTTTATA
GTTATACCCATTATAATTGGAGGCTTTGGAAACTGACTTGTACCCTTAATAATTGGTGCC
CCAGACATAGCATTCCCTCGAATAAATAATATAAGATTTTGACTCCTACCCCCAGCATTA
ACCCTCCTTCTAGTAAGAGTAGAAAGAGGAGCTGGAACAGGATGAACAGTTTACCCTCCC
CTATCAAGAATCGCACATAGAGGAGCATCAGTAGATATAGCAATTTTCTCATTGCACTTA
GCCGGAGTCTCATCAATTCTAGGAGCAGTAAATTTTATCTCTACCATTATTAATATACGC
CCCGCAGGTATACGACCTGATCGAATTCCATTATTTGTCTGATCAGTAGGTATTACTGCC
CTCTTATTACTTCTAAGACTCCCTGTCCTTGCAGGAGCTATTACAATACTTTTAACAGAC
CGAAACTTTAACACTTCATTCTTTGATCCAGCTGGAGGAGGAGACCCGATTCTTTATCAA
CATTTATTTTGATTCTTTGGACACCCTGAAGTATACATTCTTATTTTACCAGGATTCGGC
TTAATCTCACATATTATCGCAATAGAGACCGGAAAAAATGAAGCTTTTGGGGCACTCGGA
ATAATTTATGCCATATTAGCCATTGGCTTATTAGGGTTCATTGTATGGGCACACCACATA
TTTACTGTAGGTATAGACGTAGACACACGTGCATACTTTACCTCAGCTACTATAATCATT
GCTGTACCCACAGGTATTAAAATCTTTAGATGATTAGCCACCCTTCATGGAAGAATATTC
TCACCAAGAATTCTATGAGCTCTTGGGTTTGTTTTTCTATTCACTATTGGAGGACTTACT
GGAGTCATTCTAGCAAACTCGAGAATTGATATTGTACTTCACGATACATATTACGTTGTA
GCCCACTTCCACTATGTACTCTCAATAGGAGCCGTATTCGCAATTATAGGAGGAGTAATT
CAATGATATCCATTATTTACAGGCCTGACTATAAATCCCCTTTGACTTAAGATCCAATTC
TTAATCATATTTGTTGGTGTAAATTTAACCTTCTTCCCTCAACACTTCCTAGGTTTAAGA
GGAATACCTCGACGATACTCAGATTACCCTGATAGATTTATATGCTGAAATATTATTTCT
TCTATTGGAAGAACTATTTCATTAATTGGAATTATTCTATTTTTATTTATTATCTGAGAA
AGTATGGCCTCTAAACGACAAGTAATCTTCCCACCTGCAGAACACTCATACGCCGAAATT
CCTATTCAAGACGCTAATTCCCCATTAATAGAACAACTTATCTTCTTCCACGACCACACT
CTTATAATCCTTACAATAATTACTGTTCTAGTAGGATATATAATAGGAACAGTCCTCTAC
AATAAGTTAATTAATCGATATTTACTGGAAGGACAAACAATTGAATTAATCTGAACGATC
CTACCTGCCTTTACACTAATCTTTATTGCCCTACCAAGATTACACATTCTATACTTAATA
GATGAGATAAATAATCCTGCAGTAACAATTAAATCTATTGGCCATCAATGATATTGAAGT
TACGAATATTCAGACTTCCATAATCGACTCTTAGATGTAGATAACCGAGCCGTATTACCC
ATAAATACACAAATTCGTCTTCTAGTTACAGCTGCAGACGTTCTCCATTCATGAACAATC
CCTAGACTTGGAATTAAAATTGATGGTACACCAGGACGACTTAACCAAGGAAGTATCTTA
ATCAACCGGCCTGGCCTACTATTTGGACAATGCTCAGAAATTTGTGGACACCCATATCAT
TTAGTCGATTATAGACCCTGGCCCCTAACAGGATCAATTGGAGCCATAACTTTAACTTCA
GGAATAATTATATGATTCCATCTTACAATAATTCAATGATGACGAGATATCACCCGAGAA
GGAACATACCAAAAGCATACATTAGCAGTAACTAACGGATTAAAGTTAGGAATAATTCTC
TTTATTATTTCAGAAGTATTCTTTTTCATCTCATTCTTTTGAGCATTCTTCCATAGAAGC
CTTTCCCCAACCATTGAAATTGGAATAACCTGGCCCCCAAAAGGAATTCTTACATTCGAC
CCAATACAAATCCCTATATTAAATACTATAATTCTATTATGCTCAGGAATCACAGTAACA
TGAGCCCATCACAGCCTAATAGAAAGAAATCATTCCCAAGCAACTCAAGCCCTATTTATC
ACAGTAATTCTAGGCTTATACTTTACTATTCTACAAGGATTCGAATATTATGAATCTAGA
TTCACTATTAGAGATTCTATTTATGGGTCCTGCTTCTTTATAGCAACGGGATTCCACGGA
ATCCACGTAATTATTGGAACTACATTTCTTGCCGTATGCCTAATACGACATATTATATGC
CACTTCAGCAGAAAGCACCACTTTGGATTTGAAGCAGCTGCATGATACTGACATTTTGTT
GACGTAGTTTGATTATTCCTCTATATCTCAATTTACTGATGAGGTACTTTAATTTGTGTT
TTGGTGGCTGTAGCGTTTACTACTTTAATGGAGCGTAGGGTGTTAAGTTATATTCAGTTA
CGGAAGGGCCCTAATAAAGTAGGGTTTATAGGTTTATTGCAGCCTTTTTCTGATGGTATT
AAGCTTTTTTTTAAGGAGCAAACTTATCCTTATTTTTCTTATTATTTTTCTCCTGTGTTC
ATGTGGGTTCTTTTTCCTTATTTAGTTAATGTTTATAATTTTAGTTTTGGGTTTTTTTTA
TGTTGTACAGGTATAGGTGTATATGGGGTTTTGTTATCTGGTTGAAGATCTAATTCTAAT
TATGCTCTTTTGGGGGGGATTCGATCTGTTGCTCAGACTATTTCTTATGAAGTAAGAATG
GCGTTAATTTTAATCTGTGTTTTGGTATTTATTTTTAGTTTTAATTGTTGATTTTCTTCT
TGTTTAGCAGAAACTAATCGTTCTCCATTTGATTTTGCTGAGGGTGAATCAGAATTAGTT
TCTGGTTTTAATGTTGAATATAGAAGAGGGGGCTTTGCTTTTATTTTTTTATCTGAGTAT
ATGAATATTATTTTTATAAGACTTTTATGTTGTGTTATATTTTTAGGTTGTTTTATAGTT
TTTGCATTTATCTGGGTTCGAGGTACTCTTCCCCGTTATCGATATTTAACTTGAAAGATG
TTTCTTCCTTTATCTTTGCCACCAGAAATCTTGGAAAAAATATCATGAACAAGCTGCGCT
ATCTTGATAACAAAAATTGCACCAGGAGCTATTGGAGGATTAAATCAAACTTCCCTCCGA
AAGATTTTAGGATATTCATCTATTAATCATATGGGATGAATACCCCCTTTTATTGGATTT
TTACCTAAATGAATTATATCAGTAATATTGGCCCTAATAATTTCAATAATCTTAATTATC
ACATGTTCTAAAAAAACCATCCTACGAGAAAAAATATCACCATTTGAATGTGGATTCGAC
CCTATGCCATTTTCTATCCAATTCTTTCTAATTGCTGTACTATTCTTAATCTTCGACATT
GAAATCGTAATTATCCTA---GATGTTTTGTCTATATGTATAATTTTTTTGAGTTTTTGG
ATTGTAGCTTTAGTGAATGTCTTTTTGTTAGTTTTTTTAGTTCTTTCTTTTTCTACCTCT
AATTTGTTTTTATTTTATTTATTTTTTGAGTCTTCTTTAATTCCTACTTTATTTTTAATT
TTTGGTTGGGGCTATCAGCCTGAGCGATTGAGAGCTGGGTTTTATTTGCTTTTTTATACT
TTGTTTGCTTCTTTACCTCTTTTGTTGGCTTTTTTAGTTAGGATACCTATGATTTTTGTT
CATTTTTGACTTCCAAGGGCTCATGTTGAGGCGCCTATTGCTGGTTCAATGATTTTGGCT
GGTGTTCTTTTAAAGTTGGGGGGTTATGGCCTTATACGTGGCTATGTTTTTATTGGTTTG
AGACTTTATGGTGCTTTTTTAGTTGGGCTTTTATGTTTGTATCAGGTTGATATTAAATCA
TTGATTGCTTATTCTTCTGTTGCTCATATAGGTTTGGTTTTATGTGGTATTTTTTCTATG
AATTCTTGGGGTTTATGGGGTTCTTTAGTATTAATAATTGGTCATGGTTTGTGTTCTTCT
GGTCTTTTTTGTTTAGCTAATATTATTTATGAGCGTGTTCTTAGTCGAAGACTTGTTATT
AATAAGGGTCTTATTGTTTTTATGCCTTCTCTTTCTTTATTTTGATTTATTTTGAGATCT
AATAATATGGCTTCTCCGCCTTCTTTAAATTTATTGGGTGAGGTAATGCTTATTAATGGT
ATTATGAGACTTATTTTTTTGGGGTTTTCTTCTTTTTTAAGATGTTGTTATAGAATTTAT
CTTTATTCTTATGTTCAGCATGGTTTTAGTTTTAATTCTTTGCGGGAATATTTCTTGATT
TTTTGTCATTTACATTTATTGTTGACTTTGTTGAGATTGGAGTTTTTGGTTTTATTTTTA
ACTTTCTCAGTTTGTGAGGGTGCAATGGGTTTGGGTGTTCTTGTGAGAATAATTCGTTGT
CATGGTAATGACTTATTTGATTGAATGTCTTTGGTTTTTGTGGGCTGTGTATTTATTATT
TCTTCTATAGTTATTTATTATAGAGAGAGATATATGCGATTTTATTTTTTAGTGATTTTA
TTTGTTATGTCTATAATAATGATGATTGTTAGTCCTAACTTGATGAGAATTCTTATTGGT
TGGGATGGTTTAGGTCTTGTGTCTTATTGTTTAGTAATTTATTTTCAGAACTATAAGTCT
TATTCTGCAGGAATATTGACTATTTTGACTAATCGAGTTGGTGATGTTGCTATTTTGTTA
TCTATTTTAATTATTTTGGCTGGGTTTACTAGGAGAGCTCAGATTCCGTTTTCTTCCTGA
TTACCTGCAGCAATAGCTGCTCCTACTCCTGTTTCTTCTCTTGTTCATTCTTCTACTTTG
GTTACTGCGGGTGTTTATTTGTTAATTCGATTTGTTTTAACGATAATAACTATGTTTATA
GCTGGTTTGGGTGCTAATTTTGAGTTTGACTTAAGGAAAATTATTGCTCTTTCTACTTTA
AGACAATTGGGTTTAATAATGTCCATTTTGTTTATTGGTTATCCTGTTTTAGCTTTTTTG
CATTTATTGACTCATGCTTTTTTTAAGGCTTTACTTTTTTTGTGTGCAGGTCTTATGATT
CATGATTCCCAAGATATTCGTCATATGTTGTGTGGAATGCCTTTTATATCTGGATTTTAT
TCTAAGGACATTATTTTAGAAATAATGATAGTTTCAAATTTTTTTGTTTTTATAATTTTT
TTTCTTTCTATTGGTTTGACTGTTTCTTATACTTTTCGTGTTATTTATTATTCTGTTTTA
GCTATTTTTGGTGGTAGAATATTGAGTCTTAGAATAGGACTAACACTAATTATCCAATGA
TTCAGATACATTCTAGTAATTTCAGGAATACTAGTATTATTTATTTATATA

#DCReticulitermesFlavipes
GGGCTCCTATTAATCCCAACAAGAATTTGACTAACGCCATCACGATTAAACTTACTAATA
AATAAACTCCACGCAGAAATAAAATTCACCTCATTGTTCCTCATAATTCTAATAAATAAC
TTCCTAGGATTATTCCCATACATCTTCACTAGAACAAGACACTTAACACTAACGTTAACA
CTAGCACTACCACTATGAATAACATTTATATTATTCGGATGAATCAAAAATACAAATCAC
ATATTTGAACACCTAGTACCACAAGGTACACCACTAATACCGTTCATGGTCATTATTGAA
ACAATCAGTAATCTAATCCGCCCAGGGACACTAGCAGTACGCTTAACAGCAAACATAATC
GCTGGCCATCTACTACTAACATTACTAGTAGCTATTATCCAATCATACGTATTCGCAATC
CTAAGAACTTTATATTCTTGCCTAATCATACAAATCATAACAGGATTATTCCTAGCCATA
CATTACTGCCCAGATATCAACATAGCATTCTCCAGAGTCAATAATGGGTGGCTACTACGA
ACACTACACGCAAACGGAGCCTCATTATTCTTCACATGCATTTTCATACATACAGGACGA
AACATATACTACGGCTCATATACATGATCAGTAGGAGTCCTACTCCTAGTCCTAACCATA
GCAGCCGGATTCCTAGGATACGTACTACCATGAGGACAAATATCATTCTGAGGAGCAACT
GTAATTACCAATCTACTATCAGCAGTGCCTTACATAGGACAAGAATTAGTACAATGAGTA
TGAGGGGGGTTTGCTGTAGACAACGCAACCCTAACACGATTTTTCGCACTCCACTTCCTA
GTACCATTTGTAATCGAAGCAGTAACCATAATCCACCTCCTATTCCTACACCAAACAGGA
TCAAACAACCCACTAGGATTAAACAAAAATACAGACAAAATTCCCTTCCATCCCTACTTT
ACAGCAAGGGACATTGTAGGATTCGCCATTACAATTATAGCCCTAACAACGGTAACCCTT
AGAGAACCATACATCTTGGCAGATCCAGACAACTTCACACCAGCAAACCCCTTGGTAACA
CCAGTACACATCCAACCAGAATGATACTTCCTATTCGCATACGCAATTCTACGCTCAATC
CCTAACAAACTAGGAGGAGTAATTGCACTTGCAATATCAATCGCAATCCTATTTATCATA
CCATTCCGCGGAACACAATTCTACCCAATCAATCAAGCACTATTTTGAACAATAACTAAC
ACAGTTATCCTACTTACTTGAATTGGAGCCCGACCAGTTGAAGAACCATATATCCTAACC
GGACAAGTCCTAACAGTACTATACTTCCAATACATTGGAACACTATACTTTGTATTCGGT
GCCTGATCAGGAATGGTCGGAACATCACTTAGAATACTAATTCGAACAGAACTAGGACAA
CCTGACCAGATCTACAACGTTATCGTTACTGCTCATGCATTCGTCATAATTTTCTTTATG
GTCATACCAATCATGATTGGTGGATTCGGAAACTGACTAGTACCACTTATATTAGGAGCC
CCAGACATAGCATTCCCACGAATAAACAACATAAGATTTTGATTACTCCCACCATCATTA
ACACTACTACTTACTAGCGTAGAAAGTGGAGCAGGGACAGGATGAACAGTTTACCCCCCT
CTTGCGAGAATTGCCCACGCAGGAGCATCCGTAGACTTAGCCATCTTCTCCTTACATCTA
GCAGGTGTTTCATCAATTTTGGGAGCAGTAAATTTTATCTCAACAACAATTAACATAAAG
CCAAAAAATATAAAACCCGAGCGAATTCCACTATTCGTATGATCCGTCGCCATCACAGCC
CTACTCCTTCTATTATCCCTGCCAGTACTGGCCGGAGCAATCACTATGTTATTAACCGAC
CGCAACCTAAATACATCATTCTTTGACCCAGCTGGAGGTGGAGACCCAATCCTATACCAA
CACTTATTCTGATTCTTCGGGCACCCTGAAGTCTACATCTTAATTTTACCAGGGTTTGGT
ATAATCTCTCACATTATCTGCCACGAAAGAGGAAAGAAGGAGGCATTCGGAAACCTCGGA
ATAATTTTTGCAATATTAGCAATTGGCTTGCTAGGATTTGTTGTATGAGCCCACCATATA
TTTACAGTAGGAATAGATGTTGACACACGAGCATACTTTACATCCGCAACAATAATCATT
GCAGTACCAACAGGAATTAAAATCTTCAGATGACTTGCAACTATATACGGATCACAATAC
AGACCCGCCTGTCTATGGGCAATAGGATTTGTATTCCTGTTCACAATGGGAGGATTAACA
GGAGTAGTCCTTGCAAACTCATCAATCGACATCGTACTACACGATACTTATTACGTTGTA
GCCCACTTCCACTATGTATTATCAATAGGAGCAGTATTTGCAATCATAGCAGGGTTCATT
CAGTGGTTCCCACTATTTACCGGACTTACCATAAACCCAAAATGACTAAAAGCCCAGTTC
GCCGTTATATTTACAGGAGTAAATATAACATTTTTCCCACAACACTTCCTAGGACTAGCC
GGAATACCTCGACGATACTCTGACTACCCAGACGCTTACACCACATGAAACATCATCTCA
TCAATGGGATCAACAATTTCATTCGTAAGAGTAATAATATTCCTATTCATTATCTGAGAA
AGAATTACATCAAATCGACAAATCCTATTCCCACCCGCAGAACACAGATACTCAGAATTA
CCTCTACAAGACGGAGCATCTCCCATCATAGAACAATTGATCTTCTTCCACGATCATACA
TTAATAATTATATTAATAATCATCACAACCGTTATATACATAATAACCACCCTACTTTGA
AATAAACACACCAGACGATTCATACTAGAAGGACAACTAATTGAAACTACATGAACAATT
GCACCAGCAATTATCCTAGTATTCATTGCAATACCATCCTTACGACTTCTATATCTAATA
GACGAAATCCACAACCCAACAATAACCCTAAAGGCAGTAGGACATCAATGATACTGAAGA
TATGAATACTCAGACTTCACAAAACGACTACTAGACACAGATAATCGAATTGTACTACCC
ATAAATTCACCAATCCGACTGGTAGTGACAGCAGCAGACGTATTGCACTCATGAACAATC
CCAAGACTAGGTGTGAAAACAGACGCCACACCAGGACGACTAAATCAAGTAAGATTCTCA
ATCAATCACCCGGGTATCCTATACGGACAGTGCTCAGAAATCTGCGGACACTCATTCCAC
ATAGTAAACAAAAGACCATGACCACTCACAGGAGCTATTGGAGCAATAGTAACACTGATA
GGACTAATTAAATGATTTCATCTAACAATAATTCAATGATGACGAGACGTAACACGAGAA
GGAACCTACCAACTACACACTAAGACAGTTACAAGAGGACTACGATGAGGGATAATCTTA
TTCATTATTTCAGAAGTCCTATTCTTTGCATCGTTCTTCTGAGCATTTTTCCACAGAAGA
CTATCGCCCACAATTGAACTAGGATCAGCTTGACCGCCCACAGGAATCCAACCATTTAAT
CCTATACAAATCCCACTACTAAACACAGCAATTCTCCTTGCTTCAGGAGTAACTGTAACA
TGAGCACATCACGGACTACTAGAAAATAACTTCAGACAAGCAACACAAGGCCTATTCTTC
ACAGTTATCCTAGGAATTTACTTTACCGTACTACAAGCATACGAATATATTGAAGCACCC
TTTACAATCGCTGATTCAGCATATGGATCAACCTTCTTCATAGCCACAGGATTCCACGGA
CTTCACGTAATTATTGGAACAACATTCCTAACCACATGCTTATTACGACAAACAACCCTA
CACTTCTCATCAAACCACCACTTTGGATTTGAAGCAGCAGCATGATACTGACACTTTGTA
GACGTAGTATGATTATTCCTATATATCTCAATCTACTGATGAGGATTGATTTTGTTTGTT
TTGGTTGGTGTCGCCTTTCTTACTCTTTTAGAACGGAGGGTTTTAGGTTATGTTCATATT
CGAAAGGGTCCGAATAGGGTAGGATTTGTTGGTATTCTCCAACCTTTTAGAGATGCCATT
AAGTTATTTTCTAGGGAGCAATATTTTCCTTTATTTTCTTATTATTTTTCTCCTGTCTTT
GGTTGGTTGTTAATTCCTTATTTGAGAGGTTTTATTTCCTTTGAGTTGGGGTTTTTTTTG
GCTTGTACTAGATTGGGTGTTTATACTGTAATGGTTGCTGGTTGGTCTTCTAATTCTAGA
TATTCTTTATTGGGTGGCTTGCGTGCTTTGGCTCAGACCATTTCTTATGAGGTAAGATTA
GCTTTTATTTTGTTTTCTTTTGTTATTTTGATTTGTAGTTATAATGTTTGGTTTATTTCT
TGTTTGGCTGAAACTAATCGTACACCTTTTGATTTTGCTGAGGGTGAATCTGAGTTGGTC
TCTGGGTTTAATGTTGAGTATGGTGGTGGGGGTTTTGCGTTGATTTTCTTGGCCGAGTAT
GCCAGTATTCTTTTTATGAGATTGTTGTTTTGTGTGATTTTTTTGGGTAGTTTTGTGTCT
TTTTTGTTTATTTGGGTTCGTGGTACGTTGCCACGGTTTCGTTATTTGGCTTGGAGGAGA
TTTTTGCCTCTTTCATTGCCACCAGGAGTAATAGAGGGGCTGAGATGAGAAAACTGTGGA
CTATTAATAACAAAAGCAGCACCAGGAGCAATTGGAGGTCTCAACCAAACATCAATACGA
AAGATCATAACATATTCATCTATCAACCACACCGGCTGAATACCCCCCTTTCTTGGATTC
CTACCCAAATGAATAACGATATCAACAATAACAATTATAATCTCAACTATCGTAATAATA
GTAGCATCAAAAAAAACTCACGAACGAGAAAAGAGATCACCCTTCGAATGCGGATTTGAC
CCACTACCATTCTCATCACGATTCTTCCTAATCGCAGTTATCTTCATAATCTTTGATGTA
GAAATTGCACTACTACTACCCGATGTGATTTCTTATGGGCTTGTTTTATTAAGTTTGTGG
ATTTGTGTTCTTGTTGTTATTTTTCTTGCTGTTATGTTGTATTGTACTTTCAGAAGAGTT
AGTTTACTTTCGTTTTATATTTTCTTTGAGAGTAGATTAATCCCTACTTTACTTCTTATT
TTGGGCTGGGGTTATCAACCTGAGCGTGTTCAGGCTGGTATTTATTTATTGTTTTATACT
TTGTTAGCTTCCCTTCCTTTGTTATTGGCCTTTTTGGTTAGGATGCCCATATTTTTGGTT
CATCTATGACTTCCTAGGGCACATGTGGAAGCTCCTGTTTCTGGTTCAATGATTTTGGCT
GGTGTTTTGTTGAAGCTTGGGGGTTATGGTCTTCTTCGGGGGTTTGTTTGGGTTATTTTA
AGTTTGGTTGGTGGTTTGTTGGTTAGTTTATTTTGTATGCGACAGACTGATTTAAAGTCA
TTGATTGCCTATTCTTCTGTCGCTCATATGAGTATGGTTATTGGTGGTATTATGACTATA
AGTTATTGAGGGGTTTGTAGTTCTTTTGCCCTAATAATTGCTCATGGTTTGTGTTCTTCT
GGTCTTTTTTGTCTTTCTAATATTTCTTACGAGCGGTTTGGTAGACGTAGCTTGTTAATT
AATAGGGGTTTAGTTAATTTGATGCCTAGAATGGCTATGTGATGGTTTTTGTTGAGTGCT
TGTAATATAGCTGCTCCCCCCTCTCTTAACCTTTTAGGTGAGATTGGTTTATTAAGTGGT
TTAGTTTCTATGTTTGTTTTAGTTTTTTTGTCTTTCTTTGGAGCAGCTTATACTCTTTAT
ATATATTCTTATAGTCAGCATGGTTGTTCTTTGGGTTATGTTCGTGAGTTTATGTTGTTG
TTTTTGCATTGGCATTTGTTGGTTACTTTGTTGAGTTTGGAGTTTATTGTTTTGTTTTTG
GTTTTTTCTGTTTGTGAGGGTTCACTAGGGCTGTCAATTTTGGTTTCTATAATTCGCAGT
CACGGTAATGATTTGTTTGATTGAATATCTTTATTATTTTTGGGTTTTGTTTTTATTATT
TCTTCGTTGGTTATTTTGTATAGTGATGATTATATGCGTTTTATTATATTGGTTTTGATG
TTTGTGGTTTCTATAATGTTTTTGATTATTAGTCCTAATATGATTAGAATTTTGTTAGGT
TGGGATGGTTTAGGTTTGGTGTCTTATTGTTTGGTAATTTATTATCAGAATGTAAGGTCT
TATGGCGCTGGTATGTTGACCGTTTTATCTAATCGGATTGGTGACGTGGCTTTATTGATG
GTTATTCTTGTTGTTTTGGCGGCTATAACCAGGAGTGCTCAAATTCCCTTTTCTTCTTGA
TTGCCGGCTGCTATGGCGGCTCCAACCCCTGTTTCTGCTTTAGTTCATTCATCGACTTTG
GTTACAGCTGGTGTTTATCTGTTAATTCGTTTTTTGTTGTTGGCTTTAACTATGTTTATA
GCTGGTCTGGGGGCTAATTTTGAATATGATTTGAAGAAGATTATTGCTTTGTCAACTCTT
AGACAATTGGGCTTGATAATTATGACAGTTTCTGTGGGTCTTTCTAGTTTAGCTTTTTTT
CATCTACTAACTCATGCGTTGTTTAAGGCTTTATTATTTATGTGTGCTGGGGGTGTTATT
CATGATTCTCAGGATATCCGTTTTATGCTTTGTGGTATGCCGTTTTTGGCTGGGTTTTAT
TCTAGGGATTTTATCTTGGAGATAATTTCTATGAGAAATGTGTTTGGCTTTCTTTTATTA
TTTGTTTCTACTGGTTTGACTGTTTGTTATTCCTTTCGTTTGTTTTATTTTTTGGTTTTG
TCTGTTTTGGGAGGTGGGGCTTTGATACTAGCAATAGGAATAATATTACTCCTACAATGA
TTCTCATACATCCTATTCATAATCGGAATACTTGTACTATTTATATACATA

#DQ
GGTATTATAATTATACCATTAATGTTTTGATTAATCCCAACACGTTGAAATAAAATTACT
TTAACTTTACATAAAGAATTTAAATTCATTTCCACATTTTCCTTAATTTTATTTAATAAT
TTTATGGGATTATTTCCTTATATTTTCACTAGTTCTAGTCATTTAGTTTTTACCCTAACT
TTAGCATTACCATTATGATTAAGTTTTATAATCTATGGGTGAATTAATCACACTCAACAT
ATATTTGCTCATTTAGTTCCACAAGGAACTCCTTTAATACCATTTATGGTCTGTATTGAA
ACTATTAGAAATTTGATTCGACCAGGAACATTAGCAGTTCGATTAGCTGCTAATATAATT
GCAGGACATCTTCTAATAACTCTTTTAGTATCAATTATTCAATCCTATGTATTTGCTGTT
TTAAGAACCCTTTATTCTTGTTTAATTATTCAAATTGCCACTGGATTATTTTTAGCTATA
CATTACACTGCTAGAATTGATTTAGCCTTTTATAGAGTAAATAATGGTTGACTATTACGT
ACTTTACATGCTAACGGAGCTTCATTCTTCTTCATTTGTATTTATTTACATATTGGTCGA
AATATCTACTATGGTTCATACACATGAAGTGTAGGAGTAATTATTTTATTCTTAGTTATA
GGTACAGCATTTATAGGTTATGTTCTTCCATGAGGACAAATATCATTCTGAGGAGCAACA
GTAATTACAAACTTATTATCTGCAGTTCCATATTTAGGTACTACTATAGTACAATGAGTA
TGAGGAGGGTTTGCTGTAGATAATGCAACCCTTACTCGATTTTTCTCTTTTCATTTTCTA
TTGCCATTTATTGTAGCAGCTGCTACAATAATTCACCTTCTTTTTCTTCATCAAACAGGA
TCAAACAATCCTATTGGAGTAAACAGAGATAGAGACAAAATCCCATTCCACCCATATTTT
TCATGAAAAGACATTGTAGGATTTCTAGTTTTAATTATATTATTAACCCTTTTATCATTA
ATTAATCCTTATATATTAGGAGATCCTGACAATTTCATTCCTGCTAATCCTTTAGTTACC
CCAGTTCATATTCAACCTGAATGATATTTTTTATTTGCTTATGCAATTCTTCGATCAATT
CCTAATAAGTTAGGAGGAGTAATTGCCCTAGTTTCCTCTATTTTAATTCTCTTTATTATA
CCAATACGTGGTCTCCAATTCTATCCTATTACTCAAATTACATTTTGAGTAATAGTAGGA
ATTGTTCTTTTATTAACATGAATTGGGGCGCGTCCGGTAGAAGAACCTTATATTATTACC
GGTCAAATTCTAACTGTTTTATACTTCATATTTATTGGAACATTATACCTCTTATTTGGA
GCATGAGCCGGTATAGTAGGTACAGCTTTAAGAGTCCTAATTCGTGTAGAATTAGGACAA
CCTGACCAAATTTATAATGTAATCGTAACAGCTCACGCTTTTGTTATGATTTTTTTTATA
GTAATACCTGTTATAATTGGGGGATTTGGAAATTGACTTGTTCCCCTTATATTAGGAGCT
CCTGATATGGCTTTCCCTCGTTTAAATAATATAAGATTCTGATTATTACCTCCATCTTTA
ATACTACTTCTATCTAGAGTAGAAAGAGGTGCGGGAACTGGATGAACAGTTTATCCTCCT
CTCGCCGGAATTGCTCACGCTGGAGCTTCCGTAGATTTAGCCATTTTTTCTTTACATTTG
GCGGGAGTTTCATCAATTCTTGGTGCTATTAATTTTATTACAACTACTATTAATATGAAG
TCCCCTGGTATAAAGATGGATCAAATACCTTTATTTGTATGAGCAGTAGCTATTACTGCT
GTTTTATTATTATTATCTCTTCCAGTTCTAGCAGGAGCTATTACTATATTATTAACAGAT
CGAAACATTAATACATCATTTTTTGATCCTGCAGGGGGAGGAGATCCAATTCTTTATCAA
CATTTATTTTGATTTTTTGGTCATCCTGAAGTTTATATTTTAATTCTACCTGGATTTGGA
ATAATTTCTCATATTATTGCCCAAGAAAGTGGAAAAAAGGAAACATTTGGATTTTTAGGA
ATAATTTATGCTATAGTAGCAATTGGAATTTTAGGTTTTGTTGTATGAGCTCATCATATA
TTCACTGTAGGAATAGATGTAGATACTCGTGCTTATTTCACTTCAGCAACTATAGTTATT
GCTGTTCCCACTGGAATTAAAATTTTTAGTTGATTAGCCACTCTTCATGGTACCCAATAT
AGTCCTTCATTATTATGGGCATTAGGATTCGTTTTTCTTTTCACTATTGGAGGTCTTACC
GGAGTAGTTTTAGCTAATTCATCAATTGATATTGCTATACATGATACTTATTATGTAGTA
GCTCACTTCCATTATGTTCTATCTATAGGAGCAGTATTTGCAATTATAGGTGGATTAGTC
CATTGATTCCCTCTATTCTCAGGAGTTACATTAAATAATCACTTATTAAAGATTCAATTT
TTAGTTATATTTATTGGAGTAAACTTAACATTTTTTCCCCAACATTTCTTAGGTTTAAGA
GGTATACCACGACGATATTCGGATTACCCAGATGCTTATACTGCCTGAAATATTTTATCT
ACTCTAGGTAGTACTATTTCTGTTATTGGAGTATTAATTTTAATTTATATTATTTGAGAA
GCATTAACATCTCAACGTCAAATTTTATCTCCTCCTATAGAACATAGTTATAGAGAATTA
CCTTTTCAAGATGCAGCTTCACCTATAATAGAACAAATAAATTATTTTCATGATCATACT
ATAATAGTATTAGTAATTATTACTATAGTAGTAGCATATATTATGGCCTCTCTATTTTGA
AACAAAAATGTAAATCGAAATTTATTAGATGGTCAAAAAATTGAAACTGCCTGAACAGTT
CTACCAGTTTTTGTATTAATTATTATTGCTTTACCCTCTTTACGATTATTATATTTATTA
GATGAAGTTAGAGAACCTTCTGTTACTTTGAAAACTGTTGGACATCAATGATATTGAAGT
TATGAATATTCTGATTTTAATCACCGACTATTAGAAGTAGATAATCGAACAGTATTACCA
TTACAAACTCAAATTCGTGTATTAATTACTGCTGCAGATGTTTTACATTCATGAGCTGTT
CCATCATTAGGTGTAAAGGTAGATGCAACTCCAGGACGATTAAATCAAACTAGATTTTTT
ATTAATCGTCCTGGTCTACTTTTTGGTCAGTGTTCAGAAATTTGTGGACACCCTTATCAT
TTAGTAGATCAAAGTCCATGACCATTAACAGGAGCTATTGGAGCTATAATATTAACTACA
GGAATAATTAAATGATTCCATTTAACTATATATCAATGATGACGAGATGTAACTCGTGAA
GGAACATATCAATTACATACTTATCCTGTTGTTATTGGTCTTCGCTGGGGAATAATTCTA
TTTATTGCATCTGAAGTATTATTTTTCTTTTCATTCTTCTGAGCTTATTTTCATAGAAGT
CTTTCCCCAACAGTTGAACTTGGAAGAATATGACCTCCTAAGGGTATTTTACCATTTGAC
CCTATATCAATTCCTATATTAAATACCTCAATCCTTTTAGCCTCAGGAGTTACTGTTACT
TGAGCTCATCATAGATTAATAGAAGGAAATCACTCTCAAGGTGTACAAGCCTTATTTTTT
ACTGTATTATTAGGTTTCTATTTCACATTACTTCAAGGGTATGAATATATTGAAGCCCCA
TTTACTATTGCTGATTCAGTTTATGGATCTACATTCTTTGTAGCTACCGGATTCCATGGA
ATTCATGTAATTATTGGAACATTATTTCTATCTGTATGTTTAATACGACATTATTTAAAA
CACTTTTCTTCAACACATCATTTTGGTTTTGAGGCTGCGGCATGATATTGACATTTTGTT
GATGTCGTTTGATTATTCTTATATATTTCAATTTATTGATGAGGTTTATTTATTTGTGTT
CTTGTGGGTGTTGCTTTTTTGACATTATTGGAGCGGAAGGTTTTAGGTTATATCCAAATT
CGTAAAGGTCCCAATAAAGTTGGATATTGTGGAGTAATTCAGCCTTTTTCAGATGCTATT
AAATTATTTACAAAAGAACAAAGAATTCCTGTTACATCTTATTATTTTTCTCCAATTTTT
AGTTGAATAGTTATACCAATTTATTGGGGTTTATATAGTTTTAATTTAGGTTTTTTTTTA
TGTTGTACAAGAATAGGAGTTTATACTGTAATAATTGCAGGGTGGGCATCTAATTCAGTT
TATGCATTATTAGGGGGCCTACGAGCAGTAGCTCAAACTATTTCCTATGAAGTAAGACTT
GCTTTAATTTTAATATCTTTTATTTTTTTAGCTGGAGGATATAATATTTGATTTGCTTCC
TGTTTAGCAGAAACTAATCGCACACCTTTTGATTTTGCTGAAGGGGAATCAGAATTGGTT
TCAGGATTTAATATTGAATATAGAAGAGGAGGGTTTGCTTTAATTTTTATAGCTGAATAT
GCAAGAATTTTATTCATAAGAATATTATTTGTAGTGTTATTTTTAGGAGCATTTGTTTCA
TTTTTATTTATTTGAATTCGTGGAACTCTTCCTCGTTATCGATATTTGGCTTGAAAGAGA
TTTTTACCAATTTCTTTAGCTCCTTTCATTTTATTATCCATAAGATTAATATTTAATTTC
ATTATTATTTTTAGTGTAATTGTTGGTGCTGTTGGTGGTCTTAATCAAAGATCTATTCGT
AAATTAATAGCTTATTCATCTATTAGTCATTTAGGATGAATACCTCCATTTCTAGGATTT
TTACCAAAATGAATTATTTTAAGAATCATAGTTTTTATTATTACATTTGTAATTATAACA
ATTTCCTCCAAGAAAACTATTATTCGAGAAAAAAGATCACCATTTGAATGTGGGTTTGAT
CCAATACCTTTCTCTTTACGATTTTTCTTAATTGCCGTAATTTTCCTAATTTTTGATGTG
GAAATTGCATTATTATTACCTGATGTATTAAGATATGGTTTAATTTTATTAAGATTTTGG
ATTTGTAGATTAATAAATATTTTATTGTTATTGTTATTAGTTTTAACTTTTATAAGTACT
AGTTTATTTATATTTTATTTATTTTTTGAGAGATCTTTAATTCCAACATTCTTTTTAATT
TTGGGATGAGGATATCAACCAGAGCGTATACAAGCGGGAATTTATTTATTATTTTATACT
ATTTTTGCTTCTTTACCTTTATTGGTTGCTTTTTTAGTTAAAATACCAATATTTATTTTT
CATTTATGATTACCAAAGGCTCATGTGGAGGCCCCTGTAGCTGGTTCAATAATTTTGGCT
GGTGTTCTACTTAAGCTTGGTGGATATGGATTGTTACGAAATTATTTTTGAATTGGAATT
AGATTATTAGGAGGAGTAGTGGTGAGTTTAATTTGTTTACGACAGGTTGATTTAAAATCT
TTAATTGCTTATTCTTCTGTAGCTCATATAGGAATTGTTTTATCAGGTTTAATAACAATG
AGATATTGAGGATTAAGAGGTTCTTATACGTTGATAATTGCTCATGGGTTATGTTCATCA
GGTATATTTTGTTTAGCTAATATTTCTTATGAACGTTTAGGTAGACGAAGATTATATATT
AATAAGGGTTTAATAAATTTTATGCCTAGAATGGCTTTATGGTGATTTTTATTAAGATCT
GCTAATATGGCGGCGCCGCCAACATTAAATTTATTAGGTGAAATTAGATTAATTAATAGA
ATTATCTCTATATTAGGATTAAGTTTTCTGTCATTTTTTAGTGCTGCCTATACTCTTTAC
TTATATAGTTATAGACAACATGGATGTAAAATAGGTTATTCTCGTGAATATTTATTATTA
TTTTTACATTGGCATTTACTTTCAACTTTATTAAGTTTAGAATTTATTGTTTTATTTTTG
ACTTTTAGAGTTTGTGAAGGGGCTTTAGGTTTATCAATTTTAGTTTCTATAATTCGTACT
CATGGTAATGATTTATTTGATTGAATATCTCTAATATTTATGGGTTTTGTTTTATTTATT
TCTTCAATAGTTATTTTTTACAGTAATAATTATATACGTTTTATTTTATTAGTGCTTTTG
TTTGTACTATCAATGATGTTATTAATTATTAGTCCAAATTTAATTTCTATTCTTTTAGGA
TGGGATGGGTTAGGTTTAATTTCTTATCTTTTGGTTATTTATTACCAAAATTTTAAATCA
TATAGAGCAGGAATATTAACTGTTTTATCAAATCGGTTGGGTGATGTAGCTTTCCTTCTT
TCTATTTTAATAATTTTTGCTGCAATAACAAAGAGAGCCCAAATTCCATTTTCTTCTTGG
TTGCCAGCAGCTATAGCTGCCCCAACACCTGTTTCAGCTTTAGTTCATTCTTCTACATTG
GTTACTGCTGGTGTTTATTTAATAATTCGATTGCTATTAATTGGTATAACAATATTTATA
TCAGGATTAGGTGCTAATTTCGAATTTGATTTGAAGAAAATTATTGCTCTTTCTACTTTA
AGACAGTTAGGTTTAATAATAAGAATTTTGTCAATAGGGTTTACTAATTTAGCCTTTTTT
CATTTGTTAACTCATGCTTTATTTAAGGCTCTTCTTTTTATATGTGCTGGTGTAATTATT
CATGATTGTCAGGATATTCGTTATATATTATGTGGAATACCATTTTTGGCTGGATTTTAC
TCGAAGGATTTAATTTTAGAATTATGTTTAGTTTCTAATTTAATTAGTTTTATGTTTTAT
TTTGTTTCTACGGGATTAACTGCTTGTTATACAGCTCGTTTAATTTATTATTTATTTATA
GCAGTTGTAGGGGGGAGAATATTAAGTATAAATATAGGAATTTTATTATTATTACAATGA
TTTTCTTATATTCTATTTCTTGTAGGAATATTAGTTCTATTTATTTATATA

#EupolyphagaSinensis
GGAATAATATTAATTCCAATAAGATTTTGATTAATCCCCACTCGATGAAATACAATAATA
TACACATTACATAAAGAATTCAAATTTATTTCATTATTTTCAATTATCATATTCAATAAT
TTCATAGGATTATTTCCATATGTGTTTACAAGAACTAGTCACTTATTAATAACATTAAGT
TTAGCTTTACCTTTATGACTAAGATTCATAATCTTTGGTTGGATTAATAACACCCAACAT
ATATTCACTCATCTAGTACCTCAAGGTACCCCTTTAATACCTTTTATAGTTTGCATTGAA
ACCATTAGAAATATAATTCGACCTGGGACTTTGGCTGTACGATTAGCAGCAAATATAATT
GCTGGACATTTATTAATAACATTACTAGTAGCTATTATTCAATCATATGTATTTGCAGTA
TTAAGCACATTATATTCTTGTCTAGTAATACAAATTCTAACAGGAATATTTTTAGCTATA
CATTATAGCCCCAATATTGAACAAGCATTCTCTAGAGTAAATTATGGATGATTACTACGA
ATCTTACATGCCAATGGTGCATCTGTATTTTTCCTTTGCATATATTTACATATTGGTCGT
GGATTGTACTATACTTCATTCACCTGATTTGTAGGTGTACTAATTTTATTCATCACTATA
GCTACAGCTTTTGTAGGATATGTTCTACCTTGAGGACAAATATCTTTTTGAGGAGCCACT
GTAATTACTAATCTTTTATCTGCAGTGCCATATTTAGGTACTGACCTAGTACAATGAGTA
TGAGGGGGTTTTGCTGTAGACAACGCCACATTAAATCGATTCTTTACCTTGCATTTTCTA
TTACCATTTATTATTACAGCACTAGTATTAATTCATTTATTATTTCTTCATCAAACAGGA
TCAAATAATCCTATAGGATTAAATAGAAACATTGACAAGATTCCCTTCCATCCATACTTC
ACAACAAAAGATATTGTTGGATTCGTTATTATATTTATAATATTATCTATTTTATCACTC
AAGGAACCTTATATTCTTGGAGATCCTGACAACTTCACACCGGCTAATCCTTTAGTTACC
CCTATCCATATTCAACCTGAATGATATTTTCTATTTGCATATGCAATTTTACGATCAATT
CCTAACAAATTAGGAGGAGTAATTGCCCTGGTCATATCAATTGCCATTCTATTTATTATA
CCATTTCGAAGAATCCAATTTTATCCTATTAATCAAGTATACTTTTGAACAATAACAAAC
ACTGTAATTTTACTAACATGAATTGGAGCACGACCAGTAGAAGAGCCTTACATCATTACA
GGACAATTATTAACTACAGTTTACTTTAGATATATTGGAACTCTTTATTTCATTTTTGGC
GCATGAGCTGGGATAGTAGGTACTTCCTTAAGTATACTAATCCGAGCAGAATTAGGCCAG
CCTGATCAAATTTATAATGTTATTGTGACAGCTCATGCTTTCGTTATAATCTTTTTTATA
GTAATACCAATTCTTATTGGAGGATTTGGTAATTGATTAGTTCCTCTAATGCTTGGAGCA
CCTGATATAGCTTTTCCTCGTATAAACAATATAAGTTTTTGATTATTACCACCATCCCTA
TCTTTCTTGCTCGCAAGCGTTGAAAGAGGCGTTGGCACAGGTTGGACTGTTTACCCACCT
TTAGCAAGCATTGCTCATGCAGGAGCATCTGTCGATTTAGCAATTTTTTCCTTACATCTT
GCGGGGGTTAGATCAATTTTAGGTGCAGTAAATTTTATTTCAACAACTATTAATATAAAA
CCTATCAACATAAAACCTGAACAAATTCCATTATTTGTTTGAGCAGTAGTTATTACGGCA
TTACTATTACTTTTGTCTTTACCCGTACTTGCTGGAGCTATTACTATACTCTTGACAGAT
CGAAATTTAAACACCTCATTCTTTGACCCTGCAGGAGGTGGGGACCCTATCCTCTATCAG
CATCTATTCTGATTTTTTGGGCATCCTGAAGTATACATTTTAATTTTACCAGGATTTGGT
ATAATTTCTCATATTATTTGTCATGAAAGAGGGAAAAAAGAAGCCTTTGGAAATTTAGGA
ATAATTTTCGCTATACTAGCAATTGGTTTATTAGGGTTTGTAGTATGAGCTCATCATATA
TTTACAGTAGGGATAGATGTAGATACTCGAGCATACTTTACCTCAGCAACAATAATTATT
GCTGTACCCACAGGAATTAAAATTTTTAGATGATTAGCAACCGTATATGGGTCACAATAC
AGTGCATCTTGTTTATGATCATTAGGATTTGTATTTCTATTTACTATAGGTGGCTTAACA
GGTGTAATTCTTGCCAATTCATCAATTGACATCATTTTACACGATACTTATTATGTAGTG
GCCCATTTTCATTATGTACTATCGATAGGGGCTGTGTTTGCTATTATAGCAGGATTTGTT
CAATGATACCCTTTATTTTCAGGATTAACTATAAACCCAAAATGATTAAAAATTCAATTT
ATAGTTATATTCTTAGGAGTAAACATAACATTTTTTCCTCAACACTTTCTTGGTCTTGCT
GGAATACCACGACGGTACTCAGATTATCCTGACGCTTATACCTCATGAAACGTCATATCA
TCAATTGGATCAATAATTTCATTCGTAAGTATTTTAATATTTATCTTTATTTTATGAGAA
AGAATAAGAACAAATCGACAAGCCTTATTTCCACCTGCAGAACATAGATATTCAGAATTA
CCTTTACAAGATAGATCATCCCCAATCATAGAACAACTAATCTATTTCCATGATCACGCC
TTAATAATTATATTAATAATTCTAAGCATAGTATCATACATAATGTTAACCTTATTCTAC
AATAAATATATTAATCGATTCATACTTGAAGGTCAATTAATTGAGATTGCATGAACAATT
TTACCTGCAATTATCTTAATCTTTATCGCGATTCCATCTTTACGACTTTTATATTTAATA
GACGAAATCAACAATCCCACTCTGACTTTAAAAACTATTGGACACCAATGATACTGAAGT
TATGAGTATTCGGATTTCACTGATCGTTTATTAGAAACTGATAATCGAACAATATTACCT
TTTAACACATTTATTCGAATTATTGTAACCGCTGCAGATGTATTACACTCCTGAACAGTG
CCGAGATTGGGAGTGAAAGCTGATGCAACCCCTGGACGATTAAATCAGACTAGATTCTTT
ATTAATCGTCCAGGTTTATTTTTCGGTCAATGCTCTGAAATTTGTGGGCACCCCTTCCAT
TTAGTAGACAAAAGACCCTGACCAATTACAGGAGCATTGGGCGCTTTAACTATATTAATA
GGAATAATTAAATGATTCCACTTAACAATAATCCAATGATGACGAGACATCACCCGAGAA
GGAACTTATCAATTGCACACAAAAATAGTAATAAAGGGTTTACGGTGAGGAATGATCTTA
TTCATTATTTCAGAGATCTTATTTTTCATTTCATTCTTTTGAGCATTCTTCCACAGAAGA
TTATCCCCAACCATTGATATTGGGTCTACATGACCTCCAACAGGAATTAACCCATTTAAC
CCATTACAAATTCCATTATTAAACACTGCAATCCTTCTTGCTTCAGGAGTAACAGTAACA
TGAGCCCATCATGGGTTATTAGAAAATAATCATAAACAAACATTTCAAGGACTTCTTATC
ACAATTATTCTAGGATTATACTTTACTCTTCTTCAAGCCTATGAATACGTTGAAGCATCT
TTTACAATTGCAGATTCCATTTATGGATCGACCTTTTTTGTAGCTACAGGCTTTCACGGA
CTACACGTTATTATCGGAACAACTTTTTTGCTTATATGTTTTCTACGACATTTAGTTATA
CATTTTTCATCTAATCATCATTTTGGATTTGAGGCTGCAGCTTGATACTGACACTTTGTT
GACGTTGTATGATTATTTTTATATACGTCAATTTATTGATGAGGTTTGTTGATTTTTGTC
ATGGTTGGTGTGGCTTTTCTAACTTTACTTGAACGAAAAGTTTTAGGCTATATTCATATT
CGTAAAGGTCCTAATAAGGTTGGTTTTATAGGTGTTTTACAACCTTTTAGTGATGCTGTG
AGGCTATTTATTAGGGAGCAGAATTTCCCGTTGGTTTCTTATTATTTTGCTCCTATTTTT
AGTTGATTATTAATTCCTTATTTGACTGGGTTTTTAACTTTTAATTTTGGTTTTTTTTTG
TGTTGTACAAGAATAGGTGTATACACTGTTATGATTGCTGGTTGGGCTTCTAATTCTAAT
TACGCTTTATTGGGAGGTCTTCGGGCTGTGGCACAAACTATTTCTTATGAGGTAAGTTTA
GCTTTGATTTTATTATCTTTTATCTTTTTGGTTAGTAGATATGATATTTGATTTATTTCT
TGTTTAGCGGAGACTAATCGTACTCCTTTTGATTTTGCTGAGGGGGAGTCTGAATTGGTG
TCAGGATTTAATGTTGAGTATAGAGCAGGAGGTTTTGCTCTAATTTTTTTGGCTGAATAT
GCTAGAATTTTATTTATGAGATTATTATTTTGTATTTTATTTATTGGTGGTTTTATTTCT
TTTGTGTTTGTTTGGGTTCGAGGCCCTATGCCTCGTTATCGTTATTTGGCTTGGAGGAGA
TATTTGCCAGTTTCTTTACCTCCCAGAGTGATAGAAGGATTAAATTGAATAAATTGTTTC
ATTTTAATAACGAAGATTGCACCTGGTGCAATAGGTGGATTCAATCAAATTTCAACCCGA
AAAATTTTAACCTATTCATCGATTAACCATCTAGGATGGATACCACCATTCTTAGGATTT
TTTCCTAAATGAATTATAATAACATTATTTATTATTACACTATCCACAGCTATTATAGTA
ATTGCCTCAAAAAAAACGATTGAACGAGAAAAAAGATCTCCTTTTGAATGCGGATTTGAC
CCTTTACCTTTCTCATTACGATTTTTTCTTATTGCAGTAATCTTCTTAATTTTTGATGTA
GAAATTGCCCTACTCCTGCCAGATTCTATTTCTTTTGGTTTAATTCTTTTAAGATATTGG
GTGTGTGTTTTATTAATTATTTTTTTAATATTAATATTGTTTTGTACTTTCAGATCAATT
AATTTGCTTTCATTTTATTTATTTTTTGAGGGTGGATTAATTCCCACTCTTTTTTTGATC
TTGGGTTGAGGGTATCAACCTGAGCGTCTCCAAGCTGGTATTTATTTATTGTTTTACACT
TTGTTGGCTTCATTGCCGTTTATTTTTGCCTTTTTAGTAAGGATGCCTATATTTATAGTA
CATTTATGATTACCTAAAGCTCATGTTGAAGCTCCCATTAGCGGTTCAATAATTTTAGCT
GGTGTATTGTTGAAGTTAGGGGGCTATGGATTAATGCGAAATTATATTTGAATTTCTATT
AGATTAATGGGTGGTATTTTGGTTAGTTTTATTTGTATACGTCAAACTGATTTAAAGGCT
TTAATTGCATATTCTTCTGTTGCTCATATGGGTATAGTAATTGGTGGCTTAATAAATATG
ACTTATTGGGGGTTTTCAGGGGCTTATATTTTAATAATTGCTCATGGGTTATGTTCTTCT
GGGTTATTTTGTTTGGCGAATATTTCTTATGAACGATTAGGAAGTCGAAGAATTTTAATT
AATAAGGGGTTAATGAACTTTATGCCTAGAATGACTTTATGATGATTTTTATTGAGATCT
TGTAATATAGCGGCTCCTCCCTCTCTCAATTTACTTGGTGAAGTTGAATTGTTAAATAGA
TTAGTAGGTATACTAACTTTAATATTTTTGTCTTTTTTTAGTGCTGTTTATACTTTATAT
ATATATTCTTATAGACAACATGGATGTTCTTTAGGATATGTACGTGAATATTTGTTATTG
TTATTACATTGACATTTATTAATCACTTTATTAAGACTAGAATTTTTAGTATTGTTTTTA
ACGTTTTCTGTATGTGAAGGTGCTTTAGGGTTATCTATTTTAGTTTCGATAATTCGTGGG
TATGGAAATGATTTATTTGATTGAATATCTATAATTTTTATAGGCTTTGTTTTATTTATT
TCGTCTTTAGTTATTTTGTATAGAAATTATCATATACGCTTTATTTTTTTGGTTTTAATA
TTTGTTATGTCAATAATGTTTATAATTATTAGACCAAATGTAATTAGTATTTTATTGGGA
TGAGATGGTTTAGGGTTAGCTTCTTATTGTTTAGTTATTTATTATCAAAATGTAAAGTCT
TATAATGCCGGGATATTAACAGCTTTATCTAATCGAATTGGAGATGTTTCGTTATTGATG
GTTATTTTAATTGTTCTTTCAGCTGTTACTAAAAGAGCTCAGATTCCTTTTTCTGCTTGG
CTACCTGCCGCGATGGCAGCTCCTACTCCAGTTTCTGCATTGGTTCATTCTTCAACATTA
GTCACTGCTGGTGTTTACTTACTTATTCGTTTTTTGTTATTAGGCCTTACAATGTTTATG
GCAGGATTAGGGGCTAATTTTGAATATGATTTAAAGAAGATTATTGCTCTTTCTACTTTA
AGACAATTAGGATTAATAATAAGAATTTTATCAGTGGGATTAGCTGATTTAGCTTACTTT
CATTTGTTAACCCATGCCTTGTTTAAGGCATTATTGTTTATATGTGCGGGTGTGGTTATT
CATGATTGTCAAGATATTCGATTTATGTTATGCGGAATACCTTTTTTGGCGGGATTTTAT
TCAAGGGACTTGATTTTGGAATTAGTATTTTTGAGAAATATTTTCAGTATTTTTTTATTT
TTTTTTTCTACTGGCTTAACTGTTTGTTATTCTTTTCGTTTATTTTACTATTTATTTATG
GCTGTAGTAGGTGGAAGTCTATTGAGTTTAGCTATAGGATTAATCCTACTAATACAATGA
TTTTCCTACGTACTATTCCTGATTGGGATATTAGTGTTATTCATCTACGTA

#FLBlattellaGermanicaATP6
GGATTATTATTAATTCCAACCAGATTCTGATTAATTCCATCCCGCTGAAATAAGATATTA
TTAAATCTTCATAAGGAGTTTAAATTTATTTCACTATTTTCAATTATCATATTCAATAAT
TTTCTTGGTTTATTCCCTTACATTTTTACAAGAACTAGTCATATAGCTATAACTCTTTCC
TTAGCTTTACCCTTATGATTGAGTTTTATAATTTTTGGTTGAATTAATAATACACAACAC
ATATTTGCCCACTTAGTTCCACAAGGAACACCTTTAATACCTTTTATAGTATGTATTGAA
ACAATTAGAAATATTATTCGACCGGGAACACTTGCAGTTCGATTAGCAGCAAATATAATT
GCAGGCCATCTTCTTTTAACCTTATTAGTAGCAATTATTCAATCATATGTATTTGCTGTT
TTAAGTACATTATATTCTTGTTTAGTAATTCAAATTGCTACTGGAATTTTTCTAGCTATA
CATTATTGTCCTAATATTGAATTAGCTTTTAATAGAGTAAATTATGGCTGATTACTTCGC
ACCTTACATGCTAATGGTGCATCTATATTTTTTATTTGTATTTATATACATATTGGTCGA
GGAATATACTATGGATCTTATACCTGATCAGTAGGAGTATTAATTTTATTTTTAACAATA
GCTACAGCTTTTATAGGTTATGTTTTACCTTGAGGTCAAATATCATTTTGGGGAGCCACA
GTTATTACTAACTTACTATCTGCTATTCCTTATATAGGAATTGATTTAGTGCAATGAGTA
TGAGGAGGATTTGCTGTTGATAACGCTACATTAAATCGATTTTTTACTTTTCATTTCCTT
TTACCATTTATTATTGCAGCAATAGTTTTAATTCATTTATTATTTCTTCATCAAACAGGG
TCAAATAATCCTTTAGGATTAAATAGAAATATTGATAAAATTCCATTTCATCCTTATTTT
TCAATTAAAGATACATTTGGTTTTATTGTATTAATTATATTATTAACAATTTTAACACTT
AAGGAACCTTACATTTTAGGAGATCCAGATAATTTTACCCCTGCAAATCCTCTTGTTACA
CCAGTCCATATTCAACCTGAATGATATTTCCTATTCGCTTACGCAATTCTACGATCAATT
CCTAATAAATTAGGAGGAGTAATCGCTTTAGTAATATCAATTGCAATCTTATTTATTTTA
CCTTTCCGGGGAATACAATTTTATCCTATCAACCAAGTTCTATTTTGAATTATAGTTAGT
ATTGTAATTTTATTAACATGAATTGGAGCTCGACCTGTTGAAGAACCATATATTATTACA
GGTCAACTTTTAACTGTTTTATATTTCCTATATATTGGAACTCTTTATTTTATCTTCGGA
GCTTGATCTGGAATAGTGGGGACATCTTTAAGAATATTAATCCGAGCAGAGCTAAATCAA
CCTGATCAAATCTATAATGTTATTGTAACGGCTCACGCTTTTGTTATAATTTTCTTTATA
GTTATGCCAATTTTAATTGGAGGATTTGGAAATTGATTAGTACCTTTAATATTAGGTGCT
CCTGATATAGCATTTCCTCGTATAAATAATATAAGTTTTTGACTTTTACCTCCATCTCTA
TCTCTTCTATTAGCTAGTGTTGAAAGAGGAGCTGGGACTGGTTGAACCGTATACCCTCCC
TTAGCTAGAATTGCTCATGCTGGAGCTTCAGTAGATTTAGCTATTTTCTCATTACATCTT
GCAGGTGTCTCATCAATTTTAGGTGCCGTAAATTTTATTTCAACAATTATTAACATGAAA
CCAATTAATATAAGACCTGAACGAATTCCTTTATTTGTTTGGTCAGTAGGTATTACTGCA
TTATTATTATTATTATCCTTACCAGTTCTTGCAGGTGCAATTACAATATTATTAACAGAC
CGAAATTTAAATACTTCATTTTTTGACCCTGCAGGGGGAGGTGATCCTATTTTATATCAA
CATTTATTTTGATTCTTTGGACATCCAGAAGTTTATATTTTAATTTTACCAGGGTTTGGT
ATGATTTCTCATATCATTTGCCATGAAAGAGGTAAAAAGGAAGCTTTTGGAAATTTAGGA
ATAATTTTTGCTATATTAGCAATTGGTTTATTAGGATTTGTTGTTTGAGCTCATCATATA
TTTACTGTAGGAATAGATGTGGATACCCGAGCCTATTTTACTTCAGCTACTATAATTATT
GCTGTACCCACTGGTATTAAAATTTTCAGTTGACTAGCTACTATATATGGATCTCAATAC
AGAGCACCTTGTTTATGAGCTCTAGGATTTGTCTTCTTATTTACAGTAGGAGGATTAACT
GGAGTAGTTCTTGCTAATTCATCAATTGATATTGTTCTTCATGATACATATTATGTAGTC
GCCCATTTCCACTATGTACTATCTATAGGAGCAGTATTTGCAATCATAGCAGGGTTTATT
CAATGATATCCATTATTTACTGGTTTATCTTTAAATCCAAAGTGATTAAAAATTCAATTT
TCAATTATATTTTTAGGAGTAAATTTAACATTTTTTCCTCAACATTTTCTTGGTTTAGCC
GGAATGCCACGACGATATTCTGATTATCCTGACGCTTATGCAGCTTGAAATGTTATTTCA
TCAATTGGATCAATAATTTCATTTGTAGCTGTATTAATATTTATTTTTATCATATGAGAA
AGAATAACTACTAACCGACAAGTATTATTTCCACCAGCTGAACATAGTTATGCTGAATTA
CCATTACAAGATAGAGCTTCCCCAATTATAGAACAACTAATTTATTTTCATGATCACGCT
TTAATAATTATTTTAATAATCTTAACAGTCGTAACTTATATAATAATTTTATTAATTACA
AATAAACTTATTAATCGATTTATATTAGAAGGACAAATAATTGAAGTTGCATGAACAATT
GCCCCTGCTATTATTTTAATTTTCATCGCCCTACCATCATTGCGATTACTTTATTTAATA
GATGAAATTAATAATCCTGCAGTTACATTAAAAACAATTGGTCATCAATGATATTGAAGT
TATGAATACTCTGATTTTTTAAAACGCTTATTAGACGTGGATAATCGAGCTGCATTACCA
ATAAATACATTTATTCGAATTATTATTACTGCAGCAGATGTACTACATTCATGAACAGTT
CCCAGTTTGGGAGTTAAAGCAGACGCTACTCCAGGTCGTCTTAACCAAACCAGATTTTTA
ATTAATCGACCTGGTTTATTTTATGGTCAGTGTTCAGAAATCTGTGGACACCCATTCCAT
TTAGTAGATCAAAGACCTTGGCCCTTAACAGGTGCTATTGGCGCTATAATTATAATAACA
GGATTAATTAAATGATTTCATTTAACTATAATTCAATGATGACGAGATATTATTCGAGAA
GGGACTTATCAATTACACACTAAATTTGTAACAAAAGGATTACGATGAGGAATAATTTTA
TTTATTATTTCTGAAGTATTTTTCTTTATTTCATTCTTTTGAGCTTTTTTTCATAGAAGA
TTATCCCCAACAATTGAATTAGGATCACTTTGACCTCCTATTGGAATTTTACCTTTTAAC
CCATTACAAATTCCATTATTAAATACTGCAATTCTTTTAGCTTCAGGTGTAACAGTAACA
TGAGCTCATCACGGATTATTAGAAGATAATTATAAACAAGGTCTTCAAGGGTTATTTTTC
ACCGTAGTATTAGGGATTTATTTTACAGTCTTACAAGCCTATGAATACGTAGAAGCACCT
TTTACTATTGCCGATTCAGTTTATGGATCATCTTTTTTTATAGCAACTGGATTTCACGGA
TTACACGTAATTATTGGAACTACATTTTTATTAACATGTTTATTACGGCATTTATTTCTT
CACTTTTCATCAGGACATCATTTTGGATTTGAAGCAGCTGCTTGATATTGACATTTTGTT
GATGTTGTATGATTATTTTTATATGTATCAATTTATTGATGAGGTTTATTAATTTGTGTA
ATAGTGGGGGTTGCTTTTTTAACATTGTTGGAACGAAAGGTGTTAGGTTATATTCATATT
CGTAAAGGACCAAATAAAGTAGGTTTTATTGGTATTTTACAGCCTTTTAGTGATGCAATT
AAATTATTTACTAAAGAACAAACTTTTCCTTTAATATCATATTACTTTGCTCCTGTTTTT
AGATGAATAATTATACCTTATTTTTCTGGTTTATATTCTTTTGAATTAGGTTTTTTTTTA
TCTTGTACAAGATTAGGTGTTTATACTGTAATAATTGCAGGTTGATCATCAAATTCTAAT
TATTCATTATTAGGGGGTTTGCGAGCTGTAGCTCAAACAATTTCTTATGAAGTAAGATTA
GCTTTAATTTTACTTTCGTTTGTATTTTTAGTGGGGAGTTATAATGTTTGATTTACATCA
TGTTTAGCAGAAACTAATCGAACACCCTTTGATTTTGCTGAAGGTGAATCTGAGTTAGTA
TCAGGTTTTAATGTAGAATATAGAAGAGGTGGTTTTGCATTAATTTTTTTGGCTGAATAT
GCTAGAATTTTATTTATAAGTATATTATTTTGTATTCTTTTTTTGGGTGGTTTTATATCA
TTTTTATTTATTTGAGTTCGGGGTACTTTACCTCGATTTCGGTATTTGGCTTGAAAGAGT
TTTTTACCTATATCTTTACCACCGAGTGTAATAGAAGGTTTAACTTGAAGAAACTGTTTT
ATTTTAATAACAAAGATTGCGCCAGGGTCTATTGGTGGTTATAATCAAATTTCAATTCGT
AAAATTTTAACTTATTCATCAATTAACCATATAGGATGAATACCACCTTTTCTAGGATTT
TTACCTAAATGATTAATAATAACAATTTTAATTATAATATTATCAATAATTATTATATTA
TTAGCTTCTAAAAAAATTATTGAACGAGAAAAATCTTCTCCATTTGAATGCGGATTTGAC
CCATTACCTTTCTCCCTACGATTTTTCTTAATTGCTGTAATCTTTTTAATTTTTGATGTT
GAAATTGCACTTTTACTACCAGATTATATTTCTTATGGATTAATTTTATTAAGATTTTGA
ATTTGTGTCTTAATAATTTTATTTTTATTAATTATGTTATTTTGTACTTTTGGTAGTATA
AATTTATTTTCTTTTTATTTATTTTTTGAAAGTAGATTAATTCCTACTTTGTTTTTAATT
TTAGGCTGAGGATATCAACCTGAACGATTACAAGCAGGAGTTTATTTATTATTCTATACA
TTATTAGCTTCTTTACCTATATTAATTGCTTTTTTAGTAAAAATACCTATATTTATAGTT
CATTTGTGATTACCTAAGGCCCATGTTGAAGCTCCTGTTTCTGGTTCAATAATTCTGGCT
GGTGTTTTATTAAAATTAGGAGGTTATGGTTTATTACGTAATTATATATGAATTTCTATT
AGATTGGTTGGAGGAGTATTAGTTAGATTAATTTGTATACGGCAAACTGATTTAAAGGCT
TTAATTGCTTATTCATCTGTTGCTCATATGGGTATTGTAATCGGAGGAATAATAACTTTA
TTTTATTGGGGATTCTGTGGTTCATATACTTTAATAATTGCTCATGGATTATGTTCTTCG
GGTTTATTTTGTTTAGCAAATATTAGATATGAGCGATTAGGAAGTCGAAGATTATTAATT
AATAAAGGTTTAATAAATTTTATACCTAGTTTAGCAATATGATGATTTTTATTAAGTTCG
TGTAATATAGCAGCACCCCCTTCTTTAAATTTATTAGGTGAAATTAGCCTTTTAAATAGA
TTAGTAAGTATAGTAATATTAATTTTATTATCTTTTTTTAGTGCAGCCTACACTTTATAT
TTATTTTCTTATAGTCAGCATGGTTGCTCATTGGGTTATACACGGGAATTTTTATTGTTA
TTTTTGCATTGACATTTATTGGTTACTTTATTAAGTTTAGAATTTATTGTTTTATTTCTT
ACATTTTCTGTATGTGAAGGGGCTTTAGGATTATCAATTTTAGTTTCAATAATTCGTAGA
TATGGAAATGATTTATTTGATTGAATATCTTTATTATTTATAGGTTTTGTTTTTTTTATT
TCTTCATTGGTTATTTTTTATAGAGAAGATTATATACGTTTTATTTATTTAGTTTTATTG
TTTGTTATATCAATAATATTTTTAATTATTAGACCTAATATAATTAGAATTTTATTAGGT
TGAGATGGGCTAGGATTAGTATCTTATTGTTTAGTAATTTATTATCAAAATGTAAAATCA
TATAATGCAGGTATATTAACTGCTTTATCTAATCGGGTAGGTGATGTTGCATTATTAATA
GTTATTCTTGTAGTATTAGCTGCAATAACGAAGAGAGCACAAATTCCATTTTCTTCTTGA
TTACCTGCTGCTATAGCTGCACCTACTCCTGTTTCTGCTTTAGTTCACTCATCTACTCTG
GTAACAGCTGGTGTATATTTATTAATTCGATTTTTATTATTAGGATTAACAATATTTATA
GCTGGATTAGGGGCTAATTTTGAATATGATTTAAAGAAAATTATTGCATTATCTACTTTA
AGTCAACTTGGTTTAATAATAAGAATTTTAGCAATAGGATTTGCTAAACTGGCATTTTTT
CATTTATTAACTCATGCACTATTTAAAGCTTTATTATTCATGTGTGCAGGTGTTGTAATT
CATGATTCTCAGGATATTCGTTTTATGTTATGTGGTATACCTTTTTTAGCTGGATTTTAT
TCTAAGGATTTAATTTTGGAAATTGTTTCCTTAGAAAATATTTTTGGTTTTTTTTTATTT
TATTTTTCTACTGGATTAACAGTTTGTTATTCTCTTCGGTTATTTTATTATTTAATTATG
GTTATTTTAGGAGGTGCAGGTTTAAGTCTTGCAATAGGATTAATTTTATTAATTCAATGA
TTCTCCTATATTTTATTTTTAATTGGTATATTAATTTTATTTATTTATGTT

#FLPeriplanetaFuliginosa
GGATTAATTATTATTCCAATAAGATTCTGATTAATTCCTTCTCGATGAAATAAATTATTA
ACAAATCTACATATAGAATTCAAATTTATTTCATTATTTTCAATAATTATATTTAATAAT
TTCCTAGGTTTATTTCCATATATCTTTACTAGTACAAGTCATATAGTATTAACACTATCT
TTAGCATTACCTTTATGAATTAGATTTATATTGTTTGGATGAATTAATAATACTCAACAC
ATATTTGCTCACCTTGTACCACAAGGTACACCTTTAATACCATTTATAGTATGTATTGAA
ACAATTAGAAACATAATTCGACCTGGTACACTAGCAGTCCGATTAGCTGCTAACATAATT
GCCGGACACTTATTATTAACCTTACTAGTAGCTATTATTCAATCATATGTATTTGCAGTT
TTAAGAACCTTATATTCTTGTTTAGTTATACAAATTGTAACAGGACTATTCCTGGCTATA
CATTATTGCCCAAATATCGAAACAGCTTTTTCAAGAGTAAATTATGGATGATTACTACGA
ACACTTCATGCCAATGGTGCCTCAATATTTTTCATTTGTATTTACTTACATATTGGTCGA
GGTATATATTATGGATCATATACATGATCTGTAGGGGTGATTATTTTATTTTTAACAATA
GCAACCGCCTTTATAGGATATGTCTTACCATGGGGTCAAATATCATTTTGGGGAGCAACA
GTAATTACAAACTTATTATCCGCAATCCCATATTTAGGAATTGATCTCGTACAATGAGTA
TGGGGAGGTTTCGCTGTAGATAATGCAACATTAAATCGATTCTTTACATTTCATTTTCTA
CTACCATTTATTGTAATAGCAGCTGTAATAGTACATCTACTATTTCTACATCAAACAGGA
TCAAATAATCCAATTGGATTAAATAGTAATGTTGATAAAATTCCATTTCACCCTTACTTC
ACAATTAAAGATGTAGTAGGATTTATTATCTTAATTATATTATTAACAATTTTATCTCTA
AAAGAACCTTATATTCTAGGAGATCCAGATAATTTTATTCCAGCTAATCCATTAGTTACT
CCAATTCATATTCAACCAGAATGATATTTTCTATTTGCATACGCTATTTTACGATCAATT
CCTAACAAATTAGGAGGAGTAATTGCCCTAGTACTATCAATCGCAATTCTATTTATTATA
CCTTTTCGAGGTATACAATTCTATCCAATTAATCAAATTATATTTTGATCAATAAGAAGA
ATTGTAATTTTATTAACATGAATTGGTGCACGACCAGTAGAAGACCCTTATATTATTACT
GGTCAAATCTTAACAATTTTATATTTCTTGTACATTGGAACTTTATACTTCATTTTTGGT
GCTTGATCAGGTATAGTAGGAACATCATTGAGAATATTAATTCGTGCTGAGCTTGGTCAA
CCCGATCAAATTTATAATGTGATTGTAACTGCACATGCTTTCATTATAATTTTCTTTATA
GTAATACCAATTATAATTGGTGGATTTGGTAATTGATTAGTACCTTTAATATTAGGAGCT
CCAGATATAGCATTTCCACGAATAAACAATATAAGATTTTGATTATTACCTCCTTCATTA
ACTCTATTACTAGCAAGCGTAGAAAGAGGAGCTGGTACAGGTTGAACAGTATACCCACCA
TTAGCAAGAATTGCACATGCTGGAGCATCAGTCGACCTAGCAATTTTTTCACTACACTTA
GCTGGTGTATCATCAATTTTAGGAGCTGTAAATTTTATTTCAACAACAATTAATATAAAA
CCAATTAATATAAAACCAGAACGAATTCCACTATTTGTATGATCTGTAGCCATTACAGCC
TTATTATTACTATTATCATTACCAGTTCTTGCTGGAGCAATTACAATATTATTAACTGAT
CGAAATTTAAATACATCTTTCTTTGATCCAGCTGGAGGGGGTGATCCAATCCTTTATCAA
CATTTATTTTGATTCTTTGGTCACCCAGAAGTATATATTTTAATTTTACCAGGATTTGGA
ATAATTTCACATATTATTTGTCATGAAAGAGGTAAAAAGGAAGCCTTCGGAAATTTAGGA
ATAATTTTTGCTATACTAGCAATTGGTTTATTAGGTTTTGTAGTATGAGCTCACCATATA
TTTACTGTAGGAATGGATGTTGATACACGAGCTTATTTTACATCAGCTACTATAATTATT
GCAGTTCCAACAGGAATTAAAATTTTTAGTTGACTAGCCACTGTATATGGTTCTCAATAT
AGAGCACCATGCTTATGATCATTAGGATTTGTATTTCTATTCACTATTGGAGGTTTAACA
GGAGTTGTATTAGCAAATTCATCAATTGATATTGTATTACATGATACTTATTATGTTGTA
GCTCACTTCCACTATGTATTGTCAATAGGGGCAGTATTTGCAATTATAGCAGGTTTTATT
CAATGATACCCTTTATTTACAGGTTTAACTATAAATCCAAAATGATTAAAAGCACAATTT
GCAATTATATTTATTGGAGTAAATATAACATTTTTTCCACAACATTTTCTTGGATTGGCT
GGTATACCTCGACGTTATTCAGATTATCCAGATGCTTACACAGCATGAAATGTAGTATCA
TCAATTGGATCAATAATCTCATTTATTGGAGTATTAATATTTATTTTTATTATATGAGAA
AGAATAAGATCTAATCGACAAATTTTATTTCCACCTGCAGAGCATAGATATTCAGAATTA
CCATTACAAGATAGAGCATCACCTATTATAGAACAATTAATTTATTTTCATGATCATGCT
CTTATAATCATCATTATAATTTTAATAGTAGTATCATATATAATAATTGCAATAATTTTT
AACAAATATATTAATCGATTCTTATTGGAAGGTCAAATAATTGAATTAGCTTGAACTATT
GCTCCAGCAGTAATTCTAGTTTTTATTGCAGTACCATCTTTACGACTTTTATATTTAATA
GACGAAATTAATACTCCAACAGTTACATTAAAAACAATTGGTCATCAGTGATATTGAAGT
TATGAATATTCAGATTTTGCAAAACGTTTACTAGATGTAGATAATCGAGCTGCACTACCT
ATAAATACATTTATTCGAATTATTGTAACAGCAGCTGATGTTCTTCATTCATGAACTATT
CCAAGTCTTGGTATCAAGGCTGATGCAACACCTGGACGATTAAACCAAATTAGATTTTTA
ATTAATCGTCCAGGTTTATTATATGGACAATGCTCTGAAATCTGTGGGCATCCTTTTCAC
TTAGTTGATCAAAGACCATGACCATTAACTGGTGCTATCGGAGCAATAGTAACAATAACG
GGAATAATTAAATGATTTCATTTAACAATAATTCAATGATGACGAGATATTGTACGTGAA
GGAACTTACCAATTACATACTAAAATAGTAACTAAAGGATTACGATGAGGAATAATTTTA
TTTATTATTTCAGAAGTATTTTTTTTCATCTCATTCTTCTGAGCATTTTTTCATAGAAGT
TTATCACCTACTATTGATATTGGATCATTATGACCACCTATAGGTATTTATCCTTTTAAC
CCTTTACAAATTCCTTTATTAAATACAGCAATTCTCCTTGCTTCAGGAGTAACTGTAACA
TGAGCTCACCATGGACTTCTTGAAAATAATTATAGTCAAGCACTTCAAGGACTATTTTTT
ACAGTAATTTTAGGAATTTATTTTACTGTACTACAAGCATATGAATATATAGAAGCACCT
TTTACTATTGCAGATTCAGTATATGGATCAACATTTTTTATTGCAACAGGATTCCATGGT
CTACATGTAATTATTGGTACAACATTTCTACTTACATGTATGCTACGGCACTTAATTTTA
CATTTCTCATCAAATCATCACTTCGGATTTGAAGCAGCAGCTTGATATTGACATTTTGTA
GATGTTGTGTGATTATTTTTATACATTTCTATTTATTGATGAGGGTTGGTTATTTTTGTT
ATAGTGGGTGTTGCCTTTTTGACTTTATTAGAGCGTAAAGTGCTTGGTTATATTCATGTT
CGTAAAGGCCCAAATAAAGTTGGATTTGTTGGTATTTTGCAGCCTTTTAGAGATGCTATT
AAGCTTTTTACTAAGGAGCAGACTTTTCCTTTTTTATCTTATTATTTTGCTCCAGTTTTT
AGATGATTTGTAATACCTTATTTTACTGGTTTAATCTCTTTTGAGTTAGGTTTTTTTCTT
TGTTGTACTAGTTTAGGAGTTTATACTGTTATAATTGCTGGTTGATCATCTAATTCTAAT
TATGCATTATTAGGTGGATTGCGGGCTGTTGCTCAAACTATTTCTTACGAAGTTAGATTG
GCATTAATTTTATTATCTTTTGTTTTTTTAATTGGTAGTTATAATGTATGATTTACTTCT
TGTTTAGCTGAGACTAATCGTACTCCTTTTGATTTTGCTGAAGGTGAATCTGAATTAGTT
TCTGGATTTAATGTTGAGTATAGAAGAGGAGGTTTTGCCTTAATTTTTTTAGCGGAATAT
GCTAGTATCTTATTTATGAGAATATTATTTTGTATTATTTTTTTAGGTAGTTTTATCTCT
TTTATATTTATTTGGGTTCGTGGTACAATACCACGTTTTCGATATTTAGCTTGGAAGGGA
TTCTTGCCTTTATCACTTCCTCCAAGTATTATAGAAGGATTAAGATGATTTAATTGTTTT
ATCCTAATAACTAAAATTGCTCCTGGATCCATCGGAGGATTAAATCAAATTTCTATTCGA
AAAATCTTAACTTATTCTTCAATTAATCATATAGGATGAATACCGCCATTTATAGGATTT
TTACCAAAATGAAGTTATTCTATCATTATAATTATATTATTATCTACAATTATTATAATA
TTAGCATCAAAAAAACAAATTGAACGAGAAAAAAGATCCCCTTTTGAATGTGGGTTTGAC
CCTTTACCATTTTCACTACGATTTTTCTTAATTGCAGTAATCTTTCTAATTTTTGATGTA
GAAATCGCATTACTATTACCAGATTTAATTTCTTTTGGTTTAATTTTATTGAGAATATGA
ATTTGTGTTTTAATTGTTATTTTATTATTAATTATACTTTACTGCACTTTTAGTAGATTG
AGAATATTTTCTTTTTATTTATTTTTTGAAGGTAGATTAATTCCTACTTTATTTTTAATT
TTAGGGTGAGGATATCAACCAGAGCGTCTTCAAGCTGGTATTTATTTATTATTTTATACT
TTATTAGCTTCTCTTCCTTTATTGATAGCATTTTTAGTTAAGATACCTATATTTTTAGTT
CATTTATGATTACCTAAAGCTCATGTTGAAGCTCCGGTTTCAGGTTCAATAATTTTAGCT
GGAGTTTTATTAAAATTAGGTGGTTATGGTTTATTACGTAATTATATCTGGATTTCTATT
AGATTGGTCGGAGGTATAATTGTAAGTTTAATTTGTATACGTCAGACAGATTTGAAGTCT
TTAATTGCTTATTCCTCTGTAGCTCATATAGGAATTGTCATTGGAGGATTAATAACCTTA
AATTATTGAGGATTCTGTGGTTCTTATGTATTAATAATTGCTCATGGTTTATGTTCTTCT
GGATTATTTTGTTTAGCTAATATTTCTTATGAGCGTTTAGGAAGACGGAGTTTATTAATT
AATAAAGGTTTAATAGGATTTATACCAAGAATAACTATATGATGATTTTTATTAAGATCT
TGTAATATAGCTGCTCCCCCCTCATTAAATTTATTAGGTGAAATTAGATTATTAAATGGG
TTAGTAGGTATATACACTTTAATTTTTTTATCTTTTTTTAGTGCTGCTTATACTCTATAT
TTATATTCTTATAGACAACATGGTTGTTCTTTAGGATATTCACGTGAATATTTGTTATTA
TTTTTACATTGACATTTACTTATTACATTATTAAGTTTGGAATTTATTGTTTTATTTTTA
ACATTTTCTGTTTGTGAAGGTGCTTTAGGATTATCTATTTTAGTATCTATAATTCGTAGA
TATGGTAATGATTTATTTGATTGAATATCTTTAATATTTATAGGATTTGTATTTTTTATT
TCTTCTTTAGTTATTTTATATAGTGATGATTATATACGTTTTATTTTATTAGTTCTTATA
TTTGTATTATCAATAATATTTCTAATTATTAGCCCTAATTTAATTAGAATTTTATTAGGT
TGAGATGGATTAGGATTAGTTTCTTATTGTTTAGTAATTTATTATCAGAATATTAAATCT
TATAATGCGGGTATACTTACAGCACTTTCTAATCGAATTGGTGATGTATGTTTATTAATA
GCTATTCTTGTGGTTTTGGCTGCTATAACTAAAAGAGCACAAATTCCATTTTCTTCTTGA
CTTCCTGCAGCTATGGCTGCTCCTACACCGGTTTCTGCTTTAGTTCATTCATCAACTTTA
GTTACTGCTGGGGTTTTCTTGTTAATTCGATTTCTTTTATTTGGTTTAACAATATTTATG
GCAGGTTTAGGAGCAAATTTTGAATATGATTTAAAAAAAATTATTGCTTTATCAACTTTA
AGACAATTAGGTTTAATAATAAGAATTTTATCTATAGGGTTTTCTGTTTTGGCTTTTTTT
CATTTATTAACTCATGCATTATTTAAGGCACTATTATTTATATGTGCTGGTATAGTAATT
CATGATTCCCAGGATATTCGTTTTATATTATGTGGTATACCTTTTTTAGCAGGATTTTAT
TCTAAGGATTTAATTTTGGAAATAGTTTCTTTAAGAAATATCTTCGGTTTTTTTTTGTTC
TTTTTTTCTACTGGTTTAACTGTATGTTATTCATTTCGTTTATTTTATTATTTAATAATA
GCTATTATAGGGGGTTCATTTCTTAGTTTAACAATAGGTTTAATATTATTAATTCAATGA
TTCTCATACGTATTATTTCTTATTGGGATACTAGTATTATTTATCTATGTT

#FY1VietnamellaDabie
GGTCTGTTATTATTACCCCTATCTTTCTGAATAGCCCCATCCCGTTGAAATTCTATTACT
ACCACTTTACATAAAGAATTCACTTTTATTTCTTTATTTTCTATAATTCTTTTTAATAAC
TTTCTAGGATTATTTCCTTATATTTTTACAAGATCTAGTCATTTAACTATAACCTTAGGT
CTAGCTCTCCCTCTTTGATTAAGTTTTATAATTTATGGTTGAGTTAATCATACTCAACAC
ATATTTGCCCATTTAGTGCCTCAGGGAACCCCATTAATACCCTTTATGGTATGTATTGAA
ACTATTAGTAATATCATTCGACCAGGGACTCTAGCAGTTCGACTAGCTGCTAATATAATT
GCAGGACATCTTTTAATAACTTTAATAGTCGCAATTATTCAATCTTATGTATTTGCTGTC
TTAAGAACCCTCTACTCTTGCTTAGTAATTCAAATTGCTACAGGATTATTTCTAGCAATG
CATTATACAGCAAACATTGACATGGCATTTTTCAGAGTAAACTACGGATGACTACTACGA
ACACTACACGCTAACGGAGCTTCCTTCTTCTTTGTTTGTATTTATTTACACATCGGACGC
AACATTTACTATGGGTCCTATACCTGAATAGTAGGAGTGATCATCCTGTTCCTGGTTATA
GCAACAGCATTTATAGGCTATGTACTACCATGAGGTCAAATATCCTTCTGAGGAGCAACA
GTAATTACTAACCTTTTGTCAGCTATCCCATACCTAGGAACCTCTTTAGTACAGTGGGTA
TGAGGAGGGTTTGCTGTAGATAATGCCACATTAACACGATTTTTCACATTCCACTTTGTT
TTACCTTTTATTGTAGCAGCTGCTACAATGGTACACCTACTATTTTTACACCAAACAGGA
TCAAATAACCCAATTGGCTTAAACAGAGACTCAGATAAAATCCCCTTCCATCCTTATTTC
AGATGGAAGGACCTGCTAGGATTTATTGTACTATCCATATTATTAATCCTTCTATCCCTA
ATTAACCCTTACCTACTAGGAGACCCAGATAACTTCATCCCGGCAAATCCTCTAGTAACC
CCTGTTCACATTCAACCCGAATGATATTTTTTATTTGCCTACGCTATTTTACGCTCAATC
CCTAACAAGTTAGGAGGGGTTATTGCACTAGTAATGTCCATTGCAATCCTATTTTTTATA
CCTCTACGAGGAATAGCCTTTTACCCTATCAACCAAATCCTATTTTGAAGAATAGTTAGA
ATCGTATTACTATTAACATGAATTGGAGCACGTCCAGTAGAAGATCCTTATATCATTACA
GGACAAGTATTAACAATCCTATATTTCTTATTTATTGGAACTCTTTATTTTATTTTCGGG
GCCTGATCCGGCATAATCGGGACTTCTTTAAGCTTACTTATTCGAGCTGAATTAGGACAA
CCCGATCAAATTTATAACGTTATTGTCACGGCCCATGCTTTTGTTATAATTTTCTTTATA
GTGATACCTATTATAATTGGGGGATTTGGAAATTGATTAGTACCTCTTATATTAGGTGCT
CCTGATATAGCTTTCCCCCGTATAAATAATATAAGATTCTGGCTCCTTCCTCCGGCTTTA
ACTCTTCTTTTAGCTAGTGTTGAAAGAGGGGCAGGTACAGGATGAACAGTTTACCCACCC
TTAGCCGCCATCGCCCATGCCGGTGCTTCTGTTGATTTAGCCATTTTTTCTTTACACCTC
GCCGGTGTTTCCTCTATTTTAGGAGCTGTAAACTTTATTACCACCACTATTAACATACGA
GCTAGAGGTTTAACTATAGATCGAATTCCCCTATTTGTTTGATCAGTTGTTATTACAGCC
ATTCTTTTACTACTTTCTCTTCCCGTTTTAGCTGGTGCTATTACAATACTTCTTACTGAT
CGGAATCTTAATACCTCTTTCTTTGACCCCGCGGGAGGGGGAGACCCAATTTTATACCAA
CATTTATTCTGATTCTTCGGGCACCCTGAAGTTTATATTCTTATTCTGCCTGGATTTGGT
ATAATCTCCCATATTATTAGTCAAGAAAGAGGAAAGAAGGAATCTTTTGGATCATTAGGT
ATAATTTACGCTATATTAGCTATTGGTCTTTTAGGATTTGTTGTTTGAGCTCACCACATA
TTTACAGTAGGCATAGATGTCGATACCCGAGCTTATTTTACAGCTGCAACTATAATTATT
GCTGTACCCACAGGTATTAAAATTTTTAGTTGATTAGCAACTTTACATGGAGTCCAATAC
AGTCCTTCTTTGCTCTGAGCCTTAGGATTTGTATTTTTATTTACAATCGGGGGTTTAACA
GGAGTTGTTCTTGCTAACTCCTCAATTGATATTGTTTTACATGATACATACTATGTAGTA
GCTCACTTTCACTATGTTCTTTCCATGGGTGCTGTATTTGCTATTATAGGAGGAGTCATT
CACTGATTTCCTTTATTTACTGGCTTATCCTTAAACCCCAATTGATTAAAAACTCATTTT
ATTGTTATATTCTTAGGTGTTAATTTAACTTTCTTTCCCCAGCATTTTCTTGGTTTAAGA
GGAATGCCTCGACGTTATTCTGATTACCCAGATGCCTATACCAGTTGAAATGTTGTTTCA
ACTATTGGGTCCACTATCTCTATAATAGGAGTCTTAATATTAATTTTTATTGTTTGAGAA
GCCTTTGTTAGACATCGTCAAGTAGTTTATCCTCCAGCAGAGCATAGTTACAGCGAACTT
CCGTTCCAAGACAGAAATTCTCCCTTAATAGAACAGTTAACTTTCTTTCATGATCATACT
TTACTTATTCTCGTAATAATCACCACCTTAGTAGGATATTTTATATTAACATTATTTTTC
AATAGTTATACAAATCGATATTTACTTGAAGGTCAAATAATTGAAGTTATTTGAACTATT
CTTCCTGCTATTACTTTAATTTTTATTGCCCTACCTTCACTACGTTTACTCTATTTATTA
GACGAAATTCAGTACCCTTCTCTAACTTTAAAAACTATTGGACATCAGTGATATTGAAGA
TATGAATATTCCGATTTTCTCGATCGTTTATTGGAAGTAGATAACCGGGCCGTTTTACCT
ATAAAAGCCCAAATTCGAATTTTAATTACTGCTGCAGATGTTCTTCATTCTTGGGCACTT
CCATCCTTGGGAGTAAAAGTTGATGCTATACCGGGCCGGTTAAATCAAACTAGCTTCCTT
ATAAACCGACCTGGCCTCTTCTACGGCCAATGTTCAGAAATTTGTGGACATCCTTATCAC
CTAGTAGACCAGAGACCTTGGCCTCTTACAGGAGCTATTGGAGCTATGGCTACCCTTAGA
GGTTTAGTACAATGATTTCATTTAACTATAATCCAATGGTGACGTGACATTACCCGAGAA
GGAACTTACCAACTACATACTTTTATTGTAACTTTAGGATTACGTTGAGGGATAATTTTA
TTTATTGTCTCAGAAATTTTCTTTTTTATTTCATTTTTCTGAGCGTTCTTTCATAGAAGT
TTATCCCCTTCTGTAGAATTAGGAGCTACTTGGCCTCCTACAGGAATCTCCCCGTTTAAC
CCTCTTCAAATTCCCCTTCTTAATACAGCCATTCTTTTAGCTTCTGGAGTGACGGTAACA
TGGGCCCATCATGCCCTTATAGAAGGTAACCATACTCAAGGTTTACAGGGTTTATTCTTC
ACTGTAATTCTGGGAGTATACTTCACAGCCCTTCAAGCTTACGAATATATTGAAGCTCCT
TTTTCTATTGCAGATGCTGTTTATGGTTCTTCTTTCTTTATAGCAACAGGGTTCCACGGA
CTTCATGTTTTAATTGGTACAACTTTCCTTTTAGTTTGTTTATTACGACATTATTTCGAA
CATTTCTCCCCTCATCACCATTTTGGCTTTGAAGCCGCAGCTTGATACTGGCATTTCGTA
GACGTTGTATGATTATTTTTGTATATTTCTATTTATTGATGAGGTTTAGTAATTTGTGTA
TTAGTGGGAGTAGCTTTCTTAACCTTAATAGAACGAAAAGTTTTAGGATATATTCAACTA
CGGAAAGGCCCGAATAAGGTAGGTATTTGAGGAATTCCCCAGCCTTTTGCAGATGCTATT
AAACTTTTTACAAAAGAACAAACATACCCTGTGGTTTCTTATTATATTTCTCCTATTTTT
AGTTGAATGGTTTTTCCTATAATAGTAGGGATATTTAATTTTAATATAGGTTTTTTCTTA
TGTTGTACAAGTATGGGAGTATACACAGTAATAATAGCAGGTTGGGCTTCTAATTCTAAT
TATGCCCTATTGGGAGGTTTACGAGCGGTTGCTCAAACTATTTCTTATGAGGTAAGATTA
GCTTTAATTTTACTTTCTTTTGTATTTTTAGTAAAAAGCTATAATTGTTGATTTGCTTCT
TGTTTAGCTGAGACTAACCGTACACCTTTTGATTTTGCTGAAGGGGAATCAGAATTAGTA
TCAGGATTTAATGTGGAATACAGAAGAGGGGGATTTGCTTTAATTTTTATGGCGGAATAC
GCTAGTATTTTATTTATAAGAATATTATTTGTAGTGTTATTTCTGGGATCATTTTTAGGA
TTTATATTTATTTGAGTGCGAGGAACACTCCCACGATTCCGATACTTAGCGTGAAAAAGT
TTCTTACCTGTTTCTTTGGCTCCTATTGCTCTCATTTCCAATTTTATTTTCGCATTTTTA
GTTATCATTTCTTGTTCCCTAATCGGGGCTTTCGGGGGTTTAAATCAAACATCCTTACGG
AAAATTATAGCTTATTCTTCTATTAATCATATTGGGTGAATTCCCCCTTTCTTAGGATTC
CTGCCCAAATGAGTAATTATGAGAATTTTACTAATCGTAATTGTCACAATCGTTATAACT
TTAGCTTCTAAAAAAGAAATTCTCCGTGAAAAAAGTTCTCCTTTCGAGTGTGGGTTTGAT
CCTTTACCCTTCTCTCTCCGATTCTTCTTAATTGCCGTCATTTTCTTAATTTTTGATGTA
GAGATTGCTCTATTATTACCAGATATTTTATCTTATGGTTTAATTTTATTAAGATGTTGA
ATTTCAGCCCTGATAGTAATAGGTTTATTATTAATATTGTTTTTAACTTTCAGAACAATA
AATTTTTTATTTTTCTATATTTATTTTGAGGCATCTCTGATTCCAACTTTATTTTTAATT
TTAGGATGGGGATATCAGCCTGAACGGATTCAAGCTGGGTCTTATTTATTGTTTTATACT
CTTTTTGCGTCTCTTCCTCTTTTATTAGCATTTTTAGTTAAAATACCTATATTTATAGTA
CACCTGTGGTTACCAAAGGCACATGTCGAAGCTCCTATTAGAGGTTCAATAATTTTAGCA
GGCGTGTTGTTAAAGCTAGGTGGTTACGGGTTATTACGGAGATATTTTTGAATTAGAGTG
AGTTTAGCTGGGGGAGTAATAGTAAGTTTGTTATGTATGCGTCAAAGTGATATAAAGTCT
TTAGTAGCATATTCTTCTGTAGCACATATAGGGTTAGTATTAGGAGGTTTAATAACAATA
AATTATTGGGGGATTTGTGGAGCTTTCCTTATAATAATTGCTCATGGCTTATGTTCATCA
GGTATATTTTGTTTAACAAATTTGTCTTACGAACGATCTGGAAGACGAAGATTACTTATT
AATAAGGGGCTATTAAATTTGATACCGAGATTGAGTTTATGGTGATTTTTATTGAGATCA
GCTAATATGGCGGCTCCTCCTACATTAAATTTAATGGGGGAAATTAGTTTGTTAAATAGA
TTAGTAGGTATAACTGGTTTAATAATCATGTCGTTTATGGGAGCCGCTTATACTTTATAT
TTATTTGCCTATAGACAGCATGGGGCAATAGGGGGTTATGTGCGGGAGTACATTTTATTA
ATGTTGCATTGGCATTTGCTAGTAACTTTATTAAGATTAGAATTTATTTCTTTATTTTTA
ACTTTTATTGTTTGTGAGGGTGCATTA---GAAGCTTTACTAGTAAGAATAATTTTCGTA
CGCATGGGATATTTACTAGACTGGATGTCTTTATTATTTATAGGTTTAGTATTATTCATT
TCTTCTTTAGTAATTTATTATAGAGAGGAATATATACGATTTATTTTACTAGTTTTAATA
TTTGTGTTGTCAATGATATTTTTAATTATTAGTCCTAATTTAATTAGAATCTTATTGGGA
TGGGATGGTTTAGGATTAGTATCTTATTGTTTAGTTATTTATTATCAAAATGTAAAATCT
TATAATGCAGGAATACTTACAGCCTTAAGTAACCGAGTGGGTGATGTGGCTCTTTTAATG
GCAATTTTAGTAATTTTGGCAGCAATAACTAAGAGAGCTCAAATTCCATTTTCAGCATGA
TTACCAGCTGCTATAGCAGCTCCTACTCCTGTATCAGCTTTAGTTCATTCATCGACTTTA
GTAACTGCTGGTGTATATCTTTTAATTCGGTTATTATTAATTGGTTTAACTATATTTATA
GCAGGATTAGGGGCTAATTTTGAATTTGATTTGAAGAAAATTATTGCTCTTTCTACTCTT
AGTCAATTAGGTTTGATAATGAGAATTTTAGCTATAGGGTTACCTAAATTGGCATATTTT
CATTTACTCACTCATGCTATATTTAAGGCATTGTTATTTATGTGTGCAGGAGCTATTATT
CACGATTCACAGGATATTCGAAATATATTATGTGGTTTTCCGTTTTTAGCGGGATTTTAT
TCTAAGGATTTAATTTTAGAAGTGGCAAGTTTAAGAAATATACTAAGTTATTGATTATAC
TTTATTTCTACAGGATTAACAATATGTTATACTTTACGTTTATCATATTACTTGTTTTTA
TCTGTTGTTGGGGGTAGAATTTTAATACTTGCTATAGGTTTAATTCTTTTACTACAATGA
TTCTCTTATATTTTATTTTTAGTAGGGATACTAGTTTTATTTATTTACATA

#FY2Vietnamella
GGCTTATTGCTGTTACCTCTATCTTTCTGAATTGCCCCTTCTCGCTGAAATTCAATTATC
ACTACCTTACATAAAGAATTTACCTTTATTTCCTTATTTTCCATAATTTTATTTAATAAC
TTTCTAGGCCTATTCCCCTACATTTTTACCAGATCCAGCCATTTAACTATAACTTTGGGC
TTAGCCCTGCCCCTCTGACTAAGTTTTATAATTTACGGTTGAGTTAACCATACTCAGCAC
ATATTTGCCCATTTAGTGCCCCAAGGTACCCCCTTAATACCTTTTATAGTTTGTATTGAA
ACCATTAGTAATATTATCCGTCCTGGGACTTTAGCTGTGCGGCTAGCCGCTAATATAATC
GCGGGGCACCTCCTAATAACGCTAATGGTCGCCATTATTCAGTCTTATGTTTTTGCTGTC
CTGAGAACCCTTTACTCTTGTCTTGTGATTCAAATTGCCACAGGCTTATTTCTCGCAATA
CATTACACCGCACATATCGACACAGCGTTCTCGAGTGTCAATTACGGCTGGCTCCTCCGA
ACTCTACACGCTAACGGTGCTTCTTTTTTCTTCATCTGTATTTATCTCCATATTGGGCGG
GGGATGTATTATGGGTCTTATACTTGAATAGTTGGTGTGATCATTCTCTTCCTAGTTATG
GGAACAGCATTCATAGGTTATGTTTTGCCTTGGGGTCAAATGTCTTTCTGGGGAGCAACA
GTTATTACTAACCTTCTCTCAGCCGTACCCTATCTAGGTACCGACCTAGTACAATGAGTG
TGAGGTGGGTTTGCAGTTGACAACGCAACCCTCACTCGCTTCTATACCTTTCATTTTCTT
CTCCCTTTCATTGTGGCAGCTGCTACAATAATCCATCTACTCTTTCTCCACCAAACAGGG
TCTAATAACCCACTAGGTGTTAATAGTGATGTTGACAAGATCCCATTTCACCCTTACTTC
ACTTTTAAGGACATCGTCGGGTTTATTGTTCTATTAATGATCCTTACCCTACTTACACTC
CTTAACCCTTACCTTTTGGGGGACCCTGATAATTTTATTCCTGCTAACCCTTTAGTCACC
CCTGTTCATATTCAACCTGAGTGATATTTTCTCTTCGCCTACGCCATTCTTCGCTCGATC
CCTAACAAGTTAGGAGGTGTAATTGCACTTGTTCTTTCAATCGCCATTCTTTTTATTTTA
CCTTTTCGAGGACTAGAATTTTACCCCCTCAACCAAATTATATTTTGATCCTTGTTATCT
ATTGTAATCTTATTAACATGGATCGGAGCACGTCCAGTTGAAGACCCTTATATCCTACTT
GGTCAGATCCTTACTGTTGTCTATTTCTTATATATTGGAACCTTATATTTTATTTTCGGG
GCCTGATCTGGTATAATCGGAACGTCTTTGAGTTTACTAATCCGGGCTGAACTTGGACAG
CCCGATCAAATTTATAACGTTATTGTTACTGCCCACGCCTTTGTTATAATTTTCTTTATA
GTAATGCCCATTATGATTGGGGGTTTTGGGAATTGACTAGTACCCCTTATACTGGGTGCT
CCCGATATAGCCTTTCCTCGTATAAATAACATAAGATTTTGGCTACTACCCCCTGCTTTA
ACACTACTTTTAGCTAGAGTCGAAAGAGGGGCCGGTACGGGATGAACGGTTTATCCCCCA
CTAGCTGCCATTGCTCACGCTGGTGCCTCTGTAGATCTCGCCATTTTCTCTTTACACCTC
GCTGGTGTTTCCTCCATTTTAGGGGCAGTAAACTTCATTACTACTACAATTAATATGCGA
GCTTCGGGATTAACTATAGATCGAATCCCCTTATTTGTTTGATCCGTTGTCATTACAGCC
ATCCTTTTACTACTATCACTCCCAGTCTTAGCGGGCGCCATCACCATACTTTTAACTGAC
CGAAACCTTAACACTTCTTTCTTTGATCCCGCGGGAGGGGGAGACCCTATTCTATATCAA
CACTTATTCTGATTCTTTGGGCACCCTGAAGTCTACATTCTTATTTTGCCTGGATTCGGT
ATAATTTCCCACATTATTAGTCAAGAAAGAGGGAAGAAAGAATCTTTTGGCTCCTTAGGA
ATAATTTATGCTATACTAGCTATTGGCCTTTTAGGGTTTGTCGTTTGGGCCCACCACATA
TTTACAGTAGGTATAGATGTAGATACGCGGGCTTACTTTACCGCTGCTACTATAATTATT
GCAGTTCCTACCGGAATCAAGATTTTCAGTTGATTAGCAACCTTACACGGAGTTCAATAT
AGCCCCTCGTTACTTTGGGCCTTAGGATTTGTATTTTTATTTACAATTGGGGGTCTAACG
GGGGTAGTTCTTGCTAACTCTTCAATCGATATTGTTTTACATGATACATATTATGTTGTA
GCCCACTTTCATTATGTTCTTTCAATGGGGGCTGTATTTGCTATTATGGGAGGGGTAATT
CACTGGTTTCCGTTATTTACTGGGTTATCTTTGAACCCCAACTGATTAAAAACTCACTTT
ATTGTTATATTCTTAGGGGTAAACCTAACTTTCTTCCCCCAACACTTCTTAGGATTAAGA
GGTATGCCCCGACGTTACTCAGATTACCCGGATGCATACACTAGATGAAATGTTGTATCT
ACGGTAGGATCTACTATCTCTATAATAGGGGTTTTAATGCTAATTTTTATTGTTTGAGAG
GCTTTTGTTAGACACCGCCAAGTAGTGTACCCACCTGCAGAACATAGCTACAGAGAGCTC
CCGTTTCAAGACAGTAATTCCCCTTTAATAGAACAATTAACTTTCTTTCACGACCACACT
TTACTTATTTTAATAATAATTACTACTTTAGTGGGGTACTTTATATTAACCTTATTTTTC
AATACTTATACAAACCGATATTTACTGGAAGGCCAAATAATCGAAGTTATCTGGACTATT
CTCCCTGCCATCACCTTAATTTTTATTGCCTTGCCCTCTCTACGCCTTCTTTATCTTTTA
GATGAAATTCAGTATCCCTCGTTAACTTTAAAGACCATTGGGCATCAATGATATTGAAGA
TATGAATATTCTGATTTTCTTGATCGTTTGCTAGAAGTTGATAACCGGGCCGTACTACCC
ATAAAAGCCCAAATTCGTGTTTTAATCACTGCCGCAGACGTTTTACACTCTTGGGCCCTA
CCCTCCCTAGGGGTGAAAGTTGATGCTATACCTGGTCGACTCAACCAAACTAGTTTTCTT
ATAAATCGGCCCGGTCTCTATTATGGCCAATGTTCAGAAATTTGTGGACACCCTTACCAT
TTAGTAGATCAAAGACCTTGACCCCTTACTGGCGCTATTGGGGCTATGGCTACCCTAGGG
GGCCTAGTTCAATGATTTCATTTAACTATACTTCAATGATGACGGGATATTACTCGCGAG
GGAACTTACCAGCTTCACACTTTCATTGTAACTTTGGGTTTACGGTGAGGGATAATTTTA
TTTATTATTTCTGAAATTTTCTTTTTTATCTCATTTTTCTGGGCATTCTTCCATAGAAGT
TTATCTCCTACCGCAGAATTAGGGGCTACCTGGCCCCCTACAGGAATCTCACCTTTTAAC
CCCCTCCAAATTCCTCTCCTCAATACAGCCATTCTTTTAGCTTCGGGGGTAACCGTTACG
TGAGCTCACCACGCCCTTATAGAAGGTAACCACACCCAAGGCTTACAGGGGTTATTTTTC
ACAGTAATTTTAGGTGTTTATTTTACAGCTTTACAAGCCTATGAATATATTGAAGCCCCC
TTTTCTATTGCCGATGCTGTTTATGGTTCTTCCTTCTTTATAGCAACTGGATTCCACGGA
CTCCACGTATTAATCGGAACAACCTTCCTCCTAGTTTGTTTATTACGGCATTATTTCGAA
CACTTTTCCCCTCAGCACCACTTTGGTTTTGAGGCTGCAGCTTGGTACTGGCACTTTGTG
GATGTAGTGTGATTATTTTTATACATCTCAATTTACTGGTGAGGTTTGGTAATTTGTGTT
TTAGTGGGGGTAGCTTTCCTAACTTTATTAGAGCGGAAAGTATTGGGGTATATCCAATTA
CGGAAAGGGCCCAATAAAGTAGGAATTTGGGGGATTCCTCAACCTTTTGCCGACGCTATC
AAACTTTTTACTAAGGAACAAACATACCCCATGGTTTCTTATTATATTTCCCCAATTTTT
AGCTGGGTAGTCTTCCCCATAGTTATTGGCATATTTAATTTTAACATGGGTTTTTTCTTA
TGTTGTACTAGTATAGGGGTATACACAGTGATAGTTGCTGGCTGGGCGTCTAACTCGAAT
TACGCCTTATTAGGGGGTTTACGGGCAGTTGCTCAAACTATTTCCTATGAGGTAAGATTA
GCTCTTATTTTACTCTCTTTTGTATTTTTAGTAAAAGGCTATAATTGTTGATTTGCCTCT
TGTTTAGCTGAAACAAACCGAACGCCTTTTGATTTTGCTGAGGGGGAGTCAGAGTTGGTA
TCAGGGTTTAACGTAGAATACAGAAGAGGGGGATTTGCCCTAATCTTTATGGCAGAATAT
GCTAGCATTTTATTTATAAGAATACTATTTGTGGTGCTATTTCTGGGGTCTATTTTGGGG
TTTATATTTATTTGGGTTCGAGGAACTCTCCCCCGGTTTCGGTACTTGGCGTGAAAAAGT
TTCTTACCAGTTTCTTTAGCTCCTGTTGCCCTTATTTCTAGCCTTATTTTTGCATTTTTG
GTTATTATCTCTTGTTCCCTGGTTGGGGGATTAGGGGGACTAAATCAAACATCTTTACGT
AAAATTATGGCCTATTCTTCTATTAATCATATTGGCTGAATCCCCCCATTTTTAGGTTTC
CTTCCTAAGTGGGTAATCATCAGATTATTATTAATCGTAATCGTGACCGTTGTAATAACC
CTAGCCTCAAAAAAGGAAATTCTTCGAGAAAAAAGTTCCCCCTTTGAGTGTGGGTTTGAC
CCTTTACCCTTTTCCCTGCGGTTTTTCCTAATTGCAGTAATTTTCCTAATTTTTGATGTA
GAAATTGCCTTATTATTACCTGATATTTTATCTTATGGCCTTATTTTATTAAGATTTTGA
ATTACGGCGTTAATAGTGGTGGGACTTTTATTAATATTATTTATAACTTTTAGAACAATG
AATTTGTTATTTTTCTATATTTATTTTGAGGCATCCTTAATCCCAACCTTATTCTTAATT
TTGGGTTGGGGGTATCAGCCAGAGCGTATTCAGGCGGGATCTTATTTATTATTTTATACT
CTTTTTGCCTCACTACCCCTTTTATTTGCATTTTTGGTTAAAATGCCCATATTTATAGTA
CATTTGTGATTGCCAAAAGCCCATGTTGAAGCACCAATTAGAGGTTCGATAATTTTGGCG
GGAGTATTATTAAAATTAGGGGGTTATGGGTTATTGCGAAGATATTTTTGGGTTAGAGTT
AGTTTAGCAGGCGGGGTCTTGGTAAGTATACTATGTATACGACAAAGAGATATAAAGTCT
TTAGTAGCATATTCTTCTGTAGCGCATATGGGGTTAGTGTTAGGGGGCCTAATAACTATA
AATAATTGGGGAATTTATGGGGCCTTTCTTATGATGGTAGCTCACGGGTTATGCTCATCT
GGGATGTTTTGTTTGACAAATTTGTCTTATGAACGGTCCGGGAGTCGGAGATTGCTTATT
AATAAGGGGTTATTAAATCTTATACCCAGATTAAGATTATGGTGATTTTTACTTAGATCG
GCTAATATGGCTGCTCCTCCTACTTTAAACTTAATGGGAGAAATTAGTTTGTTAAATAGA
ATAGTGGGCATAAGAGGATTAATAATTATGTCATTTATAGGGGCTGCCTATACGTTGTAC
TTATTTGCTTATAGCCAACACGGTTCAGCGGGAGGGTACGTGCGGGAGTACACGCTATTA
ATATTACATTGGCACCTTTTAGTGACCCTGTTAAGATTAGAGTTTATTTCTTTATTTCTA
ACTTTTATTGTGTGCGAGGGTGCATTAGGGTTAGCCTTATTAGTAAGAATAATTCGTACG
CATGGAAATGACTTATTAGATTGAATATCTTTATTATTTATGGGTTTAGTATTATTTATT
TCTTCTTTAGTGATTTACTATAGAGAAGAGTATATACGATTTATTTTATTAGTTTTAATG
TTTGTTTTGTCAATAATATTTTTAATTATTAGACCTAATTTAATTAGAATTTTATTGGGT
TGGGATGGTTTAGGTCTAGTTTCTTATTGCTTAGTTATTTATTATCAAAATGTAAAATCT
TATAATGCGGGGATGCTGACAGCCCTGAGAAATCGGGTAGGAGATGTGGCCCTTTTAATA
GCAATTTTAGTAGTTTTAGCAGCTATAACTAAAAGAGCCCAAATCCCCTTTTCTGCTTGG
TTGCCAGCAGCAATGGCGGCCCCTACCCCAGTATCTGCTTTAGTACACTCATCAACTTTA
GTGACTGCGGGTGTTTATCTTTTGATTCGATTATTATTAGTTGGTTTAACGATGTTTATG
GCAGGGTTAGGGGCTAATTTTGAATTTGACTTGAAGAAAATTATTGCTCTTTCTACACTT
AGTCAATTGGGTTTAATGATGAGAGTTTTAGCTATGGGGTTACCTAAATTAGCCTATTTT
CATTTACTTACTCATGCAATATTTAAGGCTCTGTTATTTATGTGTGCTGGAGCCATTATT
CATGATTCACAGGATATTCGAAATATGTTATGCGGGTTTCCATTTTTAGCCGGGTTTTAT
TCCAAGGACTTAATCTTAGAAGTAGCAAGTTTAAGAAATATGTTTAGCTATTGATTATAC
TTTATTTCAACTGGACTGACGATGTGCTACACCCTACGGCTATCATATTATCTATTTTTA
TCGGTTGTAGGGGGTAGAGTTTTAATACTTGCTATAGGGTTAATCCTCCTTTTACAATGA
TTCTCCTATATCTTATTTTTAGTAGGAATATTAGTCCTATTTATCTATATA

#FYCaenis
GGTATTCTATTACTGCCTAGTTTATACTGGGTTATCCCTTCCCGGTGAGGTAAGATTTTA
AACACCCTACACTTTGAATTTAAATTTGTCTCTTTATTTTCATTTATCTTATTCAATAAT
TTTTTAGGCCTATTCCCCTACATTTTTACTTGCACAAGCCACCTTGTTTTTACTCTGGCT
TTGGCAATACCATTATGACTTAGATTTATAATTTATGGTTGAGTAAACCACACCCAACAC
ATATTCGCCCATCTCGTCCCCCAGGGCACCCCATTAATACCTTTTATGGTGTGTATTGAA
ACTATTAGAAATATCATCCGACCCGGCACTTTAGCTGTCCGGCTTGCCGCCAATATGATT
GCAGGGCACCTACTAATAACCTTACTAGTTGCTATTATCCAATCTTATGTATTTGCAGTT
TTAAGAACCTTGTATTCTTGCTTAATTGTGCAAATCGCCACCGGACTTTTTTTAGCGATA
CATTACACTGCCCATATTGATATAGCTTTCTCTAGAGTCAATTACGGGTGATTTTTACGC
ACTCTGCACGCCAACGGGGCCTCTTTTTTCTTTATTTGTATTTATCTGCACGTGGGGCGA
GGATTATACTACGGTTCCTACACATGAATAATCGGTGTTATTATTCTTTTTTTAGTAATG
GCTACAGCTTTCATAGGTTATGTGCTCCCCTGAGGACAGATGTCATTTTGAGGGGCTACA
GTGATTACAAATTTGTTATCGGCAATTCCTTACCTAGGTATTGATCTTGTTCAATGAGTT
TGGGGGGGGTTCGCTGTCGACAACGCCACCCTGACTCGTTTTTTCACTTTCCATTTTCTT
TTACCTTTTATGGTAGCCGGGGCTACTATAATTCATTTATTATTTTTACACCAGACAGGA
TCCAACAACCCGTTAGGGGTAAATAGCGATATTGATAAAATTCCATTCCACCCATACTTC
TCATTCAAGGACATCGTAGGTTTTGTTATTATATTGATACTTCTAACGGTATTAACTTTA
TTAGACCCGTACCTTTTAGGGGATCCTGATAATTTTATCCCTGCTAACCCTTTAGTTACC
CCTGTTCATATTCAACCTGAGTGATATTTTTTATTTGCCTATGCAATTCTGCGCTCAATC
CCGAACAAGTTAGGGGGAGTTATTGCACTAGTTTTATCTATCGCGATTCTTTTCCTGGTC
CCTTTTCGAGGCCTAAGTTTTTACCCTTTAAATCAATTTCTATTCTGAAGATTATTTATT
TCTGTGGTTCTCTTAACTTGAATCGGGGCGCGGCCCGTAGAAGACCCTTACATTATCACC
GGTCAACTTTTGACAGTATTTTATTTTATATTAATTGGAACACTATATTTTATCTTTGGA
GTTTGATCCGGGATATTAGGAACTTCACTAAGATTGTTAATCCGAGCCGAACTGGGGCAT
CCTGACCAGATCTATAATGTAATTGTGACAGCCCACGCTTTCATTATAATTTTTTTCATA
GTAATACCAATTATAATTGGGGGATTTGGTAATTGGTTAGTGCCCTTAATATTAGGGGCC
CCCGATATGGCTTTCCCTCGTATGAATAATATGAGTTTCTGGCTTCTCCCTCCAGCATTA
ACTCTTCTATTAACTAGTGTGGAAAACGGGGCCGGTACAGGTTGAACCGTTTACCCGCCT
TTGGCTGCAATCGCTCATGCCGGGGCTTCCGTGGACCTCGCTATTTTCTCTCTTCATCTG
GCAGGTATCTCTTCAATTTTAGGGGCAGTAAATTTTATTACAACTACAATTAATATGCGC
GCTAGAGGGATAACAATAGACCGCATCCCATTATTTGTGTGGTCCGTAGTAATTACAGCC
GTTCTCTTATTATTATCCCTGCCGGTACTGGCGGGGGCAATTACTATACTGCTAACAGAC
CGTAATTTAAATACTTCATTTTTTGACCCTGCGGGAGGGGGAGACCCTATTTTATACCAG
CACTTATTCTGATTTTTTGGCCATCCTGAAGTTTACATTCTAATTTTACCAGGTTTCGGT
ATAATTTCTCATATTATTAGTCAAGAGAGAGGTAAAAAGGAGGCCTTTGGGACTTTAGGG
ATAATTTATGCTATGCTAGCTATTGGCCTTTTAGGCTTTATCGTATGAGCCCATCACATA
TTTACTGTAGGCATGGATGTTGACACCCGAGCTTATTTCACAGCCGCCACAATAATTATT
GCTGTTCCTACAGGTATTAAAATTTTCAGTTGGTTAGCCACCCTGCATGGGACTCAGTAC
AGTCCGTCTCTCCTTTGGGCCCTAGGATTTGTGTTTTTATTTACAGTTGGGGGGTTAACA
GGAGTTGTTTTAGCTAACTCATCTATTGATATTGTATTACACGACACTTATTATGTAGTA
GCGCACTTCCACTATGTGCTTTCTATGGGAGCCGTATTCGCTATTATCGGGGGCATCATC
CACTGATTCCCCTTATTCACGGGTATTACCTTAAACCCTATATGGTTAAAAACACATTTT
GTGATCATATTCATTGGGGTTAATTTAACGTTTTTCCCCCAACACTTCTTAGGGCTAAGC
GGCATGCCTCGACGTTATTCCGACTACCCCGATGCTTACACAACTTGAAATATTGTCTCT
TCAATCGGCTCTATAATTTCATTTATTGGGGTTCTGATATTTATATTTATCGTCTGAGAA
GCTTTCATTAGTCACCGCCAAGTTTCCTTTCCGCCAGCAGAACACAGCTATGCTGAGTTG
CCTTTTCAGGATAGAAACTCTCCTTTAATGGAACAACTAACTTTCTTCCACGATCACACT
TTACTTATTTTAGTAATAATCACTACACTAGTAGGATATTTAATAATTAGATTATTTTTT
AACGGCTATACTAACCGGGTCCTTTTAGAAGGGCAAACTATTGAAGTAATCTGAACAATT
TTACCAGCTGTCACCTTAGTTTTTATTGCCTTACCATCATTGCGACTTCTTTATCTTCTT
GATGAAATCAGAGACCCCGCAGTCACTCTAAAGACTGTGGGACACCAATGATACTGATCT
TACGAATATTCAGATTTTAACCAACGACTTTTAGAGGTAGATAACCACACAGTACTTCCG
GTAAACGCCCAGACTCGAGTTTTAGTGACCGCAGCGGATGTTTTACATTCTTGAGCAGTA
CCTAGCCTGGGGGTTAAGGTTGATGCCACACCCGGCCGCCTAAACCAAACCAGTTTCATT
ATAAACCGAGTAGGTTTATTTTATGGACAATGTTCAGAAATCTGCGGGCACCCTTTTCAC
TTAGTCGACCAAAGACCCTGGCCTTTAACAGGAGCTTTGGGTGCCATAACTACCCTGTGT
GGTTTAGTTCAGTGATTTCATCTTACCATAATCCAATGATGGCGGGATGTCACTCGAGAA
GGGACATATCAATTGCACACATACATCGTTACTATTGGGCTACGTTGGGGAATAATCTTA
TTTATCGTATCTGAAGTGTTGTTCTTTGCATCTTTCTTCTGAGCCTTTTTCCATAGTAGA
TTAGCCCCCACTATTGAACTGGGATCGATTTGACCCCCTGTAGGTATTTCCCCGTTTAAC
CCTCTTCAAATTCCTTTACTAAATACCGCGATTCTCCTTGCCTCAGGAGTCACCGTAACA
TGAGCTCATCATGCCTTAATAGAAAGAAACCACACCCAAGCTTTGCAAGGATTGTTCTTT
ACCATTATTTTAGGTATTTACTTCACTATTCTACAGGCTTACGAATACATGGAAGCCCCC
TTTACCATCGCAGATGCCGTTTATGGGTCTACATTCTTTATGGCTACAGGGTTTCATGGC
TTACATGTAATTATTGGGACCACTTTCCTAGCAGCCTGTCTTTACCGGCACTACCTGGAG
CATTTTTCTCCAACCCACCACTTCGGGTTTGAGGCTGCTGCATGGTACAGACACTTTGTA
GACGTAGTTTGACTATTCCTTTATATCTCTATTTACTGATGAGGTTTAATAATTTGTGTA
CTGGTGGGGGTTGCCTTTTTAACCTTGTTAGAGCGTAAAATTTTAGGCTATATTCAAATT
CGTAAGGGCCCTAATAAGGTAGGGTATTGAGGAATCCCCCAACCTTTTGCGGACGCTATT
AAGCTGTTTACTAAGGAACAAACTTACCCGACTCTTTCTTATTATATTTCTCCTATTTTT
AGTTGAACTTTAATGCCCTATATTACTAATATATTTAATTTTGGAGTGGGGTTTTTTTTG
GCTTGTACAAGAATAGGGGTTTACACTGTAATAATTGCGGGTTGGGCCTCTAATTCAAAT
TATGCTTTATTGGGGGGCTTACGAGCTGTAGCGCAGACTATCTCCTATGAGGTAAGATTG
GCTTTAATTTTGTTAAGATTTGTTTTTATAGTAGGTAGTTTTAATGCCTGGCTAGCCTCC
AGCCTAGCAGAGACTAACCGCACCCCTTTTGATTTTGCAGAAGGAGAGTCTGAACTGGTT
TCTGGGTTTAATGTAGAGTATAGTAGAGGGGGATTTGCTTTAATTTTTATGGCGGAGTAT
GCTAGAATTTTATTTATAAGTTTATTTTTTAGTTTGTTGTTTTTAGGCCCAATTCTGTCA
TTTATTTTTGTTTGAGTGCGAGGCACCCTCCCTCGGGCTCGTTATTTGGCTTGAAAGGTT
TATTTGCCTTTAGCGTTAGCCCCTTTTATTGTCCTAATACCCCCGACTATTTTAATCTTG
GCCGCCTCCTTTTCAGCGCTGGCGGGGGCGCTTGGGGGGTTCAACCAGACCTCGATACGA
AAAATTTTGGCGTTCTCTTCTATCAACCATATGGCTTGAATACCCCCATTCCTGGGGTTC
TTTCCGAAATGAGTAATGTTTATTTTATTAGTAATAATTATCGTGTTCATTGTGATACTT
CTCGCTTCTAAAAAAAGAACCATTCGAGAAAAGGCATCTCCGTTTGAATGTGGGTTTGAC
CCCTTACCTTTTTCCTTGCGGTTCTTTTTAATTGCTATAATCTTCTTAATTTTTGATGTA
GAAATCGCCCTTTTACTCCCAGACACTCTGTCCTATAGCCTGATTTTGCTAACAATTTGA
GTTTGTATACTTATAGTTATTGTTTTGATGATTTTATTGGTTTTGACTTTTAGAACGATA
AATTTATTTTTATTTTACTTATTTTTTGAGTCTTCTTTAATTCCTACTTTATTATTAATT
TTGGGGTGAGGCTACCAGCCTGAGCGCCTGCAAGCCGGCATTTATCTATTATTTTATACT
TTAGTTGCCTCTTTACCTTTATTAGGGGCCTTTTTAGTTAAAATACCCATATTTATAGTG
CACCTATGATTGCCTAAGGCCCATGTAGAAGCCCCTGTAAGAGGTTCTATAATTTTAGCG
GGGGTGCTGTTAAAGCTAGGGGGCTACGGGCTCTTACGAAACTATATTTGGGTTGGGGTG
AGAATTTATGGAGGGGTTTTAGTTAGACTAATATGTTTGCGTCAAATTGATTTAAAGAGT
CTGATTGCCTATTCTTCAGTGGCTCATATAGGACTAGTGATTGGGGGTGTAATAACTATA
AATATGTGGGGGGCCAGAGGTGCTCTAACTTTAATAATCGCCCATGGTCTATGTTCGTCT
GGCCTTTTCTGTTTGGCCAATATAACTTATGAGCGGTTAGGGAGTCGCAGACTACTTATT
AATCGCGGGCTCCTTCATTTAATGCCTAGTTTGAGCCTGTGGTGGTTTTTATTGAGTGCC
GGGAATATGGCAGCACCCCCAACTTTAAATTTGTTAGGGGAAATCACACTTTTAAATAGA
TTAATCGGTATAATTGGTTTGTCTTTGTTATCTTTCTTCAGCGCTGCTTATACTTTATTT
ATATATTCTTATACCCAACATGGAAGATATGGGGGGCAGTTACGGGAATATTTGATTTTG
ATGCTACATTGGCACCTATTAGGAACTTTGTTATGTTTAGAGATAATAGTATTATTTCTT
ACTTTTAGAGTATGCGAGGGGGCTTTGGGCTTAGGTGTATTAGTGTTTTTAGTCCGTTGT
CATGGGAATGACTTAATTGACTGGATGTCAATAATTTTTATGAGTTTTGTTCTGTTAATT
TCTAGATTAGTGATTTATTATAGAGAGGAATATATACGTTTTATTATATTAGTTCTGATG
TTTGTTTTATCTATAATAATATTAATTATTAGCCCAAATTTAGTTAGTATCTTACTGGGT
TGGGATGGGCTAGGCTTAGTTTCTTACTGTTTAGTTATTTATTATCAAAATGTTAAGTCT
TATAATGCTGGGATATTAACGGCATTGTCCAATCGGATCGGGGATGTGGCTATTCTATTA
GCTATTCTGATTGTTTTAGCGGCTATAACTAAAAGAGCACAAATCCCATTTTCGGCTTGG
CTACCCGCCGCTATAGCGGCCCCTACTCCGGTGTCAGCTTTAGTGCACTCTTCTACGTTG
GTTACAGCAGGGGTTTATTTACTTATTCGTTTACTGTTATTAGGCTTGACTATATTTATG
GCTGGGTTAGGGGCTAACTTTGAATATGATTTAAAGAAAATTATTGCCCTGTCTACCTTA
AGACAACTTGGTTTAATGATAAGAATTTTGGCGATGGGGTTTCCTAAGTTAGCTTATTTC
CATTTATTAACCCATGCTTTATTTAAAGCTCTTTTATTTATGTGCGCAGGTGCAGTGATT
CACGATTCACAGGACATTCGAAATATGTTATGCGGGATTCCTTTTTTGGCGGGGTTTTAT
TCTAAGGATTTAGTGTTGGAGGTAAGAAGCATAAGAAATTGTGTAACTTATTTTTTATAT
TATTTTTCCACCGGTTTAACGGTTTGTTATAGAATGCGCTTGGTGTTATATCTTATTATG
TCTGTTATTGGCGGTAGTATACTCATACTTGCCATAGGATTAATACTACTCCTACAATGG
TTCTCCTATATTTTATTCCTAGTTGGTATACTAGTATTATTCATCTACGTA

#FYEpeorus
GGTATTCTGCTGCTACCCACAGCCTACTGATTAATGCCCTCACGATGAAATAAGATCACT
TCTACCCTTCATCAAGAATTCAATTTTATTTCCCTTTTTTCTATAATTGTGTTTAATAAT
TTTCTAGGGTTGTTCCCTTATATTTTTACCAGTTCTAGCCATCTAACTTTTACCTTAGCA
CTCGCTCTACCACTATGACTAAGCTTTATACTCTACGGTTGAATTAACCATACCCAACAC
ATATTTGCCCATTTAGTACCCCAAGGGACTCCCCTAATGCCTTTTATGGTCTGCATTGAA
ACTATTAGTAACATCATTCGGCCCGGGACTCTCGCCGTACGATTAGCGGCTAACATAATT
GCCGGCCACCTTCTCATAACCCTTCTCGTTGCTATTATTCAATCCTACGTTTTTGCTGTT
TTAAGCACCCTTTATTCTTGTTTAGTGATTCAAATCGCCACCGGTTTATTTTTAGCCATG
CATTATACCGCTCATATCGATCTCGCCTTTTCTAGTGTTAACTATGGATGGTTTCTCCGA
ACTTTACATGCTAACGGAGCCTCTTTCTTCTTTATTTGCTTGTACCTTCATGTAGGGCGA
GGAATATATTATGGCTCGTACACATGAATAGTAGGAGTGTTGTTATTATTTTTGGTGATG
GGGACTGCTTTTATAGGCTATGTTTTACCTTGGGGACAAATGTCCTTTTGAGGGGCCACA
GTTATTACAAATCTCCTTTCCGCTATCCCATATTTAGGTATGGATTTAGTTCAGTGAGTT
TGAGGAGGATTTGCTGTCGATAACGCCACCTTAACACGGTTCTTCACTTTCCACTTCTTG
CTTCCATTCATTGTAGCTGCAGCTACAATAATTCATCTGCTTTTTCTCCATCAAACAGGG
TCAAATAACCCCCTAGGTGTTAACAGTGACGTGGATAAAATTCCCTTTCACCCATATTTC
ACCTTTAAGGATATTTTTGGGTTTATAGTACTTCTAATAACTCTAACTCTTTTAACTTTA
TTAAACCCCTACTTATTAGGAGACCCTGATAATTTCATCCCAGCTAATCCCCTTGTTACC
CCCGTCCATATTCAACCAGAATGATACTTCTTATTCGCCTACGCCATTCTCCGGTCAATC
CCTAATAAGCTTGGAGGAGTAATTGCTTTAGTACTTTCTATTGCCATCCTCTTCATTCTC
CCCTTCCGGGGGTTAGAATTTTACCCCATCAATCAAATTATATTTTGGTCTTTACTCTCA
ATTGTAATCTTACTCACATGAATTGGGGCCCGGCCCGTAGAAGACCCTTACATCCTTTTA
GGTCAAATCTTAACCGTAGTTTATTTTCTTTACATTGGAACTTTATATTTCATTTTTGGG
GCTTGATCAGGAATAGTAGGAACTTCTCTCAGATTATTAATCCGAGCTGAATTAGGACAA
CCCGACCAAATTTATAATGTTATTGTTACTGCTCACGCTTTTATTATAATTTTCTTCATA
GTAATGCCTATTATAATTGGGGGATTTGGAAATTGATTAGTCCCTTTAATACTAGGGGCC
CCTGATATAGCTTTCCCTCGAATAAATAATATAAGTTTTTGGCTTCTACCGCCTGCCCTC
ACTCTCCTTCTCGCTAGAGTAGAAAGCGGGGCCGGGACAGGTTGGACCGTTTACCCTCCG
CTCTCCGCGATTGCTCATGCTGGGGCTTCAGTTGACTTGGCTATTTTTTCTCTCCACTTA
GCTGGGATTTCCTCTATTCTAGGGGCCGTAAACTTCATTACAACAACTATTAATATACGA
TCTACAGGGATAACTATAGACCGAATCCCCTTATTTGTATGGTCCGTTCTTATTACAGCT
ATCCTCCTTCTTCTATCTCTCCCTGTACTCGCAGGAGCAATTACTATACTATTAACTGAC
CGAAATTTAAATACCTCCTTTTTTGACCCAGCGGGTGGAGGAGACCCTATCCTCTACCAA
CACCTCTTTTGGTTTTTCGGGCACCCAGAAGTTTACATTTTAATTTTACCGGGGTTTGGG
ATAATTTCTCACATTATTAGTCAAGAAAGAGGAAAGAAGGAAGCTTTCGGTACTCTAGGT
ATAATTTATGCCATGCTTGCTATTGGGCTGTTAGGATTTGTTGTTTGAGCCCATCACATA
TTTACTGTTGGGATAGACGTTGACACCCGCGCCTATTTCACCGCTGCCACAATAATTATT
GCTGTACCTACTGGTATTAAAATTTTTAGTTGGCTCGCAACCCTACATGGAACACAATAT
AGTCCTTCGCTGTTATGAGCTCTCGGATTTGTCTTTTTATTCACGATTGGGGGCCTAACT
GGAGTTGTTTTAGCTAACTCTTCACTTGATATTGTTCTCCACGACACCTACTATGTTGTT
GCCCACTTCCATTATGTTCTTTCTATAGGAGCCGTTTTCGCAATTATAGGAGGTGTCGTA
CACTGATTCCCCTTATTTACAGGACTTTCCCTCCATCCTCAATGGCTAAAAATTCATTTC
GCTGTTATATTTATTGGAGTCAATTTAACTTTCTTCCCTCAACACTTCCTTGGGTTAGCC
GGGATGCCTCGACGGTATTCTGATTACCCAGATGCTTACGCAGCTTGAAATGTTGTTTCT
TCTGTAGGATCCACAATCTCTTTTGTTGGGGTGCTTATATTAATCTTCATTGTTTGAGAA
AGTATTATTAGTTACCGTCAAGTAACTTTCCCCCCGGCTGAACATAGTTACGCGGAACTT
CCTTTTCAAGATAGTACATCTCCCTTAATAGAACAATTAACCTTTTTTCATGATCATACT
CTCCTAATTTTAGTAATAATTACCGTGTTAGTTGGGTATTTAATACTCACCTTATGCTTT
AATAATTATACTCACCGGTACCTCCTAGAAGGACAAACCATTGAAGTTATTTGAACTATT
CTCCCTGCTATTACGTTAATTTTTATTGCTTTACCCTCTCTTCGTTTACTTTACTTATTA
GACGAAGTTAGAGACCCCTCAATCACCCTGAAAACAATTGGGCACCAATGATACTGGAGT
TATGAATATTCTGATTTTCTAAATCGACTTTTGGAAGTAGACAACCACACCGTTCTTCCT
ATAAACACCCAAATCCGAGTTTTAATCACCGCAGCTGATGTCCTCCATTCTTGAGCAGTG
CCTTCCTTAGGGGTAAAGGTAGATGGAACCCCAGGACGACTTAACCAAACTAGCTTTCTC
ATAAACCGGCCAGGTTTATTCTATGGTCAATGTTCCGAAATTTGTGGGCACCCCTATCAC
CTTGTCGACCAAAGACCATGGCCTCTCACTGGAGCCATCGGAGCTATAGTAACTTTAAGA
GGTTTAATCCAATGATTCCATCTTACCATACTTCAATGATGACGAGATATTACACGTGAA
GGTACTTACCAACTCCACACTTACATTGTCACCTTAGGCCTTCGCTGGGGGATAATTCTC
TTTATTGTTTCAGAAGTATTCTTCTTCATTTCTTTTTTCTGAGCTTATTTTCATAGCAGC
CTTTCCCCAACCGTGGAGCTAGGAGCTATTTGACCTCCCGCGGGGATTTCACCGTTTAAC
CCCCTTCAAATCCCCCTTTTAAATACCGCCATCTTACTCGCCTCTGGAGTTACAGTAACA
TGAGCACACCATGGTATTATAGAGGGTAACCACTCCCAAGGACTCCAAGGACTCTTCTTT
ACCGTTCTTTTAGGTATTTATTTCACCATTCTACAAGCTTACGAATATATTGAAGCCCCT
TTCACCATTGCCGACGCCGTCTACGGATCAAGCTTCTTCATAGCAACAGGGTTCCATGGA
TTACATGTAATTATTGGAACCACTTTCCTTCTCGTATGTTTGCTCCGACACTACTTTGAA
CACTTTTCTGCGGCTCACCACTTCGGGTTTGAAGCCGCCGCTTGGTATTGACATTTCGTT
GATGTAGTTTGACTCTTTCTTTATATTTCTATTTACTGATGAGGTTTAGTAATTTGTGTA
TTAGTTGGGGTGGCGTTTTTGACTCTGTTAGAACGGAAAGTATTAGGGTATATTCAAATC
CGAAAGGGGCCGAATAAGGTTGGGTTTTGAGGGATCCCTCAACCCTTTGCAGACGCAATT
AAGTTGTTTACAAAGGAGCAAACTTACCCGTCGGTGTCGTATTATATTTCTCCTATTTTT
AGTTGATTAATCATACCGTATTTAACTGGGCTCCATAATTTTAGTTTGGGGTTTTTCTTA
TGTTGTACAAGTTTAGGGGTTTATACGGTAATGGTGGCGGGGTGAGCATCAAATTCAAAC
TACGCATTACTGGGGGGACTACGCGCAGTAGCTCAAACAATCTCTTACGAAGTAAGATTG
GCATTAATTTTACTTTCCTTCGTTTTCTTGATTGGGGGTTATAGTGCTTGGTTTGCTTCT
TGTTTGGCTGAAACTAACCGGACTCCATTTGATTTTGCGGAAGGGGAGTCCGAGTTGGTT
TCAGGGTTCAATGTGGAGTATAGAAGAGGAGGATTTGCATTAATTTTTATGGCAGAGTAT
GCGAGTATTTTGTTTATAAGAATGTTATTTTGTGTGTTATTTTTGGGGTGTTTTTTAGCT
TTTATATTTATTTGGGTGCGGGGGACATTACCACGGTTCCGGTTTTTAGCCTGAAAAAGT
TTCTTGCCTTTATCATTAGCCCCACTTATATTAATCTCTCCTAATCAATTTAGCTTTATC
ATTATTGTAACTTGCATCCTCACAGGATCGGTAGGGGGGTTTAACCAAACTTCACTGCGT
AAGATTATGGCGTACTCTTCCATCAACCACTTAGGTTGGATACCTCCGTTCTTAGGGTTT
TTACCTAAATGAATTATTTTAGGCCTCATCCTCATCGTCATCACAACCGTTGTTATAATG
TTAGCGTCAAAGAAATCTATTGTTCGAGAAAAAAGCTCTCCCTTTGAATGCGGCTTTGAC
CCTCTCCCTTTCTCCCTACGGTTCTTCCTCATTGCCGTGATTTTTCTTATTTTTGATGTA
GAAATTGTTCTTTTACTTCCCGATGTTATTTCGTTTGGTTTGATTTTATTAAGTTTTTGA
ATTTGTGGTTTGATAATTCTATTTTTAATACTTATGTTGTATTGTACTTTTAGAACACAA
AATTTGTTTTTATTTTATTTATTTTTTGAAGGGTCTTTGATCCCAACCTTGTTTTTAATT
TTAGGTTGGGGGTACCAACCAGAACGAGTGCAAGCTGGGATGTATTTATTATTTTACACA
TTATTGGCGTCATTGCCTTTGTTATTTGCGTTTTTAGTGAAAATGCCTATGTTTTTAGTA
CATTTATGGCTGCCTAAGGCCCATGTGGAAGCCCCAGTGAGAGGATCGATAATTTTAGCT
GGGGTTCTTTTGAAATTAGGAGGTTACGGACTACTCCGGAATTTTGTATGGATTGGGATT
AGATTAGTCGGAGGATGTTTAGTTAGATTTGTATGTTTACGTCAAACTGATTTGAAGGCT
TTGGTTGCTTATTCATCTGTAGCTCATATAGGATTAGTGTTAGGAGGGCTAATAACTTTG
AATTATTGAGGGGTTTGTGGGGCGTTTACTCTAATGATTGCCCATGGGCTCTGTTCTTCC
GGCCTGTTTTGTTTAACTAATATTTCATATGAACGATTAGGGAGTCGGAGATTAATTATC
AACAAGGGTCTTTTAAATTTTATGCCTAGAATGGCTTTATGGTGGTTTCTATTAAGTTCA
GCCAATATGGCTGCTCCCCCAACCCTAAATCTATTGGGGGAAATTAGTTTGTTGAATAGC
TTAGTAGCTATAATTGGGTTAGCCTTATTATCTTTCTTTAGAGCTGCGTACACTCTGTAC
TTATTTAGTTATAGCCAGCATGGGACAGTTGGAGGCTACAGCCGGGAATATTTATTGTTA
TTTTTACATTGACATTTGTTGGCGACATTGTTGAGATTAGAATTTATTGTACTATTTCTT
ACTTTTGCGGTTTGTGAAGGGGCTTTAGGTTTATCTATTTTGGTTTCTATAATTCGAACG
CACGGGAATGATTTGTTTGATTGAATATCTTTGATTTTTATGAGTTTTGTGTTATTAATT
TCTTCGTTAGTGATTTACTATAGAGAAGAATATATACGGTTTATTTTATTGGTGTTGATA
TTTGTGATGTCTATAATATTATTAATTATTAGCCCAAATTTAATTAGTATCTTGCTTGGT
TGGGATGGGTTAGGGTTAGTTTCTTATTGTTTAGTAATTTATTATCAGAATGTGAAGTCA
TATAATGCGGGGATACTTACTGCTTTGTCTAACCGAATTGGTGATGTTGCTTTATTGTTG
GCAATTTTGGTAGTGTTAGCTGCCATAACGAAAAGAGCCCAGATCCCCTTTTCTGCCTGG
CTCCCGGCAGCTATGGCTGCCCCTACTCCGGTATCGGCTTTGGTTCACTCTTCAACCTTA
GTAACTGCGGGGGTATATTTATTAATCCGGTTGTTGTTAATTGGTTTGACGATGTTTATA
GCTGGGTTGGGGGCTAATTTCGAGTTTGACTTGAAAAAAATTATTGCCTTATCTACTTTA
AGACAATTGGGGTTAATAATAAGAATTTTGTCTTTAGGATTTTACAAGTTAGCTTATTTC
CACCTCTTAACACATGCTCTCTTTAAGGCGCTGTTATTTATATGTGCGGGGGCTGTGATC
CATGATTCTCAGGATATTCGGAATATGCTATGTGGAATGCCTTTCTTGGCGGGGTTTTAT
TCTAAGGATTTAATTTTGGAGATAGCAACATTGAGTAATAGTTTTTCTTTTTTCTTATTT
TTCTTTTCTACGGGCCTAACTATATGCTATTCTTTACGTTTAGTTTATTATTTATTAATA
TCTGTTGTTGGAGGGAGTATAATAAGTCTAGCTATAGGCTTAATCTTATTATGCCAATGG
TTTTCCTACATCTTGTTTTTGGTTGGAATACTTGTCTTATTTATTTATGTA

#FYEpeorusATP6
GGATTACTCTTGCTCCCCTCCGCCTACTGACTGATGCCTTCTCGATGAAACAAGGTTACC
TCAACTCTTCACCAAGAATTTAATTTTATTTCATTGTTTTCACTTATTGTATTTAACAAT
TTCTTAGGGCTATTCCCCTATATTTTCACAAGTTCAAGCCATCTTACCTTTACCCTAACC
TTAGCCCTCCCCCTTTGAATAAGTTTTATGCTTTATGGATGAATCAACCACACCCAACAT
ATATTTGCCCATTTAGTACCTCAAGGGACTCCTTTAATGCCCTTCATGGTTTGCATTGAA
ACAATTAGTAACGTAATTCGACCAGGAACACTGGCTGTTCGACTCGCCGCTAATATAATT
GCAGGACACCTGTTAATGACTCTCCTAGTAGCTATTATTCAGTCTTATGTATTCGCTGTT
TTGAGCACCCTCTATTCTTGTCTAATTCTACAAATCGTTACCGGACTATTCCTAGCAATA
CACTATACCGCTAATATTGAAATAGCATTTTATAGAGTAAATAACGGATGAATATTACGA
ACTATCCATGCAAATGGAGCATCGTTTTTTTTTATTTGTATTTATATGCACATTGGCCGA
AACATGTACTACGGATCATACACTTGATCTGTAGGAGTATTAATCTTATTCTTAGTAATA
GCGACTGCTTTTATAGGATATGTACTACCGTGAGGTCAAATATCCTTTTGGGGGGCAACA
GTAATTACAAATTTACTATCCGCAATCCCATACCTAGGAATTGACTTAGTACAATGAGTA
TGAGGGGGATTTGCAGTAGACAACGCAACCTTAACACGATTTTTTGCCTTTCACTTTATT
CTACCATTCATTGTAGCAGCTGCTACAATAGTACATTTATTATTTTTACACCAAACAGGG
TCAAATAATCCTACAGGAATAAGAAGAGAAATAGATAAAGTACCATTTCACCCATATTTT
ACATGAAGGGACGTAATAGGATTCGTAATAATAATTGGTGCATTAGTGATGTTATCTCTC
ACTAACCCTTATATATTAGGAGACCCGGATAATTTTACCCCAGCCAATCCATTAGTAACC
CCAGTTCACATTCAACCAGAATGATACTTCCTATTTGCATACGCAATTCTACGGTCAATT
CCTAATAAACTAGGAGGGGTACTAGCGCTAGTTACATCAATTGCAATTCTATTTATTATA
CCAATACGAAGAATACAATTTTATCCTATTAACCAAATAATATATTGGATAATAATTAGA
ACAGTACTGATATTAACATGAATTGGAGCACGTCCAGTAGAAGAGCCCTTTATCATCACA
GGACAATTACTGACAGTAATTTACTTTAGATTCATTGGAACTTTATATTTTATCTTTGGT
GCTTGATCTGGAATAGTTGGTACCTCCCTTAGTTTACTCATTCGGGCTGAACTTGGTCAA
CCAGATCAAATTTATAATGTAATTGTTACCGCCCATGCTTTCATTATAATTTTCTTCATG
GTGATGCCTATCATAATTGGGGGATTTGGTAATTGGCTTGTACCCCTTATGCTTGGAGCC
CCAGATATAGCCTTCCCTCGAATAAATAACATGAGTTTTTGGCTTTTACCTCCGGCCTTA
ACTCTTCTTCTCGCTAGAGTAGAAAGTGGAGCCGGAACAGGTTGAACCGTCTATCCCCCG
CTTTCAGCAATTGCCCACGCAGGAGCGTCAGTAGATTTAGCTATTTTCTCTTTACATTTG
GCAGGAGTTTCTTCCATTCTAGGGGCTGTAAATTTTATTACAACAACAATCAATATACGA
TCAACTGGAATAACTATAGATCGAATCCCTTTATTTGTTTGATCTGTCCTTATTACAGCT
ATTTTATTACTCCTTTCATTGCCGGTTCTAGCTGGGGCTATTACAATACTACTCACGGAC
CGAAACCTTAATACTTCTTTCTTTGACCCTGCTGGAGGAGGAGACCCAATCCTTTACCAA
CACTTATTTTGATTTTTTGGCCACCCCGAAGTATATATTTTAATTCTACCCGGATTTGGT
ATAATTTCACATATCATTAGCCAAGAAAGAGGAAAGAAGGAAGCCTTCGGTACTTTAGGA
ATAATTTATGCCATGCTAGCAATTGGTCTGCTTGGGTTTGTTGTTTGAGCCCATCATATG
TTTACGGTTGGGATAGATGTAGATACTCGGGCTTACTTTACTGCAGCCACTATAATTATT
GCTGTTCCTACAGGGATTAAGATTTTTAGATGATTAGCTACCCTTCATGGTACCCAATAT
AGCCCTTCACTTCTCTGGGCCCTAGGATTTGTATTCTTGTTTACAATCGGAGGATTAACT
GGAGTAGTTTTAGCTAATTCTTCTATTGATATTGTTTTACATGACACTTACTACGTTGTC
GCTCATTTTCACTATGTTCTTTCGATGGGGGCTGTCTTCGCTATTATAGGGGGATTGGTC
CACTGGTTTCCTTTATTTACTGGGCTCTCTTTACACCCCCAATGATTAAAGGTACACTTT
GCTGTTATATTTATTGGAGTAAACTTAACCTTCTTTCCTCAACATTTCTTAGGATTGGCG
GGGATGCCCCGTCGATACTCTGATTACCCGGATGCTTACGCTGCCTGAAATGTTGTTTCT
TCTGTAGGGTCCACGATTTCTTTTGTTGGGGTTCTTATACTTATATTTATTGTTTGAGAA
AGTATTATTAGTTACCGACAAGTAACTTTCCCCCCTGCAGAACACAGCTATGCTGAATTA
CCTTTTCAAGATAGTACCTCTCCTTTAATAGAACAACTCACCTTCTTTCATGATCATACT
CTTTTGATTCTTGTCATAATTACTGTTTTAGTGGGGTACCTTATACTCACCTTACTTTTT
AACACTTACACCCACCGTTATCTTTTAGAAGGTCAAACTATTGAAGTTATTTGAACAATC
CTCCCCGCAATTACTCTTGTTTTTATTGCCCTACCCTCCCTCCGCCTACTGTATTTGTTA
GACGAAGTTAGAGACCCTTCTATCACACTAAAAACTATTGGTCACCAATGATATTGAAGC
TATGAATACTCAGATTTCCTGAATCGACTTTTAGAAGTAGACAACCACACAGTTCTTCCT
ATAAACACCCAAATTCGAGTACTCATCACAGCAGCAGATGTCCTGCACTCATGAGCCGTT
CCTTCCTTAGGAGTTAAGGTTGATGGAACTCCCGGTCGACTAAACCAGACAAGTTTCTTA
ATAAATCGACCAGGCTTATTTTATGGACAATGTTCAGAAATTTGTGGGCACCCTTATCAT
CTGGTAGACCAAAGTCCTTGACCCTTAACTGGAGCCATCGGAGCTATAGTAACTCTGAGA
GGATTAATTCAATGATTCCATTTAACTATAATTCAATGGTGGCGAGATATCACTCGCGAA
GGTACCTACCAACTCCACACCTACATTGTTACCTTAGGTTTACGATGAGGTATAATTTTA
TTTATTGTATCAGAAGTATTTTTCTTTATTTCATTTTTCTGGGCTTATTTCCATAGTAGC
CTCTCCCCAACAGTAGAACTAGGGGCAGTTTGACCCCCGGCAGGAATTTCTCCCTTTAAT
CCCTTACAAATTCCTCTATTAAACACAGCAATTCTTCTAGCCTCAGGAGTTACCGTAACT
TGAGCCCATCATGGTATTATAGAAGGAAACCATTCCCAAGGCCTCCAAGGGCTATTCTTT
ACCGTCCTTTTAGGAATCTACTTCACCATCCTACAAGCCTATGAATATGTAGAAGCCCCA
TTTACTATTGCAGACGCTGTCTATGGCTCAACTTTTTTTATGGCTACTGGATTCCATGGT
CTCCATGTAATTATTGGGACAACATTCCTACTAGTTTGTTTGCTTCGACACTACTTTGAG
CATTTCTCTCCAGCTCATCATTTTGGATTTGAAGCAGCTGCATGATACTGACATTTTGTA
GATGTTGTTTGACTATTCCTTTATGTTTCAATCTACTGGTGAGGTTTGGTTATTTGTGTG
CTTGTTGGGGTGGCTTTTTTAACTTTATTGGAGCGGAAGGTGTTGGGCTACATTCAAATT
CGAAAGGGGCCTAATAAGGTAGGATTTTGAGGAATTCCTCAACCTTTTGCGGATGCAATT
AAATTGTTTACAAAGGAACAAACTTATCCTGTTTTGTCTTATTATATTTCTCCTATCTTT
AGTTGATTAATCATGCCTTATTTAACCGGCCTACATAATTTTAGTTTGGGCTTCTTTTTG
TGTTGTACAAGTTTAGGGGTTTATACTGTAATGGTAGCAGGGTGAGCTTCTAACTCGAAC
TATGCGTTATTGGGAGGGCTCCGAGCAGTGGCTCAAACTATTTCTTATGAAGTAAGCTTG
GCATTAATTTTGTTGTCTTTTGTTTTTTTGATTGGGAGCTATAGCGCTTGGTTTGCTTCT
TGTCTAGCTGAAACGAATCGTACTCCTTTTGATTTTGCAGAAGGGGAATCAGAGTTAGTA
TCGGGGTTTAATGTTGAATACAGAAGAGGAGGATTCGCTTTAATTTTTATGGCAGAGTAC
GCAAGCATTTTGTTTATGAGAATATTATTTTGTGTTTTGTTTTTGGGGTGTTTTTTGGCT
TTTGCTTTTATTTGAGTTCGTGGAACTCTACCTCGGTTCCGGTTTTTGGCTTGAAAAAGT
TTCTTACCCTTGTCTTTAGCTCCCCTCATACTTATTTCTCCTTGTACCTTTAGTTTCATG
ATCATTTTGATTTCTATTCTTACAGGATCAATTGGAGGATTTAACCAAACATCCCTTCGT
AAAATTATAGCTTATTCTTCAATTAATCACCTAGGTTGAATACCTCCGTTTTTGGGATTT
CTCCCTAAATGAATTATCCTTGGAACTATTCTTATCGCTATCACCACAATTGTAATATTG
TTGGCATCCAAAAAATCAATTGTACGTGAAAAAAGATCTCCCTTTGAATGTGGTTTCGAT
CCTCTGCCCTTTTCTCTCCGTTTCTTTCTAATTGCTGTTATTTTCTTAATTTTTGATGTA
GAAATCGTCCTCCTCCTACCCGATATTATTTCATTTGGGTTAATTTTATTAAGATTTTGA
ATTTGTGGCTTGATAGTTTTGTTTTTAATATTAATACTATACTGCACTTTCAGAACCCAA
AATTTATTTTTATTCTATTTATTTTTTGAAGGCTCTCTTATTCCTACTTTGTTTTTAATT
TTGGGTTGGGGGTATCAACCAGAACGAGTCCAAGCAGGGATATATTTATTATTTTATACT
TTATTAGCCTCGTTACCTCTTCTGTTTGCATTTTTAGTTAAGATACCTATATTTTTAGTT
CATTTATGGTTGCCTAAGGCTCATGTCGAAGCTCCTGTTAGAGGGTCAATAATTTTAGCG
GGGGTTTTACTTAAGCTTGGGGGGTATGGCCTTCTTCGGAATTTTATTTGGATTGGGATT
AGCCTAATCGGGGGTTGTTTAGTTAGATTTGTATGTTTACGACAAACCGATTTAAAGGCT
TTAGTAGCTTATTCTTCAGTTGCACATATAGGGCTAGTTTTAGGAGGTTTAATAACTTTA
AATTATTGAGGGGTATGTGGAGCATTTACGTTGATAATTGCTCACGGGCTGTGTTCTTCA
GGTTTATTTTGTTTAACGAATATTTCTTATGAGCGGCTCGGGAGTCGGAGTTTAATTATT
AACAAGGGCTTATTAAATTTTATGCCGAGAATGGCTCTTTGGTGATTTTTATTGAGATCT
GCAAATATAGCAGCTCCCCCAACATTAAATCTATTAGGTGAAATTAGTTTATTAAATAGT
ATTGTTGCAATAATTAGTTTGGCCTTTTTGTCGTTCTTTAGTGCAGCCTATACTTTGTAC
TTATTTAGATATAGCCAACATGGGACTGTGGGAGGGTATAGTCGTGAGTATTTACTTTTG
TTTCTACATTGGCACCTTTTAGCTACGCTATTGAGTTTGGAATTCATTGTTTTGTTTCTT
ACCTTTGCTGTATGTGAAGGGGCATTAGGTCTTTCTATTTTGGTTTCTATAATTCGGACA
CATGGAAATGATTTATTTGATTGAATGTCTTTAATTTTTATAAGTTTTGTACTTTTAATT
TCATCTTTGGTTATTTATTACAGAGAAGAATATATACGGTTTATTTTGCTTGTTTTAATA
TTTGTAATGTCAATGATATTATTAATCATTAGTCCTAACTTAATTAGAATTTTACTAGGT
TGGGATGGGCTAGGTCTTGTTTCTTATTGTTTAGTCATTTATTATCAGAATGTCAAGTCT
TATAATGCGGGGATACTTACAGCCTTATCTAATCGAATCGGGGATGTTGCCTTATTATTA
GCAATTTTAGTTGTTTTAGCTGCTATAACAAAGAGAGCTCAAATTCCTTTTTCTGCCTGG
CTACCAGCTGCTATAGCAGCTCCTACCCCGGTTTCTGCTTTAGTTCATTCATCAACCTTG
GTTACAGCTGGGGTGTATTTACTTATTCGGTTGCTATTAATCGGATTAACTATATTTATG
GCCGGGCTCGGAGCCAATTTCGAATTTGATCTAAAGAAAATTATTGCTTTATCTACATTA
AGTCAATTAGGTTTAATGATAAGAATTTTATCTTTAGGGTTTTATAAGTTGGCATATTTC
CACCTTTTAACTCATGCTTTATTTAAGGCGTTATTATTTATATGTGCTGGAGCAGTAATT
CACGATTCTCAAGATATCCGTAATATGTTGTGTGGGATACCTTTTTTGGCGGGGTTTTAT
TCAAAGGATTTGATTTTAGAAATGGCCACGTTGAGAAATAGTTTTTCATTTTTCTTATTT
TTCTTTTCCACGGGTTTAACAATATGCTATTCTTTACGGCTGGTTTACTATTTATTAATA
TCAGTAGTTGGGGGAAGCATGATAAGTTTAGCTATAGGCTTAATTCTCCTGTGCCAATGA
TTTTCATACATTTTATTTTTAGTAGGGATACTGGTTTTATTTATTTACGTC

#FYEphemeraOrientalis
GGAATTCTACTAATTCCTCTCTCATTCTGACTTTTACCTTCCCGATGAAATAAAATTCTT
TCTACTTTACATAAAGAATTTTCATTTATTTCCCTATTTTCATTAATTTTATTTAATAAT
TTCCTAGGGTTGTTTCCTTATATCTTTACAAGATCAAGACATATAACCATAACCCTTACA
CTAGCCCTACCTTTATGACTTAGATTTATACTTTATGGATGAATTAATCACACACAACAT
ATATTTGCCCATCTTGTTCCTCAAGGGACTCCTCTAATACCTTTTATGGTTTGTATTGAA
ACTATTAGAAACGTAATCCGTCCTGGTACATTAGCAGTACGACTAGCTGCTAATATAATT
GCAGGCCATTTATTGATAACTCTTCTCGTTGCAATTATCCAATCATATGTATTTGCCGTT
TTAAGAACATTATATTCTTGTTTAATTATTCAAATTGCAACAGGCTTGTTCTTAGCAATA
CATTATGTAGGTCACATTGATTTAGCATTTTCTAGAGTAAATTATGGTTGATTATTACGT
ACACTACACGCCAATGGAGCATCATTCTTCTTTATCTGTATTTATCTTCACGTTGGTCGA
GGAATATATTATGGTTCATATACCTGAATAATTGGAGTGATTATTCTATTCCTAGTTATA
GGAACAGCATTCATAGGTTATGTATTACCTTGAGGACAAATATCCTTTTGAGGAGCCACA
GTTATTACTAACCTACTTTCCGCAGTACCTTATTTAGGAACAGACATAGTCCAGTGATTA
TGAGGAGGATTTGCAGTAGATAACGCTACTTTAACCCGTTTCTTTACATTTCATTTTTTG
CTTCCTTTTATAGTTGCAGGTGCTACTCTAATTCATCTTCTATTTCTACACCAAACAGGA
TCTAATAACCCATTAGGATTAAATAGAGATATTGACAAAATTCCATTCCACCCTTATTTT
TCATTCAAGGACATCGTAGGATTTATTATTTTAATTGCTGCCTTAACTCTTATATCCCTT
CTATACCCTTATTTATTAGGAGACCCAGACAATTTTATTCCAGCAAATCCTTTAGTAACA
CCTGTACATATCCAACCTGAATGATACTTCCTATTTGCATATGCAATTTTACGTTCTATC
CCAAATAAGCTAGGAGGTGTAATTGCCCTAGTTTTATCTATCGCTATTCTTTTTATTTTA
CCATTCCGAGGATTAGAATTTTATCCAATCAACCAACTAATTTTTTGATCTTTATTAGGA
GCTACTCTTTTACTTACATGAATTGGAGCACGACCTGTAGAAGACCCTTATATTATTACA
GGACAGCTTCTTACAGTATTCTATTTCTCATTAATTGGAACCCTTTATTTTATCTTCGGA
GCTTGATCAGGAATAATTGGTACATCATTAAGTTTATTAATTCGTGCTGAATTAGGACAA
CCAGACCAAATTTATAATGTTATTGTAACTGCTCACGCATTTATTATAATTTTCTTCATA
GTAATGCCTATTATAATTGGTGGGTTTGGAAATTGATTAGTACCTTTAATACTAGGAGCC
CCTGATATAGCATTCCCTCGAATAAATAATATAAGATTCTGATTATTACCTCCTGCCTTA
ACCCTTCTTTTAGCTAGTGTAGAAAGAGGTGCAGGAACAGGTTGAACTGTTTACCCTCCT
CTAGCCGCAATCGCTCATGCAGGCGCTTCAGTTGATTTAGCAATTTTCTCCCTACATCTA
GCTGGAGTATCCTCAATCCTTGGAGCCGTAAATTTTATTACTACAACTATTAATATACGT
ACAAGAGGAATAACTATAGACCGTATTCCTTTATTTGTTTGATCAGTAGTAATTACTGCA
GTCTTACTTCTTCTTTCCCTACCAGTTCTAGCAGGAGCAATTACTATATTATTAACAGAC
CGTAATTTAAATACTTCTTTCTTTGACCCAGCAGGAGGAGGAGACCCCATCCTATACCAA
CACTTATTTTGATTCTTTGGGCACCCTGAAGTTTATATTCTCATTTTACCAGGATTTGGT
ATAATTTCCCATATTATTAGTCAAGAAAGAGGTAAAAAGGAAGCCTTTGGTTCTTTAGGA
ATAATCTACGCTATACTTGCAATTGGTCTTTTAGGATTTGTTGTATGAGCCCATCATATA
TTTACTGTAGGTATAGACGTTGATACTCGAGCTTATTTTACCGCAGCTACTATAATTATT
GCTGTGCCTACCGGAATTAAAATTTTTAGATGACTAGCTACACTTCATGGGACTCAATAT
AGGCCATCCCTTCTCTGGGCTTTAGGGTTTGTATTTTTATTTACAATTGGAGGTTTAACC
GGAGTAGTATTAGCTAATTCATCTATTGATATTGTACTACACGATACATATTATGTAGTA
GCTCATTTCCATTATGTATTATCTATAGGAGCCGTGTTTGCTATTATAGGAGGTTTAGTT
CATTGATTCCCTTTATTCACTGGCCTTTCTCTAAACCCTCAATGATTAAAAATACATTTT
GCTATTATATTCATCGGTGTTAATTTAACTTTCTTCCCACAACACTTTTTAGGATTAAGA
GGAATACCCCGACGTTATTCTGACTACCCAGATGCTTACGCAGCCTGAAATGTAGTTTCT
TCAGTTGGATCAACAATTTCTTTTGTAGGTGTTCTTTTCTTAGTTTTCATTGTTTGGGAA
GCTTTTGTTAGACACCGACAAGTAGCTTTCCCTCCTGCTGAACATAGCTATGCTGAATTA
CCATTTCAAGATAGTAATTCACCCTTAATAGAACAACTTACATTCTTCCATGACCACACG
CTTCTTATTTTAGTAATAATTACAACTTTAGTAGGATACTTAATATTTATACTATTCTTT
AATAACTACACAAACCGATTCCTATTAGAAGGCCAAACAATTGAAATTATCTGAACGATT
CTACCCGCAATCACCTTGATTTTTATTGCTCTACCTTCTTTACGTCTACTTTACTTACTA
GATGAAGTTAGAGATCCCTCCCTCACTCTTAAAACTATTGGGCACCAATGATATTGAAGA
TATGAATATTCAGATTTTCTACAACGACTTCTAGAAGTAGATAACCACGCAGTATTACCC
ATAAATACTCAAATCCGAGTACTTATTACAGCAGCAGATGTTTTACATTCATGAGCAGTT
CCTAGCTTAGGTGTTAAGGTAGATGCTACTCCAGGACGATTAAATCAAACTAGCTTCCTT
ATAAATCGTCCTGGGCTGTTCTATGGTCAATGTTCTGAAATTTGTGGTCACCCATACCAC
CTAGTTGACCAAAGACCTTGACCTTTAACTGGAGCCATTGGAGCAATAACAACCTTATGT
GGGTTAGCTCAATGATTTCATTTGACAATAATTCAATGATGACGAGATGTAACCCGAGAA
GGTACTTATCAATTACACACTTATATTGTTACCTTAGGACTTCGTTGGGGAATAATTTTA
TTTATTATTTCTGAAGTATTTTTCTTTGTATCCTTCTTTTGAGCTTTCTTCCATAGTAGA
CTAGCACCTACTGTAGAATTAGGAGCTATTTGACCACCAACAGGTATTTCTCCCTTCAAC
CCATTACAAATTCCCCTTCTAAATACAGCAATTTTACTAGCATCAGGAGTCACAGTTACA
TGAGCCCATCATAGCCTTATAGAAAGTAACCACACCCAAGGCCTACAAGGATTATTTTTC
ACAGTTATTTTAGGAGTTTACTTCACTATCCTCCAAGCTTATGAATATATTGAAGCCCCA
TTTACTATTGCAGACGCTGTTTATGGATCAACATTCTTTATGGCTACCGGTTTCCACGGA
CTACATGTTATTATTGGTACTACATTCTTAATAGTTTGTTTAGTACGTCATTACTTAGAA
CACTTCTCCCCAAACCACCACTTTGGATTTGAAGCTGCTGCATGATACTGACATTTTGTT
GATGTTGTTTGATTATTTTTATATATTTCAATCTACTGATGAGGTTTAGTTGTATGTGTG
TTAGTGGGAGTAGCATTTTTAACGTTGTTGGAGCGTAAGGTTTTAGGTTATATTCAGATT
CGGAAGGGTCCTAATAAAGTAGGTTATTGAGGAATTCCTCAACCTTTTGCTGATGCTATT
AAATTGTTTACTAAGGAACAAACTTATCCTGTTTTATCTTATTATTTTTCTCCTGTACTT
AGTTGATTAATTATACCTTATTGAGTTGGTTTACATAACTTTAGTTTAGGTTTTTTCTTA
GCTTGTACTAGTTTAGGGGTTTATACAGTTATAGTAGCGGGTTGGGCTTCTAATTCAAAT
TATGCTTTATTAGGAGGCTTACGTGCGGTAGCTCAAACAATTTCTTATGAGGTTAGATTG
GCTTTAATTTTATTATCTTTTGTATTTTTAATTGGTAGATATTGTGCTTGATTTGCTTCT
TGTTTGGCTGAAACAAATCGTACTCCTTTTGATTTCGCAGAGGGTGAATCTGAGTTGGTT
TCTGGTTTTAATGTTGAGTATAGTAGAGGAGGTTTTGCTTTAATTTTTATGGCTGAGTAT
GCTAGAATTTTATTTATAAGTATATTATTTAGTTTAATCTTTTTGGGTAGAGTATTGGCA
TTTAGTTTTATTTGAGTTCGTGGTACTTTACCTCGGTTTCGGTATTTAGCTTGAAAAAGT
TTTTTGCCTTTATCTTTACCACCAGGAGTAATGGAAGGACTTAATTGGTCTTGTAATATT
ATTTTAATAACTAAGATGGCTCCTGGATCGTTAGGAGGTTTTAACCAAACCTCACTACGT
AAAATCATAGCTTATTCTTCTATTAATCACTTAGGGTGGATGCCTCCATTCCTAGGATTT
CTCCCGAAATGATTCTCTATAACTATTATTTTAATATTGATTACATTAATTGTTATAATT
TTAGCTTCTAAAAAATCAATCATTCGTGAAAAAAGATCACCATTCGAATGTGGATTTGAC
CCTCTTCCTTTTTCCCTTCGATTTTTCCTTATCGCAGTAATTTTCTTAATCTTTGATGTA
GAAATTGCTTTGCTGCTTCCCGATGTGCTTTCTTTTGGTTTAATTTTGTTAAGTTTTTGA
ATTTGTGCTCTAATGATTTTAATGTTGTTGGCTATATTATATTTAACTTTTAGAAGAATA
AATTTGTTTTTATTTTATTTATTTTTTGAATCTTCTTTAATTCCAACATTATTATTAATT
ATAGGTTGAGGATATCAGCCTGAGCGTTTACAGGCTGGAGTTTATTTATTATTTTATACT
TTATTAGCTTCTCTTCCTTTATTGTTTGCTTTTTTAGTTAAAATACCTATATTTTTAGTT
CATTTATGATTACCTAAGGCTCATGTAGAGGCCCCAGTAAGAGGTTCTATAATTTTAGCA
GGTGTTTTATTAAAGTTGGGAGGATATGGTTTATTACGTAATTATATTTGGGTAGGTATT
AGACTTGTAGGAGGGTGTTTAGTTAGTTTTATTTGTTTACGTCAGACTGATTTAAAGGCT
TTAGTAGCTTATTCTTCAGTAGCTCACATAGGATTAGTTTTAGGTGGTTTAATAACATTG
ACTTATTGAGGAGTATGTGGTGCTTATACTTTAATAATTGCACATGGATTGTGTTCTTCA
GGTTTATTTTGTTTAACTAATATTACTTATGAACGGTTAGGGAGTCGTAGTTTAGTTATT
AATAAAGGTTTAATACATTTTATACCTAGAATAACTTTGTGGTGGTTTCTTTTAAGATCA
GCAAATATGGCTGCTCCTCCTACTTTAAATTTATTAGGAGAAGTAGTTCTTTTAAATAGT
TTGGTTGGTATATTTTCTTTAATAGGTTTATCTTTTTTTAGAGCAGCTTATACTTTATAT
TTATATTCTTATAGTCAGCATGGATGTAGAGGGGGTTATAGTCGTGAATATCTTTTATTA
TTTTTACATTGGCATTTACTTGCTACTTTGTTAAGATTAGAATTTATTGTATTATTTTTA
ACATTTGCGGTGTGTGAAGGTGCTTTGGGTTTGTCAGTTCTTGTTTCTATAATTCGTACT
CATGGAAATGATTTATTAGATTGAATATCTTTAATTTTTATGAGATTTGTTTTATTAATT
TCTTCTTTGGTGATCTATTATAGAAAAGAATATATACGCTTTATTTTATTGGTATTAATA
TTTGTTACTTCTATAATATTATTAATTATTAGTCCTAATTTAATTAGAATTTTATTAGGT
TGGGATGGTTTAGGTCTTGTTTCTTATTGTTTAGTAATTTATTATCAAAATGTTAAATCT
TATAATGCAGGTATAATTACAGCTTTATCTAATCGGGTAGGTGATGTAGCTTTGTTAATG
GCTATTTTAGTAGTATTAGCTGCTATAACAAAGAGAGCTCAAATTCCATTTTCTGCTTGA
TTGCCTGCAGCAATAGCTGCTCCTACACCAGTTTCTGCTTTAGTACATTCTTCTACTTTA
GTTACAGCTGGGGTTTATTTATTAGTTCGTTTTTTACTTTTAGGTCTTACAATATTTATG
GCAGGTTTAGGGGCTAATTTTGAATTCGATTTAAAGAAAATTATTGCTTTATCTACTTTA
AGTCAATTAGGTTTAATAATAAGTATTCTCTCTTTAGGGTTTTATAAATTGGCTTATTTT
CATTTGTTAACTCATGCATTGTTTAAGGCTTTGTTATTTATATGTGCAGGTGCTGTTATT
CATGATTCTCAGGATATTCGTAATATGTTGTGTGGTGTTCCATTTTTAGCTGGGTTTTAT
TCAAAGGATTTGATTTTAGAAATGGCTAGTTTAAGTAATATAATTGGGTTTTTCTTGTTT
TTCTTTTCTACAGGTTTAACAATATGTTATACTATGCGTTTGGTCTATTATTTAATTATA
TCAGTGATTGGTGGTAGAATTATAAGTCTTGCCATAGGTTTAATTTTACTCGTACAATGA
TTTTCATATATCTTATTTTTAGTAGGAATATTAGTATTATTCATTTATGTA

#FYEphemerella
GGAATTATTATACTGCCGGTAACTTTCTGGTTAGTACCTTCTCGGTGAAGTTCTGTAACT
TCTACGCTTCATAAGGAATTTTCCTTTATTAGCCTCTTTACTATAATTCTGTTCAATAAC
CTTTTAGGGTTGTTCCCCTACATTTTCACTAGTTCTAGACACCTCGTATTTACTTTAACT
CTAGCATTACCTCTTTGACTAAGCTTCATGATTTATGGGTGGTTAAATCATACCCAACAT
ATATTTGCCCATTTGGTTCCACAAGGAACCCCCCTCATACCTTTTATAGTATGTATCGAG
ACGATTAGTAATGTTATCCGACCAGGTACCTTAGCTGTACGACTTGCAGCCAATATAATC
GCCGGGCATTTACTAATAACATTAATGGTTGCTATTATCCAATCTTATGTCTTTGCCGTT
CTGAGAACCCTTTACTCATGTTTAGGGGTACAAATCGTTACCGGACTCTTTCTTGCGATA
CATTATGTCCCCCATATTGACCTTGCATTTTCCAGAGTAAATTATGGGTGGCTACTCCGG
ACGCTCCACGCTAATGGAGCTTCTATATTCTTCGTATGTATTTATTTACACATCGGGCGA
GGTATATACTATGGGTCTTACACGTGAATAGTGGGTGTAGTTATTTTGTTTTTGGTTATA
GGAACTGCTTTTATAGGTTATGTACTACCCTGGGGACAAATATCTTTCTGAGGGGCAACT
GTAATTACAAATTTATTATCCGCGGTTCCTTACCTAGGTACCATACTTGTTCAGTGAGTT
TGAGGGGGCTTCGCCGTTGATAACGCCACTCTTACCCGATTTTTCACTTTTCATTTTCTC
TTACCTTTTCTTGTGGCTGCAGCCACCATAATCCACCTTCTTTTCCTACATCAAACTGGG
TCTAACAATCCATTAGGAGTTAATAGAAATCTAGATAAAATTCCATTTCATCCTTACTTC
TCCTTCAAGGACATCGTAGGATTTGTAGTTCTCTTAATAGTCCTAACTACCCTCACCCTT
CTTCATCCCTATTTATTAGGAGACCCTGATAATTTTATCCCGGCTAACCCTCTTGTAACC
CCTGTCCATATCCAACCCGAGTGGTACTTCCTTTTCGCTTATGCTATCTTACGGTCTATT
CCAAATAAGCTAGGGGGAGTAATCGCACTAGTACTTTCCATTGCCATCCTATTTATTCTA
CCTTTCCGTGGTGTGGAATTTTACCCGATCAGCCAAGTCCTATTTTGGTCTTTATTTACA
GTGGTGTGTCTACTTACTTGACTAGGGGCACGACCAGTAGAGGCACCCTATATTGTGCTA
GGACAAATCTTAACCGTGGTTTATTTTGCACTTATTGGAACTTTATATTTTATTTTTGGG
GCTTGATCCGGAATAATTGGGACTTCTTTAAGTTTACTTATTCGGGCCGAACTAGGACAA
CCTGACCAAATTTACAATGTTATTGTAACTGCCCATGCTTTCATCATAATTTTCTTTATA
GTAATGCCCATTATAATTGGGGGATTTGGTAACTGATTAGTGCCTTTAATATTGGGGGCT
CCTGACATAGCTTTCCCCCGGATAAACAACATAAGTTTTTGATTACTTCCTCCCGCCCTA
AGTTTATTACTAGCTAGCGTGGAAAGAGGGGCGGGAACCGGATGGACTGTTTACCCACCT
TTAGCGTCGATCGCTCACGCGGGTGGATCCGTGGATCTCGCTATTTTCTCTCTCCACTTA
GCAGGGGTATCATCCATTTTAGGTGCGGTAAATTTTATTACCACTACAATCAACATGCGG
GCTAGAGGTATAACAATAGACCGGATCCCTCTTTTTGTGTGGTCAGTGTTAATCACTGCT
ATCCTTCTATTGCTGTCTCTACCTGTTCTGGCAGGGGCTATTACTATGTTACTAACAGAC
CGGAATCTTAATACTTCTTTCTTTGACCCGGCCGGAGGGGGAGACCCTATTCTATACCAA
CATTTGTTTTGATTTTTCGGGCACCCAGAAGTATATATTTTGATTCTCCCAGGGTTTGGT
ATAATTTCACATATTATTAGCCAGGAAAGAGGTAAAAAGGAAGCTTTTGGGTCTCTAGGA
ATAATCTACGCCATGCTGGCTATTGGACTATTAGGTTTCGTAGTATGGGCACATCATATA
TTTACAGTAGGTATAGATGTAGACACCCGTGCTTACTTCACAGCAGCCACGATGATTATT
GCAGTTCCAACTGGAATTAAGATTTTTAGATGGTTAGCTACACTCCACGGTGCCCAATAT
AGCCCTTCCCTTCTTTGAGCCCTCGGGTTTGTATTTCTTTTTACGATTGGGGGATTAACT
GGAGTTGTTTTAGCAAATTCTTCCATTGACATTGTTCTTCATGATACTTACTATGTAGTA
GCTCACTTTCACTATGTTCTATCAATAGGGGCAGTTTTCGCTATTATAGGAGGTGTGGTA
CATTGGTTTCCCTTATTTACCGGGTTGACATTAAATCCCCAATGGCTGAAAATTCACTTT
CTGGTTATATTTGTAGGGGTTAATTTAACGTTCTTTCCTCAACATTTTCTGGGATTAAGA
GGGATACCCCGACGGTATTCGGATTACCCTGACGCCTATACCGCCTGAAATGTAGTATCT
ACTGTAGGATCCACTATTTCCCTATTAGGAGTTCTAATACTGGTATTTATTGTTTGAGAG
GCTATGGTGAGTCACCGACAAGTACTTTATCCACCCGCAGAGCATAGCTATAGTGAACTT
CCATTCCAGGATAGAAATTCCCCTCTTATAGAACAATTAACATTTTTCCACGATCACACC
CTCCTTATTCTGGTTATAATTACAACCTTGGTCGGGTATTTAATAATTATGATATTATTT
AATCCCTTCGTTAACCGGGTCCTCTTACAAGGACAAACGATCGAAATTATTTGGACAATT
TTACCTGCAGTAATTTTAATTTTTATTGCCCTACCCTCTTTACGCCTACTCTATATGCTT
GACGAGGTGAGTAACCCTGCTATCACCTTGAAAACAATTGGGCATCAATGATACTGAAGT
TACGAATACTCCGATTTTACACAACGACTTTTAGAAGTAGATACCCGAGTGGTACTTCCT
ATAAAAACACAGATTCGGATCCTTATTTCAGCTGCTGACGTTCTTCATTCTTGGGCCCTT
CCTAGACTAGGGGTAAAGGTAGACGCAATACCTGGGCGTCTGAACCAAACCAGCTTCCTC
ATAAACCGACCAGGTTTATTTTATGGACAATGCTCAGAGATTTGTGGACATCCATACCAT
TTAGTTGACCAAAGTCCATGGCCTCTTACCGGAGCTATTGGGGCTATGGCCACCCTTAGA
GGGCTTGTACAGTGATTTCATCTAACAATAATCCAGTGGTGACGGGACGTCACACGAGAA
GGAACTTTCCAACTCCACACCCACGTAGTGACACTCGGACTGCGGTGAGGGATAATTTTG
TTTATTGTTTCTGAAATTTTCTTCTTCATCTCATTCTTCTGGGCTTTCTTCCACAGTAGC
CTCTCTCCCACCATCGAGCTAGGGTCCATTTGGCCGCCTGCGGGTATCTCTCCTTTTAAT
CCCCTGCAAATCCCTCTACTTAATACCGCCATTTTACTAGCATCAGGGATCACCGTTACA
TGAGCTCACCACGCCTTAATAGAAGGGCAGCACTCCCAGACACTTCAAGGGCTATTTTTC
ACAGTCTTATTAGGAATTTATTTTAGTATCCTTCAAGCTTATGAATATATAGAAGCCCCA
TTTTCAATTGCCGACGCAATTTATGGATCCTCATTCTTCATGGCCACGGGGTTTCATGGT
CTACATGTAATTATTGGAACAACGTTTTTAGCAGCATGCTTAGGGCGACATTATTTTGAA
CATTTTTCACCCAATCATCATTTTGGGTTTGAAGCTGCAGCCTGATACTGGCATTTTGTA
GATGTTGTTTGGTTATTCTTATATATCTCAATTTACTGATGAGGTTTGGTCATTTGTGTT
TTAGTAGGTGTGGCCTTTTTAACATTACTTGAACGAAAGGTTCTTGGGTATGTACAAATC
CGTAAAGGCCCTAATAAAGTTGGGATTTGAGGGATCCCTCAACCTTTCGCGGATGCGATT
AAGTTATTTACAAAAGAACAAACTTATCCTGTTATATCTTATTATATCTCTCCTATTTTT
AGTTGAGCGGTATTCCCAATGTGAGTTGGAATATATAATTTTAATCTAGGTTTTTTCCTA
GCTTGCACGAGCTTAGGGGTGTACACCGTGATGATGGCAGGGTGGGCTTCAAACTCCAAT
TACGCGCTTTTGGGGGGGCTGCGAGCTGTCGCACAAACTATTTCTTATGAAGTAAGATTA
GCCTTAATTCTGCTCTCTTTCGTCTTCCTAGTGGGAAGATACCACATGTGGTTTTCTTCC
TGTTTAGCAGAAACTAACCGAACCCCCTTCGATTTCGCAGAGGGGGAGTCGGAGTTAGTT
TCGGGGTTTAATGTTGAGTACAGAAGAGGAGGATTTGCCCTTATTTTCTTAGCAGAATAT
GCTAGAATTTTATTTATAAGAATGCTTTTCGTTATCTTATTTTTAGGTTCTTTTTTGTCA
TTTATATTTATCTGGGTTCGGGGTACCCTACCCCGGTTTCGTTTTTTGGCATGGAAGAGC
TATCTCCCAGCTGCTCTTGGGCCACTCGGGCTGCTCTCAGAAAGAATATTCCCCCATCTA
GTAATTTTATTTTGTGCAATTGTTGGTGCGATTGGGGGGTTTAACCAAACTTCCTTGCGG
AAAGTTATAGCTTATTCTTCTATTAATCATTTAGGGTGGATGCCTCCTTTCATTGGGTTT
ATCCCAAAATGAGTCCTCATCGCCGTAACACTGATTTCTATTGCAACGTTAGTAATGGGG
CTAGCCGCCAAAAAAGAAACTGTTCGCGAAAAAAGATCTCCTTTTGAGTGCGGATTTGAC
CCCCTACCATTCTCCCTGCGGTTTTTTCTTATCGCTGTAATTTTCTTGATCTTTGATGTT
GAAATCGCGTTACTCCTCCCTGATGTATTATCCTACGGGCTTATTCTATTGAGCTTTTGG
GTTTGTAGCTTAATGATTTTATTTTTGCTTCTTATGCTTTATTTAACTTTCAGAAGTAAT
AATTTGCTTTTCTTTTATATTTATTTTGAGGCTTCTTTAATTCCAACCCTGTTTTTAATT
TTAGGTTGGGGGTACCAACCCGAGCGGGTACAAGCAGGAACTTATTTATTATTTTACACT
TTATTAGCCTCTTTACCTCTTTTATTAGCCTTTTTGGTCAAAATACCAATATTTTTAGTT
CATCTGTGACTCCCAAAGGCTCATGTAGAAGCCCCGGTAAGAGGGTCTATGATTTTGGCA
GGGGTATTATTGAAATTAGGGGGATATGGGCTAGTACGTAGATGTTTTTGGGTAAGTATT
AGTCTTGTCGGGGGAGTCTTAGTGAGATTAATTTGCCTCCGACAAAGAGATTTAAAATCT
TTAGTAGCTTATTCTTCAGTTGCTCATATGGGTTTGGTACTTTCTGGCCTTATAACAATA
AATTATTGGGGTACTTGTGGGGGTTTTACTATAATGATCGCCCACGGCCTTTGTTCATCC
GGCCTATTTTGTTTGGTTAATATAACTTACGAGCGATTTGGGAGCCGTAGAATATTTATT
AATAAGGGCTTGATTAATCTTATACCAAGCTTAAGCCTTTGGTGGTTCTTGTTGAGAGCA
GCTAATATAGCCGCCCCTCCATCATTGAATTTGCTGGGGGAAATAAGATTATTGAATAGA
ATTGTTGCCATAGCAGGTTTAATATTAATCTCCTTTTTCAGAGCGGCCTATACCCTTTAC
ATGTACTCTTATAGCCAACACGGGAGTATAGGGGGCTACGTGCGGGAATATTTAGTTTTA
GCTCTTCACTGGCACCTTTTAATAACTTTATTAAGATTAGAATTCATTTCCCTCTTCTTA
ACCTTTGTTGTTTGTGAGGGGGCTTTAGGTCTAGCTATCCTTGTTTCAATAATTCGCACT
CATGGAAACGACTTACTAGACTGGATATCTTTAATTTTTATAAGTCTTGTTTTGTTAATT
TCTTCTCTAGTTATCTTCTATAGCCATGAATATATGCGGTTTATTTTGCTAGTCTTGATA
TTTGTACTTTCCATAATACTGTTGATCATTAGCCCAAACCTAATTAGAATTTTGTTAGGG
TGGGATGGTCTGGGGTTGGTATCCTACTGTTTGGTGATTTATTATCAAAATGTGAAATCC
TATAATGCGGGGATACTAACTGCCCTTAGAAACCGTGTGGGTGATGTGGCGCTACTTATA
GCAATCCTAGTTGTGTTAGCGGCGATAACAAAAAGTGCACAAATTCCCTTTTCTGCGTGG
TTACCGGCCGCCATGGCGGCTCCTACGCCGGTGTCAGCACTAGTCCACTCCTCTACTCTA
GTTACAGCAGGAGTGTACCTTCTCATTCGGTTATTATTAGTGGGCCTAACTATATTTATG
GCCGGTCTGGGGGCAAACTTTGAATTTGATTTGAAGAAAATTATTGCCCTTTCAACATTA
AGACAATTAGGGTTAATAATAAGTGTACTAGCTATAGGAATAGCTGAATTGGCTTATTTT
CACTTGCTGGCTCATGCTTTGTTCAAGGCCCTTCTCTTTATATGCGCGGGAGCAATTATC
CACGATTCTCAGGACATCCGTAATATGTTATGTGGGAGCCCTTTCTTGGCGGGGTTTTAC
TCTAAGGACTTAATTCTGGAAATGGTTTGTATAAACAGTTTAGTGGCATTCTTTCTATAT
TTTGCCTCTACGGGGTTAACTGTGTGTTATACAGGACGTTTAATTTATTACATGGTTATA
TCGGTGTGTGGAGGAAGAATTTTGGGTTTAGCTATGGGGCTAGTCTTACTTATCCAATGG
TTTTCCTACATCCTATTTTTAGTGGGGATACTAGTCCTGTTTATCTACATA

#FYHabrophlebiodes_zijinensis
GGTGTCCTATTTATCCCCTCTTTGTATTGACTTATTCCATCCCGGTGAATAAAAATTATA
TCATCACTACACAATGAATTCAAATTTATTTCATTATTCTCCATAATCTTATTTAATAAC
TTTTTAGGTTTATTCCCCTACATCTACACTAGTTCAAGTCATATAGTTTTTACCCTATCT
CTCGCCTTACCTTTATGATTAAGATTTATAATCTACGGCTGAATTAATCATACTCAACAT
ATATTTGCTCACTTAGTCCCCCAAGGTACTCCCCTTATACCCTTTATAGTGTGTATTGAA
ACAATCAGCAACATTATCCGACCCGGAACATTGGCCGTCCGATTAGCTGCTAATATAATC
GCAGGTCATTTATTATTAACTCTTTTAGTGGCTATTATTCAATCCTACGTTTTTGCTGTC
CTTTCCACCCTCTACTCTTGCTTAATCATTCAAATTATTACCGGGTTATTTCTAGCAATA
CACTACACAGCCCATATCGACTTAGCTTTTTCTAGTGTAAACTACGGTTGACTTTTACGA
ACCTTACACGCTAACGGAGCCTCTTTCTTTTTTATCTGCATCTACCTACATGTAGGCCGA
GGCATCTATTATAGTTCTTTTACATGAATAGTGGGGGTTTTAATTTTATTTTTAGTTATA
GGAGCAGCATTTATAGGGTACGTCTTACCTTGAGGCCAAATATCTTTTTGAGGGGCAACA
GTTATTACCAACCTCCTCTCTGCAATCCCCTACTGAGGCTTAACTTTAGTCCAATGAGTT
TGAGGCGGCTTTGCTGTAGATAACGCAACCCTTTCCCGATTTTTCACATTCCACTTTCTC
CTCCCCTTTATTATTGCAGCTATAACCATGATTCACTTGCTATTTCTTCACCAAACAGGA
TCAAACAACCCCCTCGGCTTAAATTCTAATGTTGATAAAATTCCTTTTCATCCCTACTTT
TCTTTTAAGGATGTTGTGGGGTTTATACTCTTAATTTCTACTCTCACCCTCTTAACCCTT
CTAAACCCCTATTTATTAGGAGACCCTGATAATTTTATCCCCGCTAATCCCTTAGTAACA
CCCATTCATATTCAACCTGAATGATATTTCTTATTTGCCTATGCTATTTTACGATCCATT
CCCAACAAACTGGGGGGGGTAATTGCCCTTGTCATATCAATCGCCGTATTATTTCTTCTT
CCTTTTCGATCTTTAAGATTTTATCCAATTAATAAATTCCTATTTTGATCAATATTGTCT
ATAGTAATTATATTAACGTGAATTGGTGCCCGACCTGTAGAAAACCCCTATATTTTAACA
GGACAAATCTTAACAATTATATATTTCTTTAATATTGGAACTTTATATTTCATTTTTGGA
GCTTGATCTGGCATAATTGGAACTTCTTTAAGCCTCTTAATTCGAGCGGAATTAGGTCAA
CCCGATCAAATTTATAATGTCATTGTTACAGCCCACGCGTTTATTATAATTTTTTTCATA
GTAATACCTATTATAATTGGGGGCTTTGGTAATTGGTTAGTCCCGCTTATATTAGGTGCC
CCCGACATGGCATTCCCCCGTATAAACAATATAAGTTTTTGATTATTACCCCCAGCCCTA
ACCCTCCTCTTAGCTAGAGTAGAAAGAGGCGCCGGAACTGGTTGAACAGTTTACCCCCCC
CTTTCTGCTTTAGCTCATGCAGGGGCCTCTGTTGACTTAGCAATTTTCTCCCTCCATTTA
GCCGGAGTTTCCTCAATTTTAGGTGCTGTTAATTTTATCACCACGACCATTAACATGCGA
GCTTCAGGAATCACTCTTGATCGTATACCACTCTTTGTTTGATCTGTAGTCATTACAGCC
ATTCTACTTCTCCTCTCTCTCCCTGTACTAGCTGGAGCTATTACCATATTATTAACTGAC
CGAAACTTAAACACCTCATTTTTTGACCCTGCAGGAGGGGGGGACCCCATTCTGTACCAA
CACCTATTCTGATTTTTTGGTCACCCCGAAGTATATATTCTAATTCTCCCTGGATTTGGT
ATAATCTCTCATATCATTAGACAAGAAAGTGGGAAAAAGGAGGCCTTCGGCTCTCTTGGA
ATAATTTACGCTATATTAGCTATTGGACTTCTAGGTTTTGTAGTATGAGCTCATCATATA
TTTACTGTTGGGATGGACGTTGATACGCGAGCATATTTCACAGCAGCTACTATAATTATT
GCTGTACCTACTGGTATTAAAATTTTTAGTTGATTAGCAACACTTCACGGAACTCCATAC
TCCCCATCCCTTCTTTGGTCCCTCGGTTTCGTGTTTCTATTTACTATTGGAGGTCTTACT
GGTGTAGTCCTTGCCAACTCTTCTATTGATATTGTCCTTCACGATACTTACTACGTCGTA
GCCCACTTTCATTATGTGCTATCCATAGGAGCAGTGTTCGCCATTATAGGTGGTTTAGTC
CACTGATTCCCCCTATTTACGGGACTCTCCCTTCACCCCACCTGATTAAAAATCCACTTT
TTAATTATATTCATTGGTGTAAATTTAACTTTCTTTCCTCAACATTTTTTAGGTTTAAGC
GGGATACCCCGGCGTTACTCTGATTACCCTGATGCTTACACTTCTTGAAATATAGTATCC
ACTATTGGTAGCACTATCTCACTAAGAGGTATTTTATTCCTTATATTCATTGTATGAGAG
GCTTTTATTAGTCATCGTTTAATTTCTTTTCCCCCTGCAGAACACAGATACGCTGAACTA
CCCTTTCAAGATAGAAATTCACCTTTAATAGAACAATTAACTTTTTTTCATGATCACACC
TTACTCATTTTAGTTATAATTACTACTTTAGTAGGGTACTTAATAGCAACCTTATTTTTC
AATTCATACATTAATCGTTATTTATTAGAAGGTCAAACTATTGAAGTTATTTGAACTATT
TTACCCGCTATTATTTTAATTTTTATTGCTCTTCCCTCTCTACGACTTTTATATTTATTA
GATGAAATCAATAACCCATCCCTCACTTTAAAAACTATTGGCCACCAATGATACTGAAGC
TATGAATATGCCGATTTTTTTAAACGCTTATTAGAAGTTGATAATCATACAATTCTACCA
ACCAGCACTCAAATCCGTATTATAATTTCAGCTGCTGATGTTCTTCACTCCTGAACAGTC
CCTACTTTAGGTGTTAAAGTCGATGCAACACCTGGTCGTCTCAACCAAACTAGATTTTTC
ATAAATCGGCCAGGTTTATTCTATGGTCAATGTTCAGAAATTTGTGGACACCCATTTCAC
CTAGTTGATCAAAGTCCTTGACCTTTAACAGGTGCTTTAGGGGCTATAACTACGTTAAGA
GGCTTAATTCAATGATTTCATCTAACTATATACCAATGATGACGAGACATTACACGTGAA
GGGACTTACCAATTACATACATTTATTGTCACCCTGGGGCTCCGTTGAGGTATAATTTTA
TTTATTATCTCTGAAATTTTTTTCTTCATTTCCTTTTTTTGAGCCTTCTTTCACAGAAGT
TTATCCCCTACAGTTGAAATTGGTGCTATCTGACCTCCCCTAGGAATCTCCCCTTTCAAC
CCCCTTCAAATTCCTCTTTTAAATACTGCTATTTTATTAGCCTCAGGTGTAACTGTAACC
TGGGCTCATCACAGCTTAATAGAAAATAACCACTCTCAAACAATGCAAGGCCTATTTTTC
ACAGTTATTCTGGGGATTTACTTCACCATCCTCCAAGCTTACGAATACATAGAAGCCCCC
TTCACAATCTCTGATGCCACATATGGGTCCACATTTTTCATTGCCACTGGTTTTCACGGA
TTACACGTAATCATTGGTACCACCTTTCTCCTAATTTGTTACTTACGGCAATTTTTTCAC
CATTTTTCCCCCCACCACCATTTTGGATTTGAAGCTGCTGCCTGATACTGACATTTCGTT
GATGTAGTATGATTATTCCTATATATTTCCATTTACTGATGAGGTTTAATTATTAGAGTT
TTAGTAAGAGTGGCGTTTTTGACTCTTTTGGAGCGGAAGGTTTTAGGTTATATCCAAATT
CGCAAAGGACCTAACAAGGTTGGTTATATAGGAATTTTGCAGCCTTTTTCGGACGCTATT
AAGTTATTTACTAAAGAGCAAACTTTCCCTCAAATTTCTTATTATATTTCACCTATTTTA
AGTTGATTGATTTTTCCAGTTTGGGTGGGGATATTTAGATTTGAGTTAAGATTTTTTTTA
TGTTGTACAAGATTGGGGGTATACACTGTGTTGATAGCAGGTTGATCTTCTAACTCGAAT
TATGCGTTATTAGGGGGCTTACGGGCGGTAGCTCAAACAATTTCTTATGAGGTGAGATTA
GCTTTAGTGATACTCTCTTTTGTTTTTTTGGTGGGGGGTTATGATATTTGATTGGGTTCA
ATATTAGCTGAAACTAATCGAACTCCTTTTGATTTTGCTGAGGGGGAGTCAGAGTTGGTG
TCTGGGTTTAATGTGGAGTACAGAAGAGGGGGTTTTGCTTTAATTTTTATGGCGGAATAT
TCAAGAATTTTGTTTATAAGAATATTATTTGTGATAATATTTTTAGGGGGGTTATTGGCA
TATGTTTTTATTTGAGTTCGGGGGACGTTACCGCGATTTCGTTATTTGGCTTGAAAGAGT
TTTTTACCAACCACTTTAGCCCCTTTTATTTTATTAACTTCAAGCCTTTTTTTTATCACC
CCCATTCTCTTTTCCGCCTATATTGGGGCAATTGGAGGTTTCAATCAAACATCCCTCCGT
AAAATTATAGCCTTCTCTTCTATCAACCATATAAGGTTGAATCCCCCCTTTCTGGGGTTT
TTTCCTAAATGAATCATTTCTTCCTTATTTTTAATAATTTTAACTATCCTTGTAATAAGA
TTAGCCTCTAAAAAATCCATCACTCAAGAAAAAGCTTCACCTTTCGAATGTGGTTTCGAC
CCTATTCCTTTCTCTTTACAGTTCTTCCTAATTGCTGTAATCTTCCTAATTTTTGATGTA
GAAATCGCTTTACTTTTACCTGATGTAATATCTTATGGTTTAATTTTATTGAGTTTTTGA
ATTAGATCTTTAATGGTAATTATTTTATTGATTTTTTTAGTTTTAACTTTTTCAAGAATA
AATTTATTTATATTTTATTTATATTTTGAAAGATCTTTAATTCCCACTTTTCTATTAATT
TTGGGGTGGGGTTATCAACCGGAGCGCCTACAAGCGGGGTTATATTTATTATTTTATACG
TTAGGGGCTTCTTTACCTTTATTGTTAGCCTTTTTGGTTAAAATACCTATATTTTTAGTC
CATTTATGACTACCAAAGGCTCATGTTGAAGCTCCAATTAGAGGTTCAATGATTTTAGCG
GGGGTGTTATTAAAATTAGGGGGGTATGGTTTATTACGAAATTATATTTGGGTTGGCTTA
AGACTTTTTGGGGGTGTGATTATTAGACTAGAATGTTTACGGCAAACAGATTTGAAAGCT
TTAGTAGCATACTCTTCTGTAGCTCACATAGGTTTGGTTTTAGGGGGTATTATGACGATA
AATTATTGGGGAGTAAGAGGATGTTATGCTATAATAGTAGCCCATGGTTTATGTTCTTCT
GGTATATTTTGTTTGACTAATTTAGCCTATGAACGTTTGGGTAGACGAAGTTTAATAATT
AATAAGGGTTTAATGAATTTTATACCTAGTATGTGTTTATGGTGGTTTTTGTTGAGAGCT
TGTAATATGGCTGCCCCTCCCAGATTAAATTTATTGGGGGAAATTAGTTTAATTAACAGA
ATTGTGAGTATTATTATATTAATGTTAATTTCATTTTTTAGTGCTGCCTATACTTTATAT
TTCTTTTCTTTTAGTCAACATGGATTTAGATCTGGGAGAGTTCGTGAGTTTATAGTTCTA
TTGCTTCATTGACATTTGTTGAGAACTCTTTTAAGTTTAGAATTTATAGGTTTATTTTTA
AGAATGGCGGTATGTGAGGGGGCTTTGGGCTCAGGCATTGTAGTTTCTATGATCCGGTCT
CATGGTAGAGATTTAATTGATTGGATATCTTTAATATTTATGAGATTTGTTTTATTAATT
TCATCTTTGGTGATTTATTATAGCTATGAATATATGCGTTTTATTATTTTAGTATTAATG
TTTGTTTTTTCAATAATGTTATTAATTATTAGTCCAAATTTAATTAGAATTTTATTGGGT
TGAGATGGTTTGGGTTTAGTTTCTTATTGTTTAGTAATTTATTACCAAAATACTAAGTCT
TATAGTGCCGGGATGATTACAGCTTTATCAAATCGTGTTGGGGATGTAGCATTATTAATC
GCGATTTTAGTGGTTTTGGCAGCTATAACTAAAAGAGCTCAAATTCCTTTTTCAGCTTGG
TTGCCTGCGGCTATGGCGGCCCCTACACCGGTATCTGCGTTGGTTCACTCCTCCACGCTA
GTGACGGCTGGAGTTTACTTATTGATTCGATTATTATTAATTGGTTTAACGATATTTATG
GCTGGTTTGGGGGCTAATTTTGAGTTTGATTTAAAAAAAATTATTGCTTTATCTACTCTT
AGTCAGTTAGGTTTGATGATAAGTTTATTAGCAATGGGGTTTTCAAAGTTGGCTTTTTTC
CATCTGATAACTCATGCATTGTTTAAAGCTTTATTATTTATGTGTGCTGGGGCGGTCATT
CATAATTCTCAAGATTTGCGGAAAATGCTTTGTGGGACCCCCTTTTTAGCCGGGTTTTAT
TCAAAGGATTTAATATTAGAAATAGCTAGATTATCTACTTTTTTATCTTATTTTTTATTT
TTTTTCTCAACTGGTTTGACTGTTTGTTATTCTCTTCGGTTGGTATACTATATATTTTTT
TCAATTACAGGGGGGAGAATATTAAGACTTAGCTATAGGTTTAAT---ATTATTAATCTT
TTGATTTTCTTACATTTTATTTTTAGTGGGCATGTTGGTTTTATTTATCTA

#FYIsonychia_ignota
GGCCTTCTTCTACTTCCCTCTGCTTTTTGATTAATGCCGTCGCGTTGGTCCTCAGTAACA
GCTACATTACACAAAGAATTTAGATTTATCTCTCTATTTTCAATAATTTTATTTAATAAC
TTCCTCGGCCTATTCCCCTATATCTTCACCAGCTCTAGCCATCTAACTTTTACATTAACA
CTAGCTTTGCCCCTCTGACTTAGATTCATAATTTATGGATGAATCAACCACACCCAACAC
ATGTTCGCTCATTTAGTGCCCCAAGGCACCCCTCTAATACCCTTTATAGTTTGTATTGAA
ACCATTAGCAACATTATTCGCCCTGGAACTTTAGCTGTACGATTAGCAGCTAATATGATT
GCAGGCCACTTACTTATGACATTACTAGTTGCCATCATTCAATCGTATGTATTCGCTGTT
CTTAGAACACTTTATTCTTGTCTTATTATCCAAATTGCCACAGGACTATTCCTAGCCATA
CACTATACAGCCCATATCGACATAGCATTTTCTAGTGTTAACTACGGATGGCTGCTTCGT
ACCCTCCACGCTAATGGAGCATCTTTTTTCTTTATTTGCATTTATTTACATGTTGGGCGA
GGCATGTATTATGGGTCCTATACCTGAATGGTGGGAGTAATTATTTTATTTTTAGTAATA
GGAACCGCATTTATAGGGTACGTTCTACCTTGAGGTCAAATATCTTTTTGAGGGGCCACT
GTAATTACTAATCTCCTATCAGCCGTTCCCTATTTAGGTACTGACCTCGTTCAATGAGTT
TGGGGTGGATTCGCAGTAGACAACGCAACCTTAACACGATTCTTTACCTTTCATTTTCTC
CTTCCTTTTATTGTGGCGGCAGCAACAATAGTACATTTGTTATTTCTCCATCAAACAGGG
TCCAATAACCCCTTGGGTGTTAATTCAGATGTTGACAAAATTCCTTTCCACCCTTATTTT
ACTTTTAAGGATGTAGTAGGATTTTTAATTTTAATCGGCACTCTTACTCTTCTCACACTT
TGAGATCCTTATCTTTTAGGAGATCCTGATAATTTTATCCCCGCTAATCCTTTAGTCACC
CCTGTACATATTCAGCCGGAGTGATACTTCCTTTTCGCCTACGCCATTCTTCGATCCATT
CCCAATAAGCTGGGAGGAGTGATTGCTTTGGTCCTATCCATTGCTATTTTATTAACCCTT
CCATTTCGCGGGTTAGAATTTTACCCTCTCAATCAAATCTTCTTTTGATGTCTAGTGTCT
ATTGTTATTTTGTTAACCTGGATTGGGGCCCGACCTGTCGAAGACCCCTACATTCTATTA
GGCCAAATTTTAACAGTTGCTTATTTTGGGTATATTGGAACCCTTTACTTCATCTTTGGT
GCTTGATCGGGGATAGTGGGAACTTCTTTAAGTCTCCTTATTCGAGCTGAGTTGGGCCAG
CCCGATCAAATTTACAATGTGATTGTAACCGCCCACGCCTTCGTAATGATTTTCTTTATG
GTAATGCCCATTATAATTGGTGGATTCGGAAACTGGCTTGTGCCATTAATGCTAGGAGCT
CCTGATATGGCCTTCCCACGAATAAATAATATAAGTTTCTGACTTTTACCGCCTGCCCTA
ACTCTCCTATTGGCCAGCGTTGAGAGAGGGGCTGGCACTGGTTGGACAGTTTACCCTCCT
CTTTCAGCAATCGCTCATGCCGGAGCTTCTGTAGATTTAGCCATTTTCTCCCTCCATCTT
GCAGGGGTCTCCTCAATTTTAGGGGCAGTTAATTTTATTACAACCACCATTAACATACGG
ACAAGTGGGATAACTATAGACCGAGTCCCTCTTTTTGTCTGGTCTGTTATTATCACCGCT
ATTCTACTCTTACTGTCTTTACCCGTTCTCGCAGGAGCCATTACAATACTTCTCACTGAC
CGTAATTTAAACACTTCATTCTTTGATCCAGCAGGAGGTGGAGACCCGATTCTTTACCAA
CACTTATTTTGATTCTTTGGGCACCCAGAAGTTTACATTTTAATTCTACCAGGATTCGGA
ATAATCTCACATATTATTAGTCAAGAAAGAGGAAAGAAGGAAGCATTCCGAACTTTGGGT
ATAATTTACGCAATGTTAGCCATTGGGCTTCTTGGATTTGTAGTTTGAGCCCACCATATA
TTTACAGTTGGAATGGATGTTGACACTCGCGCTTACTTTACTGCCGCCACAATAATTATT
GCCGTTCCTACTGGGATCAAAATTTTTAGTTGGTTGGCTACCCTGCATGGAACACAATAC
AGCCCCTCTTTACTTTGAGCCCTGGGGTTTGTTTTTCTTTTTACAATTGGAGGATTAACA
GGGGTTGTCTTAGCTAATTCATCAATCGACATTGTGCTACACGATACTTATTATGTTGTC
GCCCATTTCCATTATGTTCTTTCTATAGGAGCCGTTTTTGCTATTATAGGAGGGCTTGTC
CATTGATTCCCTCTCTTTACAGGACTTTCACTAAATCCTCAATGATTAAAGATTCACTTT
ATTGTAATATTTATCGGGGTTAACCTTACTTTCTTCCCCCAACACTTCTTAGGACTTAGA
GGAATGCCTCGACGATATTCTGACTACCCTGATGCTTATGCAGCCTGAAATGTCGTCTCA
AGTGTAGGGTCTACTATTTCTTTAGTTGGAGTACTTCTTCTGGTATTTATTGTTTGAGAA
AGCATAATTAGCCAGCGGCCAGTAGCCTTCCCCCCAGCAGAACACAGTTACGCTGAGCTC
CCATTTCAAGATAGAAACTCCCCTTTGATAGAACAATTAACCTTTTTCCACGATCATGCT
CTTCTAATTCTTGTTATAATTACTGTTTTAGTTGGGTATCTTATATTCACTCTTCTTTTT
AATTCTTACACTAATCGATACTTGTTAGAAGGACAAACTATTGAAGTTATTTGAACAATC
CTTCCGGCTATCACTCTGGTGTTTATTGCTTTGCCTTCCCTCCGTCTTCTTTATCTTTTA
GATGAAATCAGTGACCCATCTATCACCCTTAAAACCATCGGTCACCAATGATATTGAAGT
TACGAATATTCCGATTTCCTTCAACGTCTATTAGAAGTAGATAACCATACAGTTTTACCA
ATAAACACTCAAATTCGAGTATTAATTTCAGCAGCAGACGTTCTACACTCCTGAACAGTA
CCCGCTCTTGGAGTAAAGGTGGATGCTACCCCAGGCCGACTTAACCAGACCAGCTTCCTG
ATGAATCGTCCAGGCTTGTTTTACGGACAATGTTCGGAAATTTGTGGGCACCCCTACCAT
CTTGTAGACCAAAGTCCTTGGCCTTTGACAGGAGCTATCGGGGCCATAACAACTTTAAGA
GGCTTGGTTCAATGATTCCACTTAACTATAATTCAATGATGACGGGACATTACTCGTGAA
GGCACCTTTCAACTACACACCTACATTGTCACAATCGGACTACGGTGAGGTATAATCTTA
TTTATTGTTTCTGAAGTCTTCTTTTTCATTTCTTTCTTTTGAGCCTTCTTTCACAGTAGT
CTTTCCCCAACCGTTGAACTAGGAGCTGTATGACCCCCTGCAGGAATCTCCCCTTTTAAT
CCCCTTCAGATTCCCTTATTAAACACCGCCATCCTTTTAGCATCTGGTGTTACTGTTACA
TGGGCCCACCATGGTATTATAGAGGGTAACCACTCCCAAGGCCTCCAAGGACTATTCTTC
ACCGTTCTATTAGGGATTTATTTTACAATCCTTCAAGCATACGAATATATTGAAGCTCCG
TTTACCATCGCCGACGCAGTGTACGGGTCAACTTTCTTTATGGCTACAGGATTCCATGGA
CTTCATGTAATCATCGGAACAACATTTCTTGCAGTCTGCTTATTTCGACATTTCAATGAA
CATTTTTCTCCCTCACATCATTTTGGGTTTGAGGCAGCCGCATGGTACTGGCATTTTGTC
GATGTCGTATGACTCTTCCTTTACATTTCAATTTACTGATGGGGTTTGGTGGTATGTGTA
TTGGTGGGGGTAGCATTTTTAACTCTTTTGGAACGGAAGGTTCTAGGGTATATTCAAATC
CGTAAGGGTCCTAATAAGGTCGGGATTTGTGGAATTCCGCAGCCTTTCGCCGATGCCATT
AAACTTTTCACTAAGGAACAGACTTACCCCACTTTATCTTATTATATTTCTCCCATCATG
AGCTGAATGATTATACCTTACTTTACCATTATACATAACTTTGGGTTGGGGTTTTTCTTA
AGATGTACTAGATTAGGAGTTTATACAGTTATAATTGCGGGATGGGCCTCTAATTCAAAT
TATGCCTTACTAGGAGGTCTTCGGGCTGTTGCTCAGACCATTTCTTATGAGGTGAGTTTG
GGATTAATTATGCTTTCTTTCGTGTTTCTCGTTGGCAGTTATTGCGCGTGGTTTGCGTCT
TGTTTAGCAGAAACTAATCGAACTCCTTTTGATTTCGCGGAAGGTGAGTCAGAGCTTGTT
TCTGGGTTTAATGTAGAGTATAGAAGAGGGGGTTTTGCCCTAATTTTCATGGCAGAATAT
GCTAGAATTTTGTTCATGAGAATGTTATTTTGTGTGTTGTTTTTAGGGGCATTTTTGTCA
TTTATGTTCATTTGAGTACGAGGAACTTTGCCGCGATTTCGGTATTTGGCATGAAAAAGA
TTTTTACCTTTATCTTTAGCCCCATTACTATTGGCTTCGTTTAACCTTTTCGTCCTTTTG
ATTATCATTAGTTCTGCTATAGCGGGGGCTTTGGGAGGGTTTAATCAAACTTCTTTACGT
AAAATTATGGCTTTCTCTTCCATCAATCATCTCGGATGAATGCCCCCATTCCTCGGCTTT
TTGCCCAAATGGATCCTTTTGAGTCTTCTTTTAATTACCATCTGTGTAATCGTTATAGGT
CTCGCCTCTAAGAAATCCTTAGTTCGAGAAAAAAGCACTCCCTTTGAATGCGGGTTTGAC
CCTCTACCTTTCTCCCTCCGATTTTTCTTAATCGCAGTTATCTTTTTAATTTTTGATGTA
GAAATTGCTCTCTTACTGCCCGATGTTATTTCCTATGGGTTGATTTTATTGAGATTTTGG
GTATGTGCTTTAATAGTTATATTTTTGTTACTTATACTTTATTTAACGTTTAGCTCAACA
AATTTATTTTTGTTTTATTTGTTTTTTGAAGGCTCTTTAATTCCTACACTCTTTTTAATT
TTAGGGTGAGGATACCAACCAGAACGAGTCCAAGCTGGAATGTATTTGTTGTTTTATACT
TTATTTGCTTCCCTGCCTTTGCTCTTTGCCTTTTTAGTAAAGATACCCATATTTTTAGTG
CACTTATGGTTACCTAAGGCCCATGTTGAGGCGCCTGTTAGAGGGTCTATGATTTTAGCG
GGGGTATTACTAAAGTTGGGAGGGTATGGACTTTTACGAAATTTTATTTGAGTGGGAGTG
AGATTAGTTGGAGGGTGTTTAGTTAGATTTGTGTGTTTGCGTCAAACGGATCTTAAGGCC
TTGGTTGCCTATTCATCAGTGGCACATATAGGTCTAGTGTTAGGTGGGTTATTGACTATG
AGTTATTGAGGAGTGTGCGGATCTTTTACTTTAATAATTGCCCACGGGCTGTGCTCGTCT
GGGTTGTTTTGTTTAACGAATATTTCTTATGAACGGTTAGGGAGTCGGAGTCTTGTTATT
AATCGAGGGTTAATGGCTTTCATACCTAGAATAGCTTTGTGGTGGTTTTTGTTAAGATCG
GCTAATATGGCGGCTCCTCCAACGTTAAATCTGTTAGGTGAAATTAGACTTTTGAATAGT
TTGGTGAGAATGTTGGGATTGGCACTATTATCTTTCTTTAGAGCTGCCTATACATTGTAC
TTGTTTAGTTATAGTCAGCATGGGTGTGGAGGCGGGTATGTGCGGGAATACTTGTTATTA
TTTTTGCATTGACATTTATTGGCTACTTTGTTAAGATTGGAATTTATGGTGTTGTTTTTG
ACTTTTGCTGTGTGCGAAGGGGCTTTAGGTTTATCTGTTCTTGTCTCTATGATTCGTACT
CATGGTAATGATTTATTAGATTGAATATCTCTTATTTTTATGAGTTTTGTTTTATTAATT
TCTTCATTAGTGATTTATTACAGAGAGGAATATATGCGGTTTATTTTACTGGTTTTAATA
TTTGTTTTGTCGATGATGTTGTTAATTATTAGCCCAAATTTGATTAGAATTTTATTGGGT
TGGGATGGTTTGGGATTGGTTTCTTACTGTTTAGTTATCTATTATCAGAATGTTAAATCG
TATAACGCTGGGATGCTTACAGCACTTTCTAATCGTATCGGAGATGTGGCATTGCTTTTG
GCGATTTTAGTCGTGTTAGCAGCGATGACTAAAAGAGCCCAAATTCCATTTTCTGCCTGG
TTGCCGGCCGCCATGGCGGCCCCAACCCCCGTTTCAGCTTTGGTTCATTCATCTACTTTG
GTTACTGCAGGAGTATATTTATTAATTCGTCTATTACTTATTGGTCTTACAATATTTATA
GCAGGGCTGGGGGCTAATTTTGAGTTTGATTTGAAGAAAATTATTGCCCTTTCTACCTTA
AGTCAGTTGGGTTTGATAATAAGTATTTTGTCCATAGGATTTTATAAGTTGGCTTATTTT
CATTTATTAACTCATGCCTTATTTAAGGCCTTATTGTTCATGTGTGCGGGAGCTGTTATT
CATGACTCTCAGGATATCCGGAATATGCTATGTGGGATACCCTTTTTAGCTGGATTTTAT
TCTAAGGATTTAATTCTAGAAGTAGCTGGGCTATCTAATAGTGTTTCTTTCGGCTTATTT
TTCTTTTCTACTGGCTTAACGATGTGTTATTCGCTACGACTAGCTTATTATTTAATTATG
TCGGTGATTGGTGGAGGAATGTTAAGTCTGGCCATAGGTTTAACCCTTCTACTTCAATGA
TTTTCATACATCTTATTTTTAGTGGGAATACTCGTACTTTTTATTTATGTA

#FYPaegniodes_cupulatus
GGAATTTTATTATTGCCTTCTGCCTATTGACTTATACCCTCACGATGAAATAAAATTACC
TCCACCTTACATAAGGAATTTAATTTTATTTCATTATTTTCTTTAATCCTATTCAATAAC
TTCTTAGGGCTATTTCCTTATATTTTCACTAGTTCTAGTCATTTAACCTTAACTTTAGCT
TTAGCTCTTCCTCTTTGACTCAGCTTTATATTATATGGGTGAATTAACCACACTCAACAT
ATATTTGCACATCTAGTTCCCCAAGGTACTCCTTTAATACCTTTTATGGTTTGTATTGAA
ACAATTAGCAATATTATTCGGCCTGGGACTTTAGCTGTACGATTAGCTGCTAACATAATT
GCAGGACATCTACTTATAACTTTACTAGTAGCTATTATTCAATCTTACGTATTTGCAGTA
TTAAGCACTCTCTATTCTTGTTTGGTAATCCAAATCGCTACTGGACTCTTTCTTGCCATA
CACTATACAGCTCACATTGACCTAGCTTTTTCCAGCGTTAACTATGGTTGACTTTTACGA
ACCCTTCATGCTAATGGGGCTTCATTTTTCTTTATTTGTATTTACTTACACATTGGTCGA
GGAATATATTATGGATCCTATACTTGAATAATTGGGGTTATTATTCTATTTTTAGTTATA
GGAACTGCTTTTATAGGTTATGTTCTACCCTGAGGGCAAATATCCTTTTGAGGGGCTACC
GTTATTACAAATCTCCTTTCTGCTATTCCCTACTTAGGAACTGATCTAGTCCAATGAGTT
TGAGGAGGATTTGCCGTAGACAACGCTACCCTCACCCGATTTTTTACTTTTCATTTTCTT
CTTCCTTTTATTGTTGCCGCGGCAACAATAATTCATCTCCTTTTTCTCCACCAGACAGGC
TCCAACAACCCTTTAGGAGTTAATAGAGATGTAGACAAAATCCCCTTTCACCCCTATTTC
ACCTTTAAGGACATCGTAGGATTTGTTGTTCTATTAATAATTTTAACTCTTTTAACACTA
CTAAACCCTTACCTTTTAGGAGACCCAGATAATTTTATCCCTGCTAATCCCCTTGTTACC
CCGGTTCACATTCAGCCTGAGTGATACTTCCTTTTCGCTTATGCAATCCTACGCTCCATT
CCCAATAAGCTTGGTGGAGTAATTGCCCTAGTCTTATCTATTGCCATCTTATTTATTCTC
CCTTTTCGAGGTATAGAATTTTATCCTATCAACCAAATTCTATTCTGGTCTATACTCTCT
ATTGTTATTCTCTTAACCTGAATTGGAGCCCGTCCAGTAGAAGACCCTTATATTCTCCTT
GGACAAATCTTAACTGTTGTCTATTTCCTATACATTGGAACACTTTATTTTATTTTTGGG
GCTTGATCAGGAATGGTTGGTACTTCCCTTAGACTCTTAATTCGAGCTGAATTGGGACAA
CCTGACCAAATTTATAATGTTATTGTAACTGCTCATGCTTTTATTATGATTTTCTTCATG
GTTATGCCTATTATAATTGGAGGATTTGGAAATTGATTAGTCCCTTTAATACTTGGAGCT
CCAGACATGGCCTTCCCCCGAATAAATAATATAAGTTTCTGATTACTACCCCCTGCTCTT
ACCCTTCTACTCTCTAGCGTAGAAAGAGGAGCTGGGACAGGTTGAACCGTTTACCCTCCA
CTTTCAGCAATTGCCCATGCAGGTGCATCTGTTGATTTGGCCATCTTTTCTCTTCACTTG
GCTGGGGTATCTTCTATTTTAGGTGCTGTTAATTTTATTACTACAACAATTAATATACGA
TCTAGAGGAATAACTATGGACCGAATCCCTTTATTTGTTTGGTCTGTTCTTATTACTGCT
ATTTTACTTTTATTATCTTTACCTGTATTAGCAGGGGCTATTACTATACTTCTCACAGAT
CGGAATTTAAATACTTCTTTCTTTGACCCCGCGGGAGGAGGGGATCCTATTCTTTATCAA
CACTTATTTTGATTCTTTGGTCATCCTGAAGTTTATATTTTAATTCTACCAGGATTTGGG
ATAATTTCCCATATTATTAGCCAAGAAAGCGGGAAGAAGGAAGCTTTTGGTACTTTAGGA
ATAATTTATGCAATACTTGCTATTGGCCTTCTTGGGTTTGTTGTTTGAGCCCACCATATA
TTTACTGTAGGAATGGATGTTGATACTCGGGCTTATTTCACAGCCGCTACTATAATTATT
GCTGTGCCTACAGGTATTAAAATTTTTAGTTGATTAGCAACCCTCCACGGGACCCAATAT
AGTCCTTCACTCCTTTGAGCTCTCGGATTTGTATTCTTATTTACAATCGGTGGACTAACT
GGGGTAGTTCTCGCTAACTCATCTATTGATATTGTTTTACATGACACATATTATGTTGTT
GCCCACTTCCACTATGTTCTTTCGATGGGAGCAGTGTTCGCGATTATAGGAGGGCTTGTA
CACTGGTTTCCTTTATTTACTGGGCTCTCCCTCCACCCTCAATGATTAAAGGCTCACTTT
GCCATCATATTTATTGGAGTTAATTTAACTTTCTTCCCTCAACACTTTCTAGGGCTAAGA
GGAATACCTCGTCGTTATTCAGACTACCCAGACGCTTATGCCGCCTGAAATGTTGTGTCC
TCTGTTGGGTCTACTATTTCGCTGGTAGGAGTTCTTATACTCATATTTATTGTATGAGAA
AGTATGATCAGTCACCGACAAGTTACTTTCCCTCCTGCCGAACATAGCTATGCTGAACTT
CCTTTCCAAGATAGAACTTCCCCCTTAATAGAACAATTAACTTTCTTCCATGACCACACT
TTACTAATTTTAGTAATAATTACTGTTTTAGTAGGTTATTTAATGGTTACTTTATTTTTC
AACTCTTACACCCACCGATATCTCCTTGAAGGGCAAACAATTGAAGTAATTTGAACTATT
TTACCTGCAATCACCTTAGTTTTTATTGCTCTTCCTTCTCTCCGACTTCTTTACTTGTTA
GATGAAATTAGTGATCCTTCTATCACTCTAAAAACCATTGGACATCAATGATACTGAAGT
TATGAATACTCCGACTTTCTCCAACGCCTTTTGGAAGTTGATAACCACACAGTTTTACCT
ATAAACACCCAAATTCGAGTTTTAATTACTGCAGCAGACGTTTTACATTCATGAGCTGTA
CCTTCATTAGGAGTCAAGGTTGATGGAACGCCTGGGCGTCTCAATCAAACCAGATTTTTA
ATAAACCGGCCTGGTCTATTCTATGGTCAATGTTCAGAAATTTGTGGTCACCCTTACCAC
TTAGTTGATCAAAGCCCATGACCTTTAACAGGAGCGATTGGAGCCATAGTGACTCTTAGT
GGTCTTGTTCAATGGTTTCATTTGACTATATTACAATGATGACGAGACATCACCCGGGAA
GGAACTTACCAACTCCACACCTACATTGTAACTCTTGGTCTACGATGAGGAATAATTCTT
TTTATTGTTTCCGAAATTTTCTTCTTTATTTCTTTCTTTTGAGCATTTTTCCATAGTAGT
CTTTCTCCTGCAGTTGAGTTAGGGGCTATTTGACCTCCAACAGGTATTTCTCCCTTCAAC
CCCCTTCAGATTCCTTTACTAAATACCGCAATTCTTCTAGCCTCGGGAGTCACTGTCACA
TGAGCTCACCATGGACTTATAGAAGGAAACCACTCCCAAGGTCTTCAGGGACTCTTTTTT
ACAGTTATCTTGGGAGTTTATTTTACCATTCTTCAAGCCTATGAATATATTGAAGCACCT
TTTACTATTGCAGATGCCGTTTATGGGTCAACCTTTTTTATAGCAACTGGATTTCATGGG
CTCCATGTAATTATTGGAACCACCTTTTTACTAGTTTGTTTACTACGTCACTATTTCGAA
CATTTCTCTGCCTCGCACCACTTTGGATTTGAAGCTGCAGCCTGATATTGGCATTTTGTT
GATGTAGTCTGACTTTTCTTATACATTTCAATTTACTGATGAGGTTTAGTAATTTGTGTT
TTAGTAGGGGTGGCTTTTTTAACTTTATTGGAACGAAAGGTGTTAGGATATATTCAGATT
CGAAAGGGACCCAATAAGGTTGGGGTTTGTGGGATCCCCCAACCTTTTGCGGATGCAATT
AAGCTTTTTACTAAGGAGCAAACGTATCCTTCTGTTTCTTACTATATTTCTCCAATCATA
AGCTGGTTGATTATGCCTTATTTAACAGGATTACATAGTTTTAGTTTAGGTTTTTTCTTA
TGTTGTACAAGCTTGGGGGTCTATACTGTAATAGTAGCTGGTTGGGCTTCTAATTCAAAT
TACGCCTTATTAGGAGGGTTACGGGCTGTAGCTCAAACGATTTCTTATGAGGTGAGACTA
GCTTTGATTTTGCTTTCTTTTGTGTTTTTGGTTGGGAGATATAGTGCTTGATTTGCTTCT
TGTTTAGCGGAGACAAATCGAACGCCTTTTGACTTTGCTGAAGGGGAATCTGAACTAGTT
TCTGGATTTAATGTAGAGTATAGAAGAGGAGGATTTGCTTTAATTTTTATGGCTGAATAT
GCTAGTATTCTTTTTATGAGAATATTATTTTGTGTTTTGTTTTTGGGATGTTTCCTGTCT
TTTATGTTTATTTGAGTTCGCGGGACTCTTCCTCGATTTCGGTTTTTGGCATGAAAGAGT
TTCTTACCTTTATCCTTAGCTCCTTTAGTCTTGATTTCTTCTAACTTATTTACTTTTAGA
ATTATTCTCTTATCCTCTCTTGCTGGGAGATTAGGAGGATTCAACCAAACCTCACTCCGA
AAGATTATAGCTTACTCCTCAATTAATCATCTTGGTTGAATACCTCCATTTTTAGGGTTT
CTCCCTAAATGAATTATCCTTGGTATCGTACTGATTCTCATTACATCAATTGTAATAATA
TTAGCTTCTAAAAAGTCAATCGTCCGAGAAAAAAGTTCTCCTTTCGAATGTGGATTCGAC
CCTCTACCTTTCTCCCTACGATTCTTCTTGATTGCTGTCATCTTTTTAATTTTCGATGTA
GAAATTGCCCTTTTACTCCCCGATGTTATTTCGTTTGGGTTAATTTTGTTAAGATTTTGG
ATTTGTGGTTTAATAATTGTTTTTCTAATACTAATATTGTATTGTACGTTTAGAACTCAA
AACTTGTTTTTGTTTTATTTATTTTTTGAAGGATCTTTAATTCCTACTCTCTTCCTAATT
TTGGGGTGGGGCTATCAACCAGAGCGAGTCCAAGCTGGGATATATTTGTTGTTTTATACT
TTATTAGCTTCTTTACCCTTATTGTTTGCTTTCTTAGTGAAGATACCAATATTCTTGGTT
CATTTATGGCTACCCAAAGCTCATGTAGAGGCCCCTGTAAGAGGATCAATGATTTTGGCT
GGGGTATTATTGAAGCTAGGAGGCTATGGGTTATTACGAAATTTTATTTGGGTTGGTATT
AGCTTAGTAGGTGGGTGTTTGGTGAGTTTTATTTGTTTACGGCAGACGGATTTAAAGGCA
TTGGTAGCTTATTCTTCAGTTGCTCATATAGGATTAGTTTTAGGGGGCTTAATAACATTA
AATTATTGAGGGGTGTGTGGTGCTTTTACTTTAATGATTGCCCATGGTTTATGTTCCTCA
GGATTATTTTGTTTGACAAATATTTCATATGAGCGGTTAGGAAGTCGAAGATTAATTATT
AACAAAGGACTGTTAAATTTTATACCTAGAATGGCTTTATGATGATTTTTGTTAAGTTCA
GCTAATATAGCAGCACCTCCAACATTGAATTTATTAGGTGAAATTAGATTACTAAATAGT
TTGATTGGGATACTGATGTTAGCTTTATTGTCATTCTTTAGTGCAGCTTACACTCTTTAT
CTTTTTAGTTATAGCCAACATGGGTGTATGGGGGGTTATTCTCGAGAGTATTTGTTGTTA
TTCCTTCATTGACATTTATTGGCAACTCTTTTAAGATTAGAATTCATTGTTTTATTCTTA
ACTTTTGCTGTATGTGAAGGGGCTTTGGGGCTTTCTATTTTAGTATCTATGATTCGAACT
CATGGAAATGATTTATTTGATTGGATATCTTTAATTTTTATGAGTTTTGTATTATTAATT
TCATCTTTAGTGATTTATTATAGAGAGGAATATATACGATTTATTTTATTAGTTCTCATG
TTCGTTCTATCAATAATATTACTAATTATTAGCCCTAACTTAATTAGAATTTTATTGGGT
TGAGATGGACTAGGATTAGTTTCTTATTGTTTAGTTATTTACTACCAGAATGTGAAGTCT
TATAACGCAGGGATGTTAACAGCACTTTCTAATCGAATTGGGGATGTTGCTCTTCTTTTA
GCGATTTTAGTAGTGTTAGCAGCTATAACGAAAAGTGCTCAAATTCCTTTTTCAGCTTGA
TTGCCTGCTGCAATGGCTGCTCCCACGCCTGTGTCTGCTTTGGTCCATTCTTCTACTTTA
GTTACGGCAGGGGTTTATTTATTAATTCGATTATTATTAATTGGATTGACTATGTTTATG
GCGGGGTTGGGTGCAAATTTTGAGTTTGATTTAAAAAAGATTATTGCTTTATCAACCTTG
AGACAATTGGGTCTAATAATAAGAATTTTGTCTATAGGGTTTTACAAGCTAGCTTATTTC
CATCTTTTAACCCATGCTTTGTTTAAGGCTTTATTATTTATGTGTGCCGGAGCTGTTATT
CATGATTCCCAAGATATCCGGAATATATTGTGTGGAATACCCTTCTTAGCTGGATTTTAT
TCAAAGGATTTAATTTTAGAAATGGCGAGTTTATCTAATATGTTTTCTTTCTTTTTATTT
TTCTTTTCAACAGGATTAACAATATGTTACTCTTTACGATTAGTTTATTACTTATTAATA
TCAGTAATTGGTGGAAGTATATTAAGATTAGCTATAGGCCTAGTACTGCTCTGCCAATGG
TTCTCTTATATTTTATTTCTAGTCGGTATATTAGTTTTATTTATTTACGTG

#FYParafronurus_youi
GGGATTTTACTTCTTCCTTCAGCCTTTTGATTGCTTCCCTCTCGATGAAGTAAGGTAACA
AGAACTCTCCACAAAGAATTCAGATTTATCTCTTTATTTTCTATAATTTTATTTAATAAT
TTTTTGGGTTTATTCCCTTATATTTTTACAAGTTCTAGTCACCTTGCCTTTACTCTTGCC
CTAGCTTTACCTCTTTGACTTAGCTTTATATTGTATGGTTGAATTAACCACACACAACAT
ATATTTGCTCATCTAGTTCCTCAAGGTACTCCTTTGATACCTTTTATAGTCTGTATTGAA
ACTATCAGTAATATTATCCGCCCAGGTACTTTGGCAGTCCGACTAGCTGCTAATATAATT
GCAGGCCATCTATTAATAACCCTTCTTGTTGCTATTATTCAATCTTATGTTTTCGCAGTC
CTTAGAACACTTTATTCTTGTTTAATAATTCAAATCGCTACAGGACTCTTTCTCGCTATA
CACTATACTGCCCATATTGATCTTGCTTTTTCTAGTGTTAACTATGGTTGATTCCTACGT
ACACTTCACGCCAATGGAGCTTCATTCTTTTTTATTTGTATTTACCTCCATATTGGACGA
GGAATATATTATGGATCCTACACCTGAATAGTAGGAGTTATTATTCTTTTTTTAGTTATA
GGAACTGCTTTCATAGGTTATGTTCTCCCCTGAGGACAGATATCTTTTTGAGGGGCAACT
GTAATTACTAATTTGCTTTCTGCCATCCCTTATCTAGGAACAGATTTAGTACAATGAGTT
TGAGGAGGATTTGCAGTTGATAATGCTACCTTAACTCGTTTTTTTACCTTTCATTTTCTC
CTTCCCTTCATTGTAGCAGCAGCCACAATAATCCATCTCCTATTCTTACACCAAACCGGT
TCCAACAATCCATTAGGTGTAAACAGAGATGTAGATAAGATTCCCTTTCACCCCTATTTT
ACCTTCAAGGATGTATTTGGGTTTGTACTACTTTTAATAATCTTAACTTTATTAACCTTA
TTAGACCCGTACCTATTAGGAGACCCGGATAATTTTATCCCAGCAAACCCTTTAGTAACC
CCCGTTCATATTCAACCGGAATGATATTTCTTATTTGCCTACGCAATCTTACGTTCAATT
CCTAATAAGTTAGGAGGTGTAATCGCTTTAGTTCTTTCCATTGCTATTCTTTTTATTTTG
CCTTTTCGAGGATTAGAATTTTACCCCCTCAATCAAATCCTTTTCTGATCTATAGTATCT
ATTGTATTCTTACTTACATGAATCGGAGCTCGCCCAGTAGAAGACCCTTATATTCTTATT
GGACAAATTTTGACCGTAGTTTACTTTCTCTATATTGGAACTCTTTACTTTATTTTTGGT
GCTTGATCTGGAATAGTAGGAACCTCTTTAAGTCTTCTTATTCGAGCAGAACTTGGACAG
CCCGACCAGATTTATAATGTAATCGTAACAGCTCATGCCTTTATTATAATTTTCTTTATA
GTGATACCAATTATAATTGGAGGTTTTGGTAATTGATTAGTACCTTTAATGTTGGGTGCT
CCCGATATAGCCTTCCCTCGGATAAATAATATAAGATTTTGATTGCTTCCTCCTGCCCTA
ACCCTTTTATTAGCTAGAGTAGAAAGTGGAGCTGGAACTGGTTGAACTGTTTACCCTCCC
CTTTCAGCAATTGCCCATGCTGGGGCCTCAGTAGATTTAGCAATTTTTTCTCTTCATTTA
GCAGGAGTTTCTTCAATCCTAGGAGCTGTCAACTTTATTACTACTACCATTAATATACGA
TCCAGAGGTATAACTATAGACCGAATCCCCTTATTCGTTTGATCTGTTTTAATTACGGCC
ATTTTATTATTACTTTCTCTTCCAGTTCTAGCTGGAGCTATTACAATACTTTTAACAGAT
CGAAATCTAAATACTTCATTCTTCGATCCCGCAGGAGGAGGAGACCCTATTCTTTACCAG
CACTTATTTTGATTTTTTGGACATCCTGAAGTATATATTCTAATTCTACCTGGGTTTGGT
ATAATCTCCCACATTATTAGTCAAGAAAGAGGTAAAAAGGAAGCTTTCGGAACTTTAGGG
ATAATTTATGCTATACTAGCAATTGGGCTACTTGGATTTGTTGTTTGAGCTCATCATATA
TTTACTGTTGGAATAGACGTAGATACTCGAGCTTACTTTACTGCCGCTACCATAATTATT
GCTGTTCCCACGGGAATTAAGATTTTTAGTTGATTAGCTACCCTACATGGAACTCAATAC
AGTCCCTCCTTACTATGAGCACTTGGATTTGTATTTTTGTTTACTATTGGTGGATTGACA
GGAGTTGTTTTAGCTAATTCTTCTATTGATATTGTTCTCCACGACACTTATTATGTAGTA
GCCCACTTTCATTATGTCCTTTCTATAGGAGCTGTTTTCGCCATTATAGGAGGATTAGTT
CACTGATTCCCTTTATTTACAGGACTTTCTCTTCACCCTCAATGGCTTAAGGCACACTTT
GCGGTAATATTTATCGGAGTAAACTTAACTTTCTTCCCCCAACACTTTCTAGGCTTAGCA
GGAATACCTCGACGTTACTCAGATTATCCTGATGCATACGCAGCTTGAAACGTAGTTTCT
TCTGTAGGCTCTACAATTTCATTAGTTGGAGTTCTAATGCTCATGTTCATTGTTTGAGAA
AGAATCATTAGTCAACGTCAAATTGCATTCCCTCCCGCAGAACATAGTTATGCTGAACTT
CCATTCCAAGATAGAACCTCCCCTTTAATAGAACAATTAACCTTTTTTCACGACCATACA
CTTTTAATTCTCGTTATAATTACTGTATTAGTTGGTTATTTAATAATTACTTTGTTTTTC
AATTCTTACACCCACCGTTATTTGCTAGAAGGACAAACGATTGAAGTTATTTGAACAATC
CTACCAGCAATTACTTTAGTTTTTATTGCTTTACCTTCTTTACGACTTCTATATCTACTT
GATGAAGTAAGTGACCCTTCTATCACCCTAAAAACAATTGGGCACCAATGGTATTGAAGT
TATGAATACTCAGATTTTCTCCAACGCCTACTTGAGGTAGACAACCACACGGTACTTCCA
ATAAATACTCAAATTCGTATTCTAATTACAGCTGCCGATGTTTTACACTCATGGGCCGTA
CCATCCTTGGGAGTGAAGGTTGACGGAACACCCGGCCGCCTTAATCAAACTAGATTTTTA
ATAAATCGACCTGGCTTATTTTATGGACAGTGTTCAGAAATCTGTGGACACCCATACCAC
CTAGTTGATCAAAGACCATGACCACTTACGGGAGCCATTGGTGCTATAGTTACCTTAAGA
GGTCTTATCCAATGATTCCATCTAACCATAATTCAATGATGACGGGATATTACTCGTGAA
GGAACCTATCAATTACACACCTATGTAGTAACCTTGGGCTTACGATGAGGAATAATTTTA
TTTATTGTATCAGAAGTTTTCTTTTTCATTTCTTTCTTCTGAGCATTCTTTCACAGTAGC
TTATCCCCTGCAGTCGAATTAGGGGCAATTTGACCTCCCACGGGAATCTCTCCTTTTAAC
CCTCTCCAAATCCCTTTACTCAATACTGCTATTCTTTTGGCATCTGGAGTAACCGTAACA
TGAGCCCATCATGGTCTTATAGAAGGTAACCACTCCCAAGGACTCCAAGGATTATTTTTC
ACAGTATTATTAGGTATTTATTTTACCATCCTCCAAGCTTATGAATATATTGAAGCTCCT
TTTACGATTGCTGACGCCGTTTATGGCTCCACATTTTTTATAGCAACAGGATTTCACGGT
TTACATGTAATTATTGGAACCACATTTCTTTTAGTCTGTTTATTACGCCACTACTTTGAA
CACTTTTCTACGAGTCATCATTTTGGATTTGAAGCAGCAGCCTGATACTGACACTTTGTT
GATGTAGTCTGATTATTCCTTTATATCTCAATTTACTGATGAGGTTTGGTGGTATGTGTT
TTAGTGGGGGTTGCATTTCTTACTTTATTGGAACGTAAAGTGTTAGGGTATATTCAAATT
CGAAAAGGACCTAATAAGGTAGGGTTTTGTGGTATTCCTCAACCTTTTGCTGACGCTATT
AAGTTATTTACTAAGGAGCAAACTTTTCCTGTTTTGTCTTATTATATTTCTCCTATTTTT
AGCTGATTGATTATGCCGTATTTAACAGGCCTCCATAGATTTGGGTTAGGTTTTTTCTTA
TGCTGTACTAGTTTGGGGGTGTATACTGTTATGATTGCGGGATGAGCTTCAAATTCTAAT
TATGCTTTGTTAGGAGGGTTACGGGCAGTTGCACAGACAATTTCTTATGAGGTTAGCTTA
GCTTTGATTTTATTATCTTTTGTATTTTTGGTGGGGAGTTATTGTGCATGATTTGCTTCT
TGTTTAGCTGAAACTAACCGAACTCCTTTCGATTTTGCGGAAGGGGAATCAGAATTAGTA
TCAGGATTTAATGTTGAGTATAGAAGTGGAGGATTTGCATTGATTTTTATGGCGGAATAC
GCGAGAATTTTATTTATGAGAATATTGTTTAGAGTAATTTTCTTGGGTTGTTTTTTATCT
TTTGCTTTTATTTGGGTTCGTGGGACATTACCACGGTTTCGGTTTTTGGCTTGAAAGAGA
TTTTTACCATTATCGTTAGCACCTTTAATGTTAATTTCTCCTTCTCTCATAAATTTTACG
TTTATTATTCTTTGTGCCCTAGCTGGTTCCTTAGGAGGATTTAATCAAACTTCATTACGG
AAAATTATAGCTTATTCTTCAATTAACCATTTAGGCTGAATACCTCCATTCTTAGGCTTC
CTGCCTAAATGAATTATTATAGGTTCCATCTTAATCATTATTACTTCTATTGTTATAATC
CTAGCCTCCAAAAAATCCATTATTCGCGAAAAATCCTCCCCATTCGAGTGTGGATTTGAC
CCATTACCTTTTTCTCTCCGTTTCTTTCTAATTGCTGTAATTTTCCTTATTTTCGATGTT
GAAATTGCGCTCTTGTTACCAGATGTTATTTCGTTTGGATTAATTCTTTTAAGATTTTGG
ATTTGTGGTCTAATAATTTTATTTTTAATGATTATACTTTATTGTACTTTTAGATCTTGT
AATTTATTTTTATTTTATTTATTTTTTGAAGGTTCTTTAATTCCTACATTATTTTTGATT
TTAGGTTGAGGGTATCAACCAGAGCGGGTACAAGCGGGGATATATTTATTATTTTATACT
TTATTAGCTTCTTTGCCCTTATTATTTGCTTTTTTAGTTAAAATACCTATATTTTTAGTA
CATCTTTGGCTTCCTAAGGCTCATGTGGAGGCTCCTGTAAGTGGGTCTATAATTTTAGCA
GGGGTGTTATTAAAATTAGGGGGTTACGGGTTATTACGTAATTTTATTTGAATTGGGATT
AGATTGGTGGGAGGTTGTTTAGTTAGATTTATTTGTTTACGACAAACGGATTTAAAGGCT
TTGGTAGCTTATTCTTCAGTAGCTCACATAGGTTTAGTACTAGGCGGGTTGTTGACTTTA
AATTATTGGGGTGTTTGTGGAGCGTTTACATTGATAATTGCCCATGGTTTATGTTCTTCT
GGGTTGTTTTGTTTAACAAATATTTCGTATGAGCGATTAGGGAGCCGAAGTTTAGTGGTA
AATAAGGGGTTATTGAATTTTATACCAAGCATAGCTTTATGGTGATTTCTATTAAGTTCA
GCAAATATGGCTGCTCCTCCTACTCTTAACCTATTAGGAGAAATTAGTTTATTAAATAGT
TTGGTAGGTATATTGATATTGGCTTTGTTGTCTTTTTTTAGTGCAGCTTATACATTATAT
TTATTTAGTTATAGACAACATGGATGTGTAGGAGGATACACCCGTGAATATTTATTATTG
TTTTTACACTGACATTTATTGGCTACATTGTTAAGTTTAGAATTTATCGTTCTATTTTTA
ACGTTTGCGGTATGTGAGGGTGCTCTTGGGCTGTCTATTTTAGTATCCATAATTCGTACA
CATGGAAATGATTTATTTGATTGAATATCTCTAATTTTTATGAGTTTTGTTTTATTAATT
TCTTCTCTTGTAATTTATTATAGAGAGGAATACATACGATTTATTTTATTGGTTTTAATA
TTTGTAATGTCAATAATGTTATTAATTATTAGTCCTAATTTAATTAGAATTCTATTAGGT
TGAGATGGGTTAGGGTTGGTATCTTATTGTTTGGTTATTTACTATCAAAATGTAAAGTCT
TATAATGCTGGGATATTGACCGCACTTAGAAACCGGATTGGTGATGTTGCTTTATTATTA
GCAATTTTGGTAGTTTTAGCTGCGATAACTAAAAGAGCTCAGATTCCCTTTTCGGCGTGG
TTACCTGCAGCTATAGCAGCACCAACTCCTGTTTCGGCTTTAGTTCATTCTTCTACTTTA
GTTACTGCTGGGGTGTATTTATTGATTCGTTTGTTGTTAGTAGGTCTCACTATATTTATA
GCAGGGTTAGGAGCAAATTTTGAGTTCGATTTGAAGAAAATTATTGCTTTATCTACCTTA
AGTCAGCTAGGTTTGATAATAAGAATTTTAGCCATAGGATTTCCTAAGCTAGCTTATTTT
CATTTATTAACTCATGCTTTATTTAAGGCACTTTTGTTTATATGTGCGGGAGCTGTAATT
CATGATTCACAAGATGTTCGTAATATATTATGTGGGATGCCCTTTTTGGCAGGATTTTAT
TCTAAGGATTTGATTTTGGAGATAGCTTCCTTAAGTAATATATTTTCTTTCTTTTTATTT
TTCTTTTCAACAGGGTTAACTATATGCTATTCTTTACGATTGGTTTATTATTTATTAATA
TCTGTTATTGGAGGAAGTATAATAAGATTAGCTATAGGATTGATTCTTCTTGTCCAATGA
TTCTCATATATTCTATTCTTAGTAGGTATGTTAGTTCTTTTTATTTATGTT

#FYPotamanthus
GGAATTTTGTTGTTACCAATATCTTTCTGGCTATTACCTTCACGGTGAAACAAGGTTACT
TCAACCCTGCATAAGGAATTCGCTTTCATTTCATTATTCTCCTTGATTCTATTTAATAAT
TTCCTAGGGTTATTTCCTTACATTTTTACTAGTTCTAGTCATTTAACATTTACGCTTACC
TTAGCTTTACCTTTATGACTAAGTTTCATAGTATACGGCTGGATTAACCACACCCAGCAC
ATATTCGCTCATCTTGTACCCCAGGGTACTCCTTTAATACCTTTCATGGTTTGTATTGAA
ACTATCAGCAATATTATTCGACCAGGTACACTCGCTGTACGGCTTGCCGCTAATATGATT
GCAGGACATCTACTAATAACTCTTTTAGTTGCTATTATCCAATCTTACGTATTCGCTGTT
CTCAGCACCTTGTATTCTTGTTTAATTTTACAAATTGCCACAGGGTTGTTCCTAGCCATG
CATTACACAGCTAATATTGATATAGCATTTTATAGAGTGAATTATGGGTGATTATTACGA
ACACTCCATGCAAATGGAGCATCATTCTTCTTTATTTGCATCTATATACACATTGGACGT
AATATATATTATGGATCATACACATGATCTGTGGGGGTAATTATTCTATTTTTAGTTATA
GGGACAGCTTTCATAGGGTATGTCCTGCCATGAGGGCAAATATCTTTTTGAGGTGCTACT
GTTATTACCAACTTATTATCAGCAGTACCCTATCTTGGGACTACAATAGTACAATGAGTG
TGAGGGGGGTTTGCTGTTGACAATGCTACGCTAACACGATTTTTCACTTTTCATTTTGTT
TTACCTTTTATTGTTGCAGCTGCAACAATAGTACACCTTTTATTTTTACATCAAACAGGT
TCAAATAATCCAGTAGGTTTAAATAGAGACAGAGATAAAGTTCCATTCCACCCTTATTTT
TCATGAAAGGATATTGTAGGGTTCCTAGTAATAATTATATTATTAGTACTTTTATCATTA
ATTAACCCATATATACTAGGGGATCCAGACAATTTTATTCCAGCTAACCCTTTAGTAACT
CCAGTACATATTCAACCAGAATGATATTTTCTTTTTGCATATGCCATTCTGCGATCTATC
CCTAATAAATTAGGAGGGGTAATTGCACTCGTAATATCAATTGCAATTTTATTTATTATA
CCTTTACGGGGACTCCAATTTTACCCATTAAATCAAATTTTATACTGAAGTATAGTAAGC
ATCGTAATTCTATTAACTTGAATTGGAGCACGACCAGTAGAAGAGCCATATATTGTTACT
GGACAAATTTTAACAGTATTATACTTTTCATATATTGGAACTCTGTACTTCATCTTCGGG
GCCTGATCAGGAATGGTTGGTACATCCTTAAGACTATTAATCCGGGCTGAATTAGGACAA
CCTGACCAGATTTATAATGTTATTGTTACAGCTCATGCATTTATTATAATTTTCTTTATA
GTAATACCAATTATAATTGGGGGATTCGGAAATTGATTAGTACCTTTGATACTTGGAGCT
CCTGATATGGCTTTCCCACGAATAAATAATATAAGTTTTTGGCTTTTACCTCCTTCTTTA
ACTTTACTTTTAGCTAGTGTAGAAAGCGGAGCCGGGACAGGATGAACTGTGTATCCTCCT
CTAGCTGCAATCGCGCATGCTGGTGCTTCTGTAGACCTAGCCATCTTTTCCTTACATTTG
GCTGGGGTGTCCTCTATTCTAGGGGCTGTAAATTTTATTACTACTACGATTAATATACGT
ACTAGAGGGATAACAATAGACCGAATTCCTTTATTTGTCTGATCAGTTGTTATCACAGCC
ATTCTTTTACTCCTCTCACTACCAGTTCTCGCCGGAGCTATTACTATATTATTAACAGAT
CGTAATTTAAATACCTCCTTCTTTGACCCTGCTGGAGGTGGTGACCCAATCTTGTATCAA
CATCTATTCTGATTCTTTGGTCACCCAGAAGTATATATTTTAATTTTACCCGGCTTTGGA
ATAATCTCTCATATCATTAGCCAAGAAAGTGGGAAGAAGGAAGCCTTTGGTTCTTTAGGT
ATAATTTATGCTATATTGGCTATTGGTCTTTTAGGATTTGTTGTTTGGGCACACCACATA
TTCACGGTCGGTATAGATGTAGATACTCGCGCTTATTTCACAGCTGCTACAATAATTATT
GCTGTACCAACAGGAATTAAGATTTTCAGTTGGCTGGCCACATTACATGGGACACAGTAC
AGCCCCTCTTTACTATGGGCTTTAGGGTTTGTATTTCTTTTCACTATTGGAGGGTTAACA
GGAGTAGTTTTAGCTAACTCCTCTTTAGACATTGTTTTACATGACACTTACTATGTTGTT
GCCCACTTTCATTATGTTCTTTCTATAGGAGCAGTATTTGCAATTATAGGAGGACTTGTA
CATTGATTTCCTTTATTTACTGGTCTATCTTTAAACCCTCAGTGATTGAAAATCCATTTC
GCAGTAATATTTATTGGGGTTAATTTAACATTCTTCCCTCAGCATTTCCTTGGGTTAGCC
GGTATGCCGCGTCGTTATTCTGATTATCCAGATGCCTATGCTGCCTGAAACTTAGTTTCT
TCTGTAGGCTCTACAATTTCTTTTGTTGGAGTATTAATGCTAATATTTATTGTTTGAGAA
GCTTTTATTAGCCACCGACAAGTCGCCTTTCCTCCCGCCGAACATAGTTATGCTGAATTG
CCTTTTCAAGATAGTAACTCCCCTTTAATGGAACAATTAACATTCTTCCATGACCACACT
CTACTAATTTTAATTATAATTACCACCCTAGTAGGTTATTTAATATTTATATTATTCTTT
AACACCTATACTAACCGCTTTCTGTTAGAAGGACAAACAATTGAAGTTATTTGGACGGTT
CTGCCTGCTATCACCTTAATTTTCATTGCTTTACCATCACTACGCCTACTTTACTTACTA
GATGAAGTAAGAGACCCTTCTCTCACTTTGAAGACTGTAGGTCATCAATGATACTGAAGC
TATGAATATTCTGACTTCTTGCAACGACTGCTTGAAGTTGATAACCGGGCTGTCTTACCT
GTTAACACCCAAATCCGTGTATTAATTACGGCTGCTGATGTCTTACATTCCTGAGCAGTA
CCTAGCCTAGGAGTAAAGGTGGATGCCACACCGGGCCGTCTTAACCAAACTAGTTTTCTA
ATAAACCGACCAGGACTTTTCTATGGCCAATGTTCCGAAATTTGTGGTCACCCCTATCAT
CTTGTCGACCAGAGCCCGTGACCTCTTACTGGAGCCATTGGGGCTATAGCAACTTTAAGT
GGGTTAGTACAATGATTCCACTTAACTATAATTCAATGATGACGTGATGTAACCCGGGAA
GGAACCTACCAACTACACACTTATGTTGTAACTCTCGGATTACGATGAGGTATAATTCTT
TTTATTGTTTCAGAAATTTTCTTTTTCGTATCTTTCTTTTGAGCATTCTTTCATAGTAGA
CTATCCCCAACAATTGAACTAGGAGCAGTCTGGCCGCCTGCAGGTATTTCTCCATTTAAC
CCTTTACAAATTCCTCTTTTAAATACAGCCATTCTTTTAGCTTCAGGAGTAACTGTTACA
TGAGCACATCATAGCTTAATAGAAAGTAACTATTCCCAAGGTTTACAAGGTTTATTCTTT
ACAGTACTCTTAGGAATCTACTTTACCATCCTACAAGCTTACGAATATATTGAAGCTCCT
TTTACAATTGCAGATGCTGTATATGGTTCTACTTTCTTTATAGCAACAGGGTTCCATGGT
CTACATGTAATTATTGGTACGACATTTTTATTAGTTTGTTTATACCGACATTATTTAGAA
CATTTTTCACCTAACCATCACTTTGGATTTGAGGCTGCAGCTTGATACTGACATTTTGTT
GATGTAGTATGACTTTTTCTTTATATTTCAATTTATTGATGAGGTTTGGTAATTTGTGTG
TTAGTTGGGGTAGCGTTCTTAACTTTGTTAGAACGTAAGGTGTTAGGCTATATCCAAATC
CGTAAAGGTCCTAATAAGGTAGGATATTGGGGAATCCCCCAACCTTTTGCAGATGCTATC
AAGTTGTTTACCAAGGAGCAAACTTATCCTGTGTTGGCTTATTATTTCTCTCCTATTTTT
AGTTGATTGATTTTCCCCTATTGGATTGGGATACATAGATTTAACTTGGGTTTCTTTTTA
AGTTGTACAAGCCTAGGCGTTTATACAGTTATGATTGCCGGTTGGTCATCTAATTCAAAT
TATGCTTTATTAGGAGGTCTGCGCGCAGTTGCTCAGACTATTTCATACGAGGTGAGTTTA
GCCTTAATTTTATTATCTTTTGTGTTTTTGATTGGAAGATATAGTGCTTGATTTGCATCT
TGTTTAGCAGAGACTAATCGTACACCTTTTGATTTTGCAGAAGGGGAATCAGAACTGGTT
TCAGGATTTAACGTAGAATATAGAAGAGGAGGTTTTGCTTTAATTTTTATGGCTGAATAT
GCTAGAATCTTATTTATAAGTATGTTGTTCGTTGTGATTTTCTTGGGAGCGTTAATATCT
TTTGGATTTATTTGGGTCCGTGGGACTTTACCTCGTTTTCGGTATTTAGCGTGAAAAAGA
TTTTTACCATTATCATTAGCACCTATTATACTTTTATCTTATAGTTTGTTCTTTTCAAGT
GTCATCCTTTTATCTATTTTGGCTGGGTCCTTGGGAGGGCTCAATCAAACTTCTCTACGT
AAAATTATAGCCTATTCTTCTATTAACCATTTAGGTTGGATACCGCCGTTTCTAGGCTTC
TTACCGAAATGAATTATCTTAGGTATAATCCTCATTACAATTACAGTTATTGTTATAACA
CTTGCATCTAAGAAAGCCATTGTACGAGAAAAGAGAACGCCTTTTGAATGCGGGTTTGAC
CCTTTACCCTTTTCACTACGATTTTTCTTAATCGCAGTCATCTTTTTAATTTTTGATGTC
GAAATCGCTCTGCTTTTACCTGATGTGATTTCTTATGGGCTCATTCTTTTAAGTTTTTGG
ATTTGTGGTCTAATAATTTTATTTTTACTGTTAATGTTATATTTAACGTTTAGAAGAATA
AATTTCTTTTTATTTTATTTGTTCTTTGAAGCTTCTTTAATCCCTACCTTATTTTTGATT
TTGGGGTGAGGGTACCAGCCAGAGCGGGTACAAGCTGGAATATATTTACTGTTTTATACA
TTGTTGGCTTCTTTACCTTTACTATTTGCCTTTCTCGTCAAGATACCTATGTTCTTAGTT
CACTTATGACTACCTAAGGCTCATGTTGAAGCTCCTGTTAGAGGTTCTATAATTTTGGCT
GGAGTTTTATTAAAGCTAGGAGGTTATGGCTTATTGCGTAATTATTTTTGGGTAGGAATT
AGTTTAGTAGGAGGGTGTTTAGTCAGTTTTATTTGTTTACGTCAAACTGACTTAAAGGCC
CTAGTAGCTTATTCTTCTGTTGCACATATAGGCCTAGTGTTGGGAGGGTTAATAACCTTA
AGATACTGAGGTGTTTGTGGGGCATACACATTAATAATTGCCCATGGTTTATGTTCATCC
GGGTTGTTTTGTTTAACGAATATTGCTTATGAACGTATAGGAAGACGAAGCCTAGTTATC
AATAAGGGACTCATACATTTTATGCCAAGTATAACCCTTTGGTGGTTCTTGCTAAGTTCT
GCTAATATGGCAGCGCCTCCAACTTTAAATTTATTAGGAGAAATTGCTTTATTGAATAGT
TTGGTTAGTATGATTGGTTTAATACTTCTTTCTTTCTTTAGCGCAGCTTATACGCTATAT
CTATATTCTTATAGCCAACATGGATGTGTAGGAGGATACCAACGAGAATATTTATTATTG
TTTTTACATTGACATCTTTTAGCTACTTTATTGAGTTTAGAATTTATTGTTTTATTTTTA
ACATTTGCAGTTTGTGAAGGAGCTTTAGGGCTTTCAATTCTCGTATCCATAATTCGGACA
CACGGAAATGATTTATTGGATTGGATATCTTTAATCTTTATAAGTTTTGTATTGTTGATT
TCTTCTTTGGTGATTTATTACAGAGAAGAATATATACGTTTTATTTTGTTGGTATTAATA
TTTGTGTTATCTATAATACTTTTAATTATTAGTCCTAATTTAATTAGAATTTTATTAGGT
TGGGATGGATTAGGATTAGTTTCTTATTGTTTGGTTATTTATTATCAAAATGTAAAGTCT
TATAACGCTGGGATATTAACGGCTTTATCTAACCGGATTGGAGATGTGGCCCTATTGATG
GCAATTTTAGTAGTTTTAGCCGCAATAACTAAAAGTGCTCAAATTCCGTTTTCAGCATGG
CTACCGGCAGCCATAGCGGCTCCAACCCCTGTGTCAGCCCTAGTTCATTCGTCTACTCTA
GTCACAGCAGGGGTTTACCTATTAATTCGGTTATTATTAATTGGCTTAACAATATTTATA
GCAGGGCTAGGGGCTAATTTTGAATTTGATTTAAAGAAAATTATTGCTCTATCAACTTTA
AGACAATTAGGGTTAATAATAAGAATCTTAGGGTTAGGATTTAGTAAGTTAGCTTATTTT
CATTTATTAACTCATGCGTTATTTAAGGCTTTATTATTTATATGTGCTGGGGCTGTGATT
CACGATTCCCAAGATATCCGTAATATATTATGTGGGTTTCCATTTTTGGCGGGGTTTTAT
TCGAAGGATTTAATTTTAGAAATGGCCAGTCTTAGTAATATGTTTGCATTTTTCTTGTTT
TTCTTTTCTACGGGTTTAACTATATGTTATTCTTTACGTTTAGTTTATTATCTTTTAATA
TCAGTAGTAGGAGGGAGTATGTTAAGATTAGCTATAGGGTTAACACTACTATTCCAGTGA
TTTTCTTATATTTTATTCCTGGTTGGTATATTAGTCCTATTTATTTATGTC

#FYSiphlonurus
GGTATTTTGTTAATCCCTTCCGCCTTTTGATTGATACCTTCTCGATGAGGCAAGGTTACG
TCCACCCTTCATAAGGAATTCAGCTTTATTTCCTTATTTTCTCTTATTTTATTCAATAAT
TTTTTAGGGCTTTTCCCTTATATTTTCACAAGTTCTAGTCATTTAACTTTCACATTAGCC
TTGGCTCTTCCTCTTTGATTAAGTTTTATAATTTATGGTTGAATTAATCACACGCAACAC
ATATTTGCCCATCTTGTCCCACAAGGGACACCTTTAATGCCTTTTATGGTTTGTATTGAA
ACGATTAGCAATGTAATTCGCCCAGGAACCCTTGCAGTTCGATTAGCAGCAAATATGATC
GCTGGTCACTTACTCATAACCCTTTTAGTTGCTATTATCCAATCTTATGTATTTGCCGTT
CTAAGAACTCTTTACTCTTGTTTAATTATTCAAATTGCAACTGGACTATTTTTAGCTATA
CATTACACAGCAAATATTGATATAGCATTTTTTAGTGTCAATTATGGCTGGATCTTACGA
ACATTACACGCAAACGGAGCTTCTTTTTTCTTTATTTGTATTTATTTACATATTGGACGA
AATATTTATTACGGTTCATATACCTGAAGTGTTGGTGTAATTATTTTATTTCTAGTTATA
GCAACAGCATTTATAGGATATGTTCTACCGTGAGGTCAAATATCATTTTGAGGGGCGACA
GTAATTACAAATCTACTATCTGCTATCCCTTACTTAGGAACAATCTTAGTCCAGTGAGTA
TGAGGAGGATTTGCAGTAAATAATGCAACTTTAACCCGATTCTTTACATTCCATTTCGTC
CTCCCATTTATTGGAGCAGCTGCTACAATAATTCATTTATTATTCCTACATCAAACGGGA
TCAAATAACCCTATTGGGGTTAACAGAGATAGAGATAAAATTCCATTCCACCCATATTTC
TCATGAAAGGATATTGTAGGGTTTCTAGTAATAATTATAGCACTCACATTATTATCATTA
ATTAATCCTTATTTATTAGGAGACCCTGATAATTTTATTCCTGCTAACCCTCTTGTTACC
CCGGTCCATATTCAACCAGAATGATACTTCCTGTTTGCATATGCAATTCTACGATCTATT
CCTAATAAACTAGGAGGGGTGATTGCTCTAGTTATATCTATTGCAATCCTATTTATTATA
CCCTTACGCGGGTTACAATTTTACCCAATCAATCAGATCTTATTTTGAATTATAGTATCA
ATTGTAATTCTCCTAACTTGAATTGGTGCTCGTCCAGTAGAAGATCCTTATGTAATTACA
GGACAAATTTTAACAGTACTATATTTCGCATTCATTGGAACTCTATATTTTATTTTTGGT
GCTTGGGCCGGAATAGTAGGAACTTCTTTGAGTTTATTAATTCGAGCTGAACTTGGCCAA
CCTGACCAAATTTATAATGTAATTGTTACTGCTCACGCTTTTGTAATAATTTTCTTCATA
GTAATACCTATTATGATTGGTGGATTTGGTAATTGATTAGTTCCTCTAATGTTAGGAGCT
CCTGATATGGCTTTCCCCCGAATGAATAATATAAGTTTTTGATTGTTACCTCCTGCTTTA
ACCCTCCTACTTGCTAGTGTCGAAAGTGGTGCTGGTACTGGGTGAACGGTTTACCCTCCA
CTCTCGGCAATCGCTCACGCCGGAGCATCTGTTGACTTGGCAATTTTCTCTCTCCACCTT
GCTGGTGTTTCTTCTATTTTAGGAGCTGTTAATTTTATTACCACTACTATTAACATACGT
TCTAGTGGTATAACTATGGACCGAATTCCTCTATTTGTATGATCTGTAGTAATTACAGCA
ATCCTTCTTCTTCTTTCTCTACCTGTTTTAGCAGGGGCTATTACAATGCTACTAACAGAT
CGAAATTTAAATACTTCTTTCTTTGACCCTGCAGGTGGAGGTGACCCAATTTTATACCAA
CACTTATTTTGATTTTTTGGTCACCCTGAAGTATATATTTTAATTTTACCAGGGTTTGGG
ATGATCTCTCACATTATTAGTCAAGAGAGTGGAAAGAAGGAAGCTTTTGGTTCTCTTGGA
ATGATCTATGCTATACTAGCAATTGGTTTATTAGGGTTTGTCGTTTGAGCACACCATATA
TTTACTGTAGGAATAGACGTTGACACTCGAGCATACTTTACTGCTGCTACTATAATTATT
GCTGTTCCTACAGGTATTAAGATTTTTAGTTGATTAGCAACTCTCCATGGAACTCAATAT
AGCCCTTCATTATTATGAGCTTTAGGGTTTGTATTTTTATTTACAATCGGTGGACTAACT
GGTGTTGTTCTTGCTAATTCTTCTATCGACATTGTTTTACATGACACCTACTATGTTGTT
GCCCATTTCCATTACGTCCTTTCCATAGGGGCCGTCTTTGCCATCATGGGTGGAGTTGTT
CATTGATACCCTCTGTTTACAGGACTTTCTTTAAACCCCCAATGATTAAAGATTCATTTT
GCTGTAATGTTTATTGGGGTTAACTTAACTTTCTTCCCTCAACATTTCCTAGGGTTAGCA
GGCATACCTCGTCGTTATTCAGATTATCCTGATGCCTACGCCGCTTGAAATGTTGTGTCA
ACTGTTGGGTCTACAATCTCTCTTGTAGGTGTACTTATACTAATATTCATTGTTTGAGAA
AGTATAATTAGTCAACGACATGTTACCTTCCCCCCTGCTGAACATAGTTATTCTGAACTT
CCTTTCCAAGATAGAACTTCCCCCTTAATAGAACAATTGACTTTCTTTCATGATCATACC
CTTCTTATTCTTGTTATAATCACAGTATTAGTGGGTTATTTAATATTAACTCTATTTTTT
AATACCTACACTAACCGCTACCTCCTCGAAGGTCAAACAATTGAAGTTATTTGAACGATC
TTACCAGCAATCACATTAATTTTCATTGCTCTTCCTTCTCTTCGTTTACTTTACCTTTTA
GATGAAGTGAGAGACCCTTCGATTACCCTAAAGACAATTGGTCATCAGTGGTACTGAAGC
TATGAATACTCCGATTTTCTTCAACGATTATTGGAGGTTGATAATCGTGCAGTTCTCCCA
ATGAACACCCAAATCCGTGTCTTGATTACAGCAGCAGATGTTCTCCATTCTTGGGCAGTA
CCTTCTCTTGGGGTGAAGGTAGATGCTACCCCCGGCCGCCTCAATCAAACTAGCTTTCTA
ATAAACCGACCAGGTTTATTCTATGGACAATGTTCAGAAATTTGTGGACACCCTTACCAT
TTAGTAGATCAAAGACCTTGACCTCTCACCGGAGCAATCGGGGCTATAGTTACCTTAAGA
GGGCTTGTTCAATGATTCCATCTAACAATAATTCAATGATGACGTGACGTTACTCGAGAA
GGAACATTCCAACTCCACACCTACGTTGTTACTTTAGGTTTGCGTTGAGGAATAATTTTA
TTCATTGTTTCAGAAGTTTTCTTTTTTATTTCTTTCTTTTGGGCCTTCTTTCATAGAAGT
CTTTCCCCAGCCGTTGAGCTTGGTGCTATTTGACCACCTACGGGGATTTCTACTTTTAAC
CCACTTCAAATCCCCTTATTAAATACAGCTATTTTACTTGCTTCAGGAGTAACAGTTACT
TGGGCTCACCATAGTTTAATGGAAAGTAATCACTCCCAAGGACTCCAAGGCTTATTTTTC
ACTGTTATTTTAGGAGTTTACTTTACTATTTTACAGGCTTATGAATATATTGAAGCCCCT
TTTACTATCGCAGATGCTGTTTATGGCTCAACATTTTATATGGCTACCGGATTCCATGGT
CTTCATGTACTTATTGGAACAACTTTCTTAGCTGTATGTTTGTTTCGCCACTTCTCAGAA
CATTTTTCACCTGCGCACCATTTTGGATTTGAAGCAGCAGCTTGATATTGACACTTTGTT
GATGTTGTTTGGTTATTTCTTTACATTTCAATCTACTGATGAGGTTTAGTGATTTGCGTT
TTAGTAGGGGTAGCATTTTTGACATTGCTAGAACGTAAGGTTTTAGGGTACATCCAAATT
CGTAAGGGCCCAAATAAGGTTGGCATTTGTGGAATCCCTCAACCTTTCGCGGATGCCATT
AAGTTATTTACGAAGGAACAAACATATCCTTCTTTATCGTACTATTTTTCACCTATTTTT
AGTTGGTTAATTATACCTTACTACACCGGTTTGCACAATTTCAATTTGGGGTTTTTCTTG
TGTTGTACGAGTTTAGGGGTGTACACAGTTATAATTGCTGGGTGGGCTTCTAATTCCAAT
TATGCTCTATTAGGAGGGTTACGCGCAGTAGCACAGACCATTTCTTATGAAGTAAGTTTA
GCCTTAATCTTATTATCTTTTGTCTTTCTGGTGGGGAGATATAATGCTTGGTTTGCATCT
TGCTTAGCTGAAACTAATCGTACACCTTTTGATTTTGCGGAGGGTGAGTCAGAATTGGTT
TCAGGGTTTAACGTTGAGTATAGAAGAGGTGGGTTTGCCTTAATCTTTATAGCTGAGTAT
GCTAGAATTTTATTTATGAGAATACTATTCTGTGCGTTATTTCTAGGTTGTTTTCTTTCG
TTCATGTTTATTTGGGTTCGTGGGACCCTTCCTCGGTTCCGGTTTCTAGCCTGGAAAAGA
TTTCTTCCTTTATCTTTAGCCCCTTTAATGTTAATTTCCCTTAACTTATTCGCAACAATA
GTTATCTTATTATCTGTGTTAATTGGTTCTTTAGGAGGTTTCAACCAAACATCTTTGCGT
AAAATTATAGCTTATTCATCAATTAACCACTTAGGCTGAATACCTCCATTTCTTGGGTTC
CTCCCCAAATGAATTATTCTCGGTATTATTTTAATTTTAATCACATCCATCGTAATAATT
CTTGCCTCAAAAAAATCTATTATTCGTGAAAAAAGTTCTCCTTTTGAATGTGGGTTTGAT
CCTTTACCTTTCTCCCTCCGATTTTTTCTAATCGCCGTTATTTTCTTAATCTTTGATGTT
GAAATTGCACTCTTACTCCCTGATGTAATTTCGTTTGGCTTGATCTTACTGAGTTTTTGG
ATTTGTGCATTAATGGTGTTATTTCTGATATTAATACTTTATTGTACTTTCAGAAGAATG
AATCTATTTTTGTTCTATTTATTTTTTGAGGGGTCTTTAATTCCAACATTGTTTTTGATC
TTGGGGTGAGGATACCAACCTGAACGAGTTCAGGCGGGAATATACCTTTTATTTTATACC
TTGCTTGCTTCACTACCTCTCTTGTTTGCATTCTTAGTAAAGATGCCGATATTTTTGGTT
CATCTATGACTACCAAAGGCCCATGTTGAGGCTCCAGTTAGAGGGTCTATGATTTTGGCT
GGGGTTTTGTTGAAGCTAGGTGGGTACGGTCTCTTGCGGAATTTCGTTTGGGTTGGAATT
AGATTAGTTGGCGGATGTTTAGTAAGATTTATTTGCTTACGGCAGACCGACCTAAAGGCT
TTAGTAGCTTATTCTTCTGTAGCACATATAGGGATAGTATTAGGAGGACTGATAACCCTC
AACTATTGAGGTTTATGCGGGTCTTTTACATTAATGATTGCACATGGTCTCTGTTCTTCG
GGTTTATTCTGTTTAACGAACATCTCATATGAACGGCTAGGTAGTCGGAGTCTAATCATT
AATAAGGGGCTTATAAATTTTATACCCAGAATAGCTTTATGATGATTCTTGTTAAGTTCA
GCTAATATAGCTGCCCCTCCGACACTTAATCTATTAGGGGAAATTAGCCTTTTAAATAGA
TTAGTCGCGATGGTAATATTAGGTTTATTATCTTTCTTTAGAGCGGCCTATACTCTTTAT
TTGTATTCATATAGTCAACATGGTTGCGCGAGCGGGTATAGACGAGAATATCTTTTACTA
TTTTTGCACTGACACCTCTTAGCAACGTTGCTTAGATTAGAGTTTATTGTATTATTTTTA
ACTTTTGCGGTCTGTGAAGGGGCTTTAGGCCTTTCTGTACTAGTTTCAATAATTCGGACC
CATGGGAACGATTTGTTCGATTGAATGTCATTGATTTTTATAAGTTTCGTGCTGTTAATT
TCTTCGCTTGTAATCTATTACAGTGAAGAGTATATGCGCTTCATTTTGTTGGTGTTAATG
TTTGTTATATCTATAATACTTTTAATCATTAGCCCTAATCTTATTAGAATCTTGCTTGGG
TGGGATGGACTTGGGTTAGTATCATATTGTTTGGTGATTTATTATCAAAATGTTAAGTCT
TACAACGCAGGAATAATTACTGCTCTTTCTAATCGGATTGGGGATGTAGCGTTATTGTTG
GCAATTTTGGTTGTCTTAGCGGCAATAACTAAAAGTGCTCAAATTCCCTTTTCTGCCTGA
CTGCCTGCGGCTATGGCTGCTCCTACACCGGTGTCAGCACTAGTCCATTCATCTACTTTG
GTTACGGCTGGAGTCTATTTATTAATTCGATTGTTATTAATTGGTTTAACGATATTTATG
GCAGGGTTGGGTGCTAATTTCGAGTTTGATTTGAAGAAGATTATTGCCCTTTCAACATTA
AGTCAACTTGGGTTAATAATGAGAATCTTGTCTCTCGGGTTCTATAAGTTAGCTTATTTC
CACTTATTAACACATGCCTTATTTAAGGCATTATTGTTTATATGTGCTGGGGCTGTTATT
CATGATTCACAAGACATTCGGAATATGCTTTGTGGAACCCCTTTTTTGGCGGGGTTTTAC
TCTAAGGATTTAATTTTGGAGATGGCGAGACTTTCAAATATAAGTGCTTTCTTTTTATTT
TTCTTTTCCACCGGGTTAACTATGTGCTATTCTTTACGATTGGTTTATTATTTAATTTTA
TCCGTAATCGGTGGGAGTATAATAAGTTTAGCTATAGGGTTAACTCTTCTATTCCAATGA
TTTTCTTACATTCTTTTTCTCGTTGGAATGCTCGTTTTGTTTATTTATGTT

#FYSiphlonurus_immanis
GGAATTTTATTAATCCCAATATCATTCTGGCTACTACCCTCTGGTTGAAACAAAATCCTT
TATACCCTCCACAAAGAATTTTCTTTTATTTCATTATTTTCACTAATTTTATTTAATAAC
TTTTTAGGGTTATTCCCTTATATTTTTACAAGTTCTAGTCACCTATCTTTTACTTTAGCT
TTAGCCTTACCCTTATGACTTAGTTTTATACTTTATGGGTGAATTAACCACACTCAACAC
ATGTTTGCTCATTTAGTTCCACAAGGAACCCCTTTAATACCTTTTATAGTATGTATCGAA
ACAATTAGTAATGTAATTCGACCTGGTACCTTAGCTGTACGATTAGCCGCTAATATAATT
GCTGGTCATTTATTAATAACATTACTAGTAGCTATTATTCAATCTTATGTATTTGCTGTT
TTAAGAACTCTTTATTCTTGTTTAATTATCCAAATTGCAACAGGACTATTCCTTGCTATA
CACTATGTAGGACATATTGATTTAGCTTTTTCAAGTGTAAACTATGGCTGACTATTACGT
ACCTTACACGCCAACGGGGCATCTTTCTTTTTCATCTGTATCTATTTACACGTTGGGCGT
GGTATATACTATGGCTCATATACATGAATAATTGGTGTTATTATCCTATTCTTAGTAATA
GGAACAGCCTTTATAGGTTATGTTCTACCATGAGGTCAAATATCTTTCTGAGGGGCCACA
GTAATTACTAATCTTTTGTCGGCTGTTCCTTACTTAGGAACAGATATAGTTCAATGGCTA
TGAGGAGGGTTTGCTGTAGATAACGCCACACTTACTCGATTCTTTACTTTCCACTTCTTA
CTACCATTTATGGTTGCAGGAGCCACTTTAATTCATCTTTTATTCCTACACCAAACAGGA
TCAAATAACCCATTAGGACTAAATAGAGATATTGATAAAATCCCATTCCATCCTTATTTT
TCTTTTAAGGATATTGTTGGGTTTATTATTTTAGTTATATCATTAACATTATTATCTTTA
TTACAACCTTACCTTCTAGGAGACCCTGACAATTTCATTCCCGCAAATCCATTAGTTACC
CCTGTTCATATTCAACCCGAATGATACTTTCTATTTGCATACGCTATTTTACGATCTATT
CCTAATAAGTTAGGAGGTGTAATTGCTCTAGTTCTTTCTATTGCAATTCTTTTTATTCTC
CCATTTCGAGGACTAGAATTTTACCCAATTAATCAAACAATCTTTTGATCTTTATTAGGT
GCAATCTTACTACTTACATGAATTGGAGCCCGCCCAGTAGAAGACCCATATATTTTAACA
GGACAATTACTTACAGTCTTTTATTTCTCAATTATTGGTACTCTCTACTTTATTTTTGGG
GCTTGATCCGGCATAATCGGAACCTCACTGAGTCTTTTAATTCGTGCTGAACTTGGGCAA
CCAGATCAAATTTATAATGTTATTGTTACTGCCCATGCATTTATTATAATTTTCTTCATA
GTAATACCTATTATAATTGGGGGATTTGGAAATTGATTAGTTCCGTTAATGCTTGGGGCC
CCTGATATAGCTTTCCCTCGAATAAATAATATAAGATTCTGGCTTCTACCTCCTGCTTTA
ACTTTACTTTTAGCTAGTGTAGAAAGAGGAGCAGGTACTGGTTGAACTGTTTACCCTCCT
TTAGCCGCAATTGCTCATGCTGGAGCATCCGTTGATCTCGCTATTTTTTCTTTACATTTA
GCAGGAGTGTCTTCTATTCTAGGAGCTGTAAATTTTATTACCACAACTATTAATATACGA
ACTAGAGGTATAACAATAGACCGCATCCCCTTATTTGTTTGATCTGTTGTTATTACTGCC
GTATTGTTATTACTTTCACTGCCTGTTCTTGCTGGGGCAATTACTATACTTTTAACAGAT
CGTAACTTAAATACGTCTTTTTTTGACCCTGCTGGAGGAGGAGACCCTATTTTATACCAA
CACTTGTTTTGGTTCTTTGGTCACCCTGAAGTTTATATTTTAATTTTACCTGGGTTTGGT
ATAATTTCTCATATTATTAGTCAAGAAAGAGGTAAAAAGGAAGCTTTTGGGTCTTTAGGT
ATAATTTATGCTATACTAGCTATTGGGTTACTAGGATTTGTTGTATGAGCACACCATATA
TTTACTGTAGGGATGGATGTAGATACTCGAGCCTACTTTACAGCCGCTACTATGATTATT
GCTGTACCTACAGGTATTAAAATTTTCAGATGACTTGCTACCCTTCATGGTACTCAATAC
AGTCCCTCTCTTTTATGAGCCTTAGGCTTCGTATTTTTATTTACTATTGGGGGCTTGACA
GGAGTAGTATTAGCTAATTCATCAATTGATATTGTTCTTCATGACACATATTATGTTGTT
GCCCATTTTCATTATGTACTTTCTATAGGAGCAGTGTTTGCTATTATAGGAGGGCTGGTC
CACTGGTTTCCTTTATTTACAGGATTGTCTTTAAATCCTCAATGATTAAAAATACATTTT
GCTATTATATTTATTGGTGTAAATTTAACATTCTTCCCTCAACATTTCTTAGGATTAAGA
GGAATACCTCGACGATATTCTGATTACCCTGACGCTTACGCGGCTTGAAATGTAGTTTCC
TCTGTAGGGTCAACTATTTCATTTGTAGGTGTATTATTTTTAGTATTTATTGTGTGAGAA
GCTTTCGTTAGTCATCGACAAGTAGCCTTTCCTCCCGCCGAACATAGCTACGCTGAATTA
CCTTTCCAAGATAGAAACTCACCTCTAATAGAACAACTTACCTTTTTCCATGACCACACA
CTCCTTATCTTAGTAATAATTACTACTTTAGTAGGCTATTTAATATTTATGTTATTTTTC
AATACTTACACAAATCGATTTCTTTTAGAAGGACAAACAATTGAAATTATTTGAACAATT
TTACCTGCTATTACACTAATTTTTATTGCCTTACCCTCATTACGCCTATTATATTTACTT
GATGAAGTAAGTGACCCATCTTTAACACTTAAAACTATCGGGCACCAATGATATTGAAGT
TATGAATATTCAGATTTTCTACAACGATTATTAGAGGTAGATAACCATGCAGTTCTACCA
ATAAATACCCAAATTCGAGTTTTAATTACAGCTGCTGATGTATTACACTCATGAGCAGTC
CCTAGACTTGGGGTTAAGGTTGATGCTACTCCCGGGCGACTAAATCAAACAAGCTTTCTT
ATAAATCGGCCTGGCTTATTTTATGGGCAATGTTCTGAAATTTGTGGACACCCCTATCAT
TTAGTTGACCAAAGACCATGGCCTCTTACAGGAGCTATTGGAGCCATAACAACATTGTGT
GGTTTAGCCCAATGATTTCATCTAACTATAATTCAATGATGACGAGATGTCACCCGAGAA
GGAACCTATCAATTACATACTTATGTAGTAACTTTAGGACTTCGTTGAGGAATAATTTTA
TTTATTGTATCTGAAATCTTTTTCTTTGTGTCTTTCTTCTGAGCATTCTTTCATAGTAGT
CTAGCCCCAACTGTAGAATTAGGAGCTATTTGACCACCTACAGGTATTTCCCCTTTTAAC
CCTTTACAAATCCCTCTTTTAAATACAGCAATTCTTCTGGCCTCAGGAGTTACAGTGACC
TGAGCCCACCATAGATTGATAGAAAGTAACCACACTCAAGGTCTTCAAGGATTATTCTTT
ACCGTAATTTTAGGGATTTATTTTACAATCCTACAAGCATATGAATATATCGAAGCACCA
TTTACTATTGCAGATGCTGTGTATGGGTCTACCTTCTTTATGGCCACAGGGTTCCATGGG
TTACACGTGATTATTGGAACTTCCTTTTTACTTGTTTGTTTATTACGACATTATTTAGAA
CACTTTTCTCCTAGCCACCATTTTGGGTTTGAAGCTGCTGCATGATACTGACATTTTGTT
GATGTTGTTTGATTATTTTTATATATTTCTATTTATTGATGAGGTTTAGTAGTATGTGTT
TTGGTAGGGGTAGCCTTTTTAACATTATTAGAGCGTAAAGTTTTAGGGTATATTCAAATT
CGTAAGGGTCCTAATAAAGTAGGTTATTGAGGGATTCCTCAGCCTTTTGCGGATGCTATT
AAATTATTTACAAAGGAGCAGACTTATCCTGTTTTATCATATTATTTTTCTCCAGTATTT
AGTTTGATTGATTATACTTATTGAGTTGGTCTTCATAATTTTGGGTTAGGTTTTTTCTTG
GCTTGTACAAGTTTAGGTGTTTATACTGTTATAGTTGCAGGCTGGGCTTCTAACTCGAAT
TATGCCTTATTAGGAGGGTTGCGGGCTGTGGCTCAGACTATTTCGTATGAGGTAAGATTA
GCGTTAATTCTTTTATCTTTTGTATTTTTAATTGGTAGATATTGTGCTTGATTTGCTTCT
TGTTTAGCAGAGACCAATCGTACACCTTTTGATTTTGCTGAAGGTGAATCGGAGTTAGTG
TCTGGGTTTAATGTAGAATATAGAAGAGGAGGATTTGCTTTAATTTTTATGGCGGAATAT
GCTAGAATTTTATTTATAAGAATGTTGTTTAGTTTAATTTTTCTAGGTAGAATTTTGGCT
TTTAGTTTTATTTGGGTGCGTGGAACTTTACCACGTTTTCGTTATTTAGCTTGAAAAAGA
TTTTTACCTTTATCTTTAGCCCCCATAATGCTTCTATCTTTAAATATATTTTCCACATTT
ATTATTGTTACTTCTGTAGTTGCAGGGTCATTAGGAGGGTTTAACCAGACTTCTTTACGT
AAAATTATAGCATATTCATCTATCAACCATTTAGGTTGAATACCTCCATTTTTAGGATTT
TTACCTAAATGAATTATTATAACAATTATTTTATTAATAATTACCCTTATTGTAATAATT
TTAGCATCTAAGAAGTCTATTATTCGAGAGAAAAGATCTCCTTTTGAATGTGGATTTGAC
CCTTTACCGTTTTCTCTCCGCTTCTTTTTGATTGCTGTAATTTTCTTAATTTTTGACGTG
GAAATTGCTTTACTTTTACCGGATGTTATTTCTTTTGGTTTAATTTTATTAAGTTTTTGA
ATTTGTGCTTTAATAATTTTGATATTGTTAATTATATTATATTTAACATTTAGTAGCATA
AATTTATTCTTGTTCTATTTATTTTTTGAATCTTCTTTAATTCCTACTTTATTATCAATT
ATAGGTTGGGGTTACCAGCCTGAACGTCTTCAAGCGGGGGTATATTTATTATTTTATACT
TTATTAGCTTCTTTACCTCTATTATTTGCGTTTCTAGTAAAGATACCTATATTTTTGGTA
CATTTATGGTTACCTAAGGCTCATGTGGAAGCTCCTGTAAGAGGGTCAATAATTTTAGCA
GGGGTTTTATTAAAATTGGGAGGTTATGGTTTATTGCGTAATTATATTTGAATTGGTATT
AGTTTAATTGGCGGGTGTTTAGTTAGTTTTATTTGTTTACGACAAACTGATTTAAAGGCT
TTAGTAGCTTATTCTTCTGTAGCTCATATAGGTCTAGTTTTAGGGGGTTTAATAACTTTA
ACTTATTGAGGGGTATGTGGGGCGTATACTTTAATAATTGCTCATGGTCTTTGTTCTTCA
GGTTTATTTTGTTTAACTAATATTACCTATGAACGATTAGGTAGCCGTAGTTTAGTAATT
AATAAAGGTTTAATACACTTTATACCTAGAATAACTTTGTGGTGGTTTCTTTTAAGTTCT
GCCAATATAGCAGCTCCCCCAACTTTAAATTTATTGGGGGAGGTGGTTTTATTAAATAGT
TTAGTTGGGATATTTTCTTTAATGGGTTTATCTTTTTTCAGAGCGGCCTATACTTTATAC
TTATATTCTTATAGCCAACATGGTTGCAGAGGAGGTTACTCTCGAGAATATCTTTTATTA
TTTTTACATTGACATTTGTTAGCTACTTTATTGAGATTAGAATTTATTGTTTTATTTTTA
ACATTTGCTGTTTGTGAAGGGGCTTTAGGCCTTTCAGTTCTTGTTTCTATAATTCGTACA
CATGGTAATGACCTATTAGATTGAATATCTTTAATTTTTATGAGATTTGTCCTATTAATT
TCTTCGTTGGTAATTTATTATAGTAAAGAATATATGCGTTTTATTTTATTAGTATTAATA
TTTGTCACATCAATGATATTATTAATTATTAGTCCTAATTTAATTAGAATTTTATTGGGT
TGGGATGGTTTAGGTCTTGTGTCTTATTGTTTAGTTATTTATTATCAAAATGTTAAGTCT
TATAATGCTGGGATATTAACTGCTTTATCTAATCGTGTAGGTGATGTGGCTTTATTAATG
GCTATTTTGGTTGTATTAGCAGCAATAACTAAAAGAGCACAAATTCCTTTTTCTGCTTGG
CTGCCTGCTGCAATAGCAGCTCCTACACCTGTGTCTGCTTTGGTACATTCCTCTACTTTA
GTTACAGCAGGGGTGTATTTACTTATTCGGTTACTTTTAGTTGGGCTTACAATATTCATA
GCAGGTTTAGGGGCAAATTTTGAATTTGATCTAAAGAAAATTATTGCTTTATCTACTTTA
AGCCAATTGGGTTTAATAATGAGAATTCTTTCTTTAGGTTTTTATAAGTTAGCCTATTTC
CATTTATTAACTCATGCTTTATTTAAAGCTTTATTATTCATGTGTGCGGGTGCAATTATT
CATGATTCTCAAGACATTCGTAATATGTTATGTGGAATTCCATTTTTAGCCGGGTTTTAT
TCTAAGGATTTAATTTTAGAAATGGCTAGATTAAGTAATATATTAGGATTCTTTTTATTT
TTCTTTTCTACGGGTTTAACAATATGTTATACTATGCGTTTGGTGTATTATTTGTTTATA
TCTGTTATTGGAGGGAGAATAATAAGTCTTGCCATAGGTTTAATTTTACTTATTCAATGA
TTTGCTTATATCTTATTCTTAGTAGGTATATTAGTATTATTTATTTATGTT

#FYSiphluriscus_chinensis
GGAGTATTAATTTTACCTTCGATATTCTGATTAATACCCTCACGATGAACATCAATTTCC
AATACCCTACACAAAGAATTTAATTTTATTTCCCTATTTTCTATAATTCTATGAAATAAT
TTCCTAGGCCTATTTCCTTATATTTTTACTAGATCCAGACACTTAACTATAACTCTTACA
CTCGCACTTCCGTTGTGAATAAGATTTATACTTTATGGATGGATTAATCATTCCCAACAT
ATATTTGCCCACTTGGTTCCGCAAGGAACACCATTAATACCCTTTATAGTATGTATTGAA
ACTATTAGTAATATTATTCGACCTGGGACTCTCGCAGTTCGTCTAGCAGCCAATATAATT
GCAGGACATTTATTAATAACACTACTAGTAGCTATTATTCAATCTTACGTATTTGCAGTT
TTAAGAACTCTTTATTCTTGTTTAATTATTCAAATTGCTACAGGTTTATTTCTATCCATA
CACTACACAGCACACATTGATTTAGCTTTTTCAAGAGTAAATTATGGGTGATTACTCCGA
ACATTGCACGCTAATGGTGCTTCATTCTTCTTTATTTGCATTTATCTCCATATTGGCCGA
GGAATATATTATGGATCTTTTACTTGACTAATCGGAGTAATTATCCTCTTCCTAGTTATA
GGAACTGCTTTTATAGGGTATGTATTACCATGAGGACAAATATCTTTTTGAGGAGCAACC
GTTATTACAAATCTGCTTTCAGCAGTACCTTATTTAGGCACTGATTTAGTTCAGTGAGTA
TGAGGAGGATTTGCCGTAGATAATGCTACACTAACACGATTCTTCACATTTCACTTTCTC
CTCCCCTTTATAGTAGCAGGTGCTACTATAATTCACCTCTTGTTCCTACACCAAACAGGA
TCTAATAATCCATTAGGCGTGAATAGAGATTTAGATAAAATTCCTTTCCATCCGTACTTT
ACCTTCAAGGATATTTTTGGATTTTTGATTTTAATTATACTTCTTAGTATTTTAACTCTC
CTTGATCCTTACTTACTGGGGGATCCAGATAATTTTACTCCCGCTAATCCTCTAGTTACT
CCTGTTCACATTCAACCTGAATGATATTTTCTCTTTGCTTATGCTATTTTACGATCTATT
CCTAATAAACTTGGAGGAGTGATTGCCTTAGTTCTATCAATTGCCATCCTAATAATTCTG
CCCTTCCGTGGACTAGAATTCTACCCCATAAACCAACTTATATTCTGGTCACTCCTATCA
ATCGTAATTTTATTAACTTGAATTGGAGCCCGGCCCGTAGAAGACCCTTACATTTTACTA
GGACAAGTTTTAACCGTCTTATACTTTGCATACATTGGAACTCTATATTTTATTTTTGGG
GGATGAGCAGGAATAGTAGGAACATCTCTAAGATTACTGATTCGTGCTGAGTTGGGACAA
CCAGACCAAATTTATAATGTTATCGTAACGGCCCATGCTTTTGTTATGATTTTCTTTATA
GTTATGCCTATTATAATTGGAGGATTTGGAAATTGATTAGTTCCACTAATACTCGGGGCT
CCTGATATGGCATTTCCACGAATAAATAATATAAGATTTTGATTACTTCCCCCTGCTTTA
ACTCTTTTACTTGCCAGAGTAGAAAGAGGAGCAGGAACTGGATGAACAGTTTACCCTCCC
CTTTCGTCGATCGCTCATGCAGGAGCGTCTGTAGACTTAGCGATTTTTTCTTTGCACTTA
GCGGGGGTATCGTCAATTCTAGGAGCTGTTAATTTTATTACAACTACTATTAATATACGA
TCTAGAGGAATAACTATGGACCGAATCCCATTATTTGTCTGATCTGTCCTAATTACAGCC
ATCTTACTTCTTCTTTCACTCCCAGTATTGGCCGGAGCTATTACTATGTTACTAACGGAT
CGTAATCTTAATACTTCATTCTTCGACCCTGCGGGAGGTGGTGACCCCATTCTCTATCAA
CACTTATTTTGATTTTTTGGTCACCCTGAAGTGTATATTTTAATTTTGCCAGGATTTGGA
ATAATTTCCCATATTATTAGCCAAGAAAGAGGAAAGAAGGAAGCGTTTGGATCTTTGGGA
ATAATTTATGCTATACTAGCGATTGGGCTTTTAGGATTTGTTGTTTGAGCTCACCATATA
TTTACTGTAGGAATAGATGTAGATACACGCGCCTACTTTACTGCCGCTACCATAATTATT
GCAGTGCCTACAGGAATTAAAATTTTCAGCTGGCTTGCTACTTTGCACGGAACCCAATAT
AGTCCCTCCCTACTATGAGCCCTAGGATTCGTATTCTTATTTACAATTGGAGGTCTTACT
GGAGTAGTTCTCGCTAATTCTTCAATTGACATTGTTCTTCATGATACTTATTATGTAGTC
GCCCACTTTCATTACGTACTTTCTATAGGAGCTGTCTTTGCCATTATAGGAGGAGTAGTT
CACTGATATCCTTTATTTACCGGACTTTCTTTAAATCCTCAATGACTCAAGGCCCACTTT
ATCGTAATATTCATTGGAGTAAATTTAACATTCTTCCCTCAACATTTCTTAGGTCTAAGA
GGTATACCGCGACGTTACTCAGACTATCCTGATGCCTATACTGCCTGAAATGTTGTTTCA
ACTATTGGTTCTACTATTTCCCTAGTAGGAGTTCTAATGTTAGTGTTTATTATCTGAGAA
AGTATAATTAGTCACCGAGTGGTAGCCTTTCCTCCAGCAGAACACAGTTACTCTGAATTA
CCTCTTCAAGACAGAAGTTCTCCTTTAATAGAACAACTGTTATTTTTTCATGACCACACA
CTTCTCATTTTAGTTATAATTACCGTATTGGTAGGGTACCTAATAATTACCCTATTCTTT
AATTCCTACACCAATCGATTTTTACTTGAAGGTCAAACTATTGAAATAATCTGAACTATT
TTACCTGCTATCACCTTAATTTTTATTGCTTTACCTTCACTCCGACTTCTGTATCTTCTA
GATGAAATTAGTGATCCCTCTATTACCCTAAAAACAATTGGACATCAATGGTACTGAAGT
TATGAATATTCAGACTTCTTAAACCGACTTCTAGAGGTAGATAACCATACCGTTCTTCCT
ATAAATACACAAGTTCGTATCCTAATTACAGCAGCAGATGTTTTACACTCATGAACAGTA
CCATCACTGGGGGTGAAAGTTGACGGAACCCCTGGACGCCTAAACCAAACTAGATTCCTT
ATTAACCGCCCTGGTTTATTTTATGGTCAATGCTCCGAAATTTGCGGACACCCCTATCAC
TTAGTAGATCAAAGTCCATGACCTTTAACAGGAGCAATCGGGGCTATAGTAACTGTAAGA
GGTTTAATTAAATGATTTCATTTAACTATAGTTCAATGATGACGAGATATTACTCGAGAA
GGAACTTACCAACTACACACTTATATCGTGACTATCGGTCTACGTTGAGGAATGATCTTA
TTCATTGTATCAGAAATTTTCTTCTTTCTATCCTTCTTTTGAGCTTTTTTCCACAGAAGT
TTAGCCCCTGCAGTAGAATTAGGAACTGTTTGACCTCCCGCAGGTATTTCTCCTTTTAAT
CCCCTACAAATCCCTCTTCTAAATACTGCCATCCTACTTGCCTCAGGGGTTACTGTTACA
TGAGCCCATCACAGTTTAATAGAAAGAAACCATTCACAAGCTCTTCAAGGACTGTTTTTC
ACTGTAATCCTGGGTGTTTATTTTACAATCCTTCAAGCCTATGAATATATAGAGGCACCA
TTTTCTATCGCTGATAGAGTTTATGGTTCTTCATTCTTCATAGCAACTGGATTTCATGGA
TTTCACGTATTAATTGGAACAACCTTCCTAGCTGTTTGCTTAATACGACACTTTAAAGAA
CATTTCTCTATAGAACATCATTTTGGATTTGAAGCAGCTGCCTGATACTGACACTTTGTT
GATGTAGTTTGATTATTCCTCTATATTTCTATTTACTGATGAGGTTTGGTGATTTGTGTG
TTAGTTGGGGTAGCTTTTTTAACATTATTAGAACGTAAGGTTTTAGGATATATTCAAATC
CGTAAGGGGCCTAATAAGGTTGGCTTTTGTGGGGTCCCTCAGCCTTTCGCTGATGCGATT
AAGTTATTTACTAAAGAACAAACTCACCCAGTAACATCTTATTTTCTTTCTCCAGTCTTT
AGTTGGGTAATTATACCTTATTTAACAAGATTCTTTAGTTTTAGCTTAGGCTTTTTTTTG
AGTTGCACTAGCTTGGGTGTCTATACTGTGATAATTGCTGGATGATCTTCTAATTCTAAT
TATGCGTTATTAGGGGGCCTACGTGCTGTAGCTCAAACAATTTCTTATGAGGTAAGTTTA
GCTATTATTTTATTATCTTTTGTCTTTTTAACGGGTAGATATTGTGCATGATATTCCTCA
TGTTTAGCGGAAACAAATCGCACTCCTTTTGATTTTGCTGAGGGAGAGTCCGAGTTGGTT
TCTGGGTTTAATGTGGAATATAGAAGAGGAGGGTTTGCATTAATTTTTCTAGCCGAATAT
TCTAGAATTTTGTTTATAAGAATATTATTTTGTGTTTTGTTTTTGGGTTGTTTATTAGGA
TTTTCTTTTATTTGAGTTCGTGGAACTTTACCTCGTTTCCGATATTTATCTTGAAAAAGA
TTTCTTCCAATTTCATTAGGCCCGTTAATACTTCTGTCTCCATCAAAGTTCACCCTCTTT
ATCATCATACTATCAGTGATAACTGGATCCTTAGGAGGGTTTAATCAAACTTCCTTGCGT
AAAATTATGGCCTATTCTTCTATCAATCACTTAGGTTGAATACCTCCGTTTATTGGGTTT
CTACCTAAATGAATTATCGTTAGCTTAGGATTAATAATTTTATCATCCTTAGTTATAGGA
GCTGCCTCCAAAAAATCCCTTGTTCGAGAAAAATCCTCCCCCTTCGAATGTGGATTTGAT
CCTCTCCCTTTCTCACTACGATTCTTCCTTATTGCCGTAATTTTCTTAATTTTTGATGTA
GAAATTGCCCTCCTTCTCCCTGATATTTTATCTTGAGGATTAGTTTTATTAAGTTTTTGG
ATTTGTGGTTTGATAGTTTTATTCTTATTAATTATGTTAATGTGTACTTTTTTGAGTACT
AATTTATTCTTATTTTATTTGTTTTTCGAAAGATCATTAATTCCTACTTTGTTCTTGATT
CTTGGGTGAGGGTACCAGCCTGAACGTATTCAGGCTGGTATATATTTACTATTCTATACT
TTATTAGCCTCTCTACCTCTGTTATTTGCTTTCTTAGTTAAAATGCCTATATTTTTAGTT
CATTTATGATTGCCTAAGGCACACGTAGAAGCTCCTGTTAGAGGTTCTATAATTTTGGCT
GGGGTTTTACTTAAATTAGGAGGGTACGGATTATTGCGTAATTTTGTTTGGGTAGGTATC
AGACTAGTGGGAGGGAGATTAGTAAGATTAATCTGTTTACGGCAAACGGATCTTAAGGGC
TTAGTTGCTTATTCTTCGGTGGCTCATATGGGAATGGTAATTGGAGGACTTATAACTATA
AACACTTGAGGTATTATAGGATCTTTCACTTTAATGATTGGGCATGGACTTTGTTCTTCA
GGCTTGTTTTGTTTAACAAATATTACTTATGAGCGTATGGGAAGTCGAAGTTTAATTATT
AATAAGGGTTTGATAAATTTTATGCCTAGAATGGCTTTATGGTGATTTTTATTAAGTTCT
TCAAATATAGCAGCTCCTCCAAGTCTTAATCTTTTGGGGGAGATTAGTTTATTAAATAGT
TTAGTCGGGATAATTATGTTGGGATTTTTATCTTTCCTTAGAGCTAGTTATAGCTTGTAT
TTATTTTCTTATAGTCAGCATGGGTGTTCTAGAGGGTTTGTTCGAGAGTTCCTATTATTA
TTTCTGCACTGACATTTGTTGGCGACTTTGTTAAGATTAGAATTTATCGTATTATTTTTG
GTTTTTTCAGTGTGTGAAGGGGCTTTAGGGTTATCTATTTTAGTGTCAATGATCCGAACA
CACGGGAATGATTTATTTGATTGAATATCATTATTATTCATAAGATTTGTTCTTTTGATT
TCTTCTTTAGTTATCTATTACAGCAAGGAATATATGCGATTTATTCTTTTGGTTTTAATA
TTCGTGTGTTCTATGATGTTGTTAATTATGAGTCCTAACTTAGTTAGAATTCTTTTAGGG
TGAGATGGTTTAGGCTTAGTGTCGTATTGTTTGGTCATCTATTATCAAAATGTAAAGTCT
TATAATGCAGGGATATTAACAGCTTTGTCAAATCGTGTTGGGGATGTGATACTATTGTTA
GCTATTTTAGTATTAGTAGCGGCTATAACTAAAAGAGCACAAATTCCATTTTCAGCTTGG
CTGCCAGCTGCTATAGCAGCCCCCACTCCGGTATCTGCACTTGTGCATTCTTCAACATTA
GTAACAGCCGGTGTTTATTTGATGATTCGGCTTCTATTAATTGGGTTGACTATGTTTATA
GCAGGTTTGGGGGCTAATTTTGAATTTGATTTAAAGAAAATTATTGCTCTTTCTACTCTC
AGTCAGTTAGGGTTGATGATAAGAATTCTTGCCTTAGGGTTTCCCTATCTAGCTTTTTTC
CACCTATTAACTCATGCGTTATTTAAGGCTTTGTTATTCATGTGTGCAGGTGCTATTATT
CATGATTCACAGGATATTCGAAATATGTTGTGTGGGATACCATTTTTAGCAGGATTTTAC
TCAAAGGATTTAATTCTTGAAATAGTGAGAATAACTAACTCTTTCTCTTTTTTTCTTTTC
TTCTTTTCTACAGGACTTACCATGTGTTATTCTTTACGATTGGTTTATTACTTACTGATA
GCTGTTATTGGAGGAAGTTTATTAAGTCTAGCTATGGGTATTATATTATTAATACAATGA
TTTTCTTACATTTTGTTTTTAGTAGGTATACTAGTATTATTCATTTATGTA

#FYTeloganodidae
GGACTTATTCTATTACCTTGGCCGTTCTGAGCTAACCCCAGCCGGTGACACAAAACCACA
ACAGCTCTATATTCTGAATTTAAATTTATTTCTTTATTTTCTGTTATCCTATTTAATAAT
TTCCTTGGTCTTTTTCCTTATATTTTTACAAGCAGAAGTCACCTTTCTTTTACCCTCACC
CTGGCCCTGCCACTATGATTGAGCTTCATATTATATGGATGAATCAACCATACCCAGCAT
ATGCTAGCTCACCTTGTTCCTGTCGGAACTCCCCTTATACCTTTCATGGTTTGTATTGAA
ACAATCAGAAATGTAATTCGGCCGGGGACTCTCGCCGTTCGATTGGCGGCTAATATAATT
GCTGGCCACCTCCTTCTTACTCTCCTCGTTGCTATTATTCAATCTTACGTATTTGCTGTT
CTCAGCACCCTTTATTCTTGCCTAGTTATCCAAATCGCTACAGGCTTATTTTTAGCTATA
CATTACACTGCCCATATCGACCTTGCTTTTTCTAGCGTAAATTATGGTTGATTGCTTCGT
ACCCTTCATGCAAATGGGGCCTCTTTCTTTTTTATTTGTATTTACCTCCATATTGGACGA
GGGATCTACTATGGATCTTACACTTGAATGGTTGGAGTAATTATTTTATTTTTAGTTATG
GGTACTGCTTTTATAGGATACGTCCTCCCTTGGGGGCAAATATCATTTTGAGGAGCTACA
GTTATTACAAACCTCCTTTCTGCAATCCCTTACCTTGGGATAGACCTTGTTCAATGAGTA
TGAGGAGGGTTCGCTGTCGATAATGCCACTTTAACCCGATTCTTTACATTTCACTTTCTA
CTACCTTTTATCGTGGCTGCTGCCACAATGATTCATCTTTTGTTTCTACATCAAACTGGA
TCAAATAATCCTTTAGGAGTAAATAGTGATGTTGATAAAATTCCATTTCACCCTTACTTC
ACTTTTAAGGATGTCTTTGGATTTATTGTTCTTTTGATAACTTTAACATTATTAACTCTC
TTAAATCCCTATCTCCTAGGAGACCCCGATAATTTTATCCCAGCTAATCCCCTAGTAACC
CCCGTTCATATCCAGCCAGAATGATATTTTTTATTCGCCTATGCAATTTTACGTTCCATC
CCCAATAAGCTAGGGGGAGTAATTGCCCTAGTTTTATCTATCGCGATTCTTTTTATCTTG
CCTTTCCGGGGGCTAGAATTTTACCCTGTCAACCAAATTATATTTTGGTCTCTTCTCTCT
ATTGTAATTCTATTAACTTGGATCGGAGCCCGGCCAGTAGAAGACCCTTATATTCTTTTA
GGGCAAATCTTAACTGTAATCTACTTCCTTTACATTGGTACCTTATATTTTATCTTTGGA
GCTTGGTCCGGTATAGTAGGAACCTCCCTGAGCCTCCTTATCCGGGCGGAATTAGGCCAG
GCCGACCAAATCTATAATGTTATTGTTACAGCTCATGCTTTTATTATGATTTTCTTTATA
GTAATGCCTATTATAATTGGTGGGTTTGGTAATTGACTCGTCCCCTTGATGCTGGGAGCC
CCTGACATAGCCTTCCCTCGATTAAACAACATGAGATTCTGGTTGTTACCACCAGCCTTA
ACCCTTCTGCTGGCAAGCGTCGAAAGAGGTGCTGGTACTGGATGAACAGTATATCCTCCT
TTAGCCGCCATTGCCCATTCTGGAGCTTCCGTAGATTTAGCCATTTTTTCTCTACATTTA
GCCGGTATCTCGTCTATTCTAGGGGCTATTAATTTTATTACTACAATCATTAATATACGG
ACTCCTGGCATGACTTTTGATCGGGTACCCCTATTCGTTTGATCTGTAGGCATCACTGCT
ATTCTGTTACTCCTCTCCCTTCCTGTTCTGGCAGGGGCTATTACTATACTCCTGACCGAC
CGAAACCTCAATACGTCATTTTTTGACCCTGCCGGTGGAGGGGACCCTATTCTTTACCAG
CACCTCTTTTGATTTTTTGGACACCCTGAAGTTTATATTTTAATTCTCCCCGGGTTTGGT
ATAATTTCTCACATTATTAGCCAAGAAAGAGGAAAGAAGGAAGCTTTTGGTTCCCTAGGT
ATAATCTATGCAATGCTAGCAATCGGCCTGCTAGGTTTTGTTGTGTGGGCCCACCACATA
TTCACAGTAGGGATAGACGTAGACACTCGAGCCTACTTTACTGCTGCTACTATGATCATT
GCCGTTCCCACGGGTATCAAAATTTTCAGATGACTAGCAACTCTCCACGGTGCTCAATAT
AGTCCTTCTCTTCTGTGGGCTTTAGGATTTGTATTTCTCTTCACCATTGGGGGTCTCACT
GGGGTAGTTTTAGCAAACTCCTCCATTGATATTATTCTCCATGACACCTACTATGTAGTA
GCTCATTTTCATTATGTCCTCTCTATAGGAGCTGTTTTTGCCATCATAGGAGGCGTGATC
CACTGATTTCCGCTCTTTACAGGCTTAACCTTAAACCCCAATTGACTAAAAGCTCACTTT
ATTGTTATATTTATCGGGGTTAACCTCACGTTTTTCCCACAGCATTTTTTAGGTTTGGCA
GGCATGCCTCGGCGGTATTCTGATTATCCCGATGCCTATACTTCCTGGAATATCCTGTCT
TCAGTAGGGTCTACTATTTCTATAATAGGGGTTTTAATATTTATTTTTATTATTTGAGAA
AGATTTATCGCCCATCGTCAGGTTTCTTTCCCTCCCGCCGAACATTCTTACGCCGAATTA
TCCTTCCAAGACAGAAATTCACCACTTATAGAACAATTAATTTTCTTTCATGACCACTCC
CTCCTTATTCTGGTTATAATTACTACTTTGGTGGGATACTTAATGGTTACTTTACTTTTT
AATAAATTCACCCACCGGTTTCTTTTAGAAGGACAAACTATTGAAGTCATCTGAACTATC
CTACCAGCTATTACCCTTGTTTTTATTGCCCTCCCATCCCTTCGCCTCTTGTATCTTATA
GATGAAATTAATATCCCATCCCTTACTATTAAGTCAGTGGGCCATCAATGATACTGAAGC
TATGAATACTCCGATTTCAAGAATCGTCTTTTAGAAGTGGACAATAATGTCGTTGTTCCT
TTCAACACCCAGGTCCGGGTTCTTGTTAGTGCCGCAGATGTTCTTCACTCCTGGGCTGTT
CCCAGACTAGGGGTTAAGGTTGATGCAACCCCGGGTCGTCTAAACCAAACCGGATTTTTC
CTAAATCGGCCAGGGCTGTACTTCGGCCAATGTTCAGAAATTTGTGGACACCCTTTCCAC
CTCGTCGACCAGAGTCCTTGACCTTTGACAGGAGCCATCGGGGCTATAACTACACTAACC
GGGTTTATTCAATGATTCCACTTGACTATAATTCAATGATGACGAGATATCTCACGAGAA
GGATCCTATCAGCTTCACACCTTTATTGTTACATTGGGATTGCGGTGAGGAATAATTTTA
TTCATCGTTTCTGAAATTTTTTTCTTCGTCTCTTTCTTTTGAGCCTTCTTCCACAGAAGC
CTGGCTCCCACAGTAGAATTAGGAGTAGCATGACCACCAAGAGGTATTACCCCGTTTAAT
CCCATACAAATCCCTCTTTTAAACACCGCCATTCTATTGGCTTCCGGGGTGACCGTTACC
TGGGCCCATCATAGAATCATAGAAAGCCAGTTCACGCAAGCATTTCAAGGTTTATTCTTC
ACTGTGATCTTAGGTATTTATTTTACTATTCTTCAAGGTTTTGAATACTGGGAAGCGCCG
TTTTCTATTGCTGATGCCACCTATGGTTCCACCTTCTTCATAGCAACGGGGTTCCATGGT
CTTCATGTAATCATTGGCACTTCCTTTCTCTTGGTTTGTCTAATACGACTCTATCTTGAG
CACTTTTCTCCTAACCACCACTTTGGATTTGAGGCAGCTGCATGGTACTGGCACTTTGTC
GATGTAGTTTGATTATTTTTGTATATTTCTATTTATTGGTGAGGAACGTTTATCACTGTC
CTAGTCGGGGTAGCCTTCCTAACGTTACTTGAGCGAAAAGTTTTAGGTTATATCCAAATT
CGTAAGGGTCCTAATAAGGTGGGTGTTTCTGGGATTCTACAGCCTTTCGCGGATGCCATC
AAACTTTTCACAAAGGAGCAAACATATCCTTCTCTTTCTTATTATTTTTCACCAGTCGTG
AGATGGATAATGGTACCCTTCTATACAGGGAGTTTAAAGTTTAACCTAGGGTTCTTTCTA
TGTTGTACTAGTTTAGGTGTTTATACTGTCATAATTGCGGGGTGATCATCAAACTCGAAC
TACGCTATATTGGGAGGCCTTCGAGCTGTGGCTCAAACAATTTCTTATGAGGTAAGTCTA
GCCTTGATTATAATAGTATTTGTTGTAATGGTGGGTTCATACAATGTTTGATTCGTCTCA
TGTTTGGCCGAAACTAACCGGACTCCTTTTGACTTTGCCGAAGGGGAGTCCGAGCTGGTC
TCCGGGTTTAACGTAGAGTACAGAAGAGGTGGCTTTGCGTTAATTTTCTTAGCGGAGTAC
GCGAGAATTCTTTTTATAAGTTTTTTGTTTGTTGCTTTGTTGTTGGGCTGTTTTTTAAGT
TTTTGTTTTATTTGGATTCGTGGGGTGATACCTCGGTATCGTTATTTAGCCTGAAAAAGT
TTCCTACCCCTGGTCCTTGCCCCACTGGTGGTTTCCATGCCCGGCAATTTTTTACTCGTT
GTTATCATGTCCTCCCTCTTCTTTGGAGGCGTCGGAGGATTTAATCAGGTCTCCTTACGT
AAAATTTTAGCCTATTCATCAGTGAGCCACCTAGGGTGACTCCCCCCATTTCTAGGATTT
CTCCCTAAATGGGTTCTTACCGGTGTTATTATTTTAACCGTTAGTAGTCTGGTCATTTTC
CTGGCTTCTAAAAAGATAATTTTACGGGAGAAGATATCCCCCTTTGAGTGTGGGTTTGAC
CCCCTTCCTTTTTCTCTACGCTTCTTTTTAATTGCTGTTATTTTCTTGATTTTCGATGTA
GAAATTGCTCTTTTACTACCTGATATTATTTCGAGAGCTTTAATCTTACTAACTTTTTGA
ATCAGAGGATTAATGGTTTTATTTTTGTGTTTTATACTGGTTCTAACATTCAGAAGATTA
GATTTATTTTATTTTTATTTATATTTTGAGGGTTCCTTGATTCCTACATTTTTCTTAATT
GTTGGTTGGGGGTACCAGCCCGAGCGGGTACCAGCAGGATTATACTTACTATTTTATACA
TTGGCAGCTTCTTTACCTTTATTGTTAGCATTTTTGGTTAAAATACCCTTATTTTTAGTA
CATCTATGGTTACCCAAAGCTCATGTGGAAGCCCCGGTAGCAGGTTCGATAATTCTAGCA
GGTGTGTTGTTAAAATTGGGTGGTTATGGTTTATATCGGAATTTCGTGTGGATTGGAGTA
AGTCTAGCTGGAGGTGTACTCATGAGATTATTATGTTTGCGGCAGAGAGATTTGAAGGCT
TTGGTTGCCTATTCATCGGTGGTTCATATAGGGTTTGTTGTAGGAGGCTTGATGAGATTT
AATTCCTGGGGTGTTAATGGAGCTTTAGTTTTAATAGTAGGCCATGGCCTCTGTTCTTCT
GGGTTATTTTGTTTAGTGAATCTCATTTATGAACGAACCGGAAGCCGGAGTTTATTGATC
AATAAGGGTTTATTAAATCTGATGCCTAGAATGGGTCTCTGGTGGTTTCTTCTGAGAGTA
GTCAATATAGCCGCGCCTCCCTCTTTAAATTTGTTAGGAGAAATTAGAATCATTAATAGC
CTGGTAACGATACTAACAATTATATTTATCTCTTTTTTGAGAGCAGCCTATAGCTTATTT
TTGTTTTCTTTTACACAACACGGGAGACTAGGTGGTCAAAATCGGGAATACCTTTTGTTG
TTTCTACACTGACATCTTCTGATAACTTTACTGAGACTGGAATTTTTAGGGCTTTATTTA
ACTTTTGTAGTTAGAGAAGGAGTTTTAGGATTAAGAATTATGGTTGCTGTCAGTCGTTAT
CATGGCGGGGACTTGTTCGATTATATTGCACTTATTTTTCTTAGCTTGGTTATGTTTATT
TCTAGACTAGTGATTCTTTACAGAGAGGATTATATGCGTTTTATTTACTTGGTGTTGTTG
TTTGTATTTTCAATGATAATATTAATTTTGAGCCCCAATCTAGTGAGTATTCTTTTAGGG
TGAGACGGACTAGGGCTTGTTTCTTATTGTTTAGTCATCTATTACCAAAACGTGAAGTCC
TATTCGGCCGGGATATTGACCGCTCTGAGAAACCGGGTGGGGGATGTAGCTTTATTGTTG
GGTATTCTGGTGGTATTAGCAGCTATAACGAAAAGAGCTCAAATCCCATTTTCAGCTTGA
TTACCAGCAGCTATGGCGGCTCCCACACCGGTGTCCGCTTTGGTTCACTCATCTACACTG
GTCACTGCAGGGGTTTATTTATTAATTCGTCTATTACTTTTATGTTTAACCATGTTTATA
GCGGGGTTAGGGGCCAATTTTGAAAATGATTTGAAAAAAATTATTGCTCTCTCAACTTTA
AGTCAACTGGGATTAATAATAAGAATTTTGGCGTTAGGTTTACAGAACTTGGCTTATTTT
CATCTTTTAACTCATGCTTTATTTAAGGCTTTACTTTTTATATGTGCTGGTGCTGTGATC
CATGATTGCCAGGACATTCGC------TTGTGTGGTATGCCATTTCTGGCTGGGTTTTAT
TCTAAGGATTTGATCTTAGAAAAGTTTCTTATAATAAACATAGCAATTTTTATTTTAATA
TTTGTTTCTACAGGGTTAACTATGTGTTACACAATACGATTATTAGCCTCCGCTGTAATA
GCAGTGGCCGGGGGATCGTTGTTGGGATTATCCATAGGATTAGTTCTTCTTCTACAGTGA
TTTTCCTATGTTCTTTTCTTGGTAGGAATACTAATTTTGTTTATTTATATG

#FYVietnamella_dabieshanensis
GGTCTGTTATTATTACCCCTATCTTTCTGAATAGCCCCATCCCGTTGAAATTCTATTACT
ACCACTTTACATAAAGAATTCACTTTTATTTCTTTATTTTCTATAATTCTTTTTAATAAC
TTTCTAGGATTATTTCCTTATATTTTTACAAGATCTAGTCATTTAACTATAACCTTAGGT
CTAGCTCTCCCTCTTTGATTAAGTTTTATAATTTATGGTTGAGTTAATCATACTCAACAC
ATATTTGCCCATTTAGTGCCTCAGGGAACCCCATTAATACCCTTTATGGTATGTATTGAA
ACTATTAGTAATATCATTCGACCAGGGACTCTAGCAGTTCGACTAGCTGCTAATATAATT
GCAGGACATCTTTTAATAACTTTAATAGTCGCAATTATTCAATCTTATGTATTTGCTGTC
TTAAGAACCCTCTACTCTTGTTTAATTATTCAAATTGCGACAGGATTATTCTTAGCAATA
CACTATACAGCTAATATCGATAGAGCTTTTTCTAGCGTTAATTTTGGCTGACTTTTACGT
ACTCTTCATGCTAACGGAGCTTCATTTTTCTTTATTTGTATTTATCTTCACGTAGGACGA
GGCATATATTATGGCTCCTACACTTGAATAATCGGAGTAATTATTTTATTTTTAGTAATA
GGAACTGCTTTTATAGGTTATGTTTTACCTTGAGGTCAAATATCTTTTTGGGGAGCTACT
GTTATTACTAATTTACTTTCAGCTGTTCCTTATTTAGGGACAATACTTGTTCAATGAGTA
TGAGGTGGTTTTGCTGTTGATAACGCTACCCTAACTCGATTCTTTACTTTCCACTTCTTA
CTTCCTTTTATTGTAAGAGCTGCTACCATAATTCATCTTTTATTTCTACATCAAACAGGT
TCTAATAATCCATTAGGAATCAACAGTAATCTTGATAAAATCCCATTTCACCCTTATTTT
TCCTTTAAAGATATTGTAGGATTTTTGATTTTATTATTTTCCCTTACTATCTTAACTCTT
ATTAATCCTTATTTGTTGGGAGACCCGGATAATTTTATTCCTGCAAACCCTTTGGTAACC
CCCGTTCATATTCAACCTGAGTGATATTTCTTATTTGCATATGCCATTCTTCGATCTATT
CCCAATAAGCTTGGCGGTGTATTAGCCTTAGTATTGTCTATCGCCATTTTATTTATCCTC
CCCTTTCGCGGTATAGAATTTTATCCAGTCAACCAGATTCTATTTTGATCTTTACTAACC
ATGGTTTGCTTGCTAACTTGAATCGGGGCTCGTCCGGTCGAAGCCCCGTTTATTTTAATT
GGCCAAATTTTAACCATTACTTATTTCAGTTATATTGGAACTCTTTATTTTATTTTCGGG
GCCTGATCCGGCATAATCGGGACTTCTTTAAGCTTACTTATTCGAGCTGAATTAGGACAA
CCCGATCAAATTTATAACGTTATTGTCACGGCCCATGCTTTTGTTATAATTTTCTTTATA
GTGATACCTATTATAATTGGGGGATTTGGAAATTGATTAGTACCTCTTATATTAGGTGCT
CCTGATATAGCTTTCCCCCGTATAAATAATATAAGATTCTGGCTCCTTCCTCCGGCTTTA
ACTCTTCTTTTAGCTAGTGTTGAAAGAGGGGCAGGTACAGGATGAACAGTTTACCCACCC
TTAGCCGCCATCGCCCATGCCGGTGCTTCTGTTGATTTAGCCATTTTTTCTTTACACCTC
GCCGGTGTTTCCTCTATTTTAGGAGCTGTAAACTTTATTACCACCACTATTAACATACGA
GCTAGAGGTTTAACTATAGATCGAATTCCCCTATTTGTTTGATCAGTTGTTATTACAGCC
ATTCTTTTACTACTTTCTCTTCCCGTTTTAGCTGGTGCTATTACAATACTTCTTACTGAT
CGGAATCTTAATACCTCTTTCTTTGACCCCGCGGGAGGGGGAGACCCAATTTTATACCAA
CATTTATTCTGATTCTTCGGGCACCCTGAAGTTTATATTCTTATTCTGCCTGGATTTGGT
ATAATCTCCCATATTATTAGTCAAGAAAGAGGAAAGAAGGAATCTTTTGGATCATTAGGT
ATAATTTACGCTATATTAGCTATTGGTCTTTTAGGATTTGTTGTTTGAGCTCACCACATA
TTTACAGTAGGCATAGATGTCGATACCCGAGCTTATTTTACAGCTGCAACTATAATTATT
GCTGTACCCACAGGTATTAAAATTTTTAGTTGATTAGCAACTTTACATGGAGTCCAATAC
AGTCCTTCTTTGCTCTGAGCCTTAGGATTTGTATTTTTATTTACAATCGGGGGTTTAACA
GGAGTTGTTCTTGCTAACTCCTCAATTGATATTGTTTTACATGATACATACTATGTAGTA
GCTCACTTTCACTATGTTCTTTCCATGGGTGCTGTATTTGCTATTATAGGAGGAGTCATT
CACTGATTTCCTTTATTTACTGGCTTATCCTTAAACCCCAATTGATTAAAAACTCATTTT
ATTGTTATATTCTTAGGTGTTAATTTAACTTTCTTTCCCCAGCATTTTCTTGGTTTAAGA
GGAATGCCTCGACGTTATTCTGATTACCCAGATGCCTATACCAGTTGAAATGTTGTTTCA
ACTATTGGGTCCACTATCTCTATAATAGGAGTCTTAATATTAATTTTTATTGTTTGAGAA
GCCTTTGTTAGACATCGTCAAGTAGTTTATCCTCCAGCAGAGCATAGTTACAGCGAACTT
CCGTTCCAAGACAGAAATTCTCCCTTAATAGAACAGTTAACTTTCTTTCATGATCATACT
TTACTTATTCTCGTAATAATCACCACCTTAGTAGGATATTTTATATTAACATTATTTTTC
AATAGTTATACAAATCGATATTTACTTGAAGGTCAAATAATTGAAGTTATTTGAACTATT
CTTCCTGCTATTACTTTAATTTTTATTGCCCTACCTTCACTACGTTTACTCTATTTATTA
GACGAAATTCAGTACCCTTCTCTAACTTTAAAAACTATTGGACATCAGTGATATTGAAGA
TATGAATATTCCGATTTTCTCGATCGTTTATTGGAAGTAGATAACCGGGCCGTTTTACCT
ATAAAAGCCCAAATTCGAATTTTAATTACTGCTGCAGATGTTCTTCATTCTTGGGCACTT
CCATCCTTGGGAGTAAAAGTTGATGCTATACCGGGCCGGTTAAATCAAACTAGCTTCCTT
ATAAACCGACCTGGCCTCTTCTACGGCCAATGTTCAGAAATTTGTGGACATCCTTATCAC
CTAGTAGACCAGAGACCTTGGCCTCTTACAGGAGCTATTGGAGCTATGGCTACCCTTAGA
GGTTTAGTACAATGATTTCATTTAACTATAATCCAATGGTGACGTGACATTACCCGAGAA
GGAACTTACCAACTACATACTTTTATTGTAACTTTAGGATTACGTTGAGGGATAATTTTA
TTTATTGTCTCAGAAATTTTCTTTTTTATTTCATTTTTCTGAGCGTTCTTTCATAGAAGT
TTATCCCCTTCTGTAGAATTAGGAGCTACTTGGCCTCCTACAGGAATCTCCCCGTTTAAC
CCTCTTCAAATTCCCCTTCTTAATACAGCCATTCTTTTAGCTTCTGGAGTGACGGTAACA
TGGGCCCATCATGCCCTTATAGAAGGTAACCATACTCAAGGTTTACAGGGTTTATTCTTC
ACTGTAATTCTGGGAGTATACTTCACAGCCCTTCAAGCTTACGAATATATTGAAGCTCCT
TTTTCTATTGCAGATGCTGTTTATGGTTCTTCTTTCTTTATAGCAACAGGGTTCCACGGA
CTTCATGTTTTAATTGGTACAACTTTCCTTTTAGTTTGTTTATTACGACATTATTTCGAA
CATTTCTCCCCTCATCACCATTTTGGCTTTGAAGCCGCAGCTTGATACTGGCATTTCGTA
GACGTTGTATGATTATTTTTGTATATTTCTATTTATTGATGAGGTTTAGTAATTTGTGTA
TTAGTGGGAGTAGCTTTCTTAACCTTAATAGAACGAAAAGTTTTAGGATATATTCAACTA
CGGAAAGGCCCGAATAAGGTAGGTATTTGAGGAATTCCCCAGCCTTTTGCAGATGCTATT
AAACTTTTTACAAAAGAACAAACATACCCTGTGGTTTCTTATTATATTTCTCCTATTTTT
AGTTGAATGGTTTTTCCTATAATAGTAGGGATATTTAATTTTAATATAGGTTTTTTCTTA
TGTTGTACAAGTATGGGAGTATACACAGTAATAATAGCAGGTTGGGCTTCTAATTCTAAT
TATGCCCTATTGGGAGGTTTACGAGCGGTTGCTCAAACTATTTCTTATGAGGTAAGATTA
GCTTTAATTTTACTTTCTTTTGTATTTTTAGTAAAAAGCTATAATTGTTGATTTGCTTCT
TGTTTAGCTGAGACTAACCGTACACCTTTTGATTTTGCTGAAGGGGAATCAGAATTAGTA
TCAGGATTTAATGTGGAATACAGAAGAGGGGGATTTGCTTTAATTTTTATGGCGGAATAC
GCTAGTATTTTATTTATAAGAATATTATTTGTAGTGTTATTTCTGGGATCATTTTTAGGA
TTTATATTTATTTGAGTGCGAGGAACACTCCCACGATTCCGATACTTAGCGTGAAAAAGT
TTCTTACCTGTTTCTTTGGCTCCTATTGCTCTCATTTCCAATTTTATTTTCGCATTTTTA
GTTATCATTTCTTGTTCCCTAATCGGGGCTTTCGGGGGTTTAAATCAAACATCCTTACGG
AAAATTATAGCTTATTCTTCTATTAATCATATTGGGTGAATTCCCCCTTTCTTAGGATTC
CTGCCCAAATGAGTAATTATGAGAATTTTACTAATCGTAATTGTCACAATCGTTATAACT
TTAGCTTCTAAAAAAGAAATTCTCCGTGAAAAAAGTTCTCCTTTCGAGTGTGGGTTTGAT
CCTTTACCCTTCTCTCTCCGATTCTTCTTAATTGCCGTCATTTTCTTAATTTTTGATGTA
GAGATTGCTCTATTATTACCAGATATTTTATCTTATGGTTTAATTTTATTAAGATGTTGA
ATTTCAGCCCTGATAGTAATAGGTTTATTATTAATATTGTTTTTAACTTTCAGAACAATA
AATTTTTTATTTTTCTATATTTATTTTGAGGCATCTCTGATTCCAACTTTATTTTTAATT
TTAGGATGGGGATATCAGCCTGAACGGATTCAAGCTGGGTCTTATTTATTGTTTTATACT
CTTTTTGCGTCTCTTCCTCTTTTATTAGCATTTTTAGTTAAAATACCTATATTTATAGTA
CACCTGTGGTTACCAAAGGCACATGTCGAAGCTCCTATTAGAGGTTCAATAATTTTAGCA
GGCGTGTTGTTAAAGCTAGGTGGTTACGGGTTATTACGGAGATATTTTTGAATTAGAGTG
AGTTTAGCTGGGGGAGTAATAGTAAGTTTGTTATGTATGCGTCAAAGTGATATAAAGTCT
TTAGTAGCATATTCTTCTGTAGCACATATAGGGTTAGTATTAGGAGGTTTAATAACAATA
AATTATTGGGGGATTTGTGGAGCTTTCCTTATAATAATTGCTCATGGCTTATGTTCATCA
GGTATATTTTGTTTAACAAATTTGTCTTACGAACGATCTGGAAGACGAAGATTACTTATT
AATAAGGGGCTATTAAATTTGATACCGAGATTGAGTTTATGGTGATTTTTATTGAGATCA
GCTAATATGGCGGCTCCTCCTACATTAAATTTAATGGGGGAAATTAGTTTGTTAAATAGA
TTAGTAGGTATAACTGGTTTAATAATCATGTCGTTTATGGGAGCCGCTTATACTTTATAT
TTATTTGCCTATAGACAGCATGGGGCAATAGGGGGTTATGTGCGGGAGTACATTTTATTA
ATGTTGCATTGGCATTTGCTAGTAACTTTATTAAGATTAGAATTTATTTCTTTATTTTTA
ACTTTTATTGTTTGTGAGGGTGCATTA---GAAGCTTTACTAGTAAGAATAATTTTCGTA
CGCATGGGATATTTACTAGACTGGATGTCTTTATTATTTATAGGTTTAGTATTATTCATT
TCTTCTTTAGTAATTTATTATAGAGAGGAATATATACGATTTATTTTACTAGTTTTAATA
TTTGTGTTGTCAATGATATTTTTAATTATTAGTCCTAATTTAATTAGAATCTTATTGGGA
TGGGATGGTTTAGGATTAGTATCTTATTGTTTAGTTATTTATTATCAAAATGTAAAATCT
TATAATGCAGGAATACTTACAGCCTTAAGTAACCGAGTGGGTGATGTGGCTCTTTTAATG
GCAATTTTAGTAATTTTGGCAGCAATAACTAAGAGAGCTCAAATTCCATTTTCAGCATGA
TTACCAGCTGCTATAGCAGCTCCTACTCCTGTATCAGCTTTAGTTCATTCATCGACTTTA
GTAACTGCTGGTGTATATCTTTTAATTCGGTTATTATTAATTGGTTTAACTATATTTATA
GCAGGATTAGGGGCTAATTTTGAATTTGATTTGAAGAAAATTATTGCTCTTTCTACTCTT
AGTCAATTAGGTTTGATAATGAGAATTTTAGCTATAGGGTTACCTAAATTGGCATATTTT
CATTTACTCACTCATGCTATATTTAAGGCATTGTTATTTATGTGTGCAGGAGCTATTATT
CACGATTCACAGGATATTCGAAATATATTATGTGGTTTTCCGTTTTTAGCGGGATTTTAT
TCTAAGGATTTAATTTTAGAAGTGGCAAGTTTAAGAAATATACTAAGTTATTGATTATAC
TTTATTTCTACAGGATTAACAATATGTTATACTTTACGTTTATCATATTACTTGTTTTTA
TCTGTTGTTGGGGGTAGAATTTTAATACTTGCTATAGGTTTAATTCTTTTACTACAATGA
TTCTCTTATATTTTATTTTTAGTAGGGATACTAGTTTTATTTATTTACATA

#FY_AHWF
GGAATTTTATTATTACCTATATCTTTCTGACTATTACCTTCGCGGTGAAATAAGGTTACT
TCAACCCTGCATAAGGAATTTGCTTTCATCTCATTATTCTCCTTAATTTTATTTAATAAC
TTTCTAGGCTTATTTCCTTATATTTTTACTAGTTCTAGTCACTTAACATTTACTCTTACC
TTAGCTTTACCTTTGTGGTTAAGTTTTATAGTGTATGGGTGAATTAACCACACTCAACAT
ATATTTGCACATCTTGTACCACAGGGTACTCCTTTAATACCTTTTATAGTTTGTATTGAA
ACTATCAGTAATATTATTCGACCAGGAACACTTGCCGTACGACTAGCCGCTAATATGATT
GCAGGACACTTATTAATAACTCTTTTAGTTGCTATTATTCAATCTTATGTATTCGCTGTT
CTTAGCACCCTATACTCTTGTTTAATTATTCAAATTGCTACAGGTCTATTTCTAGCCATG
CATTATACAGCACATATTGATATAGCTTTCTCAAGTGTAAATTATGGTTGACTTCTACGT
ACACTACATGCCAATGGAGCTTCCTTCTTCTTTATTTGTATTTATCTTCATGTTGGACGT
GGTATATACTACGGCTCTTATACTTGAATAATTGGAGTTATTATTCTTTTCTTAGTGATG
GGAACTGCCTTTATAGGTTACGTTTTACCCTGAGGACAAATATCCTTTTGAGGTGCTACA
GTAATTACTAATCTTTTATCAGCAGTACCGTATCTAGGAATTGATTTAGTCCAATGAGTA
TGAGGAGGATTTGCAGTAGACAATGCTACATTGACACGATTCTTTACTTTCCATTTTCTA
CTACCTTTTGTTGTTGCTGGTGCCACAATAGTACACTTATTATTCTTACATCAAACAGGT
TCTAATAATCCTTTAGGAGTTAATAGTGATATTGATAAAATTCCTTTCCACCCTTACTTT
TCATTTAAGGATATTGTTGGGTTTATTATTTTATTAGCAACTCTAACCCTACTTTCACTC
TTAGCACCATACTTATTAGGAGACCCAGATAACTTTATTCCAGCTAATCCTTTAGTTACT
CCAGTACATATCCAACCTGAATGATACTTTTTATTTGCCTATGCTATTCTACGATCTATT
CCTAACAAGTTAGGAGGTGTAATTGCCTTAGTTTTATCAATCGCTATTTTATTTATTCTT
CCTTTTCGAGGCTTAGAATTTTATCCTTTAAATCAAATTTTATTTTGAACTTTATTAGGA
ATAGTAATTTTATTAACCTGAATCGGTGCACGACCTGTTGAAGATCCTTACATCCTAACT
GGCCAACTTCTAACAGTCTTTTATTTTGCCATTATTGGAACTTTATACTTCATCTTTGGA
GCCTGATCAGGAATGGTTGGTACATCCTTAAGATTATTAATTCGGGCTGAATTAGGACAA
CCTGACCAGATTTATAATGTTATTGTTACAGCACACGCATTTATTATGATTTTCTTTATA
GTAATACCAATTATAATTGGAGGATTCGGGAACTGGTTAGTACCCTTGATACTTGGAGCC
CCTGATATGGCCTTCCCGCGAATAAATAATATAAGCTTCTGGCTTCTTCCTCCTTCTTTA
ACTTTACTTTTAGCTAGTGTAGAAAGCGGAGCCGGGACAGGGTGAACTGTGTATCCACCT
TTAGCTGCAATCGCTCATGCTGGTGCCTCTGTAGACCTAGCCATCTTTTCCTTACACCTC
GCCGGTGTATCTTCCATTCTCGGTGCTGTAAATTTTATTACTACTACAATTAATATACGC
ACTAGAGGTATAACAATAGACCGAATTCCTTTATTTGTCTGATCAGTTGTTATTACAGCA
ATTCTCTTACTCCTCTCGCTCCCAGTTCTCGCTGGAGCTATTACTATATTATTAACAGAT
CGTAATTTAAATACCTCCTTCTTTGACCCTGCTGGAGGTGGTGACCCAATTTTATACCAA
CATTTGTTCTGGTTCTTTGGCCACCCAGAAGTGTATATTCTAATTCTTCCTGGATTTGGA
ATAATTTCTCACATCATTAGTCAAGAAAGTGGAAAGAAGGAAGCCTTTGGTTCTTTAGGT
ATAATTTACGCTATGTTAGCTATTGGACTTTTAGGATTTGTGGTTTGAGCACATCACATA
TTTACAGTTGGAATAGACGTAGATACCCGCGCTTATTTCACTGCTGCTACAATAATTATT
GCAGTACCGACAGGGATTAAGATTTTTAGTTGGCTAGCCACCTTACACGGGACACAATAC
AGCCCCTCTTTACTATGGGCCTTAGGTTTTGTCTTTCTTTTCACTATTGGGGGATTAACA
GGAGTAGTCTTAGCTAATTCATCTTTAGATATTGTCTTACATGATACTTACTACGTTGTT
GCTCACTTTCATTATGTTCTTTCTATAGGAGCAGTATTTGCAATTATAGGAGGACTTGTG
CACTGATTTCCTTTGTTTACTGGTCTATCTTTAAACCCTCAATGACTGAAAATCCATTTT
GCAGTAATGTTTATTGGAGTTAATTTAACATTCTTTCCTCAACATTTTCTTGGTTTAGCC
GGTATACCTCGTCGTTATTCTGATTACCCTGATGCTTACGCTGCTTGAAACTTAGTTTCT
TCTGTTGGTTCTACAATTTCTTTTGTTGGAGTATTAATATTAATATTTATTGTTTGAGAA
GCCTTTATCAGCCACCGGCAAGTTGCCTTCCCTCCTGCTGAACACAGTTATGCTGAACTC
CCTTTTCAAGATAGTAATTCCCCTTTAATGGAACAATTAACATTCTTCCACGACCACACT
CTTCTGATTTTAATTATAATCACCACTCTAGTAGGATATTTAATATTTATGTTATTCTTT
AATACCTATACTAACCGTTTCCTATTAGAAGGACAAACAATCGAAGTTATTTGGACAGTT
CTCCCTGCTATTACTTTAATTTTCATTGCTTTACCATCACTTCGGCTACTTTACTTACTA
GATGAAGTAAGAGACCCTTCGCTTACCTTGAAAACTGTAGGCCATCAATGATACTGAAGC
TATGAATATTCTGACTTTTTACAACGATTACTAGAAGTTGATAACCGAGCTGTTTTACCT
GTTAATACTCAAATCCGTGTGTTAATTACAGCTGCTGATGTATTACATTCTTGAGCGGTA
CCTAGCCTAGGAGTAAAGGTAGATGCTACGCCAGGCCGTCTTAACCAAACAAGCTTCCTA
ATAAACCGACCAGGACTTTTCTATGGTCAATGTTCTGAAATTTGCGGACATCCCTATCAC
CTTGTTGATCAGAGTCCGTGGCCTCTCACCGGAGCTATTGGAGCTATAGCAACCCTAAGT
GGATTAGTACAATGATTCCACTTAACTATAATCCAATGATGACGAGATGTAACTCGAGAA
GGAACCTACCAATTACATACTTATGTTGTGACTCTTGGGCTACGATGAGGTATAATTCTT
TTTATTGTTTCAGAAATTTTCTTTTTCGTATCTTTCTTTTGGGCGTTCTTTCATAGTAGA
TTATCTCCAACAATCGAACTAGGAGCTGTATGACCACCAGCAGGTATTTCTCCATTTAAT
CCCCTACAGATTCCTCTTTTAAACACAGCCATTCTTTTAGCTTCAGGAGTAACTGTTACA
TGAGCACACCATAGCTTAATAGAAAGTAATTATTCTCAAGGTTTACAAGGATTATTCTTT
ACAGTTTTACTAGGAATTTATTTCACTATCCTACAAGCTTATGAATATATTGAAGCTCCT
TTTACAATTGCAGATGCCGTGTATGGTTCCACTTTCTTTATAGCAACTGGATTTCATGGA
TTACATGTAATTATTGGAACTACATTCCTATTAGTTTGTTTATACCGACATTATTTAGAA
CACTTTTCACCTAACCACCATTTTGGGTTTGAAGCTGCTGCTTGATACTGACACTTCGTT
GATGTGGTATGACTCTTCCTCTATATTTCAATCTATTGATGAGGTTTGGTAATTTGTGTG
TTAGTTGGAGTGGCGTTCTTAACGTTATTAGAGCGTAAGGTTTTAGGTTATATCCAAATT
CGTAAAGGTCCTAATAAAGTAGGATATTGAGGAATTCCCCAACCTTTTGCAGATGCTATT
AAGTTGTTTACTAAGGAACAAACTTATCCTGTATTGGCTTATTATTTTTCTCCTATTTTT
AGTTGATTAATTTTTCCTTATTGGATCGGGATGCATAGATTTAATTTAGGTTTCTTTTTA
AGTTGTACAAGCCTAGGAGTATATACGGTTATAGTTGCAGGTTGGTCGTCTAATTCAAAT
TATGCTTTATTAGGAGGGTTGCGTGCGGTGGCTCAGACTATTTCATATGAGGTGAGTTTA
GCTTTAATTTTATTATCTTTTGTATTTTTAATTGGAAGATATAGTGCTTGATTTGCGTCT
TGTTTAGCAGAGACCAATCGCACTCCTTTTGATTTTGCAGAAGGAGAGTCGGAATTAGTT
TCAGGGTTTAATGTAGAATATAGCAGAGGAGGATTTGCTTTAATTTTTATGGCTGAATAT
GCTAGAATTTTATTTATAAGTATATTATTTGTTGTGATTTTCTTAGGAGCTTTAGTATCT
TTTGGGTTTATTTGAGTCCGAGGAACTTTACCTCGTTTTCGGTATTTAGCGTGAAAGAGT
TTCTTACCGTTGTCTTTAGCACCTGTAATGCTTTTATCTTATAGTTTCTTCTTTTCGGGT
ATCATTCTTTTATCTATTTTAGCTGGTTCCTTGGGAGGACTTAACCAAACTTCCTTACGT
AAAATTATAGCTTATTCTTCTATTAACCATTTAGGCTGAATACCTCCGTTTTTAGGTTTC
TTACCGAAATGAATTATCTTAGGCATGATTCTCATCACAATTACAGTTATTGTTATAACA
CTTGCGTCTAAGAAAGCTATTGTTCGAGAAAAGAGAACGCCTTTTGAATGTGGGTTTGAT
CCTTTACCATTTTCACTGCGATTTTTCTTAATCGCAGTTATTTTCCTAATCTTTGATGTT
GAAATCGCTTTACTTCTACCTGATGTGATTTCTTATGGTCTTATTCTTTTAAGTTTTTGA
ATTTGTGGGCTAATAATTTTATTTTTACTGTTAATATTATATTTAACGTTTAGAAGAATA
AATTTCTTTTTATTTTACTTATTCTTTGAAGCTTCTTTAATTCCTACTTTATTTTTGATT
TTAGGATGAGGCTATCAACCAGAACGAGTACAAGCTGGCATATATTTACTGTTTTATACA
TTGTTGGCTTCTTTACCTTTACTATTTGCTTTTTTAGTTAAAATACCTATGTTTTTAGTT
CATTTATGATTACCTAAGGCTCATGTAGAAGCTCCTGTTAGTGGTTCTATAATTTTGGCT
GGGGTATTATTAAAGCTAGGAGGTTATGGGTTATTACGTAATTATTTTTGAGTAGGTGTT
AGTTTAGTAGGTGGGTGTTTGGTTAGTTTTATTTGTTTACGTCAGACTGATTTAAAGGCT
TTAGTAGCTTATTCTTCTGTAGCTCATATAGGGTTAGTGTTAGGAGGTTTAATAACTTTA
AGCTATTGAGGTGTATGTGGCGCATATACCTTAATAATTGCTCATGGTTTATGTTCATCA
GGGTTATTTTGTTTAACAAATATTGCTTATGAGCGAATAGGAAGACGAAGCCTAGTTATC
AATAAGGGGCTTATGCATTTTATACCGAGTATAACTCTTTGGTGGTTCTTGTTGAGTTCT
GCCAATATGGCAGCTCCTCCTACTTTAAATTTATTGGGAGAAATTGCTTTGTTGAATAGT
TTGGTTAGCATAATTGGTTTAATACTCCTTTCTTTCTTTAGTGCTGCTTACACATTATAT
TTATATTCTTATAGTCAACATGGTTGTGTAGGAGGGTATCAACGAGAATATTTATTATTG
TTTTTACATTGACACCTTTTGGCTACTTTATTAAGCTTAGAATTTATTGTATTATTTTTA
ACATTTGCAGTTTGTGAAGGAGCTTTAGGGCTTTCAATTCTCGTATCCATAATTCGTACA
CACGGGAATGATTTATTGGATTGAATATCTTTAATCTTTATAAGTTTTGTATTGTTAATT
TCTTCTCTTGTTATTTATTATAGAGAAGAATATATACGTTTTATCTTGTTAGTTTTGATA
TTTGTGTTATCTATGATACTCTTAATTATTAGCCCTAATTTAATTAGAATTTTATTAGGC
TGGGATGGGTTAGGACTGGTTTCTTATTGTTTGGTTATTTATTATCAAAATGTAAAGTCT
TATAATGCAGGTATATTGACAGCTTTATCCAATCGAATTGGGGATGTAGCTCTTTTGATG
GCAATTTTAGTAGTTTTAGCAGCAATAACTAAAAGTGCTCAAATCCCATTCTCAGCATGG
TTGCCGGCAGCTATGGCAGCCCCAACGCCTGTGTCAGCTTTAGTACACTCTTCTACTTTA
GTAACTGCTGGGGTTTATTTATTAATTCGGTTGTTATTAATTGGTTTAACAATGTTTATG
GCAGGATTAGGGGCTAATTTTGAATTTGATTTAAAGAAAATTATTGCTTTATCAACTTTA
AGACAATTAGGGTTAATAATAAGAATTTTGGGGCTAGGATTTAGTAAATTAGCATATTTT
CATTTATTAACTCATGCGTTATTTAAGGCTTTATTATTTATGTGTGCTGGGGCTGTAATT
CATGATTCTCAAGATATCCGAAATATGTTATGTGGGTTTCCGTTTTTAGCAGGGTTTTAT
TCAAAGGACCTCATTTTAGAAATGGCTAGTCTTAGTAATATATTTGCGTTTTTCTTGTTT
TTCTTTTCTACTGGTTTAACTATATGTTATTCTTTACGATTAGTTTATTATCTTTTAATA
TCAGTAGTAGGAGGAAGCATGTTAAGATTAGCTATAGGATTAACACTACTATTCCAATGG
TTTTCTTATATTTTATTTCTGGTTGGTATATTAGTTTTATTTATTTATGTA

#FY_AJDFATP6
GGCCTTCTTCTACTTCCCTCTGCTTTTTGATTAATGCCGTCGCGTTGGTCCTCAGTAACA
GCTACATTACACAAAGAATTTAGATTTATCTCTCTATTTTCAATAATTTTATTTAATAAC
TTCCTCGGCCTATTCCCCTATATCTTCACCAGCTCTAGCCATCTAACTTTTACATTAACA
CTAGCTTTGCCCCTCTGACTTAGATTCATAATTTATGGATGAATCAACCACACCCAACAC
ATGTTCGCTCATTTAGTGCCCCAAGGCACCCCTCTAATACCCTTTATAGTTTGTATTGAA
ACCATCAGCAACATTATTCGCCCTGGAACTTTAGCTGTACGATTAGCAGCTAATATGATT
GCAGGCCACTTACTTATGACATTACTAGTTGCCATCATTCAATCGTATGTATTCGCTGTT
CTTAGAACACTTTATTCTTGTCTTATTATCCAAATTGCCACAGGGCTATTCCTAGCCATA
CACTATACAGCCCATATCGACATGGCATTTTCTAGTGTTAACTACGGATGGCTGCTTCGT
ACCCTCCACGCTAATGGGGCATCTTTTTTCTTTATTTGCATTTATTTACATGTTGGGCGA
GGCATGTATTATGGGTCCTATACCTGAATGGTGGGAGTAATTATTTTATTTTTAGTAATA
GGAACCGCATTTATAGGGTACGTTCTACCTTGAGGTCAAATATCTTTTTGAGGGGCCACT
GTAATTACTAATCTCCTATCAGCCGTTCCCTATTTAGGTACTGACCTCGTTCAATGAGTT
TGGGGTGGATTCGCAGTAGACAACGCAACCTTAACACGATTCTTTACCTTTCATTTTCTC
CTTCCTTTTATTGTGGCGGCAGCAACAATAGTACATTTGTTATTTCTCCATCAAACAGGG
TCCAATAACCCCTTGGGCGTTAATTCAGATGTTGACAAAATTCCTTTCCACCCTTATTTT
ACTTTTAAGGATGTAGTAGGATTTTTAATTTTAATCGGCACTCTTACTCTTCTCACACTT
TGAGATCCTTATCTTTTAGGAGATCCTGATAATTTTATCCCCGCTAATCCTTTAGTCACC
CCTGTACATATTCAGCCGGAGTGATACTTCCTTTTCGCCTACGCCATTCTTCGATCCATT
CCCAATAAGCTGGGAGGAGTGATTGCTTTGGTCCTATCCATTGCTATTTTATTTACCCTT
CCATTTCGCGGGTTAGAATTTTACCCTCTCAATCAAATCTTCTTTTGATGTCTAGTGTCT
ATTGTTATTTTGTTAACCTGGATTGGGGCCCGACCTGTCGAAGACCCCTACATTCTATTA
GGCCAAATTTTAACAGTTGCTTATTTTGGGTATATTGGAACCCTTTACTTCATCTTTGGT
GCTTGATCGGGGATAGTGGGAACTTCTTTAAGTCTCCTTATTCGAGCTGAGTTGGGCCAG
CCCGATCAAATTTACAATGTGATTGTAACCGCCCACGCCTTCGTAATGATTTTCTTTATG
GTAATGCCCATTATAATTGGTGGATTCGGAAACTGGCTTGTGCCATTAATGCTAGGAGCT
CCTGATATGGCCTTCCCACGAATAAATAATATAAGTTTCTGACTTTTACCGCCTGCCCTA
ACTCTCCTATTGGCCAGCGTTGAGAGAGGGGCTGGCACTGGTTGGACAGTTTACCCTCCT
CTTTCAGCAATCGCTCATGCCGGAGCTTCTGTAGATTTAGCCATTTTCTCCCTCCATCTT
GCAGGGGTCTCCTCAATTTTAGGGGCAGTTAATTTTATTACAACCACCATTAACATACGG
ACAAGTGGGATAACTATAGACCGAGTCCCTCTTTTTGTCTGGTCTGTTATTATCACCGCT
ATTCTACTCTTACTGTCTTTACCCGTTCTCGCAGGAGCCATTACAATACTTCTCACTGAC
CGTAATTTAAACACTTCATTCTTTGATCCAGCAGGAGGTGGAGACCCGATTCTTTACCAA
CACTTATTTTGATTCTTTGGGCACCCAGAAGTTTACATTTTAATTCTACCAGGATTCGGG
ATAATCTCACATATTATTAGTCAAGAAAGAGGAAAGAAGGAAGCATTCGGAACTTTGGGT
ATAATTTACGCAATGTTAGCCATTGGGCTTCTTGGATTTGTAGTTTGAGCCCACCATATA
TTTACAGTTGGGATGGATGTTGACACTCGCGCTTACTTTACTGCCGCCACAATAATTATT
GCCGTTCCTACTGGGATCAAAATTTTTAGTTGGTTGGCTACCCTGCATGGAACACAATAC
AGCCCCTCTTTACTTTGAGCCCTGGGGTTTGTTTTTCTTTTTACAATTGGAGGATTAACA
GGGGTTGTCTTAGCTAATTCATCAATCGACATTGTGCTACACGATACTTATTATGTTGTC
GCCCATTTCCATTATGTTCTTTCTATAGGAGCCGTTTTTGCTATTATAGGAGGGCTTGTC
CATTGATTCCCTCTCTTTACAGGACTTTCACTAAATCCTCAATGATTAAAGATTCACTTT
ATTGTAATATTTATCGGGGTTAACCTTACTTTCTTCCCCCAACACTTCTTAGGACTTAGA
GGAATGCCTCGACGATATTCTGACTACCCTGATGCTTATGCAGCCTGAAATGTCGTCTCA
AGTGTAGGGTCTACTATTTCTTTAGTTGGAGTACTTCTTCTGGTATTTATTGTTTGAGAA
AGCATAATTAGCCAGCGGCCAGTAGCCTTCCCCCCAGCAGAACACAGTTACGCTGAGCTC
CCATTTCAAGATAGAAACTCCCCTTTGATAGAACAATTAACCTTTTTCCACGATCATGCT
CTTCTAATTCTTGTTATAATTACTGTTTTAGTTGGGTATCTTATATTCACTCTTCTTTTT
AATTCTTACACTAATCGATACTTGTTAGAAGGACAAACTATTGAAGTTATTTGAACAATC
CTCCCGGCTATCACTCTGGTGTTTATTGCTTTGCCTTCCCTCCGTCTTCTTTATCTTTTA
GATGAAATCAGTGACCCATCTATCACCCTTAAGACCATCGGTCACCAATGATATTGAAGT
TACGAATATTCCGATTTCCTTCAACGTCTATTAGAAGTAGATAACCATACAGTTTTACCA
ATAAACACTCAAATTCGAGTATTAATTTCAGCAGCAGACGTTCTACACTCCTGAACAGTA
CCCGCTCTTGGAGTAAAGGTGGATGCCACCCCAGGCCGACTTAACCAGACCAGCTTCCTG
ATGAATCGTCCAGGCTTGTTTTACGGACAATGTTCGGAAATTTGTGGGCACCCCTACCAT
CTTGTAGACCAAAGTCCTTGGCCTTTGACAGGAGCTATCGGGGCCATAACAACTTTAAGA
GGCTTGGTTCAATGATTCCACTTAACTATAATTCAATGATGACGGGACATTACTCGTGAA
GGCACCTTTCAACTACACACCTACATTGTCACAATCGGACTACGGTGAGGTATAATCTTA
TTTATTGTTTCTGAAGTCTTCTTTTTCATTTCTTTCTTTTGAGCCTTCTTTCACAGTAGT
CTTTCCCCAACCGTTGAACTAGGAGCTGTATGACCCCCTGCAGGAATCTCCCCTTTTAAT
CCCCTTCAGATTCCCTTATTAAACACCGCCATCCTTTTAGCATCTGGTGTTACTGTTACA
TGGGCCCACCATGGTATTATAGAGGGTAACCACTCCCAAGGCCTCCAAGGACTATTCTTC
ACCGTTCTATTAGGGATTTATTTTACAATCCTTCAAGCATACGAATACATTGAAGCTCCG
TTTACCATCGCCGACGCAGTGTACGGGTCAACTTTCTTTATGGCTACAGGATTTCATGGA
CTTCATGTAATCATCGGAACAACATTTCTTGCAGTCTGCTTATTTCGACATTTCAATGAA
CATTTTTCTCCCTCACATCATTTTGGGTTTGAGGCAGCCGCATGGTACTGGCATTTTGTT
GATGTCGTATGACTCTTCCTTTACATTTCAATTTACTGATGGGGTTTGGCGGTATGTGTA
TTGGTGGGGGTAGCATTTTTAACTCTTTTGGAACGGAAGGTTCTAGGGTATATTCAAATC
CGTAAGGGTCCTAATAAGGTCGGGATTTGTGGAATTCCGCAGCCTTTCGCCGATGCCATT
AAACTTTTCACTAAGGAACAGACTTACCCCACTTTATCTTATTATATTTCTCCCATCATG
AGCTGAATGATTATACCTTACTTTACCATCATACATAACTTTGGGTTGGGGTTTTTCTTA
AGATGTACTAGATTAGGAGTTTATACAGTTATAATTGCGGGATGGGCCTCTAATTCAAAT
TATGCCTTACTAGGAGGTCTTCGGGCTGTTGCTCAGACCATTTCTTATGAGGTGAGTTTG
GCATTAATTATGCTTTCTTTCGTGTTTCTCGTTGGCAGTTATTGCGCGTGGTTTGCGTCT
TGTTTAGCAGAAACTAATCGAACTCCTTTTGATTTCGCGGAAGGTGAGTCAGAGCTTGTT
TCTGGATTTAATGTAGAGTATAGAAGAGGGGGTTTTGCCCTAATTTTCATGGCAGAATAT
GCTAGAATTTTGTTCATGAGAATGTTATTTTGTGTGTTGTTTTTAGGGGCATTTTTGTCA
TTTATGTTCATTTGAGTACGAGGAACTTTGCCGCGATTTCGGTATTTGGCATGAAAAAGA
TTTTTGCCTTTATCTTTAGCCCCATTACTATTGGCTTCGTTTAACCTTTTCGTCCTTTTG
ATTATCATTAGTTCTGCTATAGCGGGGGCTTTGGGAGGGTTTAATCAAACTTCTTTACGT
AAAATTATGGCTTTCTCTTCCATCAATCATCTCGGATGAATGCCCCCATTCCTCGGCTTT
TTGCCCAAATGGATCCTTTTGAGTCTTCTTTTAATTACCATCTGTGTAATCGTTATAGGT
CTCGCCTCTAAGAAATCCTTAGTTCGAGAAAAAAGCACTCCCTTTGAATGTGGGTTTGAC
CCTCTACCTTTCTCCCTCCGATTTTTCTTAATCGCAGTTATCTTTTTAATTTTTGATGTA
GAAATTGCTCTCTTACTGCCCGATGTTATTTCCTATGGGTTGATTTTATTGAGATTTTGG
GTATGTGCTTTAATAGTTATATTTTTGTTACTTATACTTTATTTAACGTTTAGCTCAACA
AATTTATTTTTGTTTTATTTGTTTTTTGAAGGCTCTTTAATTCCTACACTCTTTTTAATT
TTAGGGTGAGGGTACCAACCAGAACGAGTCCAAGCTGGAATGTATTTGTTGTTTTATACT
TTATTTGCTTCCCTGCCTCTGCTCTTTGCCTTTTTAGTAAAGATACCCATATTTTTAGTG
CACTTATGGTTACCTAAGGCCCATGTTGAGGCGCCTGTTAGAGGGTCTATGATTTTAGCG
GGGGTATTACTAAAGTTGGGAGGGTATGGACTTTTACGAAATTTTATTTGAGTGGGAGTG
AGATTAGTTGGAGGGTGTTTAGTTAGATTTGTGTGTTTGCGTCAAACGGATCTTAAGGCC
TTGGTTGCCTATTCATCAGTGGCACATATAGGTCTAGTGTTAGGTGGGTTATTGACTATG
AGTTATTGAGGAGTGTGCGGATCTTTTACTTTAATAATTGCCCATGGGCTGTGCTCGTCT
GGGCTGTTTTGTTTAACGAATATTTCTTATGAACGGTTAGGGAGTCGGAGTCTTGTTATT
AATCGAGGGTTAATGGCTTTCATACCTAGAATAGCTTTGTGGTGGTTTTTGTTAAGATCG
GCTAATATGGCGGCTCCTCCAACGTTAAATCTGTTAGGTGAAATTAGACTTTTGAATAGT
TTGGTGAGAATGTTGGGATTGGCACTATTATCTTTCTTTAGAGCTGCCTATACATTGTAC
TTGTTTAGTTATAGTCAGCATGGGTGTGGAGGCGGGTATGTGCGGGAATACTTGTTATTA
TTTTTGCATTGACATTTATTGGCTACTTTGTTAAGATTGGAATTTATGGTGTTGTTTTTG
ACTTTTGCTGTGTGCGAAGGGGCTTTAGGTTTATCTGTTCTTGTCTCTATGATTCGTACT
CATGGTAATGATTTATTAGATTGAATATCTCTTATTTTTATGAGTTTTGTTTTATTAATT
TCTTCATTAGTGATTTATTACAGAGAGGAATATATGCGGTTTATTTTACTGGTTTTAATA
TTTGTTTTGTCGATGATGTTGTTAATTATTAGCCCAAATTTGATTAGAATTTTATTGGGT
TGGGATGGTTTGGGATTGGTTTCTTACTGTTTAGTTATCTATTATCAGAATGTTAAATCG
TATAACGCTGGTATGCTTACAGCACTTTCTAATCGTATCGGAGATGTGGCATTGCTTTTG
GCGATTTTAGTCGTGTTAGCAGCGATGACTAAAAGAGCCCAAATTCCATTTTCTGCCTGG
TTGCCGGCCGCCATGGCGGCCCCAACCCCCGTTTCAGCTTTGGTTCATTCATCTACTTTG
GTTACTGCAGGAGTATATTTATTAATTCGTCTATTACTTATTGGTCTTACAATATTTATA
GCAGGGCTGGGGGCTAATTTTGAGTTTGATTTGAAGAAAATTATTGCCCTTTCTACCTTA
AGTCAGTTGGGTTTGATAATAAGTATTTTGTCCATAGGATTTTATAAGTTGGCTTATTTT
CATTTATTAACTCATGCCTTATTTAAGGCCTTATTGTTCATGTGTGCGGGAGCTGTTATT
CATGACTCTCAGGATATCCGGAATATGCTATGTGGGATACCCTTTTTAGCTGGATTTTAT
TCTAAGGATTTAATTCTAGAAGTAGCTGGGCTATCTAATAGTGTTTCTTTTGGGCTATTT
TTCTTTTCTACTGGCTTAACGATGTGTTATTCGCTACGACTAGCTTATTATTTAATTATG
TCGGTGATTGGTGGAGGAATGTTAAGTCTGGCCATAGGTTTAACCCTTCTACTTCAATGA
TTTTCATACATCTTATTTTTAGTGGGAATACTCGTACTTTTTATTTATGTA

#FY_AJHQ
GCGATAATCATAATGCCAATAATATTTTGATTAATTCCAACACGATGAAATCTAATTACC
AAGACCCTACATAATGAATTTAAATTTATTTCAGCATTTTCTTTAATTTTATTTAATAAT
TTCATAGGATTATTTCCATATATTTTTACTAGATCTAGTCATTTAGCATTTACTCTTACA
TTATCATTACCTTTATGAATTAGATTTATAATTTATGGTTGAATTAATCATACACAACAT
ATATTTGCCCATCTAGTTCCTCAAGGAACTCCGCTTATACCTTTTATGGTTTGTATTGAA
ACAATTAGAAATTTAATTCGACCTGGTACTCTAGCTGTCCGACTAGCAGCTAATATAATT
GCTGGACACTTACTTATAACTCTTCTAGTATCAATTATTCAATCTTATGTATTTGCTGTA
TTAAGAACACTTTATTCTTGCTTGATTATTCAAATCTTAACAGGATTATTTTTAGCTATA
CATTATACAGCAAATATTGATATAGCTTTCTATAGTGTAAATTACGGATGAATTCTTCGA
ACTATACATGCTAATGGAGCATCATTCTTTTTTATTTGTATTTATCTTCATATTGGTCGT
AACATTTATTATGGTTCTTATACTTGAAGAGTTGGGGTAATTATTTTATTTCTTGTGATG
GCTACTGCATTTATAGGCTATGTTTTACCATGAGGTCAAATATCATTTTGAGGTGCTACA
GTTATTACAAATTTACTATCTGCAATTCCATATCTAGGAACAACTTTAGTACAATGAGTA
TGAGGAGGGTTTGCAGTAGACAACGCAACATTAACACGTTTCTTTACATTCCATTTTGTT
CTACCATTTATTGTAGCCGCTGCTACTATAATTCATCTTTTATTTCTCCATCAAACAGGA
TCTAATAACCCAATTGGTGTTAATAGAGACAGAGATAAAATTCCATTTCACCCTTATTTC
TCCTGAAAGGATATTATAGGATTCCTAGTAATAACAATAGCATTAATTATGTTATCATTA
ACTAATCCTTATCTATTAGGAGATCCAGATAATTTTATTCCAGCTAACCCTTTAGTTACT
CCAGTTCATATTCAACCTGAATGATATTTCTTATTTGCATACGCAATTTTACGATCAATT
CCAAATAAATTAGGAGGGGTAATTGCTCTAGTTATATCTATTGCAATTTTATTTATTATA
CCACTTCGAGGTTTACAATTTTACCCAATCAATCAAATTTTATTTTGAATTATAGTATCA
ATTGTAATTCTGTTAACTTGAATTGGAGCCCGACCTGTTGAAGACCCTTATATTATCACT
GGTCAAATTTTAACAGTGTTATACTTTTCTTTTATTGGTACATTATATTTAATTTTTGGT
GCTTGGGCAGGTATAATTGGAACAGCTCTTAGTGTTTTAATTCGAATTGAATTAGGTCAA
CCAGATCAAATTTATAATGTTATTGTTACAGCTCATGCCTTTGTAATAATTTTCTTTATA
GTAATACCTATTATAATTGGAGGATTTGGTAACTGATTAGTACCATTAATACTTGGTGCT
CCAGATATGGCTTTCCCTCGATTAAATAATATAAGATTTTGACTTTTACCTCCATCTTTT
ACTCTTCTTTTAGCTAGAGTTGAAAGAGGAGCTGGAACAGGATGAACTGTTTACCCTCCT
TTAGCAGGGATTGCTCATGCTGGAGCATCAGTTGATCTCACAATTTTCTCTCTCCACTTA
GCTGGTGTTTCTTCAATTTTAGGGGCTATTAATTTTATTACAACTGTAATTAATATGAAG
TCCCCAGGAATAAAGCTTGATCAATTACCATTATTTGTATGAGCAGTAGTAATTACTGCT
GTTCTTCTACTTTTATCTTTACCTGTATTAGCTGGAGCTATTACTATACTTTTAACAGAC
CGAAATATTAATACCTCTTTCTTTGATCCTGCAGGGGGAGGAGATCCAATTCTATATCAA
CACTTATTCTGATTCTTTGGACATCCAGAAGTTTATATTTTAATTTTACCTGGATTTGGT
ATAATTTCTCATATTATTGCTCAAGAAAGAGGTAAAAAGGAAACATTTGGAGTTCTAGGA
ATAATTTATGCTATAGTAGCAATTGGAATTCTAGGATTTGTTGTTTGAGCTCACCATATA
TTTACTGTAGGTATAGATGTTGATACTCGTGCCTATTTTACATCAGCAACAATAGTAATT
GCGGTTCCTACCGGAATTAAAATTTTTAGTTGACTAGCAACATTACATGGAACTCAATAT
AGTCCATCATTACTATGAGCATTAGGATTTGTATTTTTATTCACTATTGGTGGATTAACA
GGAGTAGTTTTAGCTAATTCCTCAATTGATATTGCCCTACATGATACTTACTATGTTGTA
GCTCATTTTCATTACGTATTATCAATAGGAGCTGTATTTGCTATTATAGCAGGATTAGTA
CACTGATTTTCTCTATTTACGGGAGTAACTCTTAATAATCATTTCTTAAAGATCCAATTC
TTAGTAATATTTATTGGAGTAAATTTAACATTCTTCCCTCAACACTTTTTAGGGCTAAGT
GGAATGCCACGACGATATTCAGATTATCCTGATGCTTATACAGCATGAAATGTTGTATCT
TCTATTGGAAGAACAATTTCTCTAATTGGTGTTATTTTATTAATTTATATTCTATGAGAG
GCATTAGTGTCTCAACGTCAAGTTATAAGACCTCCTACAGAACACAGTTATTCAGAACTA
CCATTTCAAGATGCAGCATCTCCAATAATAGAACAACTTCATTATTTTCATGATCATACT
ATAATAGTTCTAGTAATTATTACAGTATTAGTAGCTTACGTAATAGGATCTATATTCTTT
AATTCCACAATTAATCGTAATCTTCTAGATGGTCAAAAGATTGAAACAGCTTGAACAATT
TTACCAGTATTTGTTCTAGTAATTATTGCTATACCTTCTTTACGTTTATTATACTTATTA
GATGAAGTAAGTGAACCTTCAATTACACTTAAAACTGTTGGACATCAATGATACTGAAGT
TATGAATATTCTGATTTCAAGCATCGTTTATTGGAAGTAGATAATCGAACTACACTACCT
ATACAAACTCAAGTTCGTGTTTTAGTCACTGCCGCAGATGTTCTACACTCATGAACTGTC
CCATCTTTAGGAGTAAAGGTTGATGCCACTCCTGGTCGCCTTAACCAAACAAGTTTTTTT
ATTAATCGACCAGGATTATTCTTTGGTCAATGTTCGGAAATTTGTGGTCATCCTTATCAT
TTAGTAGATCAAAGCCCTTGACCTTTAACAGGGGCAATTGGAGCAATAATAATAGTAACG
GGAATAGTAAAGTGATTCCACTTAACTATATTCCAATGATGACGAGATGTAACACGTGAA
GGTACATATCAACTTCATACTTATCCTGTAGTAATTGGATTACGATGAGGAATAATTCTA
TTTATTACTTCAGAGGTTCTATTTTTTGTTTCATTTTTCTGAGCTTACTTTCACAGAAGA
TTATCACCAACCGTTGAATTAGGGAGAATTTGACCTCCAAAGGGAATTGCCCCATTTGAT
CCAATATCTATTCCTATGCTTAATACATCAATTCTTTTAGCATCAGGAGTAACAGTTACA
TGAGCTCACCATAGAATTATAGAAGGAAATCAAAGTCAAGGAATACAAGGCCTATTCTTT
ACAGTATTATTAGGAATTTACTTTACAATTCTACAAGCTTATGAATATATTGAAGCACCA
TTTACAATCGCTGACTCTGTTTATGGTTCTACATTTTTTATGGCCACAGGGTTTCATGGT
ATTCATGTAATTATTGGAACCTTATTCTTATCAGCCTGTTTACTTCGACATTCTATAAAC
CATTTCTCTTCTTCTCACCACTTTGGATTTGAAGCAGCAGCTTGATACTGACATTTTGTT
GATGTAGTTTGACTTTTCTTGTATATTTCAATTTACTGATGAGGTATATTTATTTGTGTT
TTAGTAGGTGTAGCTTTTTTAACTCTATTAGAGCGAAAAGTTTTAGGTTATATTCAGATT
CGTAAGGGTCCGAATAAGGTTGGTTATTGCGGTATTGTTCAACCATTTTGTGATGCAATT
AAATTATTTACTAAGGAACAAACTTTTCCTATAGTATCTTACTATTTTTCTCCAATTTTT
AGTTGATCAATTATACCTTCATGATTTGGATTATATAGATTCAACTTAGGTTTTTTTCTT
TGTTGTACTAGAGTTGGAGTTTATACTGTTATAATTGCTGGTTGATCTTCTAATTCAATT
TATGCTCTATTAGGAGGTCTGCGAGCTGTAGCTCAGACTATTTCTTATGAAGTTAGACTA
GCATTAATTTTAATTTCTTTCATTTTTCTTTCTAACGGCTATAGAATTTGATTTGCTTCT
TCTTTAGCAGAAACTAATCGTACCCCTTTTGATTTTGCTGAAGGTGAGTCTGAACTTGTA
TCAGGATTTAATGTTGAATATAGAAGAGGAGGATTTGCATTAATTTTTATGGCTGAGTAT
TCAAGAATTTTATTCATGAGAATGTTATTTGTAGTAATATTCTTAGGAGGGTTAGTTTCA
TTTATATTTATTTGAGTGCGGGGTACACTTCCTCGTTATCGTTATTTAGCTTGAAAAAGA
TTTCTTCCTGTTTCGTTAGCACCTTTTATTTTAATTTCAATAAATAATTTGATAATTTTT
TCAATTTTTGCCTCTACTCTTATTGGGTCAGTTGGAGGATTAAATCAAAACTCTATTCGG
AAGATTATAGCTTATTCCTCTATTAGACATCTAGGTTGAATACCGCCATTTTTAGGGTTT
TTACCTAAATGAGTAATTGTAAGAATAATTTTGGTAATTGTAACAACTGTCATTATGTTA
ATTTCCTCAAAAAAAAGTATTGTTCGAGAAAAGGCATCTCCGTTTGAATGCGGATTTGAC
CCAATTCCATTTTCCCTTCGATTTTTCCTTATTGCAGTAATCTTCTTAATTTTTGATGTA
GAAATTGCAATTCTTCTTCCTGATATTTTAAGTTATGGTTTAATTTTTTTAAGATTTTGA
ATTTGTTGTTTAATAGTTTTATTATTATTATTATTTTTACTTTTTACCTTTATGACAACT
AATTTATTTATATTCTATTTATTTTTTGAAAGTTCATTGATTCCTACTTTCTTATTAGTT
TTAGGTTGAGGTTATCAACCAGAGCGTGTACAGGCTGGTATTTATTTATTATTTTATACT
CTATTTGCATCTTTACCTTTATTATTGGCTTTTTTAGTTAAAATACCTATATTTTTATTT
CACTTATGATTACCAAAGGCTCATGTAGAGGCTCCAATTTCTGGATCAATAATCTTAGCA
GGAGTATTACTAAAGTTAGGAGGTTATGGCCTTCTACGTAATTATATATGAATAGGAATT
TGTTTAGTTGGTGGAGTAATTGTTAGATTAATCTGTTTATGTCAAGTTGATTTAAAATCA
TTAATTGCTTATTCTTCTGTCGCTCATATAGGAATTGTATTAGCGGGTTTAATAACAATA
ACTTGTTGGGGATTAGGTGGTTCTTATGTTTTAATAATTGCTCATGGTTTATGTTCATCA
GGTTTATTTTGTCTTGCTAATATTACCTATGAGCGATTGGGAAGTCGGAGATTATTTATT
AATAAGGGTTTAATTAATTTAATACCTAGAATATGTTTGTGATGATTTCTTCTTAGATCA
TGTAATATGGCTGCCCCACCTAGAATTAATTTATTAGGTGAAATTAGCTTACTAAATAGA
ATTTTAAGTATAATCTCAATTATTTTTTTATCTTTTTTTAGAGCTGCTTATACTTTATAC
TTATATAGTTATACTCAACACGGTTCTAACTCTGGTTATTATCGTGAGTATTTACTTTTA
TTATTACATTGACACCTTCTTTCTACTTTACTAAGTTTAGAATTTATTGTTCTTTTTTTG
ACTTTTGGAGTATGTGAAGGAGCATTAGGTTTAGGAATTTTAGTTTCTATAATTCGAAGT
CATGGTAATGATTTATTTGATTGAATGTCTTTAGTTTTTATGGGATTTGTTTTATTTATT
TCTAGTATAGTAATCTTTTATAGAAATAATTATATGCGTTTCATTTTATTAGTATTGATA
TTTGTATTTTCAATAATGTTATTAATTATTAGACCAAACATGATTTCAATTCTGTTAGGT
TGAGATGGTCTTGGTTTAATTTCTTACCTTTTAGTAATTTATTACCAAAATTTTAAGTCT
TATAGAGCTGGTATATTAACTGTATTATCAAATCGACTTGGTGACGTAGCTTTTTTATTA
GGAATTTTAATGGTTTTCGCTGCTATAACTAAAAGTGCTCAAATTCCATTTTCTTCCTGA
TTGCCGGCTGCAATGGCGGCTCCTACTCCAGTATCATCATTAGTTCATTCTTCTACTTTG
GTTACCGCTGGTGTTTATTTAATAATTCGGTTATTATTAATTGGAATAACTATATTTATA
TCTGGGATAGGTGCAAATTATGAATTTGATTTAAAAAAAATTATTGCTCTTTCTACATTA
AGACAATTAGGTTTAATAATAAGAATTTTAGCTATAGGATATACGGAATTAGCATTTTTC
CATTTATTAACTCATGCATTATTTAAGGCTCTCCTTTTTATGTGTGCAGGTGTAATTATT
CATGATTGTCAGGATATTCGTTTTATATTATGTGGATTTCCTTTTTTAGCTGGATTTTAT
TCAAAGGATTTAATCTTGGAAATGTGTTTAGTTTCTAATTTAATTAGATTTATTTTTTAT
TTTTTTTCCACGGGATTAACTGCTTGTTATACCTTTCGTTTAATTTATTATGTATTTATG
GCTACAATTGGTGGTAGTTTATTAAGTATAAATATAGGTATCACTCTTCTTCTTCAGTGA
TTTTCTTATATTCTATTTCTGGTAGGTATATTAGTTTTATTTATTTATATA

#FY_AJXF
GGAATCTTGTTGATTCCTTCAGCATTTTGGCTCCTACCTTCACGATGAAGTAAGGTTACA
AGCACTCTTCATAAGGAATTTAGATTCATTTCCTTATTCTCCATAATTCTCTTTAATAAT
TTCTTAGGATTATTCCCTTATATTTTTACAAGTTCCAGTCATCTAGCTTTTACCCTTGCT
CTCGCTCTACCTCTCTGGCTTAGATTCATGCTCTATGGTTGAATTAATCACACCCAACAT
ATATTTGCTCACCTTGTACCTCAAGGTACTCCCTTGATACCTTTCATGGTCTGTATTGAA
ACAATTAGAAATGTCATTCGTCCAGGAACTCTAGCTGTACGATTAGCAGCTAATATAATT
GCAGGGCATCTCCTGATAACCCTTCTAGTAGCCATTATTCAATCCTACGTTTTTGCAGTC
TTAAGAACCTTATACTCTTGTTTAGTTATTCAAATTGCCACAGGTTTGTTCCTAGCTATG
CACTACACAGCCCATATTGACCTGGCATTTTCTAGAGTCAATTATGGATGATTATTACGT
ACACTCCACGCTAACGGTGCTTCCTTCTTCTTTATTTGTATCTACCTTCACATTGGACGA
GGAATATATTATGGATCATACACCTGAATAGTAGGGGTAATTATTTTATTCCTAGTTATA
GGAACTGCATTCATAGGGTATGTTCTCCCTTGAGGACAAATATCTTTTTGGGGTGCTACC
GTTATTACTAATTTACTTTCAGCAATTCCTTATCTAGGAACAGACCTAGTTCAATGAGTT
TGGGGAGGATTCGCAGTAGATAATGCCACATTAACACGATTTTTCACCTTCCACTTCCTA
CTCCCTTTTATCGTAGCAGCCGCTACAATAGTCCATTTACTTTTTCTTCATCAAACCGGT
TCTAATAACCCTCTAGGTGTTAATAGTGACGTAGACAAGATTCCCTTCCACCCTTACTTC
ACTTTCAAGGATGTATTTGGATTTGTTATATTATTAATAATCTTAACTCTCCTTACGTTA
TTAGACCCTTACTTGTTAGGAGACCCAGATAATTTCATTCCGGCCAACCCTTTAGTAACC
CCAGTCCACATCCAGCCCGAGTGATACTTCCTATTCGCCTACGCAATCCTCCGTTCTATT
CCTAATAAGTTAGGAGGGGTGATTGCATTGGTGCTCTCAATCGCCATCCTATTTATCTTA
CCTTTTCGAGGTTTAGAATTTTACCCTATTAATCAAATCTTATTTTGATCAATAGTATCA
ATTGTTTTCCTACTAACATGAATCGGAGCACGGCCTGTAGAAGACCCTTACATTCTCCTT
GGACAAATTTTGACCGTTACCTATTTCCTTTACATTGGTACTCTTTACTTTATTTTCGGA
GCTTGATCCGGAATGGTAGGAACTTCTTTAAGACTTCTTATTCGTGCTGAACTTGGACAG
CCTGATCAAATTTATAATGTAATTGTAACAGCCCACGCTTTTATTATGATTTTCTTTATG
GTAATGCCGATTATAATTGGAGGGTTTGGAAATTGACTCGTTCCACTTATATTAGGAGCC
CCAGATATAGCTTTTCCTCGAATAAATAATATGAGATTTTGACTTCTTCCTCCAGCTCTT
ACTCTTCTTTTAGCTAGTGTAGAAAGTGGAGCAGGAACGGGATGAACGGTTTATCCTCCT
CTTTCTGCAATTGCACACGCAGGAGCTTCTGTTGATTTAGCTATTTTTTCTCTTCATTTA
GCAGGGGTTTCATCTATCCTAGGAGCAGTTAATTTTATTACAACTACTATTAATATACGT
TCCAGAGGAATAACTATAGACCGAATTCCCCTATTCGTTTGGTCTGTTCTTATTACTGCT
ATCTTACTTCTGCTTTCTCTCCCTGTGTTAGCTGGGGCTATTACCATACTTTTAACAGAT
CGTAACCTTAATACGTCTTTCTTTGATCCAGCTGGAGGAGGAGACCCTATTCTTTATCAA
CATTTATTTTGATTCTTTGGACACCCAGAAGTTTATATTCTTATTCTCCCAGGATTTGGG
ATAATTTCCCACATTATTAGTCAAGAAAGTGGTAAGAAGGAAGCATTTGGTACCTTAGGT
ATAATTTATGCCATGCTAGCTATTGGACTTCTTGGGTTTGTGGTATGAGCCCATCACATG
TTTACCGTTGGGATGGATGTAGATACACGGGCTTATTTTACGGCAGCCACTATAATTATT
GCTGTACCAACAGGAATCAAGATTTTTAGTTGGTTGGCTACCCTCCATGGTACACAATAT
AGCCCTTCTCTTCTTTGAGCCCTAGGATTTGTTTTCTTATTTACAATTGGAGGATTAACT
GGAGTTGTTTTAGCTAACTCTTCCATTGATATTGTTTTACATGATACTTACTACGTTGTA
GCCCACTTTCATTATGTTCTTTCTATAGGAGCAGTATTTGCTATTATAGGAGGATTAGTC
CACTGATTTCCTTTATTTACTGGGCTATCCCTTCACCCTCAATGATTGAAGGCACACTTC
GCAATTATATTTATTGGAGTAAATCTAACCTTCTTCCCTCAACACTTCTTAGGTTTAGCA
GGTATGCCCCGACGATACTCAGATTACCCTGATGCTTACGCAGCTTGAAATGTAGTTTCT
TCTGTTGGGTCTACCATCTCATTAGTAGGGGTGCTCATACTTATGTTTATTGTTTGAGAA
AGTATTATTAGCCAACGTCAAGTAGCCTTTCCTCCCGCTGAACACAGCTACGCCGAACTA
CCTTTTCAAGATAGTACATCTCCATTAATAGAACAACTAACTTTCTTCCACGATCATGCT
CTTCTAATTCTGGTAATAATTACAGTATTAGTTGGGTACCTAATAGTTACCCTATTTTTC
AACTCTTATACTCACCGATACTTATTGGAAGGTCAAACCATTGAAATTATTTGAACCATC
CTCCCAGCGATTACCTTAATTTTTATTGCCCTCCCATCTTTACGTCTCCTTTATCTCCTA
GACGAAGTTAGAGACCCTTCTATCACATTGAAAACTATTGGTCACCAATGATACTGAAGC
TATGAATACTCCGATTTCCTCCAACGCCTTTTAGAAGTCGATAATCATACCGTTTTACCT
ATAAATACACAAATCCGAGTCTTAATCACTGCCGCCGATGTTCTCCATTCATGAGCAGTC
CCTTCCCTAGGTGTTAAGGTAGATGGAACCCCTGGTCGTCTTAATCAAACTAGATTCCTT
ATAAACCGGCCTGGCCTATTCTACGGACAATGTTCAGAAATTTGTGGTCATCCCTATCAT
CTCGTTGATCAAAGTCCATGACCTCTTACAGGAGCAATTGGTGCTATAGTAACTTTAAGT
GGATTAGTACAATGATTCCACCTAACTATAATCCAATGATGACGTGACATCACCCGAGAA
GGTACCTACCAATTACACACTTACGTTGTAACTTTGGGGTTACGATGGGGTATAATTTTA
TTTATTGTTTCGGAAGTTTTCTTTTTCATCTCTTTCTTTTGAGCATTCTTTCATAGTAGC
CTTTCACCAGCTGTTGAACTCGGAGCCATCTGACCACCAACGGGTATTTCTCCTTTTAAT
CCTTTACAAATTCCTCTTCTTAATACAGCAATTCTGCTAGCCTCAGGAGTTACCGTCACT
TGAGCCCACCATGGCCTAATAGAGGGGAACCACTCTCAGGGTCTCCAAGGTCTGTTCTTT
ACAGTTTTACTTGGTATTTACTTCACCATCCTGCAAGCTTACGAATATATTGAAGCACCT
TTCACTATCGCCGATGCTGTTTATGGCTCAACCTTCTTTATAGCAACCGGATTCCACGGT
TTACATGTGATTATTGGTACCACCTTTCTTCTAGTATGTTTAATACGACATTATTTTGAA
CACTTCTCGGCCGGACACCATTTCGGATTTGAAGCCGCAGCATGATACTGACACTTCGTT
GATGTAGTTTGATTGTTCCTTTATATTTCAATTTACTGATGAGGTTTAGTTATTTGTGTA
TTAGTGGGTGTGGCTTTTTTAACTTTACTGGAGCGTAAAGTTTTAGGTTATATTCAGATT
CGTAAGGGGCCTAATAAGGTTGGATTTTGTGGTATTCCTCAGCCTTTCGCGGATGCAATT
AAGCTATTTACTAAGGAGCAGACATACCCCGTCTTGTCTTATTATATTTCTCCTATTTTT
AGTTGGATAATTATACCTTATTTAACCGGGTTACATAATTTTGGGTTAGGCTTTTTCTTA
TGTTGTACGAGATTAGGGGTTTACACGGTAATAATTGCTGGTTGGGCTTCAAATTCAAAT
TATGCACTGTTAGGAGGACTGCGGGCTGTAGCTCAAACTATTTCGTATGAAGTGAGTTTG
GCGTTAATTTCGTTGTCTTTTGTCTTTTTGGTGGGGAGTTATAATGCTTGGTTTGCTTCT
TGTTTAGCAGAGACTAATCGAACACCTTTCGACTTCGCTGAAGGGGAATCTGAGTTGGTT
TCGGGGTTTAATGTGGAGTATAGAAGAGGAGGGTTTGCTTTAATCTTTATGGCGGAGTAT
GCTAGAATTTTGTTTATAAGAATACTTTTTTGTGTAATCTTTTTGGGTTGTTTTTTGTCT
TTTATGTTTATTTGGGTTCGTGGGACTCTTCCACGATTTCGATTTTTGGCTTGAAAGAGA
TTCCTCCCTTTATCTTTGGCTCCAATAATATTAATTTCCCCCTCACCTGTCAACTTCACT
TTTATTATTTTATGTGCATTAGCTGGTTCTTTAGGAGGATTTAACCAAACTTCTCTACGT
AAAATTATAGCCTACTCCTCAATCAACCATCTTGGGTGGATGCCTCCTTTTCTAGGATTT
CTCCCAAAATGAATCATCATAGGTACAATATTAATCATTATTACCTCCGTAGTTATACTC
CTTGCCTCCAAGAAATCTATCATTCGCGAGAAAAGTTCTCCCTTTGAGTGTGGGTTTGAC
CCACTTCCTTTCTCCCTCCGGTTCTTCCTAATTGCTGTAATCTTTTTAATTTTTGATGTG
GAAATTGCTCTCCTCCTACCCGATGTTATTTCTTTTGGTTTAATTTTATTAAGTTTTTGG
ATTTGCGGGTTAATAATTTTGTTTTTAATGTTGATGTTATATTGTACGTTCAGTACTTGT
AATTTGTTTTTGTTTTATTTATTTTTTGAAGGGTCATTAATTCCAACATTGTTTCTAATT
TTGGGTTGAGGTTACCAACCTGAGCGGGTTCAGGCTGGGATATATCTTTTATTTTATACT
TTATTAGCTTCTCTCCCTTTATTGTTTGCTTTTTTGGTTAAGATACCTATATTTTTAGTA
CATTTATGATTACCTAAGGCTCATGTAGAAGCTCCTGTAAGAGGTTCTATAATTTTGGCG
GGTGTATTGCTGAAGTTAGGAGGATACGGACTTTTACGTAATTTCATTTGGATTGGTATT
AGCTTGGTTGGTGGGTGTTTAGTTAGATTTATTTGTCTTCGTCAGACAGATTTAAAGGCA
TTGGTGGCTTATTCCTCTGTTGCACATATAGGGTTGGTATTAGGAGGACTCTTAACTTTA
AATTATTGGGGAGTGTGTGGTGCTTTTACACTGATGGTTGCTCATGGTTTATGTTCTTCT
GGATTGTTTTGTTTAACTAATATTTCATATGAGCGATTAGGAAGTCGGAGCTTAATTATT
AATAAGGGGTTGATAAACTTTATACCGAGAATGGCTTTATGGTGGTTTTTATTGAGTTCT
GCAAATATAGCAGCCCCTCCAACCTTAAACCTGTTGGGAGAAATTAGACTATTAAATAGC
TTAGTTGGTATAGTAATATTAGCGTTGCTTTCGTTTTTTAGAGCTGCTTACACTTTATAT
TTATTTAGATATAGTCAACATGGTTGTGTGGGAGGTTATGCTCGAGAGTATTTATTACTT
TTCTTACACTGACACTTGTTAGCCACGTTGTTGAGATTAGAATTTATTGTATTATTTTTA
ACTTTTGCTGTATGTGAAGGGGCTTTAGGTCTTTCAATTTTGGTTTCTATAATTCGAACT
CACGGAAATGATTTGTTTGATTGAATATCGTTGATTTTTATAAGATTTGTGTTGCTAATT
TCTTCACTAGTAATTTACTACAGAGAAGAGTATATGCGGTTTATTTTATTGGTGTTAATG
TTTGTATTATCAATAATGTTATTAATTATTAGTCCTAATTTAATTAGTATTTTGTTGGGT
TGGGATGGCTTAGGATTGGTTTCGTATTGTTTAGTAATTTATTACCAAAATGTAAAGTCC
TACAATGCGGGTATATTAACTGCCTTATCTAACCGGATCGGGGATGTGGCCTTGTTATTG
GCTATTTTGGTTGTGTTAGCAGCTATAACAAAGAGAGCTCAGATTCCATTTTCTGCCTGA
CTGCCTGCAGCTATAGCAGCCCCAACCCCAGTCTCTGCCCTTGTTCATTCATCAACTTTA
GTTACTGCTGGAGTTTATTTATTAATTCGATTATTGTTGATTGGTTTAACTATATTCATA
GCGGGGTTAGGGGCTAATTTCGAATTTGATTTGAAAAAGATTATTGCTCTATCGACTTTA
AGACAATTGGGTTTAATAATAAGAATTTTGGCTATAGGATTCCCCAAACTTGCATACTTT
CATTTACTGACTCACGCTTTGTTTAAGGCATTATTATTTATATGTGCAGGTGCAGTTATT
CATGATTCCCAAGATATCCGAAACATGTTGTGTGGGATGCCATTTTTGGCAGGATTTTAT
TCCAAGGACCTAATTTTAGAAGTTGCTAGTCTTAGAAATAGAGTTTCTTTCTTTTTATTT
TTCTTTTCAACAGGGTTGACTATATGTTATTCACTCCGGTTAGTTTATTACTTACTAATA
TCTGTAGTGGGAGGAAGAATGTTAAGTTTAGCCATAGGGTTGGTTTTACTGTGCCAATGA
TTCTCCTACATTCTTTTCCTAGTTGGTATACTTGTTCTCTTCATCTACGTT

#FY_Ameletus_sp
GGAATTCTCCTCCTGCCTCTTGCTTTTTGGTTAATGCCCTCTCGGTGAAACAAAATAACT
AACACTCTACATAATGAATTTAGCTTTATCTCGCTTTTCTCTTTGATTCTCTTTAATAAT
TTTATGGGTCTATTTCCCTATATTTTTACCAGCTCAAGCCACCTTGTCTTCACTTTAGCG
TTAGCACTCCCACTTTGATTAAGATTTATAATTTACGGTTGAATTAACCACACTCAACAT
ATATTTGCCCATTTAGTTCCTCAAGGAACTCCTTTAATACCATTTATGGTTTGTATTGAA
ACAATTAGAAATGTTATTCGGCCTGGTACTCTCGCAGTTCGATTGGCTGCCAACATAATT
GCAGGACATCTTCTCATAACACTTTTAGTTGCTATTATTCAATCTTACGTATTTGCTGTT
TTAAGTACACTTTATTCTTGTTTAATCCTTCAAATCGCCACTGGTTTATTTTTAGCTATA
CACTACACAGCTCACATTGACATAGCTTTCTCAAGTATTAACTATGGTTGGCTCCTACGA
ACTCTACATGCGAATGGAGCCTCATTCTTTTTTATTTGTATTTATTTACACGTAGGACGT
GGAATATACTATGGTTCTTATACTTGAATAATTGGTGTAATTCTTCTATTTTTAGTAATA
GGAACTGCTTTTATGGGGTATGTCCTACCATGGGGACAAATGTCTTTTTGAGGGGCCACT
GTCATTACTAATCTCCTTTCAGCAATTCCTTACTTAGGAACAGATTTAGTCCAATGAGTA
TGAGGTGGATTTGCTGTAGACAACGCAACCTTAACCCGATTTTTCACATTCCATTTCCTT
TTACCCTTTATAGTAATTGGAGCAACAATAATTCACCTACTATTCTTACACCAAACTGGG
TCTAATAACCCACTAGGCGTAAACAGTGATGTAGATAAAATCCCCTTTCATCCTTACTTT
TCTTTTAAAGATATTGTTGGATTCATCGTTCTATTAATAGCTCTTACTCTTCTCACCCTC
CTTAACCCCTATTTGCTTGGAGACCCAGATAATTTTATTCCTGCTAACCCTCTAGTAACC
CCTGTACACATTCAACCTGAATGATATTTCCTATTCGCCTACGCAATTTTACGGTCAATC
CCTAACAAATTAGGAGGAGTTATTGCTCTTGTTCTCTCTATTGCCATCCTTTTTATTCTT
CCCTTCCGAGGGCTAGAATTTTACCCACTGAATCAAATTTTGTTTTGAACAATAGTGTCA
ATTGTTATTTTACTAACCTGAATTGGAGCTCGCCCTGTAGAAGATCCGTATATTTTAATT
GGACAATTGCTAACAGTTGTCTACTTTCTATATATTGGAACACTATATTTTATTTTTGGG
GCTTGAGCTGGAATGGTTGGGACTTCGTTAAGCCTTTTAATCCGGGCTGAATTAGGCCAA
CCTGATCAAATCTATAACGTTATTGTTACCGCCCACGCATTTGTTATAATTTTCTTTATA
GTTATGCCTATTATAATCGGAGGATTCGGGAATTGACTTGTCCCTTTAATACTTGGTGCT
CCGGACATGGCATTCCCTCGGATAAATAACATGAGCTTTTGATTGTTACCTCCTGCCTTG
ACACTTTTACTGGCTAGCGTTGAAAGTGGAGCTGGCACCGGATGAACAGTTTATCCACCA
CTTTCTTCAATTGCCCACGCTGGAGCCTCAGTCGATTTGGCTATTTTTTCTTTGCACTTA
GCTGGTGTCTCATCTATTTTAGGGGCTGTTAATTTTATTACTACTACTATTAATATACGA
TCTAGCGGGATAACTATAGATCGTATCCCACTTTTTGTTTGATCAGTTGTAATTACAGCT
GTTTTATTACTTCTTTCTTTACCAGTTCTCGCAGGGGCTATTACTATACTTTTAACGGAT
CGAAACTTAAATACTTCTTTCTTTGATCCGGCAGGAGGTGGAGACCCTATTTTATACCAA
CATTTATTTTGATTCTTTGGGCATCCGGAGGTTTATATTTTAATTTTACCTGGGTTTGGT
ATAATTTCTCATATTATTTGTCAAGAAAGAGGTAAAAAGGAAGTATTTGGAACTTTAGGA
ATAATTTACGCCATACTTGCCATTGGACTATTGGGGTTTGTTGTTTGAGCACATCATATA
TTTACTGTAGGAATAGACGTAGACACTCGAGCTTATTTCACAGCTGCTACAATAATTATT
GCTGTACCAACAGGTATTAAAATTTTTAGTTGACTAGCCACACTCCACGGAACACAATAT
AGTCCCTCTCTTTTATGGGCTTTAGGGTTTGTCTTCCTATTCACGATTGGAGGTTTAACT
GGAGTTGTTCTCGCTAACTCTTCTATTGATATTGTTCTACACGATACTTACTATGTTGTA
GCTCACTTTCATTATGTTCTTTCTATGGGGGCTGTGTTTGCTATTATAGGAGGCTTGGTT
CACTGGTTCCCTCTATTTACAGGCCTTTCGCTCAATCCCCAATGATTAAAAATTCACTTT
ATCGTTATATTTATTGGAGTCAACTTAACATTTTTCCCTCAACACTTTCTAGGATTAAGC
GGAATACCTCGACGTTATTCTGATTACCCGGATGCTTACGCAGCTTGAAATGTTGTATCC
ACTGTTGGTTCCACAATCTCTTTAGTGGGTGTCTTAATATTAATATTTATCGTTTGAGAA
AGCATAATTAGTCAACGACAAGTAACCTTTCCTCCTGCCGAACATAGTTACGCAGAGTTA
CCTTTCCAAGATAGAACTTCTCCCTTAATAGAACAATTAACTTTTTTCCATGATCACACG
CTCCTAATTCTTGTGATAATTACAGTTCTAGTAGGTTACTTAATAATTACACTTTTATTT
AACACTTACACCAACCGCTATCTTCTAGAAGGACAAACTATTGAAGTAATCTGAACAATT
CTACCCGCCATTACTTTAGTTTTTATTGCTTTACCTTCTCTACGCCTTCTTTACTTACTA
GATGAAGTAAGAGATCCTGCCATTACCCTTAAAACAGTTGGGCATCAATGATACTGAAGC
TATGAATATTCTGATTTTCTTCAACGTTTACTAGAAGTCGACAATCACGCCGTCCTCCCC
TTTAATACTCAAATTCGGATTCTTATCACGGCTGCAGATGTCTTACACTCTTGAGCACTT
CCTTCGTTAGGGGTTAAGGTTGACGCAACTCCTGGTCGATTAAATCAAACTAGCTTTTTA
ATGAACCGGCCGGGTCTCTTTTATGGTCAATGTTCTGAAATTTGTGGACACCCCTACCAC
CTTGTTGACCAAAGTCCATGACCTCTAACAGGAGCTATCGGTGCTATAGTAACCCTCTGT
GGTTTAGTTCAATGATTCCATCTTACTATAATTCAATGATGACGAGATGTAACTCGTGAG
GGCACATATCAATTACACACTTATATTGTAACTTTGGGATTGCGTTGAGGAATAATTTTA
TTCATTGTTTCTGAAATTTTCTTCTTTTTCTCATTTTTCTGAGCCTTCTTTCACAGAAGC
CTATCCCCCGCAGTTGAATTAGGAGCTATTTGGCCTCCCACCGGAATTTCACCCTTTAAC
CCTATACAAATTCCCTTATTGAACACTGCTATTTTATTAGCTTCTGGGGTTACTGTAACT
TGAGCCCACCATAGTTTAATCGAAAGTAATCACTCACAAGGAATGCAGGGATTATTTTTC
ACTGTCATTTTAGGTATTTATTTTAGTATTTTACAGGCTTATGAGTATATTGAAGCTCCA
TTTACTATTGCAGACGCTGTCTACGGCTCTACCTTTTATATAGCAACTGGATTCCACGGA
CTTCATGTCTTCATTGGAACTACTTTCCTAGCTGTATGTTTATTCCGACACCTATTTGAA
CATTTTTCGCCTGCCCACCACTTTGGATTCGAAGCTGCAGCTTGATATTGGCACTTCGTG
GATGTAGTTTGACTATTCCTTTATATTTCTATCTACTGATGAGGTCTAATTATTTGTGTG
TTAGTAGGGGTGGCCTTTTTAACACTTTTAGAACGTAAAGTTTTAGGATATATTCAAATC
CGGAAGGGACCAAATAAGGTTGGAATTTGTGGGATTCCTCAACCTTTTGCTGATGCAATT
AAATTATTCACTAAGGAGCAAACTTACCCTATAGTTTCCTATTATATCTCCCCAATTTTT
AGTTGGTTAATTTTCCCTTACTTTAGAGGGTTTCATAGATTTAGTTTAGGTTTCTTTTTA
AGATGTACGAGATTGGGGGTGTACACAGTTATAATCGCGGGTTGAGCGTCTAATTCAAAT
TATGCTTTGTTAGGAGGATTGCGGGCTGTGGCTCAAACAATTTCTTACGAAGTAAGATTG
GCTTTAATTCTCCTCTCTTTTGTATGTTTAGTTGGGGGATACAATGCTTGGTTCGCATCA
TGTTTAGCAGAAACTAACCGAACTCCTTTTGATTTTGCTGAAGGAGAGTCGGAATTAGTT
TCTGGGTTTAACGTAGAGTACAGAAGAGGAGGCTTTGCCTTAATTTTTATAGCTGAGTAT
GCGAGTATTTTATTTATAAGTATACTTTTTTGTGTGTTGTTTTTAGGGGGTTTTTTATCT
TTCATATTTATTTGGGTACGAGGAACTCTACCTCGATTCCGGAATTTGGCATGAAAGAGA
TACTTACCTCTTTCATTGGCTCCCTTAATACTCATTTCCGTTAATCTCTTTGCTTTAACA
GTTATTATTTCTTCGGTTCTCATTGGATCTTTAGGAGGATTTAACCAAACCTCTTTACGT
AAAATTATGGCTTATTCTTCTATCAACCACTTAGGGTGAATACCTCCCTTTTTGGGGTTT
CTACCCAAATGAGTAATCTTTAGAATTATTTTAATTCTCATTACTTCTATTGTTATAGGA
TTAGCTTCAAAGAAATCTATTATTCGAGAAAAAAGCTCGCCTTTTGAGTGTGGATTCGAC
CCCCTTCCCTTTTCTTTACGGTTCTTTTTAATTGCTGTAATTTTCTTAATTTTTGACGTT
GAAATTGCGCTACTACTACCAGATATTATCTCATTTGGGTTAATTTTATTGAGTTTTTGA
ATTTGTGCTTTAATAATTTCGTTTTTACTTTTAATATTAGTTTGTACCTTTAGAACAACT
AACTTGTTTTTGTTTTACTTATTTTTTGAGGGTTCTTTAATCCCAACTTTATTTTTGATT
TTAGGGTGGGGGTACCAACCGGAGCGTGTTCAAGCTGGTATATATTTATTATTTTATACT
TTATTGGCCTCTTTACCACTTTTATTTGCGTTTTTAGTTAAAATACCAATATTTTTAGTT
CATCTTTGGTTACCGAAGGCACATGTGGAAGCGCCTGTGAGTGGTTCAATAATTTTGGCT
GGGGTTTTATTAAAATTAGGAGGGTACGGTTTATTACGGAATTTTGTTTGAATTGGTATT
AGCTTGGTGGGTGGCTGTTTAGTTAGATTTATTTGTTTACGTCAAACTGATTTAAAGGCT
TTAGTAGCTTATTCTTCAGTTGCTCATATGGGAATAGTTTTGGGGGGCTTAATAACTCTT
AATTATTGAGGTATTTGCGGGGCTTATGCTTTAATAATTGGGCACGGACTTTGTTCGTCA
GGGCTATTTTGTTTAACTAATATTGCTTACGAACGTATGGGGAGTCGAAGCTTGGTTATT
AACAAGGGTTTAATAAATTTTATGCCTAGTATGACTTTATGATGATTTTTATTAAGTTCT
GCTAATATAGCTGCACCACCAACCCTTAATTTGTTGGGTGAGATTAGTTTGTTAAATAGC
TTAGTTAGTATGGTTAGATTGGCTTTGTTATCTTTCTTTAGTGCTGGCTATACGTTATAT
TTATATTCTTATAGTCAACATGGTTGTGCGAGAGGATTTGCGCGAGAGTATCTGTTATTG
GCTTTGCATTGACATCTTTTAGCTACTCTTTTAAGTTTAGAATTTATTGTTTTATTTTTA
ACTTTTGCTGTTTGTGAGGGAGCCTTGGGTCTTTCCATCTTGGTTTCTATAATCCGGAGC
CATGGTAATGATTTATTCGATTGAATATCTTTAATTTTTATAAGTTTCGTCTTATTAATT
TCTTCGTTAGTTATTTATTACAGAGGGGATTATATACGGTTCATTTTACTAGTACTTATA
TTTGTTTTGTCGATGATACTTCTGATTATTAGTCCCAATTTAATTAGAATTTTATTGGGA
TGAGATGGTTTGGGATTGGTTTCTTATTGTTTAGTTATTTATTACCAAAATGTTAAATCT
TATAATGCTGGGATGTTGACTGCTTTGTCTAACCGAATTGGGGATGTGGCGTTATTATTG
GCAATTCTGGTAGTGTTAGCTGCTATAACTAAGAGTGCTCAAATTCCTTTTTCGGCGTGG
TTACCAGCTGCTATGGCAGCTCCAACTCCCGTTTCAGCACTTGTTCATTCTTCGACTTTA
GTAACGGCAGGAGTTTATTTATTAATCCGGTTGTTTTTAATAGGTCTGACAATATTTATA
GCAGGGTTAGGGGCCAATTTTGAATTTGATTTAAAAAAGATTATTGCCTTGTCTACATTA
AGTCAATTGGGGCTAATAATAAGAATTTTAGCCATAGGATTTTACAAGTTAGCATATTTT
CACCTCTTAACTCATGCTTTATTTAAGGCTCTGTTATTTATATGCGCGGGTAGTGTTATT
CATGATTCTCAAGACATTCGTAATATATTGTGTGGGATGCCCTTTTTGGCAGGATTTTAT
TCAAAAGATTTAATTTTAGAAATGGCGAGAGTGAGTAATGGGTTAGGATTCATTTTGTTT
TTCTTTTCTACAGGGTTAACAATATGTTATTCTTTACGACTAACTTATTACTTAATTTTA
TCAGTTGTAGGCGGGTGTATAATAAGATTAGCCATGGGACTCCTACTTTTATTTCAATGA
TTTTCATACATCTTATTTTTAGTGGGTATGCTTGTTTTATTTATTTACGTC

#FY_FSJBF
GGAATTTTGCTGCTGCCTTCGGCTTTTTGGTTGCTCCCTTCACGCTGAAGTAAAGTTACA
AGAACCCTCCACAAAGAATTTAGATTTATTTCCTTATTTTCCGTGATTTTATTTAATAAC
TTTCTAGGTTTATTTCCTTATATTTTTACAAGTTCCAGTCACTTAGCATTTACTCTCGCT
TTAGCTTTACCTCTTTGACTTAGCTTTATATTATATGGATGAATTAACCATACACAACAC
ATATTTGCTCATCTAGTACCTCAGGGGACACCTTTAATACCCTTTATAGTTTGTATTGAA
ACCATTAGTAATATCATCCGGCCGGGAACTTTAGCAGTTCGGTTAGCCGCCAATATAATT
GCAGGACATCTACTAATAACCCTTCTTGTTGCCATTATTCAATCTTATGTATTTGCAGTC
CTTAGAACCCTCTACTCTTGTTTAGTAATTCAAATTGCCACAGGACTATTTCTGGCTATA
CATTATACAGCCCATATCGACCTTGCCTTCTCTAGTGTTAATTATGGATGATTCCTGCGT
ACCCTTCACGCCAACGGAGCTTCGTTCTTTTTCATTTGTATTTATCTCCATATTGGCCGA
GGGATATACTATGGGTCCTATACTTGAATAGTTGGAGTTATTATTTTATTCTTAGTGATA
GGAACCGCTTTTATGGGTTATGTACTTCCTTGAGGGCAGATATCCTTTTGAGGTGCAACA
GTGATTACTAATTTGCTTTCTGCCATCCCTTATTTAGGAACAGATTTAGTACAATGAGTT
TGGGGAGGATTTGCAGTTGATAACGCTACCTTAACCCGTTTCTTCACATTCCATTTTTTA
CTCCCTTTTATTGTAGCTGCAGCTACGATAATCCATCTATTATTCCTACACCAAACCGGC
TCCAATAACCCCCTCGGAGTAAACAGTGATGTAGACAAAATCCCCTTTCACCCCTACTTC
ACTTTTAAGGATGTGTTTGGGTTTGTACTTCTCTTAATAATTCTAACCTTATTAACCCTT
TTAGATCCTTATCTACTAGGAGATCCCGATAATTTTATTCCTGCAAATCCCTTAGTAACT
CCTGTTCATATTCAACCAGAATGATATTTCTTATTTGCTTACGCAATTTTACGTTCCATC
CCTAATAAGCTAGGAGGAGTCATCGCCCTGGTTCTTTCTATCACCATTCTTTTCATTTTA
CCCTTTCGAGGATTAGAATTTTATCCTCTTAACCAAATTCTTTTTTGATCCATGGTGTCT
ATTGTTTTCTTGCTTACGTGAATTGGTGCACGACCAGTAGAAGACCCCTATATTCTTATT
GGACAAATTCTAACTGTGGTTTATTTCCTTTATATTGGAACTCTTTATTTTATTTTTGGG
GCTTGATCTGGAATAGTAGGTACTTCTTTAAGACTACTAATCCGAGCAGAACTTGGGCAG
CCTGATCAAATTTATAACGTAATTGTGACAGCTCATGCCTTTATTATAATTTTCTTTATA
GTTATACCAATTATAATTGGAGGATTTGGTAATTGATTAGTCCCTTTAATATTAGGAGCT
CCTGATATGGCTTTCCCTCGAATAAATAATATAAGATTTTGATTACTTCCTCCTGCCTTA
ACTCTTTTATTAGCTAGAGTAGAAAGTGGAGCTGGAACCGGTTGAACTGTTTACCCTCCT
TTATCTGCAATCGCCCACGCTGGAGCCTCAGTAGATTTAGCAATTTTTTCTCTTCATTTA
GCTGGTGTTTCATCAATCTTGGGAGCCGTGAATTTTATTACAACCACGATTAATATACGA
TCTAGAGGTATAACTATAGATCGAATCCCTTTATTTGTTTGGTCGGTTTTAATTACAGCC
ATTCTACTTCTTCTATCACTTCCCGTCCTAGCTGGAGCCATTACAATACTTTTAACAGAT
CGTAATCTAAATACCTCATTTTTTGATCCTGCAGGAGGGGGAGATCCAATTCTCTACCAA
CATTTATTTTGATTTTTTGGGCACCCCGAAGTTTACATTTTAATTTTACCAGGATTTGGT
ATAATCTCCCATATTATTAGTCAAGAAAGAGGTAAAAAGGAAGCTTTCGGCACTTTAGGG
ATAATTTATGCTATACTGGCTATTGGACTCCTAGGGTTTGTTGTTTGAGCCCATCATATA
TTTACTGTTGGAATGGATGTAGATACTCGTGCCTATTTTACTGCTGCCACTATAATTATT
GCTGTGCCTACAGGAATTAAAATTTTCAGTTGATTAGCTACCCTACATGGAACTCAATAC
AGCCCCTCTTTATTATGAGCTCTTGGATTTGTTTTCTTGTTCACTATTGGAGGTTTAACT
GGGGTTGTTTTAGCTAATTCTTCTATTGATATTGTTCTTCACGATACTTATTATGTAGTT
GCACATTTTCATTATGTCCTTTCTATAGGAGCTGTCTTCGCCATCATAGGAGGTTTAGTA
CACTGATTCCCTCTGTTTACAGGGTTGTCTCTACACCCCCAGTGACTTAAGGCTCACTTT
GCAGTAATATTTATTGGAGTAAACTTAACTTTCTTCCCTCAACACTTTTTAGGTTTAGCC
GGGATACCTCGCCGTTATTCAGACTACCCTGATGCTTACGCCGCCTGAAATGTGGTGTCC
TCTCTAGGATCCACAATTTCTTTAGTGGGGGTACTCATACTTATATTTATTGTTTGAGAG
AGTATCATTAGTCAACGACAAATTGCTTTCCCTCCCGCAGAACACAGCTATGCTGAATTA
CCCTTTCAAGATAGAACTTCCCCTTTAATAGAACAATTAACCTTCTTTCATGACCACACA
CTTTTAATTCTTGTTATAATTACAGTATTAGTTGGTTACCTAATAATTACCCTATTTTTT
AATTCTTATACCCATCGTTACCTCCTTGAAGGACAAACTATTGAAGTTATTTGAACAATC
CTACCCGCAATTACTTTAGTTTTCATTGCTCTTCCTTCATTACGCCTTCTATATCTTCTT
GATGAAGTGAGTGACCCCTCAATCACATTAAAAACAATTGGGCATCAATGGTATTGAAGT
TATGAATACTCCGATTTTCTACAACGTCTACTTGAAGTGGATAATCATACAGTTCTTCCT
ATGAACACTCAAATTCGTATTTTAATTACAGCCGCCGATGTTCTACACTCGTGAGCCGTC
CCATCTTTAGGGGTGAAGGTAGATGGGACTCCTGGACGCCTTAACCAAACCAGCTTCCTA
ATAAATCGGCCAGGCTTATTTTATGGGCAATGTTCAGAAATTTGTGGACACCCCTATCAT
TTAGTTGACCAAAGACCATGACCCCTCACAGGCGCTATCGGTGCTATAGTCACCTTAAGA
GGGCTAATTCAATGATTTCACTTAACCATAATTCAATGATGGCGAGACATCACTCGTGAG
GGAACATATCAATTACACACGTATGTAGTAACATTAGGGCTACGATGAGGAATAATTTTA
TTTATTGTATCAGAAATTTTCTTTTTTGTTTCTTTCTTTTGGGCTTTCTTTCATAGTAGT
TTATCTCCTGCCGTTGAATTAGGAGCAATTTGACCGCCCACAGGAATTTCTCCTTTTAAC
CCACTTCAAATTCCCTTACTTAATACTGCAATTCTATTAGCCTCAGGAGTTACTGTCACT
TGAGCCCATCACGGACTTATAGAATGTAATCATTCACAAGGACTCCAAGGGTTATTTTTT
ACAGTACTGTTAGGAATTTATTTTACTATTCTCCAAGCGTACGAATACATTGAAGCCCCT
TTTACTATTGCAGATGCTGTTTACGGCTCTACATTTTTCATAGCAACAGGATTTCACGGT
CTTCATGTTATTATTGGAACAACATTCCTTTTAGTGTGTTTATTACGCCACTACTTTGAA
CACTTTTCTGCAAGCCACCACTTCGGATTTGAGGCAGCAGCATGATATTGACATTTTGTC
GATGTAGTCTGACTATTCCTTTATATTTCAATCTACTGATGAGGTCTAGTGGTATGTGTA
TTAGTGGGAGTAGCGTTTCTGACATTGTTGGAGCGTAAAGTGTTAGGTTATATTCAAATT
CGAAAGGGTCCTAATAAGGTCGGGTTTTGTGGTATTCTCCAACCTTTTGCTGATGCTATT
AAGTTATTTACGAAGGAACAAACTTTCCCTGTTTTGTCTTATTATATTTCTCCTATTTTT
AGTTGGTTAACTATGCCCTATTTAACTGGTCTTCATAGATTTGGTTTGGGTTTTTTCTTA
TGTTGTACAAGTTTAGGGGTGTACACTGTTATGATTGCAGGATGGGCCTCAAATTCTAAT
TATGCATTATTAGGGGGTTTGCGGGCTGTGGCCCAAACAATTTCTTATGAAGTGAGTTTG
GCTTTAATTTTGTTATCTTTTGTATTTTTGGTTGGGAGTTATTGTGCATGATTTGCATCA
TGTTTGGCTGAAACTAACCGTACTCCTTTTGACTTTGCAGAAGGGGAGTCTGAGTTAGTA
TCGGGTTTTAATGTTGAATACAGAAGAGGAGGATTTGCTTTAATTTTTATGGCAGAGTAT
GCTAGAATTTTGTTTATGAGAATACTATTTAGAGTCATTTTCTTGGGTTGTGGCCTATCT
TTTATATTTATTTGGGTTCGAGGGACGTTACCTCGATTTCGGTTTTTGGCTTGAAAAAGA
TTTTTGCCTTTATCGTTAGCACCATTGATATTAATTTCTCCTTCTACTATAAACTTTATG
TTTATTATTCTTTGTGCCCTAGCTGGCTCCTTAGGTGGTTTTAATCAAACTTCCTTACGG
AAAATTATAGCCTATTCATCCATTAATCATTTAGGTTGGATGCCCCCATTCTTAGGATTT
TTACCTAAGTGAATCATTATGGGCTCCATTCTAATCATTATTACATCAATTGTTATAATT
CTAGCCTCCAAAAAATCTATCATTCGCGAAAAAAGTTCTCCTTTTGAGTGTGGATTTGAT
CCACTCCCCTTCTCCCTTCGGTTCTTTTTAATTGCCGTGATTTTTCTTATTTTTGATGTA
GAAATTGCTCTTCTCCTACCCGATGTTATTTCGTTTGGATTAATTCTTTTAAGATTTTGG
ATTTGTGGGTTAATAATTTTATTTTTAATAATTATACTTTATTGTACTTTTAGATCTTGT
AATTTATTTTTGTTTTATTTATTTTTTGAAGGTTCTCTGATCCCTACTTTATTTTTGATT
TTGGGTTGGGGTTACCAACCAGAACGGGTGCAAGCAGGGATATATTTATTATTTTATACC
TTGTTAGCCTCTTTGCCTTTATTATTTGCCTTTTTAGTTAAAATACCAATATTTTTGGTT
CATTTGTGGTTACCTAAGGCTCATGTAGAAGCTCCTGTTAGAGGGTCAATAATTTTAGCG
GGCGTGTTATTAAAATTAGGAGGGTACGGACTATTACGGAATTTTATTTGAATTGGAATT
AGTATAGTGGGAGGTTGCTTAGTTAGATTTATTTGCCTACGACAAACAGATTTAAAGGCT
TTAGTAGCCTATTCTTCAGTAGCTCATATGGGTTTAGTGTTGGGAGGATTATTAACTTTA
AATTATTGAGGGGTATGTGGTGCATTTACTTTAATAATTGCCCATGGTTTATGTTCTTCT
GGTTTATTTTGTTTAACAAATATTTCTTATGAGCGGTTAGGAAGCCGAAGCTTGGTGGTA
AATAAGGGACTTCTTAATTTCATACCAAGAATAGCTTTGTGATGATTTTTGTTAAGTTCT
GCAAATATGGCCGCTCCTCCAACACTTAATTTATTAGGAGAAATTAGTTTATTAAATAGT
TTAGTAGGTATATTAATATTAGCTTTATTATCTTTCTTTAGTGCTGCCTATACACTATAT
TTATTTAGTTATAGACAACATGGTTGTGTAGGAGGCTATACTCGTGAATATTTATTGTTG
TTTTTACATTGACATTTATTGGCTACGTTATTAAGTTTGGAATTTATTGTGTTGTTTTTA
ACGTTTGCGGTATGTGAGGGTGCTCTTGGGCTGTCTATTTTAGTGTCTATAATTCGTACA
CACGGGAATGATTTATTTGATTGAATATCTCTAATTTTTATAAGTTTTGTTTTATTAATT
TCTTCTCTAGTGATTTACTATAGAGAAGAATATATGCGATTTATTTTACTGGTCTTAATA
TTTGTGATATCAATGATATTATTAATTATTAGTCCTAACTTAATTAGAATTTTATTAGGT
TGAGACGGGCTGGGTTTGGTTTCTTATTGTTTAGTTATTTATTATCAAAATGTAAAATCT
TATAATGCAGGGATATTGACGGCCTTAAGAAACCGAATTGGTGATGTGGCTTTGTTATTA
GCAATTTTGATAGTTTTGGCTGCAATAACTAAAAGAGCTCAAATTCCTTTCTCTGCTTGG
TTGCCTGCAGCCATAGCAGCACCAACTCCTGTTTCGGCTTTAGTACATTCATCTACCTTA
GTTACTGCTGGGGTATACTTATTAATTCGGTTGCTATTAGTGGGGTTAACAATATTTATG
GCGGGTTTAGGTGCAAATTTTGAATTTGATTTGAAGAAAATTATTGCTTTATCCACTTTA
AGCCAGTTGGGGTTAATAATAAGAATCTTAGCTATAGGGTTTCCTAAGTTGGCCTATTTC
CATTTATTAACTCATGCTTTATTTAAGGCACTTCTATTTATGTGCGCGGGAGCTGTAATT
CATGACTCTCAAGATATTCGTAATATGTTGTGTGGTATGCCGTTTTTGGCAGGATTTTAT
TCTAAGGATTTAATTTTAGAAATAGCTTCTTTAAGTAATATATTTTCTTTTTTCTTATTT
TTCTTTTCAACAGGGCTAACTATATGTTATTCCCTACGATTAGTTTATTACTTATTGATA
TCTGTTATTGGGGGAAGCCTAATGAGATTAGCTATAGGGTTAATTCTTTTAATTCAATGA
TTTTCTTATATTTTATTTCTGGTAGGAATATTAGTTCTTTTCATTTATGTC

#FY_FSJCJ
GGATTAACACTAATTCCTACTGCCTTTTGATTTATACCTTCACGTTGAAACAAAATTTTA
CTAACCCTACATAATGAATTTAAATTCATTTCTTTATTTTCTTTAATTTTATTTAATAAT
TTTTTGGGGTTATTCCCCTATGTATTCACAAGCTCTAGCCACCTAACTCTAACCTTAGCA
TTAGCTTTACCTTTATGATTAAGATTTATAATTTACGGATGAATCAATCATACCCAACAT
ATATTTGCCCATTTAGTGCCACAAGGTACCCCATTAATACCTTTCATGGTATGCATCGAA
ACAATTAGAAATGTTATCCGACCAGGAACCTTAGCTGTACGACTTGCAGCAAATATAATT
GCCGGCCATTTACTTCTAACCCTATTAGTGGCAATTATTCAATCTTATGTATTTGCAGTT
CTAAGAACATTATACTCTTGTTTAGTGATCCAAATTGCCACAGGATTATTCCTAGCTATA
CATTATACCGCACACATTGATTTAGCATTTAACAGTGTCAACTATGGCTGGCTTCTACGA
ACCCTACACGCCAACGGAGCCTCCTTTTTCTTTATTTGTATTTACCTACATATCGGACGA
GGTATATACTATGGATCATACACTTGAATGGTGGGAGTAATCATCTTATTCTTAGTAATA
GGAACCGCATTTATAGGGTATGTTCTACCTTGAGGTCAAATATCCTTTTGAGGAGCCACT
GTAATTACTAACCTTTTATCAGCCGTACCCTATTTAGGGGTAGACTTAGTACAATGAGTA
TGAGGAGGGTTTGCTGTTGATAACGCAACTCTAACACGGTTTTTCACCTTCCATTTCCTT
TTACCATTCATTGTTGCTGCAGCAACAATAATCCACCTTTTATTTCTTCACCAAACTGGG
TCAAATAACCCATTAGGGTTAAATAGAGATATTGATAAAATTCCTTTCCATCCCTATTTC
ACTTTCAAGGATATTGTCGGATTCTTAGTTTTAATTATAATCTTAACTGTATTAACTTTA
TTAGACCCTTACTTACTGGGAGACCCTGATAATTTCACCCCTGCCAACCCACTAGTTACC
CCAGTCCATATCCAACCAGAATGATATTTCCTATTCGCTTACGCCATTCTACGATCTATC
CCTAATAAATTAGGAGGAGTTATTGCATTAGTTCTATCAATTGCTATCTTGATAATTTTA
CCTTTCCGGGGAACCCAATTTTACCCTATTAATCAAATTTTATTTTGATCCTTACTAGTA
ATTGTAATTTTATTAACCTGAATTGGGGCCCGACCTGTAGAAGACCCATATGTCCTTGTA
GGCCAAGTATTAACAGTTTTATATTTCTTATATATTGGAACCCTATATTTTATTTTCGGG
GCATGATCAGGAATAGTAGGTACATCCCTTAGTTTACTAATCCGAGCCGAATTAGGACAA
CCTGACCAGATTTATAACGTGATTGTTACAGCCCACGCTTTTGTAATAATTTTTTTTATA
GTAATACCAATTATAATTGGAGGGTTCGGAAATTGATTAGTACCCTTAATGTTAGGAGCC
CCTGATATGGCCTTTCCCCGTATAAATAATATAAGTTTCTGGTTACTCCCTCCTTCACTA
ACTCTCTTATTAGCTAGCGTAGAAAATGGAGCAGGGACAGGATGAACAGTTTACCCACCC
CTATCTGCGATTGCCCATGCTGGTTCTTCAGTAGATATGGCAATTTTCTCTCTACACTTA
GCCGGGGTTTCATCAATTTTAGGAGCCGTAAACTTCATTACAACAGTAATTAATATACGA
TCATCAGGAATAACATTAGACCGAATACCTTTATTTGTATGAGCTGTTGCTATTACAGCT
CTATTACTTCTTTTATCCCTACCTGTTTTAGCAGGGGCAATCACCATATTATTAACAGAC
CGAAATTTAAACACCTCATTCTTCGACCCAGCAGGAGGGGGAGACCCTATTCTTTATCAG
CACTTATTTTGATTCTTTGGGCACCCAGAAGTTTACATTTTGATTTTACCAGGGTTTGGT
TTAATTTCCCACATTATCAGCCAAGAAAGTGGGAAAAAGGAAGCTTTTGGATCTTTAGGG
ATAATCTATGCTATACTTTCAATTGGACTCTTAGGTTTCGTTGTATGAGCTCACCATATG
TTCACAGTAGGAATAGATGTCGATACACGAGCTTATTTTACTTCAGCAACTATAATTATT
GCTGTTCCTACAGGGATCAAAATTTTTAGTTGATTAGCAACACTTCATGGGTCTCAATAC
AGCCCCGCATTACTATGAGCCTTAGGTTTCGTATTTTTATTCACCATTGGTGGTTTAACC
GGGGTCGTTTTAGCTAACTCATCCGTAGATATCATTCTACATGACACTTATTATGTAGTT
GCCCACTTCCATTATGTGTTATCTATAGGAGCAGTTTTTGCTATTATAGCAGGGTTTATT
CAATGATACCCCTTATTTACTGGATTAACTATAAATCCCCTCTGATTGAAAATTCAATTT
TCGATTATATTTTTAGGAGTAAACTTAACATTTTTCCCACAACACTTCTTAGGGTTAGCT
GGTATACCACGACGATACTCTGATTATCCTGACGCATACACAACTTGAAACATTGTATCA
TCAATCGGGTCATCAATTTCTTTCATTGGAGTGTTATTTTTCCTTTTCATTATCTGAGAA
AGTATGGCCACTAACCGTATTGCTTTATTCCCCCCAGCAGAACATAGTTATTCTGAATTA
CCTCTACAAGATAGAGCTTCCCCCTTAATAGAACAACTAACCTTTTTCCATGATCATGCA
ATACTAATTTTAATTATAATTACCGCTTTAGTAAGTTATTTACTAGCTACATTATTTTTT
AATTTAAATATTAACCGTTACTTATTAGAAGGTCAAACTATTGAAGTGATCTGAACTATT
TTACCGGCCGTAACTTTAATTTTTATTGCTTTACCTTCTTTACGTTTACTTTATCTACTT
GATGAAGTAAGAACCCCCGCAATTACTCTTAAATCAATTGGCCACCAATGATACTGAAGT
TATGAATATTCAGATTTTACACAACGACTATTAGATGTAGATAACCGAGCAGTTCTTCCT
ATAAATACACAAATTCGTATATTAGTAACAGCAGCCGACGTTTTACATTCCTGAACAGTT
CCGGCTTTAGGAGTTAAGGTAGATGCCACCCCTGGGCGATTAAATCAAACAAGCTTTTTA
ATAAACCGACCAGGTTTATTTTTTGGACAATGTTCAGAAATCTGTGGACACCCCTATCAT
TTAGTCGACCAAAGACCTTGGCCTCTCACCGGAGCAATTGGAGCCTTAGTAACTGTATCA
GGTCTATTAAGTTGATTCCATTTAACAATACTTCAATGATGACGAGATGTAACCCGAGAG
GGTACTTTCCAACTACATACTTACCCGGTTACCCTAGGTCTACGTTGAGGAATAATTTTA
TTCATTGTATCAGAAATTTTTTTCTTCTTATCATTTTTCTGAGCTTTCTTTCATAGAAGT
TTATCCCCAACAACAGAACTAGGAGCTATATGACCACCAGCAGGTATCACCCCATTTAAC
CCCCTTCAAATTCCCTTATTAAATACAGCTATTTTATTAGCCTCAGGAGTGACAGTTACA
TGAGCACACCATGGACTAATAGAAGGAAACCACTCACAAACTCTACAAGGTTTATTTTTC
ACAGTAATTTTAGGGATTTACTTCTCTATCCTCCAAGCCTACGAATACGTAGAAGCTCCT
TTTACTATTTCAGACGCTGTGTACGGATCGACTTTTTATGTAGCTACAGGATTCCATGGA
TTACATGTAATCATTGGAACAACATTTCTTCTGGTATGTCTAATTCGACATGCTCTGTCT
CATTTCTCAGTAAATCATCATTTCGGATTTGAAGCCGCAGCTTGATACTGACATTTTGTA
GATGTAGTTTGATTATTTTTATATATCTCAATTTATTGATGAGGTTTGGTGATTTGTGTG
TTAGTTGGGGTTGCTTTTTTAACTTTACTGGAACGTAAGGTATTAGGTTATATTCAAATT
CGTAAGGGTCCAAATAAAGTAGGGTTTGCAGGCATTCCTCAACCTTTTTGTGACGCTATT
AAATTGTTTACAAAGGAGCAAACTTACCCTGTTTTATCCTATTATTTTTCTCCTGTTTTT
AGATGAATAATTATGCCTTATGGAGGAGGTCTTTATACCTTTAATTTGGGTTTTTTTTTG
GCTTGTACAAGTTTGGGGGTTTATACTGTGATGATTGCTGGTTGGTCATCTAATTCCAAT
TATGCCCTTTTAGGAGGTTTGCGTGCAGTTGCCCAAACGATTTCTTACGAAGTTAGACTT
GCTTTAATTTTATTATCTTTTGTTTTTTTAATTGGGGGGTATTCAAGATGATTTGCATCA
TGTTTAGCAGAAACAAATCGAACCCCTTTTGATTTTGCGGAAGGAGAGTCAGAACTTGTT
TCAGGGTTTAATGTTGAATATAGAAGAGGAGGATTTGCATTAATTTTTTTGGCAGAATAT
GCAAGAATTTTATTTATGAGTATGTTGTTTTGTGCAATTTTTTTAGGGGGGTTTCTTTCT
TTTATATTTATTTGGGCTCGGGGTACATTACCTCGTTTCCGTTATTTAGCGTGGAAAAGT
TTTTTACCTTTATCCTTAGCCCCCCTTATGCTAGTTTCATTAAATGCATTTTTTTCTTTA
ATCATTATTCTTTCAGTAATTATTGGTTCTCTAGGGGGTTTAAACCAAACTTCTATCCGC
AAGATTCTAGCTTATTCTTCTATTAACCACCTAGGTTGGCTGCCCCCATTTTTAGGTTTT
ATGCCTAAATGAGTAATCAGCAAC------------------AATCACAGTAATTGTTAT
AGCTCTATCAAAAAAACCATTATTCGAGAAAAAAGATCCCCCTTTGAATGTGGATTCGAC
CCACTACCTTTTTCTTTACGTTTTTTTTTAATTGCAGTCATCTTCTTAATTTTTGATGTA
GAAATTGCCTTACTTTTACCAGATGTAATTTCATTTGGCTTAATTATGTTAAGTTTATGA
ATTTGTGTCTTAATGATTCTGTTATTATTGATTTTATTATATTGTACATTTAGAACTGTT
AATTTATTTATGTTTTATTTATTTTTTGAAAGTAGATTAATCCCAACTTTGTTTTTGATT
TTAGGTTGGGGGTATCAACCTGAGCGTTTGCAGGCAGGGGTGTATTTATTATTTTATACT
TTACTAGCTTCTTTACCTTTGCTATTTGCATTTTTGGTTAAAATACCGATGTTTCTGGTA
CATTTATGGCTCCCGAAGGCTCATGTTGAAGCTCCTGTTTCGGGTTCAATAATTTTAGCA
GGTGTTTTACTGAAGTTAGGTGGTTACGGTCTTTTACGAAATTTTATTTGAGTAGGTATT
AGCTTGGTTGGGGGTGTTTTGGTTAGATTAATATGTTTACGTCAGACAGATCTGAAGGCA
TTAATTGCTTATTCATCCGTAGCTCATATAGGAATCGTATTAGGGGGTCTTATAACTTTA
ACTTATTGAGGTTTTTGTGGCTCTTTTATGTTGATGGTGGCTCATGGTTTATGTTCTTCA
GGGTTATTTTGTTTAGCTAATATTTCTTATGAACGTTTGGGTAGACGAAGTTTATTGATT
AATAAGGGTTTAATAAATTTTATGCCAAGTATGACGTTGTGGTGGTTTTTACTTAGATCA
TGTAATATAGCTGCCCCTCCTTCTTTAAATTTATTGAGTGAAATTAGTTTATTAAATAGA
ATTGTTGCTATGTTAATATTAAGTTTTTTATCATTTTTTAGAGCGGCTTACACATTGTAT
ATTTATTCTTATAGACAACATGGATGTTCAATAGGCTACACTCGGGAATACTTACTTTTA
TTTTTACATTGGCATTTATTATTGACTTTATTAAGTTTAGAATTTATAGTATTGTTTTTA
ACTTTTTCTGTTTGTGAAGGGGCTTTAGGGCTTTCAATTTTGGTTTCTATAATTCGTACA
CATGGGAATGATTTATTTGATTGAATATCTTTAATTTTTATAGGTTTTGTTTTGTTTATT
TCTTCGTTGGTTATTTATTATAGACAAGAATATATACGTTTCATTTTGTTAGTATTAATA
TTCGTTTTATCAATGATGTTCTTGATTATTAGCCCAAATTTAATTAGAATTTTGTTGGGG
TGAGACGGTTTAGGATTAGTTTCTTATTTATTAGTTATTTATTACCAGAATGTAAAATCT
TATAATGCAGGTATATTGACAGCTTTGTCTAATCGTATTGGGGATGTAGCATTGCTGTTG
GCTATTTTGGTTTTATTAGCGGCTATAACTAAAAGAGCTCAGATTCCTTTTTCTTCTTGG
TTACCAGCTGCTATGGCGGCTCCTACACCTGTTTCTGCATTAGTTCATTCTTCTACACTT
GTAACTGCAGGTATTTACTTGTTAATTCGTTTGTTATTATTTGGGTTAACTATATTTATG
GCGGGTTTAGGGGCTAATTTTGAATTTGATTTAAAGAAGATTATTGCCCTTTCTACTTTG
AGACAACTTGGGTTAATAATAAGCATTTTAGCTATAGGTTTTCCTAAGTTGGCATTTTTT
CATCTGTTAACACATGCTTTATTTAAGGCCTTGCTTTTTATATGCGCGGGGGCTATTATT
CATGATTCTCAAGATATCCGTTTTATGCTTTGTGGGACTCCTTTTTTAGCAGGCTTTTAT
TCAAAGGATTTAATTTTGGAAATTGCTTCATTGAGTAATATTTTTAGTTTTATTTTATAT
TTTTTTTCTACTGGTCTTACTGTATGTTATTCTTTACGTTTAGTTTACTATTCTTTTATA
GCTGTTGTAGGAGGTAGATTATTAAGTTTAGCGATAGGGTTAATTTTACTAGTCCAATGA
TTCTCTTATATTCTATTTCTAGTCGGGTTACTGGTCTTATTTATCTATGTT

#FY_FSJF
GGTATTTTATTATTACCCACCATTTATTGACTTATACCTTCTCGATGAAACAAGGTTACT
TCTACCCTCCACCAAGAATTTAACTTTATTTCCTTATTTTCAATAATTGTATTTAATAAC
TTCCTCGGTTTATTTCCTTACATTTTTACAAGTTCTAGTCATCTAACTTTTACCCTTGCC
TTAGCTCTCCCTTTATGGATAAGATTTATACTATATGGATGAATTAACCATACCCAACAC
ATATTTGCACACTTGGTACCCCAAGGTACCCCTCTAATACCTTTTATAGTTTGTATTGAA
ACAATTAGTAATGTCATTCGACCAGGAACTCTAGCTGTACGATTAGCTGCTAATATAATT
GCAGGACATCTCCTTATGACACTTTTAGTTGCTATTATTCAATCTTATGTTTTTGCAGTT
TTGAGTACCTTATATTCTTGTTTAGTGATTCAAATCGCCACCGGTTTATTTTTAGCCATG
CACTATACCGCTCATATCGATCTCGCCTTTTCTAGTGTTAACTATGGATGATTTTTACGG
ACCCTTCACGCCAACGGAGCATCTTTCTTTTTTATTTGTTTATATCTTCACGTTGGACGA
GGTATATACTATGGATCTTACACATGAATGGTTGGTGTTCTTCTCCTATTTTTAGTTATA
GGAACAGCTTTTATAGGATATGTTTTACCTTGAGGACAAATATCTTTTTGAGGTGCTACA
GTTATTACTAACTTACTTTCCGCGATTCCCTATCTAGGAATAGACTTAGTCCAATGAGTA
TGAGGAGGATTTGCTGTGGATAATGCTACCCTTACACGATTTTTCACCTTCCATTTTCTA
CTCCCATTTATTGTTGCTGCAGCTACCATAATTCATTTACTATTCCTACATCAAACCGGG
TCCAATAACCCTTTAGGAGTAAATAGTGATGTAGATAAAATTCCTTTCCACCCCTATTTT
ACATTCAAGGATATTTTTGGGTTCATAATATTACTCATGATTCTTACTTTACTTACCCTT
TTGAATCCTTACCTATTAGGAGACCCCGATAATTTTATTCCAGCTAACCCTCTCGTAACT
CCCGTACATATTCAACCTGAATGATATTTTTTGTTTGCCTACGCGATTTTACGATCTATC
CCTAACAAATTAGGAGGAGTAATTGCTTTAGTCCTTTCCATCGCCATCCTTTTTATCCTC
CCTTTCCGAGGATTAGAATTTTACCCAATCAACCAAATTATATTTTGATCTTTACTCTCG
ATTGTCATTTTACTAACCTGAATTGGAGCTCGTCCCGTAGAAGATCCTTATATTCTCCTA
GGACAAATTTTAACTGTAGTTTACTTCTTATACATTGGAACTTTATACTTCATTTTTGGA
GCATGATCAGGAATAGTTGGTACATCTTTAAGACTCCTAATTCGAGCAGAACTAGGACAA
CCCGACCAAATTTATAATGTAATTGTCACAGCCCATGCTTTTATTATAATTTTTTTCATA
GTTATACCTATCATGATTGGAGGATTTGGTAATTGACTAGTACCTTTAATATTAGGAGCT
CCTGATATAGCCTTCCCTCGAATAAATAATATAAGTTTTTGATTACTTCCCCCAGCTCTA
ACACTTTTACTCGCTAGCGTTGAAAGCGGAGCTGGTACAGGTTGGACCGTTTACCCACCA
CTTTCCGCAATCGCTCATGCTGGAGCATCTGTTGATTTAGCAATTTTCTCCTTACATCTT
GCTGGGATTTCTTCAATTCTAGGGGCTGTTAATTTTATTACTACCACAATTAATATACGA
TCAACAGGTATAACAATAGACCGAATCCCTTTATTTGTTTGATCTGTTTTAATTACAGCA
ATTTTACTTTTATTGTCTCTCCCTGTATTAGCAGGAGCAATTACTATACTATTAACTGAC
CGAAATCTAAATACATCTTTCTTTGACCCTGCTGGAGGAGGAGATCCAATTCTTTACCAA
CATCTTTTTTGATTTTTCGGACACCCTGAAGTATACATTTTAATTTTACCTGGGTTTGGA
ATAATTTCACATATTATTAGTCAAGAAAGTGGAAAGAAGGAAGCTTTCGGAACATTAGGG
ATAATTTATGCTATACTAGCCATTGGACTTTTAGGATTTGTCGTATGAGCTCATCATATA
TTTACTGTCGGAATAGACGTTGACACCCGTGCCTATTTTACAGCCGCTACAATGATTATC
GCAGTACCGACTGGTATTAAGATTTTCAGCTGACTTGCAACACTTCATGGAACTCAATAT
AGTCCATCTCTATTATGAGCTTTAGGATTTGTATTTTTATTCACTATTGGTGGTCTGACA
GGAGTAGTTCTTGCTAACTCTTCTATTGATATTGTTCTTCACGATACATATTATGTGGTT
GCACATTTTCATTATGTTTTATCTATGGGAGCTGTTTTCGCTATTATAGGAGGGTTAGTT
CACTGGTTCCCTTTATTCACAGGCTTATCTTTACACCCTCAATGACTTAAAATCCACTTT
GCCGTTATATTCATTGGAGTAAATTTAACATTCTTTCCACAACATTTTCTAGGGCTAGCT
GGAATACCTCGACGATACTCTGATTATCCAGATGCTTATGCTGCTTGAAATGTAGTATCA
TCCGTTGGATCTACAATTTCGTTTGTGGGAGTCTTAATATTAATATTTATTGTATGAGAA
AGTATTATTAGCTACCGACAAGTTACATTCCCCCCAGCCGAACATAGCTACGCAGAACTT
CCTTTTCAAGATAGTACTTCACCTCTTATAGAACAATTAACCTTTTTTCACGATCACACT
CTCCTCATTTTAGTTATAATTACTGTTTTAGTTGGTTACCTTATACTAACCCTACTATTT
AATACTTACACCCACCGCTACCTTCTCGAAGGCCAAACAATTGAAGTAATTTGAACTATT
CTACCGGCCATTACCTTAATTTTTATTGCTTTGCCTTCCCTTCGGCTACTTTACTTATTA
GACGAAGTTAGAGACCCTTCAATTACCTTAAAGACTATTGGACACCAATGATATTGAAGT
TATGAATATTCCGACTTCATAAATCGTCTTTTGGAAGTTGATAACCACACTGTTTTACCC
ATAAATACTCAAATTCGAGTCTTAATTACTGCTGCTGATGTCCTCCATTCTTGAGCAGTC
CCCTCCTTAGGAGTAAAAGTTGATGGAACCCCCGGACGACTTAATCAAACAAGTTTCTTA
ATAAATCGACCTGGTTTATTTTATGGACAATGTTCCGAAATTTGTGGGCACCCATACCAT
CTTGTAGACCAAAGTCCATGGCCCCTAACGGGGGCTATTGGAGCCATAGTAACCCTGAGA
GGCTTAATTCAATGGTTCCACTTAACTATAATCCAATGATGACGAGATATCACGCGTGAA
GGAACATACCAACTCCATACTTATATTGTAACCCTAGGCTTACGATGAGGAATAATTTTA
TTTATTGTTTCAGAAATTTTCTTCTTTATCTCTTTCTTTTGAGCTTACTTCCATAGTAGT
CTCTCACCTACAGTAGAATTAGGAGCAATTTGACCACCCGCTGGTATCTCTCCTTTCAAT
CCCTTACAAATTCCACTTCTAAATACAGCTATTCTACTCGCTTCCGGGGTTACAGTAACA
TGAGCTCACCATGGGATCATAGAAGGTAACCACTCTCAAGGACTACAAGGCTTATTCTTT
ACAGTCCTTTTAGGAATTTATTTCACTATTCTTCAAGCCTATGAATACATTGAAGCTCCA
TTTACCATTGCTGATGCCGTTTATGGCTCAACCTTTTTTATAGCAACAGGATTCCACGGT
TTACATGTCATTATTGGTACTACATTCTTATTAGTTTGTTTACTACGACACTACTTTGAA
CATTTTAGAGCTGCCCACCATTTTGGTTTTGAAGCCGCTGCTTGGTACTGACATTTTGTA
GATGTCGTATGATTATTTTTATATGTTTCTATTTACTGATGAGGTTTAGTTATTTGTGTT
TTAGTAGGGGTAGCTTTTTTAACTTTATTAGAGCGTAAGGTGTTGGGTTATATTCAAATT
CGTAAAGGTCCTAATAAGGTAGGGTTTTGAGGAATTCCTCAACCATTCGCAGATGCAATT
AAATTGTTTACAAAGGAACAAACTTACCCTGTTCTTTCTTATTACATTTCTCCTATTTTT
AGTTGGTTAATTATGCCTTACTTAACAGGTCTCCATAATTTTAGATTGGGCTTCTTTTTG
TGCTGTACAAGCTTAGGTGTATATACGGTAATGGTGGCGGGGTGGGCTTCTAACTCAAAT
TATGCACTACTGGGGGGATTGCGGGCAGTAGCTCAAACAATCTCTTACGAAGTAAGTTTA
GCTTTAATTCTTTTATCATTTGTATTTTTAATTGGGAGTTATAAGGCTTGGTTTGCTTCT
TGTCTAGCTGAAACCAATCGGACTCCTTTTGACTTTGCGGAAGGGGAGTCTGAGTTGGTT
TCAGGGTTCAATGTTGAATATAGAAGTGGGGGATTTGCTTTGATTTTTATAGCGGAGTAT
GCGAGAATTTTGTTTATGAGTATGTTGTTTTGTGTATTATTTTTGGGATGCTTTTTGGCT
TTTATGTTTATTTGGGTACGAGGGACTCTTCCTCGGTTTCGGTTTTTGGCATGAAAAAGT
TTTTTACCTTTATCTTTAGCTCCTTTAATATTGATCTCTCCTAATCAATTTAGTTTCATC
ATTATTGTAACCTGTATTCTTGTAGGTTCCGTTGGTGGATTTAACCAAACTTCTATTCGT
AAAATTATAGCATACTCATCCATTAATCATTTAGGATGGATACCCCCATTTCTAGGATTT
CTCCCTAAATGATTAATTCTCAGCCTTATCCTAATTACCATCACAACAATTGTAATACTA
TTAGCATCTAAAAAATCAATTCTTCGTGAAAAAAGTTCTCCCTTTGAATGTGGATTTGAT
CCCCTTCCTTTTTCCTTACGTTTCTTCTTAATTGCTGTCATTTTCCTAATTTTTGATGTA
GAAATTGTCTTACTTCTACCCGATGTAATTTCTTTTGGGTTGATTTTGTTGAGTTTTTGA
ATTTGTGGTTTGATAGTGTTGTTTTTAATATTAATATTGTATTGCACATTTAGTACACAA
AACTTATTTTTATTTTATTTATTTTTTGAAGGTTCTTTAATTCCAACATTATTTTTAATT
TTAGGATGAGGTTACCAACCTGAACGAGTACAAGCTGGTATATATCTTTTATTTTACACA
TTATTAGCATCTTTACCTTTGTTGTTTGCTTTTTTGGTAAAAATACCAATATTTCTAGTC
CATTTATGACTCCCCAAGGCTCATGTAGAGGCTCCGGTTAGAGGTTCTATAATTTTAGCA
GGGGTATTATTAAAGTTAGGAGGATATGGATTATTGCGGAATTATATTTGGATTGGAATT
AGTTTGGTTGGAGGTTGTTTAGTGAGTTTTGTTTGTTTACGACAAACAGATTTAAAGGCT
TTAGTTGCTTATTCTTCAGTTGCTCATATAGGGTTAGTTTTGGGAGGTTTGATAACATTA
AATTATTGAGGAGTTTGTGGGGCTTTTACATTGATGATTGCTCATGGGTTATGTTCTTCA
GGTTTATTTTGTTTAACAAATATTTCTTATGAACGTTTAGGGAGCCGGAGATTAATTATT
AATAAGGGTTTATTGAATTTTATACCAAGTATAGCATTATGATGATTCTTGTTAAGTTCA
GCAAACATGGCAGCTCCTCCCACACTTAATTTATTAGGAGAAATTAGATTATTGAATAGT
ATTGTAGCAATAATTGGATTAGCATTACTTTCTTTTTTTAGAGCAGCATATACTTTATAT
TTATTTAGTTATAGACAACACGGAACTGTAGGGGGCTATAGCCGAGAATATTTGTTGTTA
TTTTTACATTGACATTTATTAGCAACTTTATTAAGTTTAGAGTTTATTGTGTTGTTTTTA
ACTTTTGCAGTTTGTGAAGGAGCATTAGGACTTTCGATTTTAGTTTCTATAATTCGAACT
CATGGAAATGATTTGTTTGATTGAATATCTTTAATTTTTATAAGTTTTGTACTATTAATT
TCTTCATTAGTAATTTATTACAGAGAAGAATATATGCGGTTTATTTTATTGGTGTTAATA
TTTGTATTGTCTATAATATTATTAATTATTAGTCCCAACTTAATTAGAATTTTATTAGGG
TGAGATGGATTAGGTTTGGTTTCTTATTGTTTAGTAATTTATTATCAGAATGTAAAGTCA
TATAATGCGGGGATACTTACAGCTTTGTCTAACCGAATTGGTGATGTAGCTTTATTATTG
GCGATTTTGGTAGTATTAGCAGCTATAACTAAAAGTGCGCAAATTCCTTTTTCTGCTTGG
TTGCCTGCTGCAATAGCAGCTCCCACCCCAGTGTCAGCTTTGGTTCATTCTTCAACTTTG
GTTACAGCAGGGGTTTATTTATTAATTCGATTATTATTAATTGGATTAACTATATTTATG
GCAGGTTTAGGAGCAAATTTTGAATTTGATTTAAAGAAAATTATTGCACTTTCTACATTA
AGACAATTAGGGCTAATAATGAGAATTTTATCATTAGGGTTTTATAAATTAGCTTATTTT
CATTTATTAACTCATGCTTTATTTAAGGCTTTACTATTTATATGTGCAGGAGCCGTTATT
CACGATTCTCAAGATATTCGTAATATGTTGTGTGGGATACCTTTTTTAGCTGGGTTTTAT
TCAAAGGATTTGATTTTAGAAATAGCAACATTGAGTAATAGTTTTTCTTTTTTCTTATTT
TTCTTTTCTACAGGGCTTACTATGTGTTATTCATTGCGTTTAGTTTATTACTTGTTAATG
TCTGTGATTGGAGGGAGAATAATAAGTTTAGCTATAGGATTAATCTTATTATGTCAATGA
TTCTCTTATGTTTTATTTTTAGTTGGGATACTTGTTTTATTTATTTATGTT

#FY_HBF
GGAATTATACTAATCCCAATAACATTTTGACTACTACCCTCTCGCTGAAATAAAATTCTT
TATACTTTACATAAAGAATTTTCATTTATTTCACTATTTTCGTTAATTTTATTCAATAAC
TTCCTAGGGTTATTCCCTTATATTTTTACTAGCTCAAGTCACTTATCATTTACTCTTGCT
TTAGCCTTACCCCTATGACTTAGATTTATACTTTATGGGTGAATTAATCACACCCAACAC
ATATTCGCTCACTTAGTACCACAAGGAACCCCTCTTATACCTTTCATAGTTTGTATTGAA
ACAATTAGTAATATTATCCGCCCAGGAACATTAGCTGTCCGATTGGCCGCTAACATAATT
GCGGGACACCTTTTAATAACACTACTAGTAGCTATTATTCAATCTTATGTTTTTGCCGTT
CTAAGAACACTATACTCTTGTTTAATCATTCAAATTGCTACAGGTTTATTTCTAGCAATA
CACTATGTTGGGCATATTGACTTAGCTTTCTCAAGTGTTAATTATGGATGACTCTTACGT
ACCTTACACGCAAATGGAGCTTCTTTCTTCTTTATTTGTATTTACCTCCACGTTGGACGT
GGGATATACTACGGATCTTATACCTGAATAATTGGAGTTATTATTTTGTTTTTAGTTATA
GGAACAGCTTTTATGGGGTATGTCCTCCCATGAGGCCAAATATCATTTTGAGGAGCTACT
GTTATTACTAATTTGCTTTCAGCTGTTCCTTATTTAGGAACAGATATAGTACAATGGTTA
TGAGGAGGATTTGCTGTGGATAACGCCACATTAACTCGCTTCTTTACATTTCATTTTCTA
TTACCATTTATAGTAGCAGGAGCTACTCTTATCCACCTCTTATTTTTACACCAAACAGGA
TCTAATAACCCATTAGGATTAAATAGAGACATCGATAAAATCCCATTCCACCCTTATTTT
TCTTTCAAAGATATTGTAGGATTTGTTATTTTAATTATAACTTTAACCTTATTATCACTA
TTATATCCTTACCTATTAGGAGATCCAGATAATTTTATCCCAGCTAATCCCCTAGTCACA
CCAGTTCATATCCAACCTGAATGATACTTTTTATTTGCTTACGCAATTTTACGTTCTATT
CCTAATAAATTAGGAGGAGTAATTGCTTTAGTTTTATCAATCGCTATTTTATTTATTCTC
CCGTTTCGAGGATTAGAATTCTACCCTATCAACCAAACAATCTTCTGATCCCTTCTAGGC
ACAACCCTATTACTAACATGAATTGGAGCTCGACCAGTAGAAGACCCCTACATCATTACA
GGACAATTACTAACTGTCTTCTACTTCTTACTTATTGGAACCCTTTACTTTATCTTCGGA
GCTTGATCCGGAATAATTGGGACTTCATTAAGACTGCTAATTCGTGCCGAACTAGGTCAA
CCTGACCAAATTTATAACGTTATTGTAACTGCCCATGCTTTTATTATAATTTTCTTTATA
GTTATACCTATTATAATTGGAGGGTTTGGTAATTGACTAGTACCCCTTATATTAGGAGCC
CCCGACATAGCCTTCCCACGAATAAATAATATAAGATTTTGACTTTTACCGCCTGCCCTA
ACTTTACTTTTAGCTAGTGTAGAAAGAGGGGCAGGAACAGGATGAACTGTTTATCCACCC
TTAGCTGCTATCGCCCACGCAGGAGCCTCAGTAGACCTGGCTATTTTTTCTCTTCATCTT
GCAGGAGTTTCTTCAATTTTAGGTGCAGTAAATTTTATTACCACAACTATTAATATACGA
ACAAGAGGTATAACAATAGACCGAATCCCATTATTTGTTTGATCTGTAGTTATTACAGCC
GTTTTATTACTCCTTTCTCTCCCTGTACTTGCAGGAGCTATTACAATGTTATTAACAGAC
CGAAACTTAAATACCTCATTCTTCGACCCCGCAGGTGGTGGAGACCCAATTTTATACCAA
CACTTATTCTGATTCTTTGGACATCCTGAAGTTTACATTTTAATTTTACCTGGATTTGGT
ATAATCTCTCATATTATTAGCCAAGAAAGAGGAAAAAAGGAAGCCTTCGGCTCATTAGGA
ATAATCTATGCTATATTAGCTATTGGATTACTAGGATTTGTTGTTTGGGCCCACCATATA
TTTACTGTAGGTATAGATGTAGATACCCGAGCTTATTTTACAGCAGCTACTATAATTATT
GCGGTCCCTACCGGAATTAAAATTTTTAGATGATTAGCTACACTCCATGGAACACAATAT
AGCCCATCCCTTCTTTGGGCCCTAGGGTTCGTATTCTTATTTACTATTGGAGGATTAACA
GGAGTAGTTTTAGCTAATTCATCTATTGATATTGTTCTTCACGATACTTACTATGTAGTC
GCACATTTTCATTATGTACTATCAATAGGAGCAGTATTTGCTATTATAGGAGGTTTAGTG
CACTGGTTTCCTCTATTTACTGGCCTATCTCTTCACCCTCAATGATTAAAAATACATTTT
GCTATTATATTTATTGGTGTAAATTTAACTTTCTTCCCTCAACACTTTTTAGGGTTAAGA
GGAATGCCACGACGATATTCAGACTACCCTGATGCCTATGCTGCCTGAAACGTTGTATCT
TCTGTTGGGTCAACAATTTCTTTTGTAGGAGTTCTTTTCTTAGTCTTTATTGTATGAGAA
GCTTTTGTTAGACACCGCCAAGTAGCCTTTCCTCCAGCAGAACATAGTTATGCTGAATTA
CCTTTTCAAGATAGTAATTCACCCCTAATAGAACAACTTACCTTCTTCCATGATCATACC
CTCCTAATCCTAGTTATAACTACTACATTGGTAGGTTATTTAATATTTATGCTGTTCTTT
AACAATTATACAAATCGATTTTTACTTGAAGGACAAACCATTGAAATTATTTGAACAATT
TTACCTGCAATTACACTAATTTTTATTGCCTTACCCTCTCTACGCTTACTCTACCTTTTA
GACGAAGTAAGAGACCCGTCAATCACCCTTAAAACTATTGGGCACCAGTGATACTGAAGA
TACGAATATTCAGATTTTATACAACGGCTATTAGAAGTAGATAACCATGCCGTCTTACCA
ATAAATACACAAATTCGAATTCTTATTACAGCAGCAGACGTTCTTCACTCCTGAGCAGTT
CCTAGCCTAGGAGTAAAGGTTGATGCTACCCCTGGCCGATTAAATCAAACAAGCTTTCTT
ATAAATCGGCCAGGATTATTTTATGGTCAATGCTCAGAAATTTGTGGGCACCCCTACCAC
TTAGTTGATCAAAGCCCCTGACCTTTAACAGGAGCCATTGGAGCTATAACAACACTATGT
GGTTTAGCCCAATGATTTCATCTTACAATAGTTCAATGATGGCGCGACGTCACTCGAGAA
GGTACATATCAATTACACACGTATATTGTAACTTTAGGTCTTCGATGAGGAATAATTTTA
TTTATTGTTTCTGAGGTATTCTTCTTTGTATCATTTTTCTGAGCTTTCTTTCATAGTAGA
CTCGCCCCTACTGTTGAATTAGGAGCCATTTGACCACCAACTGGCATCTCTCCTTTTAAC
CCCCTACAAATCCCCCTATTAAATACGGCAATTCTCCTCGCTTCAGGAGTTACTGTTACC
TGAGCCCACCACAGCCTTATAGAAAGAAACCACACACAAGGTTTACAAGGATTATTCTTT
ACAGTAATCTTAGGCTTATATTTCACTGCCCTACAAGCTTACGAATATATTGAAGCCCCA
TTTACAATTGCAGATGCAGTATATGGATCTACCTTTTTCATAGCTACCGGTTTCCATGGA
TTACACGTAATTATTGGAACCTCATTCTTACTAGTATGTTTATGACGACATTATTTAGAA
CACTTTTCTCCTAATCACCACTTTGGATTCGAAGCCGCCGCATGATACTGACATTTTGTT
GATGTTGTTTGACTATTCTTATACATTTCAATTTATTGATGAGGTTTGGTGGTATGTGTA
TTGGTTGGTGTAGCTTTTTTAACATTATTAGAGCGTAAAGTTTTAGGTTATATTCAAATC
CGTAAGGGTCCTAATAAAGTAGGTTATTGAGGGATTCCTCAGCCTTTTGCAGATGCAATT
AAATTATTTACTAAGGAACAAACTTACCCAGTTTTGTCTTATTATTTTTCTCCTGTATTT
AGATGGCTAATTATGCCATATTGAGTTGGTTTATATAATTTTGGGTTGGGGTTCTTTTTA
GCTTGTACAAGTTTGGGGGTTTATACTGTTATAGTAGCCGGGTGGGCTTCTAATTCTAAT
TATGCTTTATTAGGTGGTTTACGGGCAGTTGCTCAAACTATTTCTTATGAAGTTAGTTTA
GCTTTAATTTTATTATCTTTTGTTTTTTTAATTGGGAGCTATTGTGCTTGATTTGCTTCT
TGTTTAGCAGAAACTAATCGTACTCCTTTTGATTTTGCAGAAGGGGAAAGAGAGTTAGTT
TCTGGGTTTAATGTGGAGTACAGAAGAGGGGGATTTGCTTTAATTTTTATAGCTGAATAT
GCAAGAATTTTATTTATAAGTATATTATTTAGATTAATTTTCTTAGGGAGAGCATTAGCT
TTCAGATTTATTTGAGTTCGTGGGACTCTACCTCGATTTCGGTATTTAGCTTGAAAAAGT
TTTTTACCTTTATCTTTGCCTCCAGGAGTTATAGAAGGTCTTAACTGATCCTGCAATATT
CTCCTAATAACCAAAATTGCCCCTGGGTCCCTGGGAGGTTTTAACCAAACTTCTTTACGT
AAAATTATGGCTTACTCTTCTATTAATCACTTAGGATGAATACCCCCTTTCTTAGGATTT
TTACCCAAATGATTTTTCATAATTTTAATTTTAATACTAATTACATCAATTGTTATAATA
TTAGCATCTAAAAAATCGATTATTCGAGAAAAAAGATCCCCATTTGAATGTGGATTTGAC
CCATTACCATTCTCATTACGATTCTTTTTAATTGCCGTAATCTTTTTAATTTTTGACGTC
GAAATTGCCCTACTTTTACCCGATGTGATTTCATTTGGGTTAATTTTATTAAGTTTTTGA
ATTTGTGCATTAATAATTTTAATATTATTAGTAATATTGTATTTAACTTTTAGAAGAATA
AATTTATTTTTATTTTATTTATTTTTTGAGTCTTCTCTTATTCCAACTTTGCTATTAATT
ATGGGTTGGGGATATCAACCAGAACGTCTTCAAGCTGGTATTTATTTATTATTTTATACT
TTATTAGCCTCTTTACCTTTATTGTTTGCGTTTTTAGTTAAGATACCTATATTTTTAGTT
CATTTATGATTACCTAAGGCTCACGTAGAGGCCCCAGTTAGAGGTTCTATAATTTTAGCT
GGAGTTTTGTTAAAGTTAGGGGGTTATGGTTTATTACGTAATTATATTTGAATTGGGGTT
AGTTTAATTGGTGGGTGTTTAGTTAGTTTTATTTGTTTACGACAAACGGATTTAAAGTCT
TTGGTAGCTTATTCATCTGTAGCTCATATAGGCTTAGTTTTAGGGGGTTTAATAACATTA
ACTTATTGAGGATTTTGTGGAGCTTATACTTTAATAATTGCTCACGGCTTATGTTCTTCG
GGCTTATTTTGTTTAACAAATATTACTTATGAACGATTAGGTAGTCGTAGTTTAGTTATT
AATCGGGGTTTAATACACTTTATACCAAGAATAACTTTATGGTGATTTCTTTTAAGTTCA
GCTAATATAGCTGCCCCTCCCACTTTAAATTTATTAGGAGAAGTAGTTTTATTAAATAGT
TTAGTGGGTATGTTTTCTTTAATAATTCTTTCTTTTTTTAGAGCAGCTTATACTTTATAT
TTATATTCTTATAGCCAACATGGTTGTAGAGGGGGTTATAGACGTGAGTATCTTTTATTA
TTTTTACATTGGCATTTATTGGCAACATTATTAAGTTTAGAATTTATAGTATTATTTTTA
ACATTTGCTGTTTGTGAGGGAGCTTTGGGTTTATCAGTACTTGTTTCTATAATTCGAACT
CATGGGAATGATTTATTAGATTGAATGTCTTTGATTTTTATGAGATTTGTATTATTAATT
TCATCTTTAGTGATTTATTATAGAAAAGAATATATACGTTTTATTTTATTAGTATTGATA
TTTGTAACCTCTATAATATTATTAATTATTAGTCCTAATTTAATTAGTATTTTGTTGGGG
TGAGATGGGTTAGGTCTTGTATCTTATTGTTTAGTTATTTACTATCAAAATGTAAAGTCT
TATAATGCAGGGATATTAACAGCTCTATCTAATCGAATTGGAGATGTTGCTTTGCTTATG
GCTATTTTAGTTGTATTAGCTGCTATAACAAAAAGTGCACAAATTCCATTTTCTGCTTGG
TTGCCCGCAGCCATAGCAGCTCCTACTCCTGTTTCTGCTTTAGTTCACTCTTCTACTTTA
GTCACAGCTGGGGTATATCTATTAATTCGATTTTTACTTTTAGGTTTGACTATGTTTATG
GCGGGATTAGGGGCTAATTTTGAGTTTGATTTAAAGAAAATTATTGCTTTATCTACTTTA
AGTCAATTGGGTTTAATAATAAGAATTCTTTCTTTAGGGTTTTATAAGTTAGCTTATTTT
CATTTACTTACTCATGCTTTATTTAAGGCTTTATTATTTATATGTGCAGGGGTGGTGATT
CATGATTCTCAAGATATTCGAAATATGTTATGTGGAATTCCATTTTTGGCGGGGTTTTAT
TCAAAGGATTTGATTTTAGAGATGGCCAGTTTAAGAAGTATAGTAGGTTTCTTTTTGTTT
TTCTTTTCTACTGGGCTTACCATATGTTATACTATACGCTTAGTTTATTATTTAATTATA
TCTGTTATTGGAGGGAGTATAATAAGTTTAGCTATAGGTTTAATTTTATTAATTCAATGA
TTTTCTTACATCTTATTTCTGGTAGGAATATTAGTCCTATTTATTTATGTT

#FY_HSXF
GGTGTTTTGTGTTTACCTTTAAGTTACTGACTTTTACCCTCTCGGTGAAATTCTGTTACG
TCAACTTTACATAAGGAATTTTCTTTTATCAGCCTCTTCTCTCTTATCTTATTTAATAAC
TTCTTTGGGCTCTTCCCTTACATTTTCACTAGTTCTAGTCATTTAAGTTTTACCCTTACT
CTAGCTCTACCCCTTTGGTTAAGATTTATGGTTTATGGGTGGTTAAATCATACTCAACAC
ATATTTGCCCACTTAGTGCCACAAGGTACTCCTCTTATGCCTTTTATAGTTTGTATTGAG
ACAATTAGAAACATCATTCGTCCAGGAACCCTAGCCGTTCGATTAGCCGCCAATATAATT
GCTGGACATCTCCTAATAACACTTATAGTTGCTATCATTCAATCTTATGTATTTGCAGTT
CTCAGAACCCTTTATTCTTGTTTAGTTATCCAAATTGCTACTGGCCTTTTTCTGGCCATA
CACTACACTGCTCACATTGATTTAGCCTTTTCAAGAGTTAATTACGGGTGATTTCTTCGG
ACACTCCACGCTAATGGGGCATCAATATTCTTCATCTGTATTTATCTACATGTAGGACGA
GGCATGTATTATGGGTCTTACACTTGATCTGTTGGAGTTATCATTCTCTTCCTTGTCATA
GGAACAGCATTTATAGGATATGTACTACCCTGAGGACAAATATCTTTTTGAGGAGCCACT
GTCATCACTAATTTATTATCCGCCGTCCCCTACCTGGGGACCATATTAGTCCAATGAGTT
TGAGGAGGATTTGCCGTAGATAACGCAACCCTCACACGATTTTTCACCTTTCATTTTCTT
CTTCCCTTCATCGTGGCAGCTGCCACGATAGTACACTTACTTTTTCTCCATCAAACTGGT
TCCAATAATCCCCTTGGTTTAAATTCTAATTTAGATAAAATTCCGTTCCACCCATATTTT
TCATTTAAGGACATTATTGGGTTTGTAGCCCTATTAGCCTTCCTCACTCTTCTAACTCTT
TTAAATCCATATCTTTTAGGGGATCCAGATAATTTCATTCCGGCAAATCCCCTTGTTACT
CCTGTGCATATTCAACCTGAGTGATATTTTCTTTTTGCTTATGCCATTCTTCGATCTATC
CCTAATAAATTAGGCGGAGTCATCGCCCTTGTAGCTTCTATCGCCATCCTCTTTATTTTA
CCTTTTCGAGGGTTAGAATTTTACCCCCTAAACCAGACTTTATTTTGAGTTCTTCTAATC
ATAGTATGTTTACTAACCTGAATTGGGGCTCGTCCCGTAGAAGCTCCTTTCATTTTAATA
GGACAAACTCTAACCATCACCTATTTTTCTTATATTGGAACTTTATATTTTATCTTCGGG
GCCTGGTCTGGGATGATCGGCACATCTTTAAGACTTTTAATCCGGGCAGAACTTGGCCAA
CCCGACCAAATTTACAACGTGATCGTCACTGCTCATGCTTTCATTATAATTTTCTTCATG
GTTATGCCAATTATGATTGGAGGATTCGGAAATTGGTTAGTTCCTTTAATGCTAGGAGCT
CCAGATATAGCCTTCCCTCGTATAAATAATATAAGATTTTGGCTCTTGCCCCCAGCTTTA
ACTCTTCTTTTAGCTTCTGTAGAAAGAGGGGCAGGAACCGGATGAACTGTTTATCCTCCT
TTAGCTTCTTTGGCCCACGCAGGAGCTTCTGTTGATCTAGCCATCTTCTCTCTCCATTTG
GCAGGGGTGTCTTCCATTTTAGGAGCTGTAAACTTTATCACCACAACCATTAATATACGA
ACAAGAGGAATAACCCTCGATCGAATACCTTTATTTGTATGGTCTGTCCTTATTACTGCA
ATCTTGCTTCTCCTTTCCCTCCCTGTCCTAGCTGGGGCTATTACTATACTCCTAACGGAT
CGTAACTTAAACACCTCCTTCTTTGACCCTGCAGGTGGGGGAGATCCAATTCTTTACCAA
CATCTTTTCTGGTTCTTTGGTCATCCAGAAGTTTATATTTTAATTCTACCTGGGTTTGGA
ATAATTTCCCATATTATTAGTCAAGAAAGTGGAAAGAAGGAAGCTTTTGGGTCTCTAGGG
ATAATTTATGCTATGCTAGCAATTGGACTCTTAGGATTTGTAGTTTGGGCACATCATATA
TTTACTGTCGGCATAGACGTTGATACCCGAGCCTACTTCACAGCTGCTACCATAATCATT
GCTGTCCCTACTGGAATTAAGATTTTCAGATGGCTAGCAACTCTCCATGGCACCCAATAT
AGTCCATCATTGCTTTGGGCATTAGGTTTCGTCTTTTTATTTACAATTGGGGGTCTAACT
GGAGTTATTTTAGCTAACTCTTCTATTGATATTGTTCTTCATGATACTTATTATGTTGTC
GCTCATTTTCACTATGTTTTATCTATGGGGGCCGTCTTTGCAATTATAGGAGGTGTGATT
CATTGATTTCCTTTATTTACAGGATTAACACTAAATCCCCAATGGTTAAAGACTCACTTC
TTAGTAATATTTGTAGGGGTAAATTTAACTTTCTTTCCCCAACATTTTCTAGGGTTAAGA
GGTATGCCTCGACGATACTCTGATTACCCCGACGCTTACACCTCTTGAAATGTTGTTTCT
ACTATTGGCTCTACTATTTCTTTACTGGGGGTTTTAATATTAGTGTTTATTATCTGAGAG
GCCTTTGTCAGACACCGTCAGGTTGCCTTTCCTCCGGCTGAACATAGTTATAGAGAACTC
CCTTTTCAGGATAGTAATTCTCCCCTAATAGAACAATTAACCTTCTTTCATGATCACTCT
CTATTAATTTTAGTTATAATTACTACCCTTGTTGGGTATCTTATAGCTGCCTTGTTCTTT
AACTCTTATGTTAATCGGGTTTTGCTTCAGGGGCAAGCTATCGAGGTGATTTGAACTGTA
CTACCAGCCGTAACACTAATTTTCATTGCCTTACCTTCGTTACGCCTCCTTTATATGTTA
GATGAGGTTAGAAGCCCAGCAGTCACCCTAAAGACCGTTGGTCACCAGTGGTATTGAAGT
TATGAGTATTCCGATTTTCTTCAACGACTGTTAGATGTTGATAACCGTATTGTTTTACCT
ATAAAGACACAAATTCGAATTCTAATCTCTGCCGCTGATGTTCTTCATTCTTGGGCATTA
CCCAGTTTAGGGGTAAAGGTTGATGCCATACCTGGTCGATTAAACCAAACAAGCTTCTTT
ATCAATCGACCAGGCCTCCTTTACGGACAGTGTTCAGAAATTTGTGGACACCCTTTCCAT
TTAGTAGATCAGAGTCCTTGACCTTTGACCGGCGCCATCGGGGCTATAACTACACTAAGA
GGGTTAGTTCAGTGATTTCACCTTACCATAATTCAGTGATGGCGAGACGTTACTCGAGAG
GGTACCTTTCAACTTCACACTTATGTTGTTACTTTAGGGCTTCGTTGAGGGATAATTTTA
TTTATTGTTTCAGAAATTTTCTTCTTTGTTTCTTTCTTCTGAGCATTCTTTCATAGTAGC
CTCTCTCCTACAATTGAAATCGGATCAGTATGGCCACCTGTAGGTATTTCACCTTTCAAC
CCTCTTCAGATTCCTCTTCTAAATACCGCCATCTTACTGGCCAGCGGAGTAACAGTAACA
TGAGCCCATCATGCCTTAATAGAGGGTAACTATTCTCAGGGGCTCCAAGGACTATTCTTT
ACAGTCATTTTAGGGATTTACTTTACTATCTTACAGGCCTATGAATATATTGAGGCCCCT
TTCTCAATTGCTGATGCGGTCTATGGGTCTTCCTTCTTTATAGCAACAGGATTCCATGGC
CTTCATGTAATTATCGGAACTACATTCTTAGCGGCCTGCTTATTTCGACACTACTACGAA
CATTTTTCCCCAAATCATCATTTCGGGTTTGAGGCAGCTGCCTGATATTGACACTTTGTA
GATGTTGTATGATTATTCCTGTATCTTTCTATCTATTGATGAGGATTGGTTGTTTGTGTT
CTTGTAGGAGTAGCTTTCTTAACTTTATTAGAACGTAAGGTGCTAGGGTATATCCAGATT
CGTAAGGGCCCCAACAAGGTGGGTATTTGGGGTATCCCCCAACCTTTCGCTGACGCTATT
AAGTTATTCAGAAAGGAACAAACTTATCCTGTGGCTTCTTATTATCTTTCTCCTGTTTTT
AGTTGGCTGGTGTTCCCTCTATGGGTAGGGATAAATAATTTCGGCTTGGGGTTCTTTCTG
AGCTGTACAAGATTAGGTGTTTACACTGTGATGATGGCGGGCTGGGCATCAAATTCCAAT
TATGCTCTTTTAGGCGGTCTGCGGGCTGTTGCACAAACTATCTCGTATGAAGTAAGACTA
GCGTTGATCCTTCTATCTTTTGTGTTTTTAGTACAAGGGTATAACATATGACTATCCTCA
TGCTTGGCAGAAACTAACCGAACTCCCTTTGACTTCGCCGAAGGGGAGTCGGAATTAGTT
TCTGGCTTTAATGTGGAATACAGAAGAGGCGGGTTTGCATTGATTTTTATGGCTGAATAC
GCGAGAATTTTATTTATGAGAATGCTTTTTGTAGTCTTGTTTTTAGGGCCTTTTTTATCT
TTTGTCTTTATCTGGGTGCGGGGAACTTTACCTCGATATCGATTTCTTGCCTGGAAAAGA
TATCTCCCTGTGGCTTTAGCACCTCTGGTTCTTATTTCTGGGAGATCTTTAGTTTATGCA
AGTATTATTCTCTCCTCTTTTATTGGGGCTGTAGGGGGGTTAAACCAAACTTCTTTACGA
AAAATTATAGCTTACTCCTCTATTAATCATTTGGGATGAATCCCGCCTTTCTTAGGATTC
TTTCCAAAGTGAATTATCCTAGCTACCATCCTAATTACCTTAGCTACAGTAGTCATATCC
TTAGCATCAAAGAAGGATATTAATCGAGAGAAAAGAACTCCCTTTGAGTGTGGGTTTGAC
CCTCTTCCCTTCTCTCTTCGATTTTTCCTTATTGCCATGATTTTTCTTATCTTTGATGTT
GAAATTGCCCTCCTCCTTCCCGATGTGGTATCTTATGGGTTGATTCTTTTAAGTTTTTGG
ATTTGTGGGTTGATGGTGTTGTTCCTCTTATTAATATTAGTTCTCACTTTTAGAAGTTCA
AGAATTTTATTCTTTTACATTTACTTTGAGGCTTCGTTGATTCCTACATTATTTTTAATT
TTGGGTTGAGGGTATCAGCCGGAACGTATCCAGGCGGGGACCTATCTTTTATTCTACACC
CTCTTGGTTTCTTTACCTTTATTAGGTGCTTTTCTAGTAAAGATGCCCATATTCTTAGTA
CATCTTTGGTTACCTAAGGCACATGTTGAGGCTCCGGTTAGAGGATCAATGATCTTAGCT
GGTGTGTTATTAAAGTTAGGGGGCTACGGCTTATTCCGAAATTACATTTGGGTTAGAGTA
AGTCTAATTGGAGGGGTTTTAGTGAGTTTAATTTGCTTGCGGCAAAGAGATCTAAAATCT
TTGGTGGCCTACTCTTCTGTGGCTCATATAGGGTTAGTATTAGGAGGTATGATAACTATA
AATTATTGAGGCATGTGTGGGGCCTATATAATAATGATCGCCCATGGCTTATGTTCTTCG
GGCTTATTTGGGTTAACAAACATAGTTTATGAACGTCTGGCGAGACGAAGTTTGCTTATC
AATAAGGGCTTAATTAATTTAATGCCCAGATTAAGATTGTGGTGGTTCTTATTAAGAAGT
GCAAACATGGCAGCCCCTCCCACGTTGAATTTATTGGGGGAATTAAGTCTTTTAAATAGA
TTGGTAGCCATAGCGGCTCTTATATTAATTTCTTTCTTTAGTGCTGCCTATACCCTTTAT
TTATATTCCTTTAGCCAACATGGTAGTATGAGAGGAACTACTCGTGAATATTTGGTGTTG
ATTTTACATTGGCATCTTTTAATTACTTTGTTGAGATTGGAATTTATTTCCCTTTTTCTT
ACTTTCATTGTTTGCGAAGGGGCTTTAGGGCTTTCGATTCTAGTGAGAATTATTCGAACT
CATGGTAATGATTTGTTAGATTGGATATCTCTTATTTTTATAAGTTTGGTCCTTTTGATT
TCGTCTTTGGTAATTTATTATAGAGGGGAATATATGCGTTTTATCTTGTTAGTCTTAGCC
TTCGTGCTATCGATGATATTTTTAATTATCAGTCCTAATCTCATCAGCATTTTGTTGGGA
TGAGACGGGCTAGGTCTAGTGTCTTATTGTTTAGTAATTTATTATCAAAATGTAAAATCA
TATAATGCTGGGATACTCACTGCCCTAAGAAACCGAGTAGGTGATGTAGCTTTACTTATG
GCGATCCTTGTAGTATTGGCAGCTATAACTAAAAGTGCTCAAATTCCCTTTTCTGCCTGG
CTCCCGGCAGCTATAGCTGCTCCTACACCGGTTTCTGCTTTAGTCCACTCTTCAACTCTG
GTAACTGCAGGGGTGTATCTATTGATTCGGCTTATAGTGATTGGTTTAACTATATTTATG
GCTGGTTTAGGGGCCAATTTTGAATTTGACTTAAAGAAAATTATTGCCCTTTCTACCTTA
AGTCAGTTAGGGTTAATGATGTGTATTTTATCAATAGGGTTAAGTAAGCTAGCTTACTTT
CATCTTTTGACTCATGCCCTCTTTAAGGCTTTGTTATTTATATGTGCAGGTGCGGTGATC
CACGACTCCCAGGATATCCGTAATATGCTATGCGGTATGCCCTTCTTGGCAGGGTTTTAT
TCTAAGGATTTAATTTTAGAAATGGCTTCAATGGGGAATTATTTTATTTTTCTTCTCTAT
TTTGTTTCAACAGGCTTGACAGTATGTTATACTGCCCGACTGGTTTATTATATAGTGATG
TCGATCATCGGGGGCAGCGCCCTCTCTTTAGCTATAGGGTTAGTCCTTCTTATTCAATGA
ATATCTTATATCCTCTTCTTAGTCGGAATATTAGTCCTCTTTATTTACATA

#FY_JAXXCF
GGTTTATTATTTTTACCTTCTTTATTTTGATTAATACCTACACGGTGAAATAAGGTTATA
ACAACATTACATCAAGAATTTAAATTTGTATCTTTGTTCTCTTTAATTTTATTTAATAAT
TTTCTTGGACTTTTTCCTTACATTTTTACTAGTTCTAGACATCTTGCTTTTACTCTTACT
TTAGCTTTACCTTTATGATTAAGTTTTATAATTTATGGTTGAGTAAATCATACTCAACAC
ATATTTGCCCATTTAGTTCCTCAAGGAACTCCTTTAATGCCTTTTATAGTATGTATTGAA
ACTATTAGAAATATTATTCGCCCAGGAACTTTAGCAGTTCGATTAGCTGCTAATATGATT
GCTGGCCATCTTTTAATAACTTTACTTGTTGCAATTATTCAATCATATGTTTTTGCTGTT
TTAAGAACTCTTTACTCTTGCTTAGTTATTCAATTAGCAACTGGAATTTTCCTAGCAATA
CATTACGTAGCTCATATTGATATAGCGTTTAATAGTGTTAATTATGGTTGACTCTTACGA
ACCTTACATGCTAATGGAGCTTCTTTTTTCTTTATTTGCATTTATGCTCATATTGGCCGA
GGAATTTATTATGGCTCTTTTACTTGAATAATTGGAGTAATCCTTTTATTTTTAGTAATA
GGAACAGCTTTCATGGGATATGTATTACCCTGGGGCCAAATATCTTTTTGAGGGGCTACT
GTAATTACTAATTTATTATCCGCAATCCCTTATTTAGGAACAGATTTAGTACAATGAATT
TGAGGAGGATTTGCAGTAGATAATGCTACTTTAACCCGATTTTTTACCTTCCATTTTTTA
TTCCCATTTATTATTGCTGCAGCAACTATAATTCATCTTTTATTTTTACATCAAACAGGT
TCAAATAACCCTTTAGGAGCTAATGCCAATGTTGACAAAGTACCTTTTCACCCATACCAT
ACATTCAAGGATTTGTTTGGCTTTATTGTAATAACAAGTTTATTAATTATTTTAACTCTT
CTAGACCCATATTTATTGGGGGATCCTGATAATTTCATCCCTGCTAATCCTTTAGTCACC
CCCGTTCATATTCAACCAGAATGATATTTTTTATTTGCTTATGCTATTTTACGTTCTATT
CCTAATAAGTTAGGAGGTGTAATTGCATTAGTTATATCTATTGCTGTTTTATTTTTAATC
CCTTTCCGAGGAATTGAATTTTACCCTTTCAATAAAATTATATTTTGATTTATAGTATCC
ATTGTAATTCTATTAACTTGAATTGGAGCGCGTCCAGTAGAAGACCCTTATATTTTAACT
GGTCAAATCCTTACTGTATCCTATTTTATGTATATTGGAACTTTATATTTTATTTTTGGG
GCATGAGCAGGTATAGTAGGTACCTCACTAAGATTACTTATTCGAGCTGAATTAGGACAA
CCCGACCAAATTTATAACGTAATTGTAACTGCCCATGCTTTTATTATAATTTTCTTTATA
GTAATACCAATTATAATTGGGGGGTTTGGAAATTGATTAGTCCCATTAATATTAGGAGCT
CCTGATATAGCTTTCCCTCGAATAAATAATATAAGTTTTTGGTTATTACCCCCTTCTTTA
ACCCTGCTTTTAGCCAGTGTTGAAAGTGGAGCAGGTACAGGATGAACTGTTTACCCTCCT
TTATCTGCAATTGCTCATGCTGGAGCATCTGTTGATCTGGCAATTTTTTCTTTACACTTA
GCAGGTATTTCCTCAATTTTAGGAGCTGTAAACTTTATTACAACAACTATTAATATACGA
GCTAGTGGTATAACAATAGACCGAATTCCTTTATTTGTTTGGTCAGTAGTAATTACTGCT
GTGCTACTTTTACTTTCCTTGCCAGTATTAGCTGGAGCAATTACAATATTATTAACAGAC
CGTAATTTAAATACATCATTCTTTGACCCCGCAGGAGGAGGAGACCCTATTTTATACCAA
CATTTATTTTGATTCTTTGGTCACCCAGAGGTTTACATTTTAATTTTACCCGGATTTGGT
ATAATTTCTCATATTATTAGTCAAGAAAGAGGAAAAAAGGAAGCTTTTGGATCTTTAGGT
ATAATTTATGCAATATTAGCAATTGGTTTATTGGGTTTTGTTGTTTGAGCCCATCATATA
TTTACAGTAGGTATAGATGTTGACACCCGAGCATATTTTACAGCAGCTACTATAATTATT
GCGGTTCCAACGGGGATTAAAATTTTTAGATGATTGGCTACTTTACATGGAACCCAATAT
AGCCCCTCTTTACTTTGAGCTTTAGGTTTCGTATTTTTATTTACTATTGGAGGTTTAACT
GGTGTTGTATTAGCAAACTCATCTATTGATATTGTTCTTCATGACACATATTATGTAGTA
GCTCATTTTCATTATGTTTTATCAATAGGAGCAGTCTTTGCTATTATAGGAGGCCTTGTT
CATTGATTTCCTTTATTTACAGGTCTTTCATTACAGCCAACTTGATTAAAGGTTCATTTT
GCTATTATATTTATTGGTGTAAATCTCACTTTTTTCCCACAACATTTTTTAGGTCTTAGC
GGTATACCCCGACGTTATTCCGATTACCCAGATGCATACGCTACTTGAAATATTATTTCA
ACAATTGGGTCCACAATCTCAATAGTAGGTGTATTAATACTAGTTTATATTATTTGAGAG
GCTTTTGTTGCTCAACGTCAAGTAGCATTTCCCCCAGCTGAACATAGTTATGCTGAATTA
CCTTTTCAGGATAGTAATTCTCCTTTAATAGAACAACTAACATTTTTCCATGATCATACT
TTAATAATTTTAGTTATAATTACAACTTTAGTGGGTTATTTATTATTTTCTTTATTTTTT
AATAGATACACTCATCGCTATTTATTAGAAGGGCAAACTATTGAAATTATTTGAACTATT
CTTCCTGCTATTATTTTAATTTTTATTGCCCTCCCATCTTTACGATTATTATATTTACTG
GATGAAATTAGAGACCCTTCAGTAACCCTTAAAACTGTAGGGCATCAATGATATTGAAGT
TATGAATATTCAGATTTCAATCAACGACTGTTAGAGGTTGATAATCATACTGTAATCCCT
ATAAATACCCAAATTCGTGTTTTAATTTCAGCCGCTGATGTGCTTCACTCTTGAACAGTC
CCAACTTTGGGAGTAAAGGTTGATGCTACCCCAGGACGATTAAATCAAACTAGTTTTTTA
GCTAACCGACCAGGTCTCTACTATGGTCAATGTTCAGAAATTTGTGGGCATCCATATCAT
TTAGTAGATCAAAGCCCATGACCTTTAACAGGAGCGATCGGAGCTATAACTACTTTAACA
GGCCTAGTTCAGTGATTTCACCTCACAATATTCCAATGATGACGAGATATTACACGTGAA
GGAACTTATCAATTACACACATATATTGTTACTTTAGGTCTTCGATGAGGTATAATCTTA
TTTATTATCTCAGAAATTTTTTTCTTTATTTCTTTCTTTTGAGCCTTTTTCCACAGAAGC
CTTGCCCCTACTATCGAAATTGGTGCTATATGACCTCCCACCGGAATTTCTCCTTTTAAC
CCTATGCAAATTCCTTTATTAAATACTGCTATTTTATTAGCTTCAGGCGTAACAGTCACT
TGAGCCCATCACGGCCTTATAGAGGGGAATCACACACAAACATTACAAGGTTTATTTTTT
ACAGTCGTATTAGGAATTTATTTTACTATTTTACAAGCTTATGAATATATTGAAGCTCCT
TTTACTATTGCAGATGCAGTTTATGGATCTGCCTTTTTTATGGCAACAGGATTTCATGGT
TTACATGTAATTATTGGAACAACCTTTTTATTAATTTGTTTAATTCGTCATTATTTAGAA
CATTTTTCTCCCGCACATCATTTTGGATTCGAAGCAGCTGCCTGATATTGACATTTTGTA
GATGTAGTTTGACTTTTTTTATATATTTCAATTTATTGATGAGGTTTAGTAATTTGTGTT
TTAGTAGGTGTAGCTTTTTTAACTTTATTAGAACGTAAGGTTTTGGGTTATATTCAAATT
CGAAAAGGTCCTAATAAAGTAGGGATTTGTGGGGTTCCCCAACCATTTGCTGATGCTATT
AAATTATTTACTAAAGAACAAACTTATCCTTCTATTTCTTATTATATTTCTCCGATTATA
AGATGATTAATTTACCCATATAGAACTGGGTTATATAATTTTGAATTAGGTTTCTTTTTA
GCTTGTACAAGAATAGGGGTATATACAGTAATAATCGCAGGGTGATCTTCTAATTCAAAT
TATGCTTTATTAGGGGGGTTACGAGCCGTTGCCCAAACTATTTCCTATGAAGTGAGATTG
GCTATTATTTTATTATCTTTTGTATTTTTAATTGGTGGTTATAGATTATGATTTGCTTCT
TGTTTAGCTGAAACTAATCGAACTCCTTTTGATTTTGCTGAGGGAGAGTCAGAGCTAGTT
TCAGGGTTTAATGTAGAATATAGAAGAGGAGGATTTGCTTTGATTTTTATGGCTGAATAT
GCTAGAATTTTATTTATAAGAATATTATTTAGATTAATTTTTCTTGGTGCATTGATTTCT
TTTTCATTTATTTGAGTTCGAGGGACTTTACCACGGTTTCGTTATTTAGCTTGAAAGAGT
TTTTTACCTGTTAGATTAGCTCCATTTTTAACTTTTTCAAACCAAATAATAATATCTTTA
GTAGTAATTTCCTGTGTTATTATAGGCTCAGTAGGGGGTTTAAATCAAACCTCTATACGA
AAAATTATGGCATACTCCTCAATCAATCATTTAGGTTGGATACCACCATTCTTGGGATTT
TTACCTAAATGAGTAATTTTATCTATTACATTATGTATTATTACATGTATTGTAATAATA
TTAGCTTCTAAAAAATCTATTATTCGTGAAAAATCCTCTCCTTTTGAATGTGGTTTTGAC
CCATTACCCTTTTCATTACGATTTTATTTAATCGCAGTAATCTTTTTAATTTTTGATGTA
GAAATTGCATTATTACTTCCTGATTTATTATCTTATGGTTTAATTTTATTAAGAGTTTGA
ATTTGTGTTTTGATAATTTTATTTTTATTATTTATACTTATTTTAACTTTTTCTACTATA
AATTTATTTATATTTTATTTATTTTTTGAAAGTTCTTTAATCCCTACTTTATTTTTAGTG
TTAGGTTGGGGGTATCAACCTGAACGGGTACAAGCTGGGATATATTTATTATTTTATACC
TTATTAGCCTCTTTACCCTTATTAATAGCATTTTTAGTAAAAATACCTATATTCTTAGTT
CATCTATGATTACCAAAAGCTCATGTTGAAGCTCCTGTGAGAGGTTCTATAATTTTAGCT
GGGGTTTTATTAAAATTAGGGGGATATGGCTTGATGCGGAATTATATTTGAGTAGGGGTT
AGATTAATTGGGGGTTGTTTAGTTAGATTAATTTGTTTACGTCAAACTGATTTAAAGGCT
TTAGTTGCGTATTCTTCTGTAGCTCATATAGGTTTAGTTTTAGGAGGTTTAATAACTTTA
AATTATTGAGGTTTAAGAGGGGCTTACACTTTAATGATTGCTCATGGCTTATGTTCATCA
GGTTTATTTTGTTTAACTAATATTAATTATGAGCGATTAGGGAGTCGTAGTTTAATTATT
AATAAAGGTTTAATAAATTATATACCTAGAATAGCTTTATGATGATTCTTATTAAGATCT
GCAAATATAGCAGCTCCCCCCACCATTAATTTAATAGGAGAAATTAGATTATTAAATAGT
CTTATTTCTATAATTACATTAGGCTTAATTTCTTTTTTAAGTGCGGCCTATACTTTATAT
TTGTTTTCATATACTCAACACGGTATTATGGTAGGGGATATTCGTGAATATTTACTATTA
ATATTACATTGACATTTATTGGGTATATTATTAAGATTAGAATTTATTATATTATTTTTA
GTTATAATAGTATGTGAAGGGGCTTTAGGTCTTTCAGTCTTAGTTTCAATAATTCGAACA
CATGGGAATGATTTATTTGATTATATAAGATTAATTTTTATAAGTTTTGTGTTATTAATT
TCTTCATTAGTAATTTATTATAGACAAGAGTATATACGATTTATTATATTAGTATTAATG
TTTGTTATATCAATAATATTTTTAATTATTAGACCTAATTTAATTAGAATTTTATTAGGT
TGGGATGGATTAGGTTTAGTTTCTTATTGTTTAGTCATTTATTACCAAAATGTAAAATCT
TATAATGCAGGGATGTTAACTGCTTTGTCAAATCGGATTGGTGATGTAGCCCTTTTATTA
GCTATTTTAATTGTTTTAGCAGGAATAACAAAAAGAGCACAAATTCCCTTTTCTGCTTGA
TTGCCTGCAGCTATAGCTGCTCCTACTCCTGTATCAGCTTTAGTTCATTCATCTACACTG
GTTACGGCAGGTGTTTATTTATTAATTCGGTTATTGTTAGTTGGTTTGACTATATTTATG
GCAGGGATAGGAGCTAATTTTGAATTTGATCTAAAAAAGATTATTGCTTTATCAACATTA
AGTCAATTAGGTTTAATAATAAGAATTTTAGCTTTAGGATTTTCAAAATTAGCCTATTTT
CATTTATTAACGCATGCTTTATTTAAAGCTTTATTATTTATATGTGCTGGAGCTATTATC
CACGACTCTCAGGATATTCGTAATATATTATGTGGATTTCCCTTTTTAGCAGGATTTTAT
TCAAAGGACTTAATTTTAGAAATTACCTCATTATCAAATTTATATAGATATTTTTTATTT
TTCTTTTCAACAGGCTTAACGATATGCTATTCTTTTCGTTTAGTTTATTATCTTTTTATA
ACCGTTATTGGTGGTTCTATGCTTAGATTAGCTATAGGATTAATTCTCTTATTACAATGA
TTTTCTTATATTTTATTTTTAGTAGGGCTGATAGTATTATTTATTTATGTT

#FY_JSTF
GGCGTTTTGTGCTTGCCCTTAAGTTTCTGGCTTTTACCCTCTCGGTGAAACTCTGTTACC
TCAACCTTACATAAGGAATTTTCTTTTATCAGACTCTTTTCTCTTATCTTATTCAATAAC
TTCTTTGGGCTCTTCCCTTACATTTTCACTAGTTCTAGTCATCTAAGTTTTACTCTTACC
CTAGCCCTGCCACTTTGGTTAAGATTTATGGTTTATGGGTGATTAAACCATACTCAACAT
ATATTCGCTCACTTAGTACCCCAAGGTACACCTCTTATACCTTTTATGGTTTGCATCGAA
ACAATTAGAAACATCATTCGTCCGGGAACCTTAGCCGTTCGTTTGGCTGCCAATATAATT
GCTGGACACCTTCTAATAACACTTATAGTTGCTATCATTCAATCTTACGTATTTGCAGTT
CTCAGAACTCTTTATTCTTGTTTAATTATTCAAATCGCTACTGGCCTTTTTCTAGCCATA
CACTACACTGCTCACATCGATTTAGCCTTTTCAAGAGTTAACTACGGATGGTTTCTTCGG
ACACTCCACGCTAACGGGGCTTCGATATTCTTCATCTGTATCTATTTACATGTAGGACGG
GGTATATATTATGGATCTTACACTTGATCTGTAGGTGTCATCATTCTCTTCCTTGTTATA
GGAACAGCCTTTATGGGGTATGTGCTACCCTGAGGACAGATGTCTTTTTGGGGAGCTACT
GTCATCACTAATTTATTATCTGCCATCCCTTATTTAGGAACCATGTTAGTTCAGTGGGTT
TGGGGAGGATTTGCCGTGGATAACGCAACTCTCACCCGATTTTTCACCTTTCATTTTCTT
CTTCCCTTTATCGTGGCAGCTGCCACGATAGTACACTTACTTTTTCTCCATCAAACTGGT
TCCAATAATCCCCTTGGCTTAAACTCTAACCTAGATAAAATCCCGTTCCACCCTTATTTC
TCATTCAAGGACATCATTGGATTTGTAGCCCTATTAGCCTTCCTCACTCTCTTAACACTT
TTAAATCCTTATCTTTTAGGAGACCCAGATAATTTCATCCCTGCAAATCCCCTTGTCACT
CCTGTTCATATTCAACCTGAGTGATACTTTCTTTTTGCCTACGCCATTCTCCGGTCTATT
CCTAATAAGCTAGGAGGAGTCATCGCTCTTGTAGCCTCTATCGCTATCCTTTTTATTCTA
CCCTTCCGGGGGCTAGAATTTTATCCCCTAAACCAAACTTTATTTTGGGTTCTCTTAATT
ATAGTTTGTCTATTAACTTGGATTGGGGCTCGTCCTGTAGAAGCTCCTTTCATTTTGATA
GGGCAAACTCTCACCATTACCTATTTCTCTTACATTGGAACTTTATATTTTATCTTCGGA
GCTTGATCCGGAATGATCGGTACATCTTTAAGACTTTTAATTCGGGCAGAGCTTGGCCAA
CCCGACCAAATTTACAATGTGATCGTCACTGCTCATGCTTTCATTATAATTTTCTTCATA
GTTATACCAATTATGATTGGAGGATTCGGGAATTGGCTAGTTCCTCTAATGTTAGGGGCC
CCAGATATAGCTTTCCCTCGTATAAATAATATGAGATTTTGGCTCCTACCTCCAGCTTTA
ACTCTTCTTTTAGCTTCTGTAGAAAGAGGGGCAGGAACTGGGTGAACTGTTTATCCCCCT
TTAGCCTCTCTGGCTCATGCAGGGGCTTCTGTTGATCTAGCCATCTTCTCCCTCCATTTA
GCAGGGGTGTCTTCCATTCTAGGAGCTGTAAACTTTATTACCACAACTATTAATATACGA
ACAAGAGGTATAACTCTCGATCGGATACCTTTATTTGTGTGGTCCGTTCTTATTACTGCA
ATTTTGCTCCTCCTTTCTCTACCCGTCCTAGCTGGGGCTATTACTATACTTTTAACAGAT
CGTAATTTAAATACCTCCTTCTTTGATCCCGCAGGTGGTGGAGACCCAATTCTTTACCAG
CACCTTTTCTGGTTCTTTGGTCACCCAGAAGTTTATATTTTAATCCTACCTGGATTTGGT
ATAATCTCCCATATTATTAGTCAAGAAAGTGGAAAGAAGGAAGCTTTTGGATCTCTAGGG
ATAATTTATGCTATGTTAGCTATTGGGCTCTTAGGGTTCGTAGTTTGAGCACATCATATA
TTTACTGTTGGTATAGACGTTGACACTCGAGCCTACTTCACAGCTGCTACTATAATTATT
GCTGTTCCTACTGGAATTAAGATTTTTAGATGATTAGCAACTCTTCATGGAACCCAATAT
AGCCCGTCATTGCTTTGAGCATTAGGCTTCGTCTTTTTATTTACCATCGGGGGTCTAACG
GGAGTTATTTTAGCTAATTCTTCTATTGATATTGTTCTTCATGATACTTATTATGTTGTT
GCTCATTTTCATTATGTCTTATCCATAGGGGCAGTCTTTGCAATTATGGGAGGTGTCATT
CATTGGTTCCCCTTGTTTACTGGGCTAACACTTAATCCTCAATGATTAAAGACCCACTTC
CTAGTAATATTTGTAGGGGTAAATTTAACCTTCTTCCCTCAACATTTCCTAGGACTAAGA
GGTATGCCTCGACGATATTCTGATTACCCAGACGCCTATACCTCTTGAAATGTTGTTTCT
ACAGTAGGTTCTACTATTTCTTTACTGGGAGTTTTAATACTAGTATTCATTATCTGGGAG
GCCTTCGTTAGTCACCGTCAGGTTGCCTTTCCACCGGCTGAACATAGTTATAGAGAACTC
CCTTTCCAAGATAGTAATTCTCCCCTAATAGAACAATTAACCTTCTTTCATGATCACTCT
CTATTAATCTTAGTTATGATTACTACCCTTGTTGGGTATCTTATAGCTGCCTTATTCTTT
AACTCTTATGTTAATCGAGTTTTACTCCAAGGGCAAGCTATCGAAGTAATTTGAACTGTG
CTACCAGCTGTAACATTAATCTTCATTGCCCTACCCTCATTACGACTTCTTTATATGTTA
GATGAAGTTAGAAGTCCAGCAGTCACCTTAAAGACAGTTGGCCACCAGTGGTATTGAAGC
TATGAATATTCTGATTTCCTTCAACGGTTACTAGATGTTGATAACCGAATTGTTTTACCT
ATAAAGACACAAATCCGAATTCTAATCTCTGCCGCTGATGTTCTACATTCTTGAGCACTA
CCTAGTTTAGGGGTAAAGGTTGATGCCATACCTGGACGGTTAAACCAAACAAGCTTCTTT
ATCAACCGACCAGGGCTCCTTTACGGACAGTGTTCGGAAATTTGTGGACATCCTTTCCAT
TTAGTAGATCAGAGTCCTTGACCATTAACCGGTGCCATCGGTGCTATAACTACACTAAGA
GGTTTAGTCCAATGGTTTCATCTTACCATAATTCAGTGATGGCGAGACGTTACTCGAGAG
AGCACCTTTCAACTCCACACTTATGTTGTTACTCTAGGGCTTCGTTGAGGGATAATTTTA
TTTATTGTTTCAGAAATTTTCTTCTTTGTTTCCTTCTTCTGAGCATTCTTTCATAGCAGA
CTCTCCCCTACAATCGAAATCGGCTCAGTGTGGCCGCCTGTAGGTATTTCACCCTTTAAC
CCTCTTCAAATTCCTCTTCTAAATACTGCTATCTTACTGGCCAGTGGTGTGACAGTGACA
TGGGCCCATCATGCCTTAATAGAGGGTAATTATTCCCAAGGGCTCCAAGGGCTGTTCTTT
ACAGTTATTTTAGGGGTTTACTTTACTATCTTACAGGCCTATGAATATATCGAAGCTCCT
TTCTCAATTGCCGATGCAGTTTATGGCTCTTCTTTCTTTATAGCAACAGGGTTCCATGGT
CTTCATGTAATTATCGGAACTACATTCTTAGCGGCCTGCTTATTTCGACACTACTACGAA
CATTTTTCTCCAAACCACCACTTCGGGTTCGAGGCAGCTGCCTGATATTGACATTTTGTA
GATGTTGTATGATTATTCCTATATCTTTCCATCTATTGATGAGGATTGGTTATTTGTGTT
CTTGTAGGAGTGGCTTTCTTAACTTTATTAGAACGTAAGGTGTTAGGGTATATCCAAATT
CGTAAGGGACCCAATAAGGTTGGTATTTGAGGAATTCCTCAACCTTTTGCTGATGCTATT
AAATTATTCAGAAAGGAACAAACTTATCCTGTGGCGTCTTATTATCTTTCTCCTGTTTTT
AGTTGGTTGGTATTCCCTTTATGGGTGGGAATAAATAATTTTGGTTTAGGGTTTTTCTTA
AGCTGTACCAGCTTGGGTGTTTATACCGTAATGATGGCGGGATGGGCGTCAAATTCCAAT
TATGCTCTTTTAGGCGGCCTACGAGCTGTTGCACAAACCATCTCGTATGAGGTGAGACTA
GCGCTGATCCTTCTATCTTTTGTGTTTTTAGTACAAGGGTACAACATATGACTATCCTCA
TGCTTGGCAGAAACTAACCGAACTCCCTTTGACTTCGCCGAAGGGGAGTCGGAATTAGTT
TCTGGCTTTAATGTGGAATACAGAAGAGGCGGGTTTGCATTGATTTTTATGGCCGAGTAT
GCGAGAATCCTATTTATAAGAATACTTTTTGTAGTTTTGTTTTTGGGGCCTTTTTTATCT
TTCGTTTTTATTTGGGTGCGGGGAACTCTACCCCGGTATCGGTTTCTTGCTTGGAAAAGA
TACCTCCCCGTTGCTTTAGCACCTTTAGTTCTTATTTCCGGGAGATCCCTAGTTTATGTA
AGCATTATTCTCTCCTCTTTTATTGGGGCTGTAGGGGGCTTAAACCAAACTTCTTTACGA
AAAATTATAGCTTATTCTTCTATTAATCATTTGGGATGAATCCCACCTTTCTTAGGGTTC
TTTCCAAAATGAATTATTTTAGCTACCACCCTAATTGCCCTAGCTACAGTAGTCATATCC
CTAGCATCAAAGAAAGATATTAACCGAGAGAAAAGAACTCCCTTTGAGTGCGGGTTTGAC
CCTCTCCCTTTCTCTCTTCGCTTCTTCCTTATTGCTATAATCTTCCTTATCTTTGATGTT
GAGATTGCTCTTCTTCTCCCCGATGTGGTATCTTATGGATTAATTCTTTTAAGTTTTTGG
ATTTGTGGTCTAATGGTGCTGTTTCTTTTATTAATACTAGTCCTTACTTTTAGAAGTTCA
AGAATTTTATTCTTTTATATCTACTTTGAAGCTTCTTTGATCCCTACATTATTTTTAATT
TTGGGTTGAGGGTATCAGCCGGAACGTATTCAGGCGGGAACTTACCTGTTATTTTATACT
CTTTTGGTTTCTTTACCTTTGTTAGGGGCTTTTCTAGTAAAGATGCCAATATTCTTGGTC
CATCTTTGGCTACCCAAGGCGCATGTTGAGGCTCCGGTTAGAGGGTCGATGATTTTAGCT
GGCGTTTTATTAAAGTTAGGAGGTTATGGTTTATTTCGAAGCTATATTTGGGTTAGAGTA
AGCCTAATTGGAGGAGTTTTAGTTAGTTTAATTTGTTTACGACAAAGAGATTTAAAATCT
TTGGTGGCCTATTCTTCTGTGGCCCATATAGGGTTAGTATTAGGGGGTATGATAACATTA
AACTATTGAGGTATGTGTGGGGCTTATATAATAATGATTGCTCATGGGTTATGTTCTTCG
GGCTTGTTTGGTTTAACAAATATAGTTTATGAACGTCTAGGGAGACGAAGTTTACTTATC
AATAAGGGTTTAATTAATTTGATACCCAGATTAAGATTGTGGTGGTTCTTACTAAGAAGT
GCAAACATGGCAGCCCCTCCTACGTTGAATTTATTAGGTGAGTTGAGTTTGTTAAATAGC
CTGGTGGCCATACTGGCCCTTATATTAATTTCTTTCTTTAGAGCTGCCTATACCCTTTAT
TTATACTCCTTTAGCCAACATGGTAGCATGAGAGGAACTACTCGTGAGTATTTGGTGTTG
ATTTTACATTGACATCTTTTAATTACTTTATTGAGATTAGAATTTATCTCTCTTTTTCTC
ACTTTCATTGTTTGTGAAGGGGCTTTAGGGCTTTCGATTCTAGTGAGAATTATCCGGACC
CATGGTAATGACTTGTTAGATTGAATATCTCTTATCTTCATGAGTTTGGTTCTTTTGATT
TCCTCTTTGGTAATTTATTATAGAGGAGAATATATGCGTTTTATCTTGTTAGTTTTAGCG
TTTGTGTTATCGATGATATTTTTAATTATCAGCCCCAATCTTATCAGCATTTTGTTGGGA
TGAGATGGGTTAGGTTTAGTATCTTATTGTTTAGTAATTTACTACCAGAATGTAAAATCA
TATAATGCCGGGATACTTACTGCCTTAAGAAATCGAGTGGGTGACGTAGCCTTACTTATG
GCAATTCTTGTAGTGTTGGCAGCTATAACTAAAAGCGCTCAAATCCCCTTTTCTGCCTGG
CTCCCGGCAGCTATAGCCGCCCCTACACCAGTCTCTGCTTTAGTCCATTCTTCTACTTTA
GTAACAGCTGGAGTGTATTTATTAATTCGGCTTATAGTGATTGGGTTAACTATATTTATA
GCTGGCTTAGGGGCTAATTTTGAATTTGATTTAAAGAAAATTATTGCCCTTTCTACTCTA
AGTCAATTAGGTTTGATAATGTGTATTTTATCAATAGGGCTGAATAAGTTAGCCTATTTT
CATCTTTTAACTCATGCCCTCTTTAAGGCTTTGTTATTTATGTGTGCAGGTGCAGTAATT
CATGATTCCCAAGATATCCGTAATATGTTATGTGGTATGCCTTTCTTGGCGGGATTTTAT
TCTAAGGACTTAATTTTGGAGATAGCCTCAATGAGAAATTATTTTATTTTTCTTCTTTAC
TTTGTTTCGACAGGCTTAACAGTATGTTACACTGCTCGGCTAGTTTATTATATAGTAATG
TCGATCATTGGGGGCAGCGCCCTCTCTTTAGCTATGGGGCTAGTTCTTCTCATACAGTGG
ATATCCTATATCCTCTTTTTAGTTGGGATACTAGTTCTCTTTATTTATATA

#FY_JXF
GGCCTTCTAGTGTTGCCCCTCACTTTTTGGTTGATCCCCTCTCGTTGAAATAGTATCACA
TCTACTTTACATAAGGAATTCTCGTTTATTGGCCTTTTTACAATAATTTTATTTAATAAC
CTCCTAGGTTTATTCCCTTATATTTTTACTAGTTCTAGTCATCTAGTTTTTACATTGGCT
CTTGCCTTACCTCTTTGGTTAAGATTTATAATTTATGGGTGATTAAACCACACACAACAC
ATATTTGCCCACTTGGTTCCCCAAGGAACCCCTCTTATACCTTTTATGGTGTGTATTGAA
ACAATTAGTAATGTAATCCGGCCGGGCACTCTAGCTGTGCGGCTCGCAGCTAATATAATT
GCAGGACACTTATTAATGACTTTGATAGTCGCTATTATCCAATCCTACGTATTTGCTGTT
TTAAGAACACTTTATTCATGTTTAGTTGTACAAATCGCAACTGGTTTGTTTCTAGCAATA
CACTATGTCCCCCACATTGATTTAGCCTTTTCTAGTGTAAATTATGGCTGACTTTTACGA
ACTTTACATGCTAATGGAGCTTCTATATTTTTCGTGTGTATTTATTTACATATTGGACGA
GGTATATACTATGGTTCATATACATGAACTGTTGGTGTCATTATTTTATTTCTAGTGATA
GGAACAGCTTTTATAGGCTATGTTCTCCCATGAGGGCAAATATCATTCTGGGGAGCTACC
GTTATTACCAATTTACTCTCTGCTATTCCTTATTTAGGGACTACCCTTGTTCAGTGGGTT
TGAGGAGGATTTGCAGTAGATAACGCCACTTTAACCCGATTTTTCACTTTCCATTTTGTC
TTACCTTTTATTGTAGCTGCAGCTACAATGATCCACCTTTTATTCCTCCATCAAACGGGA
TCTAATAATCCTTTAGGGGTTAATAGAAACCTAGATAAAATTCCATTCCACCCCTACTTT
TCATTTAAGGATGTTCTAGGATTCATAATCCTATTAATAACATTAATTATTCTAACACTA
TTAAACCCTTATTTACTAGGAGACCCCGATAATTTCATCCCTGCTAACCCTTTAGTAACC
CCCGTTCACATTCAACCAGAATGATATTTTCTTTTCGCTTACGCCATCCTTCGATCCATT
CCTAATAAGTTGGGAGGAGTGATTGCCTTAGTTCTTTCTATCGCAATCCTATTTGTGTTA
CCAATTCGGGGAATTGAATTTTACCCCCTTAATCAAACCCTGTTTTGGTCATTAGTGACC
ATAGTATGTCTTTTAACCTGACTGGGTGCTCGACCTGTAGAAGCCCCTTACATTCTTTTA
GGCCAAGTTTTAACTATTACCTACTTCTCATATATCGGAACTTTATATTTTATTTTTGGG
GCCTGATCCGGCATAGTTGGAACTTCACTAAGATTACTTATTCGGGCAGAATTAGGCCAA
CCTGATCAAATTTATAACGTGATTGTAACGGCCCATGCTTTTATTATAATTTTCTTTATA
GTTATACCCATTATAATTGGGGGTTTTGGTAATTGGTTAGTTCCTTTAATATTAGGGGCA
CCAGATATAGCCTTCCCACGTATAAATAATATAAGTTTCTGGTTACTTCCCCCCGCCCTA
ACTTTGTTACTAGCTAGAGTGGAAAGAGGGGCGGGCACTGGGTGGACTGTCTACCCTCCT
TTGGCCTCAATTGCCCATGCTGGGGGTTCTGTAGATCTGGCGATCTTTTCGTTACACTTA
GCAGGTGTTTCCTCTATTTTAGGGGCAGTAAATTTTATTACAACAACCCTTAATATACGA
GCCTCTGGAATAACGATAGATCGAATTCCACTTTTTGTCTGATCGGTTCTAATTACTGCA
ATTTTATTATTACTCTCCCTACCTGTATTAGCAGGTGCTATTACGATGCTCCTGACGGAC
CGTAATTTAAATACCTCATTCTTTGACCCCGCGGGAGGAGGAGATCCTATTTTATATCAA
CACTTATTTTGGTTCTTTGGGCACCCGGAAGTTTATATTTTGATTCTGCCTGGGTTTGGG
ATGATTTCTCATATTATCAGACAAGAAAGAGGTAAAAAGGAAGCTTTCGGGTCTTTGGGA
ATAATTTACGCTATACTAGCAATTGGACTTTTGGGGTTTGTGGTTTGAGCCCATCACATA
TTTACTGTTGGTATAGATGTAGATACCCGAGCATATTTTACAGCCGCCACAATAATTATT
GCAGTTCCTACGGGGATTAAAATTTTTAGATGGCTAGCGACACTTCACGGCACTCAGTAC
ACACCTTCTCTACTTTGAGCTCTAGGTTTTGTTTTTCTTTTTACTATTGGAGGTCTCACT
GGTGTTGTTTTAGCAAACTCTTCTATTGATATCGTCCTTCACGACACTTATTATGTTGTA
GCTCATTTTCATTATGTTCTATCGATGGGAGCCGTTTTTGCTATTATGGGAGGGGTAATT
CATTGATTTCCCCTATTCACAGGCCTAACTTTAAACCCTCAATGGTTAAAAATCCACTTC
TTAGTCATATTTGTAGGAGTGAATTTAACATTCTTCCCCCAACACTTCCTAGGCTTAAGA
GGAATGCCCCGACGGTATTCAGATTACCCTGATGCTTATACCACATGAAATGTGGTTTCT
ACAATTGGGTCCACAATTTCTCTACTTGGAGTTCTTATATTAGTGTTTATTGTATGAGAG
GCCTTAGTAAGTCATCGACAGGTAGTTTACCCTCCCGCGGAGCATAGCTATAATGAACTC
CCATTCCAAGATAGAAACTCCCCTCTTATAGAACAACTAACCTTCTTTCACGATCATACT
TTGCTTATTTTGGTTATAGTAACAACTCTTGTTGGTTATTTAATAACAATTATATTATTT
AATTCCTCCGTAAACCGTCTCCTACTCCAAGGACAAGCCATTGAGATTATTTGAACAATT
TTACCAGCTATTATTTTAATTTTTATCGCGCTCCCCTCTTTACGGCTTCTTTATATACTA
GACGAGGTGAGTAACCCCGCTGTAACTTTAAAAACGATTGGGCATCAATGATACTGGAGT
TATGAATATTCTGATTTCCTTAATCGACTTTTAGAGGTGGATACCCGCGTCGTTCTCCCC
ATCAAAACGCAAATTCGAATTTTAATCTCTGCCGCTGACGTTTTACATTCATGAGCTCTA
CCTAGACTAGGTGTAAAGGTAGATGCCATACCTGGTCGTCTAAATCAAACTAGCTTTTTC
ATAAATCGTCCGGGCTTATTTTATGGACAATGCTCTGAAATTTGTGGGCACCCCTTTCAC
CTTGTCGACCAAAGTCCATGACCACTAACTGGTGCGATTGGGGCTATAGTTACACTAAGA
GGCTTAGTTCAGTGATTCCACCTAACAATAATCCAGTGGTGGCGAGATGTCACTCGAGAG
GGTACTTTCCAACTTCATACACATATCGTAACATTAGGACTTCGCTGGGGAATAATTTTA
TTTATTGTATCTGAAGTTTTCTTTTTTATCTCTTTCTTCTGGGCCTTTTTTCATAGCAGA
CTTTCTCCAACCATCGAATTAGGGTCCGTTTGGCCCCCTGCAGGGATTTCCCCCTTTAAC
CCGATACAAATTCCTTTACTGAATACCGCGATCCTCTTAGCCTCAGGTATCACAGTAACG
TGAGCACATCACGCTCTTATAAGTGGTCACCATTCCCAAACCCTTCAAGGGCTATTCTTT
ACTGTTCTTTTAGGTATTTATTTTAGAATCCTACAAGGCTATGAGTATATAGAAGCCCCA
TTTTGTATCGCCGACGCTGTCTATGGGTCCTCATTCTTTATGGCAACCGGATTTCATGGT
TTACATGTAATTATTGGAACCACATTTTTGGGGGCGTGTTTAGGGCGACATTTCTTCGAA
CACTTTTCTCCCAACCACCATTTCGGATTTGAAGCTGCAGCTTGATACTGGCATTTTGTA
GATGTTGTGTGGTTATTCCTATATATTTCTATCTACTGGTGAGGATTAGTAGTGTGCGTA
TTGGTTGGGGTGGCATTTCTAACATTATTGGAGCGAAAGGTTTTGGGTTATATTCAGATC
CGTAAAGGACCCAGTAAAGTGGGTATTTGGGGAATTCCTCAGCCTTTTGCGGATGCCATT
AAACTTTTTACTAAGGAGCAAACTTACCCAACAGTGTCGTATTATATCTCTCCTATTTTT
AGCTGGTTAATTTTCCCTATATGGACAGGGATGTACAATTTTAATCTAGGATTTTTCTTG
AGCTGTACAAGAATGGGTGTTTATACTGTAATAATGGCAGGATGGGCTTCAAACTCAAAC
TATGCCTTATTAGGCGGACTGCGTGCGGTGGCTCAAACTATTTCTTATGAGGTAAGATTG
GCCCTTATTTTATTATCTTTCGTGTTTTTAGTGCAAAGCTACCAAATGTGGTTTGCCTCC
TGCTTAGCAGAAACTAATCGAACCCCCTTTGATTTCGCAGAGGGGGAGTCGGAATTAGTT
TCTGGGTTTAATGTAGAGTACAGAAGAGGAGGTTTTGCGTTAATCTTTTTAGCCGAGTAT
GCCAGAATTTTATTTATAAGCATATTATTTGTGGTCTTGTTTTTAGGTTCTTTTCTAGCT
TTCTCATTTATTTGAGTGCGGGGGACATTACCTCGGTTCCGGTTTCTAGCCTGAAAGAGT
TATTTGCCAGTTGCTTTGGCCCCTTTAACTCTCCTCTCTAACAGAAGATTTAGCCACTGA
ATTATTATCTTCTGCACTGTTATTGGGGCATTTGGGGGGTTAAACCAAACTTCCTTCCGT
AAAATTATAGCGTATTCTTCGATCAATCATTTAGGGTGGATACCTCCATTTGTAGGGTTT
TTACCTAAATGGATCATCATGACTTTAATTTTAATCACTATTGCGTCTTTAGTTATAATT
CTAGCTTCTAAAAAAGATACCTCTCGAGAGAAAAATTCCCCATTTGAGTGCGGATTTGAT
CCTCTGCCTTTTTCTTTACGATTTTTCTTAATTGCAGTAATCTTCTTAATTTTTGATGTT
GAAATTGCACTCTTACTCCCTGACGTTGTATCTTATGGCTTAATTTTACTGAGATTTTGA
ATTTGTGGATTAATAATTTTGCTATTACTTTTAATACTTTATTTGACTTTTAGTAGAACT
AACCTTCTTTTCTTTTATATTTACTTTGAGGCTTCTTTAATCCCCACCGTCTTTTTAATC
TTAGGTTGAGGGTACCAACCTGAGCGTATCCAGGCTGGGACTTATCTCTTATTCTATACT
CTTTTAGCATCTTTACCTTTATTATTGGCCTTTTTCGTAAAAATGCCGATATTTTTAGTT
CATCTATGGCTACCTAAAGCACATGTAGAGGCTCCTGTAAGAGGGTCTATAATCTTAGCG
GGAGTGCTATTAAAATTAGGGGGTTATGGGTTGGTCCGTAGTTTTCTGTGGGTTAGAATT
AGCCTAACAGGAGGGGTTTTAGTGAGCTTAGTTTGTTTACGCCAAAGAGATTTAAAATCC
TTGGTAGCTTACTCTTCAGTGGCCCACATGGGGTTAGTTTTGGCGGGGATTATAACAATA
AATTATTGAGGAACTAGAGGGGCTTATACAATGATGTTAGCTCATGGTCTTTGTTCTTCT
GGGTTATTTTGTTTAGCTAATATAACTTATGAGCGTTTGGGTAGACGAAGATTATTAATT
AATAAAGGTTTAATAAATCTTATACCTAGTATAAGCTTATGGTGATTTCTTTTGAGAGCT
GCCAATATAGCAGCTCCCCCCAGACTTAATCTATTAGGTGAAATTAGTCTTTTAAATAGT
TTAGTAGGGATAGTAATATTAATATTTATCTCCTTCTTTAGAGCTGCCTATACTTTATAT
CTTTATGCCTACAGACAGCACGGTAGCAGAGGGGGTTACTTGCGGGAATATTTGGTACTC
ATATTGCACTGGCATTTACTTATAACTCTTCTTAGATTGGAGTTTATTGCCCTATTTTTA
ACTTTTATTGTTTGTGAGGGGTCTTTAGGACTGTCAATTCTTGTTTCTATAATTCGTACT
CATGGTAATGATTTATTGGATTGAATATCCTTAATTTTTATAAGTTTAGTTTTATTGATT
TCTTCTTTGGTTATTTTCTACAGTGAAGAGTATATACGGTTTATCTTACTTGTGTTAATA
TTTGTACTTTCCATGATACTTTTGATTATTAGACCTAATTTAATCAGAATTTTATTAGGA
TGAGATGGGTTGGGTTTAGTCTCTTACTGCTTAGTAATCTATTACCAAAATGTCAAATCC
TATAACGCAGGGATATTAACTGCCTTAAGCAACCGAGTAGGAGATGTAGCGCTGTTAATG
GCAATTCTTGTTGTTTTAGCAGCTATAACGAAAAGAGCCCAAATTCCCTTTTCAGCTTGG
CTGCCAGCTGCAATAGCAGCACCCACCCCAGTCTCGGCCCTTGTCCACTCCTCAACTTTA
GTTACAGCGGGGGTATACTTACTTATTCGGTTATTATTTATGGGAGTAACTATGTTTATA
GCTGGGTTGGGAGCAAATTTTGAATTTGATTTGAAGAAAATTATTGCTCTATCTACTTTA
AGCCAACTTGGGTTGATAATGAGTGTTTTGGCTATAGGGTTATATAAGCTTGCGTACTTT
CACTTACTTGCTCATGCCTTGTTTAAGGCTCTCCTATTTATATGTGCTGGTGCTATTATT
CATGATTCTCAAGATATCCGAAATATATTGTGCGGAATACCCTTTTTGGCGGGATTTTAT
TCGAAGGACTTAATTTTAGAAGTGGTAGGGATAAGTAATATTTTAATTTTTATCTTGTAT
TTTGTTTCAACCGGCCTTACAGTATGTTATAGTGCCCGCCTTATTTACTACATGATAATA
TCTATTTTAGGAGGAAGCATTTTAAGTTTAGCTATAGGTTTAATGCTTTTAATCCAATGA
TTTTCCTACATTCTATTTTTAGTGGGTATATTAGTTCTCTTCATTTATATA

#FY_NSF
GGGGTATTAATTTTACCTTCGATATTCTGATTAATACCCTCACGATGAACATCAATTTCC
AATACCCTACACAAAGAGTTTAATTTTATTTCCCTATTTTCTATAATTCTATGAAATAAT
TTCCTAGGTCTATTTCCTTATATTTTTACTAGATCCAGACACTTAACTATAACTCTTACA
CTCGCACTTCCGTTGTGAATAAGATTTATACTTTATGGATGGATTAATCATTCCCAACAT
ATATTTGCCCACTTGGTTCCGCAAGGAACACCATTAATACCCTTTATAGTATGTATTGAA
ACTATTAGTAATATTATTCGACCTGGGACTCTCGCAGTTCGTCTAGCAGCCAATATAATT
GCAGGACATTTATTAATAACACTACTAGTAGCTATTATTCAATCTTACGTATTTGCAGTT
TTAAGAACTCTTTATTCTTGTTTAATTATTCAAATTGCTACAGGTTTATTTCTATCCATA
CACTACACAGCACACATTGATTTAGCTTTTTCAAGAGTAAATTATGGGTGATTACTCCGA
ACATTGCACGCTAATGGTGCTTCATTCTTCTTTATTTGCATTTATCTCCATATTGGTCGA
GGAATATATTATGGTTCTTTTACTTGACTAATCGGAGTAATTATCCTCTTCCTAGTTATA
GGAACTGCTTTTATAGGGTATGTCTTACCATGAGGACAGATGTCTTTTTGAGGAGCAACC
GTTATTACAAATCTGCTTTCAGCAGTACCTTATTTAGGCACTGATTTAGTTCAGTGAGTA
TGAGGAGGATTTGCCGTAGATAATGCTACACTAACACGATTCTTCACATTTCACTTTCTC
CTCCCCTTTATAGTAGCAGGTGCTACTATAATTCACCTCTTGTTCCTACACCAAACAGGA
TCTAATAATCCATTAGGTGTGAATAGAGATTTAGATAAAATTCCTTTCCATCCGTACTTT
ACCTTCAAGGATATTTTTGGATTTTTGATTTTAATTATACTTCTTAGTATTTTAACTCTC
CTTGATCCTTACTTACTAGGGGATCCAGATAATTTTACTCCCGCTAATCCTCTAGTTACT
CCTGTTCACATTCAACCTGAATGATACTTTCTCTTTGCTTATGCTATTTTACGATCTATT
CCTAATAAACTTGGAGGGGTGATTGCCTTAGTTCTATCAATTGCCATCCTAATAATTCTG
CCCTTTCGTGGGCTAGAATTCTACCCCATAAACCAACTTATATTCTGGTCACTCCTATCA
ATCGTAATTTTATTAACTTGAATTGGAGCCCGGCCCGTAGAAGACCCTTACATTTTACTA
GGACAAGTTTTAACCGTCTTATACTTTGCATACATTGGAACTCTATATTTTATTTTTGGG
GGATGAGCAGGAATAGTAGGAACATCTCTAAGATTACTGATTCGTGCTGAGTTGGGACAG
CCAGACCAAATTTATAATGTTATCGTAACAGCCCATGCTTTTGTTATGATTTTCTTCATA
GTTATGCCTATTATAATTGGAGGATTTGGAAATTGATTAGTTCCACTAATACTCGGGGCT
CCTGATATGGCATTTCCACGAATAAATAATATAAGATTTTGATTACTTCCCCCTGCTTTA
ACTCTTTTACTTGCCAGAGTAGAAAGAGGAGCAGGAACTGGATGAACAGTTTATCCTCCC
CTTTCGTCGATCGCTCATGCAGGAGCGTCTGTAGACTTAGCGATTTTTTCTTTGCACTTA
GCGGGGGTATCGTCAATTCTAGGAGCTGTTAATTTTATTACAACTACTATTAATATACGA
TCTAGAGGAATAACTATGGACCGAATCCCATTATTTGTCTGATCTGTCCTAATTACAGCC
ATCTTACTTCTTCTTTCACTCCCAGTATTGGCCGGAGCTATTACTATGTTACTAACGGAT
CGTAATCTTAATACTTCATTCTTCGACCCTGCGGGAGGTGGTGACCCCATTCTCTATCAA
CACTTATTTTGATTTTTTGGTCACCCTGAAGTGTATATTTTAATTTTGCCAGGGTTTGGA
ATAATTTCCCATATTATTAGCCAAGAAAGAGGAAAGAAGGAAGCGTTTGGATCTTTGGGA
ATAATTTATGCTATACTAGCGATTGGGCTTTTAGGATTTGTTGTTTGAGCTCACCATATA
TTTACTGTAGGAATAGATGTAGATACACGCGCCTACTTTACTGCCGCTACCATAATTATT
GCAGTGCCTACAGGAATTAAAATTTTCAGCTGGCTTGCTACTTTGCACGGAACCCAATAT
AGTCCCTCCCTACTATGAGCCCTAGGATTCGTATTCTTATTTACAATTGGAGGTCTTACT
GGAGTAGTTCTCGCTAATTCTTCAATTGACATTGTTCTTCATGATACTTATTATGTAGTC
GCCCACTTTCATTACGTACTTTCTATAGGAGCTGTCTTTGCCATTATAGGAGGAGTAGTT
CACTGATATCCTTTATTTACCGGACTTTCTTTAAATCCTCAATGACTCAAGGCCCACTTT
ATCGTAATATTCATTGGAGTAAATTTAACATTCTTCCCTCAACATTTCTTAGGTCTAAGA
GGTATACCGCGACGTTACTCAGACTATCCTGATGCCTATACTGCCTGAAATGTTGTTTCA
ACTATTGGTTCTACTATTTCCCTAGTAGGAGTTCTAATGTTAGTGTTTATTATCTGAGAA
AGTATAATTAGTCACCGAGTGGTAGCCTTTCCTCCAGCAGAACACAGTTACTCTGAATTA
CCTCTTCAAGACAGAAGTTCTCCTTTAATAGAACAACTGTTATTTTTTCATGACCACACA
CTTCTCATTTTAGTTATAATTACCGTATTGGTAGGGTACCTAATAATTACCCTATTCTTT
AATTCCTACACCAATCGATTTTTACTTGAAGGTCAAACTATTGAAATAATCTGAACTATT
TTACCTGCTATCACCTTAATTTTTATTGCTTTACCTTCACTCCGACTTCTGTATCTTCTA
GATGAAATTAGTGATCCCTCTATTACCCTAAAAACAATTGGACATCAATGGTACTGAAGT
TATGAATATTCAGACTTCTTAAACCGACTTCTAGAGGTAGATAACCATACCGTTCTTCCT
ATAAATACACAAGTTCGTATCCTAATTACAGCAGCAGATGTTTTACACTCATGAACAGTA
CCATCACTGGGGGTGAAAGTTGACGGAACCCCTGGACGCCTAAACCAAACTAGATTCCTT
ATTAACCGCCCTGGTTTATTTTATGGTCAATGCTCCGAAATTTGCGGACACCCCTATCAC
TTAGTAGATCAAAGTCCATGACCTTTAACAGGAGCAATCGGGGCTATAGTAACTGTAAGA
GGTTTAATTAAATGATTTCATTTAACTATAGTTCAATGATGACGAGATATTACTCGAGAA
GGAACTTACCAACTACACACTTATATCGTGACTATCGGTCTACGTTGAGGAATGATCTTA
TTCATTGTATCAGAAATTTTCTTCTTTCTATCCTTCTTTTGAGCTTTTTTCCACAGAAGT
TTAGCCCCTGCAGTAGAATTAGGAACTGTTTGACCTCCCGCAGGTATTTCTCCTTTTAAT
CCCCTACAAATCCCCCTTCTAAATACTGCCATCCTACTTGCCTCAGGGGTTACTGTTACA
TGAGCCCATCACAGTTTAATAGAAAGAAACCATTCACAAGCTCTTCAAGGACTGTTTTTC
ACTGTAATCCTGGGTGTTTATTTTACAATCCTTCAAGCCTATGAATATATAGAGGCACCA
TTTTCTATCGCTGATAGAGTTTATGGTTCTTCATTCTTCATAGCAACTGGATTTCATGGA
TTTCACGTATTAATTGGAACAACCTTCCTAGCTGTTTGCTTAATACGACACTTTAAAGAA
CACTTCTCTATAGAACACCATTTTGGATTTGAAGCAGCTGCCTGATACTGACACTTTGTT
GATGTAGTTTGATTATTCCTATATATTTCTATTTACTGATGAGGTTTGGTGATTTGTGTG
TTAGTTGGGGTAGCTTTTTTAACATTATTAGAACGTAAGGTTTTAGGGTATATTCAAATC
CGTAAGGGGCCCAATAAGGTTGGCTTTTGTGGGGTCCCTCAGCCTTTCGCTGATGCGATT
AAGTTATTTACTAAAGAACAAACTCACCCAGTAACATCTTATTTTCTTTCTCCAGTCTTT
AGTTGGGTAATTATACCTTATTTAACAAGATTCTTTAGTTTTAGCTTAGGCTTTTTTTTG
AGTTGCACTAGCTTGGGTGTCTATACTGTGATAATTGCTGGATGATCTTCTATTTCTAAT
TATGCGTTATTAGGGGGCCTACGTGCTGTAGCTCAAACAATTTCTTATGAGGTAAGTTTA
GCTATTATTTTATTATCTTTTGTCTTTTTAACGGGTAGATATTGTGCATGATATTCCTCA
TGTTTAGCGGAAACAAATCGCACTCCTTTTGATTTTGCTGAGGGAGAGTCCGAGTTGGTT
TCTGGGTTTAATGTGGAATATAGAAGAGGAGGGTTTGCATTAATTTTTCTAGCCGAATAT
TCTAGAATTTTGTTTATAAGAATATTATTTTGTGTTTTGTTTTTGGGTTGTTTATTAGGA
TTTTCTTTTATTTGAGTTCGTGGAACTTTACCTCGTTTCCGATATTTATCTTGAAAAAGA
TTTCTTCCAATTTCATTACCCCCTGGGGTTATAGAAGGTCTTAACTGAAGTAATTGTCTT
ATTCTAATGATTAAAATTGGCCCGGGATCCTTAGGAGGGTTTAATCAAACTTCCTTGCGT
AAAATTATGGCCTATTCTTCTATCAATCACTTAGGTTGAATACCTCCGTTTATTGGGTTT
CTACCTAAATGACTTAGAGTTAGCTTAGGATTAATAATTTTATCATCCTTAGTTATAGGA
GCTGCCTCCAAAAAATCCCTTGTTCGAGAAAAATCCTCTCCCTTCGAATGTGGATTTGAT
CCTCTCCCTTTCTCACTACGATTCTTCCTTATTGCCGTAATTTTCTTAATTTTTGATGTA
GAAATTGCCCTCCTTCTCCCTGATATTTTATCTTGAGGATTAGTTTTATTAAGTTTTTGG
ATTTGTGGTTTGATGGTTTTATTCTTATTAATTATGTTAATGTGTACTTTTTTGAGTACT
AATTTATTCTTATTTTATTTGTTTTTCGAAAGATCATTAATTCCTACTTTGTTCTTGATT
CTTGGGTGAGGGTACCAGCCTGAACGTATTCAGGCTGGTATATATTTACTATTCTATACT
TTATTAGCCTCTCTACCTCTGTTATTTGCTTTCTTAGTTAAAATGCCTATATTTTTAGTT
CATTTATGATTGCCTAAGGCACACGTAGAAGCTCCTGTTAGAGGTTCTATAATTTTGGCT
GGGGTTTTACTTAAATTAGGAGGGTACGGATTATTGCGTAATTTTGTTTGGGTAGGTATC
AGACTAGTGGGAGGGAGATTAGTAAGATTAATCTGTTTACGGCAAACGGATCTTAAGGGC
TTAGTTGCTTATTCTTCGGTGGCTCATATGGGAATGGTAATTGGAGGACTTATAACTATA
AACACTTGAGGTATTATAGGATCTTTCACTTTAATGATTGGGCATGGACTTTGTTCTTCA
GGCTTGTTTTGTTTAACAAATATTACTTATGAGCGTATGGGAAGTCGAAGTTTAATTATT
AATAAGGGCTTGATAAATTTTATGCCTAGAATGGCTTTATGGTGATTTTTATTAAGTTCT
TCAAATATAGCAGCTCCTCCAAGCCTTAATCTTTTGGGGGAGATTAGTTTATTAAATAGT
TTAGTCGGGATAATTATGTTGGGATTTTTATCTTTCCTTAGAGCTAGTTATAGCTTGTAT
TTATTTTCTTATAGTCAGCATGGGTGTTCTAGAGGGTTTGTTCGAGAGTTCCTATTATTA
TTTCTGCACTGACATTTGTTGGCGACTTTGTTAAGATTAGAATTTATCGTATTATTTTTG
GTTTTTTCAGTGTGTGAAGGGGCTTTAGGGTTATCTATTTTAGTGTCAATGATCCGAACA
CACGGGAATGATTTATTTGATTGAATATCATTATTATTCATAAGATTTGTTCTTTTGATT
TCTTCTTTAGTTATCTATTACAGCAAGGAATATATGCGATTTATTCTTTTGGTTTTAATA
TTCGTGTGTTCTATGATGTTGTTAATTATGAGTCCTAACTTAGTTAGAATTCTTTTAGGG
TGAGATGGTTTAGGCTTAGTGTCATATTGTTTGGTCATCTATTATCAAAATGTAAAGTCT
TATAATGCAGGGATATTAACAGCTTTGTCAAATCGTGTAGGGGATGTGATACTATTGTTA
GCTATTTTAGTATTAGTAGCGGCTATAACTAAAAGAGCACAAATTCCATTTTCAGCTTGG
TTGCCAGCTGCTATAGCAGCCCCCACTCCGGTATCTGCACTTGTGCATTCTTCAACATTA
GTAACAGCCGGTGTTTATTTAATGATTCGGTTTCTTCTATTAGGGTTGACTATGTTTATA
GCAGGTTTGGGGGCTAATTTTGAATTTGATTTAAAGAAAATTATTGCTCTTTCTACTCTC
AGTCAGTTAGGGTTGATGATAAGAATTCTTGCTTTAGGGTTTCCCTATCTAGCTTTTTTC
CACCTATTAACTCATGCGTTATTTAAGGCTTTGTTATTCATGTGTGCAGGTGCTATTATT
CATGATTCACAGGATATTCGAAATATGTTGTGTGGGATACCATTTTTAGCAGGATTTTAC
TCAAAGGATTTAATTCTTGAAATAGTGAGAATAACTAACTCTTTCTCTTTTTTTCTTTTC
TTCTTTTCTACAGGACTTACCATGTGTTATTCTTTACGATTGGTTTATTACTTACTGATA
GCTGTTATTGGAGGAAGTTTATTAAGTCTAGCTATGGGTATTATATTATTAATACAATGA
TTTTCTTACATTTTGTTTTTAGTAGGTATACTAGTATTATTCATTTATGTA

#FY_WQSJK
GGGTTAATGTTAATCCCTTCTCTTTATTGATTTATACCTTCCCGGTGAAGAAAAATTCTT
CTTACCCTACACTTGGAATTCAAATTTATTTCCCTATTTTCCCTAATCTTATTCAACAAC
TTCTTAGGTCTTTTCCCTTACGTTTTCACAAGAACAAGCCATCTAACCTTAACTCTATCT
TTAGCATTACCTTTGTGGCTTAGATTTATAGTTTATGGATGAATTAATCACACCCAACAC
ATATTCGCTCACTTAGTCCCCCAAGGGACACCCCTTATACCATTTATAGTCTGCATTGAA
ACCATTAGCAACGTTATTCGGCCCGGAACTCTAGCAGTTCGATTAGCTGCTAATATAATT
GCAGGACACCTTCTATTAACTCTCCTCGTTGCTATAATCCAATCATATGTCTTTGCTGTT
CTAAGTACACTATACGCCTGCCTTGCTGTACAAATTGCTACAGGACTATTCCTGGCAATA
CACTTTACAGCTCATATTGATCTTGCATTTAACAGTATTAATTATGGGTGATTCTTACGA
ACCCTTCACGCTAACGGCGCCTCTTTTTTTTTCATTTGTTTATATTTACACACCGGACGA
GGTATATATTACGGATCCTATACTTGAATGATTGGCGTAATTATCTTATTCCTAGTGATA
GGGACAGCATTTATAGGATATGTTTTACCATGGGGGCAAATATCCTTCTGAGGGGCAACC
GTTATTACAAATCTTCTCTCAGCAATCCCTTATTTAGGGATTGATTTAGTCCAATGAGTT
TGAGGAGGATTTGCAGTAGATAACGCCACTCTAACCCGATTCTTTACCTTCCATTTCGTA
CTACCTTTTATTGTAGCAGCTGCAGTTATAGTCCACCTCCTTTTTCTTCACCAAACGGGC
TCTAATAACCCATTAGGGATTAACAGTGATGTAGATAAAATCCCTTTCCATCCTTATTTT
TCCTTTAAGGATATCGTAGGATTCATTTTAACACTCATATTTCTAACAATGCTTACTCTT
CTAGAACCCTATATACTTGGAGACCCAGATAACTTTACACCTGCAAACCCCCTTGTCACC
CCTGTTCATATTCAACCAGAATGATATTTCCTTTTTGCGTACGCCATCCTTCGATCAATT
CCTAATAAGTTGGGAGGGGTTATCGCCCTCGTCCTCTCCATCGCAATCTTATTTATTATA
CCATTTCGGGGAACACAATTTTATCCAGTCAACCAATTTCTCTTTTGATCCCTCCTCGTT
ATTGTTATTCTCCTGACATGAATTGGAGCACGACCAGTCGAAGATCCATATATTCTAGTC
GGACAACTCCTTACTGTTCTCTACTTTTCCTACATTGGAACACTATACTTCATTTTCGGT
GCTTGATCAGGAATGGTGGGGACATCATTAAGACTCCTAATTCGCGCAGAACTTGGGCAA
CCAGATCAAATCTATAATGTAATTGTCACTGCTCACGCTTTTGTAATAATTTTTTTTATG
GTTATACCTATTATAATTGGGGGATTCGGGAATTGATTAGTCCCCTTAATATTAGGTGCC
CCTGATATGGCTTTCCCTCGAATAAATAATATAAGATTCTGATTGTTACCCCCTTCCTTA
ACCCTCCTCCTCGCTTCTGTTGAAAACGGAGCAGGAACTGGGTGAACGGTGTACCCCCCT
CTTTCAGCAATTGCCCATGCTGGAGCCTCAGTAGATATGGCCATTTTTTCCCTTCACTTA
GCAGGGGTATCTTCAATCCTGGGAGCAGTGAACTTCATCACTACAGTAATCAATATACGA
TCAGCAGGAATAACACTTGATCGTATACCCTTATTTGTATGAGCCGTAGCTATCACTGCC
CTACTACTTCTACTCTCTCTCCCAGTTCTGGCAGGAGCAATTACTATACTTCTTACTGAC
CGAAATTTAAATACATCCTTCTTTGATCCAGCCGGAGGGGGTGACCCAATCCTGTACCAG
CATCTATTCTGATTTTTTGGTCATCCAGAAGTTTATATTCTCATTCTTCCAGGATTCGGG
TTAATTTCTCACATTATTAGACAAGAAAGTGGAAAAAAGGAAGCTTTTGGTTCCTTAGGA
ATAATTTATGCTATATTATCTATTGGTCTTTTAGGATTTGTAGTTTGAGCCCATCACATA
TTTACAGTAGGTATAGATGTAGACACTCGGGCCTATTTCACCTCTGCCACTATAATTATT
GCTGTCCCAACTGGAATTAAAATTTTCAGATGATTAGCAACCCTACACGGGTCTCAATAC
AGCCCAGCTCTTCTTTGAGCTCTAGGATTTGTATTCTTATTTACTATTGGAGGCTTGACT
GGTGTAGTTCTTGCTAACTCTTCCCTTGATATTATTTTGCATGACACTTACTATGTTGTA
GCCCACTTCCATTATGTGCTTTCAATAGGAGCTGTCTTTGCAATTATGGGTGGATTCATT
CAATGATACCCTTTATTTACAGGATTAACTATAAATCCCCATTGATTAAAAATCCAATTT
GCTGTAATATTTTTAGGTGTTAATATGACCTTCTTCCCTCAACACTTTCTCGGATTGGCT
GGAATGCCACGACGATACTCAGATTATCCAGATGCTTACACAACATGAAACGTTGTTTCA
TCTATTGGATCAACCATCTCCTTTATTGGAGTTCTCATACTTCTCTTCATTGTCTGAGAA
AGCATAACCTCTAATCGAACTGTTCTCTTTCCACCAGCAGAGCACAGTTATGCTGAACTT
CCCCTCCAAGATAGAGCCTCTCCTCTAATAGAACAACTAACCTTTTTCCATGATCATACC
CTTCTCATTCTTATTATAATTACAACCCTCGTTAGATACTTAATAGCAACTTTATTTTTT
AACACTAATATCCACCGATATTTATTAGAAGGCCAAACTATTGAAATTATTTGAACAATC
CTACCCGCGGTTACATTAATTTTTATTGCCCTGCCCTCCTTGCGTCTCCTATACCTGCTG
GATGAAGTAAGAAGCCCTTCAATCACCTTGAAAACTATTGGCCATCAATGATATTGAAGC
TACGAATTTTCCGATTTTAATCAACGACTTCTTGATGTCGACAACCGAGCCTCACTTCCT
ATAAATACCCAAGTCCGAGTACTTGTCACAGCAGCTGATGTCCTTCACTCGTGAACCGTC
CCTGCACTAGGAGTGAAGGTAGATGGAACTCCTGGTCGACTTAATCAAACAAGTTTTCTT
CTTAACCGACCAGGAGTCTTTTACGGACAATGCTCAGAAATTTGCGGACACCCCTACCAT
CTAGTCGATCAAAGCCCATGACCCCTTACTGGAGCAATCGGGGCACTAGCTACCGTCTCT
GGCTTAGTTAAATGATTTCATTTAACCATAATTCAATGATGACGAGATATTACACGAGAA
GGCACATTTCAACTTCATACCCTACCAGTAACCCTAGGTCTCCGATGAGGGATAATTCTT
TTTATTACTTCCGAAGTTTTCTTTTTTATTAGTTTCTTTTGAGCTTTCTTCCACAGAAGA
CTGTCCCCTACTGGAGAATTAGGGTCCATCTGGCCCCCTACGGGAATTATTCCCTTTAAC
CCCCTACAAATTCCTCTTCTCAATACAGCCATCTTATTAGCCTCAGGGGTAACTGTCACA
TGAGCCCACCATAGCCTTATAGAAAATAATCACACTCAAGCCCTTCAAGGATTATTCTTC
ACAGTGATTCTGGGAATTTACTTCACAATCCTGCAAGCATACGAATATATCGAAGCCCCA
TTTACCATCTCAGACGCTGTATATGGATCAACATTTTTTGTCGCAACAGGATTCCATGGA
CTTCATGTAATTATTGGAACCACATTCCTTCTAATCTGTCTTTTACGGCACTCACGATCT
CACTTTTCATCTAATCACCATTTTGGTTTTGAGGCAGCGGCTTGATATTGACACTTCGTC
GATGTAGTGTGATTATTCCTTTATATCTCTATCTACTGATGAGGTCTGATTATTTGTGTA
TTGGTGGGGGTAGCTTTTTTAACTTTACTGGAGCGCAAGGTTTTAGGATATATTCAGATT
CGAAAGGGCCCTAATAAGGTTGGATTTGTAGGTATTCCCCAGCCTTTTAGAGATGCTATT
AAGTTATTTACGAAGGAGCAAACTTATCCTGTTGTGTCTTATTATTTTTCGCCGGTATTT
ACGTGGATGATGATACCCTATTTTACGGGTATATATATATTTGAGGTAGGGTTTTTTCTT
TGCTGCACTAGATTGGGAGTGTACACGGTTATAATTGCGGGGTGGTCTTCAAATTCAAAC
TATGCTTTATTGGGAGGTCTTCGGGGGGTAGCTCAGACTATTTCTTATGAGGTAAGACTG
GCGTTGATTCTCTTATCATTTGTGTTTTTAATTAATGGTTATTGTAGATGATTTGCTTCG
TGTTTAGCAGAGACAAACCGAACACCTTTTGATTTTGCTGAGGGAGAATCGGAGTTAGTC
TCAGGATTTAATGTTGAATATAGAAGAGGAGGATTTGCATTAATTTTTTTGGGAGAATAT
GCAAGAATTTTGTTTATAAGAATATTGTTTGCCGTATTATTTTTGGGGTGTTTTATTGCA
TTTATATTTATTTGGGTTCGTGGTACTTTACCTCGGTTTCGGTATTTAGCATGAAAAAGA
TTTTTACCAATGTCTTTGGCCCCTCTCATACTTCTTTCACTAAATACTTTTACTACTCTA
GTCATTTTTTTGTCTGTCGTAATTGGTTCTATCGGAGGGTTAAATCAATCTTCCCTTCGC
AAAATCCTAGCCTACTCCTCCATCAATCACCTAGGCTGATTACCCCCATTTTTAGGCTTT
CTTCCAAAATGAATTATCATAGGGACAATTATTTTATTAATCTGCGTCATTGTTATAACT
TTAGCCTCCAAAAAATCCTTCATACGAGAAAAAAGTTCACCTTTTGAATGTGGATTTGAT
CCTCTCCCTTTTTCTCTACGCTTCTTTTTAATCGCAGTAATCTTTCTAATTTTCGATGTT
GAAATTGCCCTCCTTTTACCCGATGTTTTGTCTTATGGGTTGATTTTATTGAGATTATGA
ATTTGTGCATTGATGATTTTGTTTCTTCTTGGATTTTTAGTTTGTACATTTAGTTCAATG
AATTTGTTTTTATTTTATTTGTTTTTTGAAAGAAGATTGGTACCTACATTATTTCTAATT
TTAGGCTGAGGGTATCAGCCTGAACGCTTGCAAGCTGGGGTGTATTTATTGTTTTATACT
TTACTAGCTTCTCTTCCTCTATTAATAGCGTTTTTAGTGAAGATGCCTATATTTTTAGTT
CATTTATGATTACCTAAGGCTCACGTGGAAGCCCCCGTGTCGGGATCGATAATTTTAGCT
GGGGTATTACTTAAATTAGGGGGTTACGGCTTGTTGCGTAATTTTATTTGAGTATCTATT
AGTTTGGTTGGGGGAGCTTTGGTAAGCCTTATTTGTTTACGTCAAACAGATTTAAAGGCG
TTGATCGCTTATTCTTCAGTTGCCCACATGGGTATTGTTTTAGGGGGTCTTATAACCCTA
TCTTACTGAGGTTTTAGAGGTTCCTTTACTTTAATAATTGCCCATGGTTTATGTTCTTCT
GGGTTGTTCTGCTTAGCAAATATTTCTTATGAGCGCACGGGGAGTCGTAGATTGATGATT
AATCGGGGTTTAATAAATTTTATACCTAGTATGACTTTGTGATGATTTTTGTTAAGATCA
ACTAATATGGCGGCTCCGCCTTCTCTCAATTTGATAAGAGAAATTGGTTTATTAAATAGA
TTGGTAGGGATGGTAATATTAAGAATGGTATCATTCTTTAGAGCGGCTTATACTTTATAT
CTCTATTCATATAGCCAGCATGGATGTGCTGGTGGGTATATTCGTGAGTATTTGTTATTG
TTTTTACATTGACATTTACTGTTGACTTTATTAAGTTTAGAATTTATGGTGTTGTTTTTG
ACTTTTTCTGTATGTGAGGGAGCTCTGGGTCTATCAATTTTGGTTTCCATGATTCGAACT
CATGGAAATGATTTGTTTGATTGAATATCTTTAATTTTTATAGGGTTTGTTTTATTTATT
TCCTCACTAGTTATTTTTTATAGTCGAGAGTATATGCGTTTCATCTTGCTTGTACTAATG
TTTGTGTTGTCTATAATATTTCTAATTATTAGTCCTAATTTAATTAGAATTTTATTAGGT
TGAGATGGCTTGGGCCTGGTTTCTTATTTATTAGTAATTTATTATCAGAATGTAAAGTCT
TATAATGCTGGGATATTAACAGCATTATCGAATCGGGTTGGTGACGTCGCTTTATTATTG
GCTATTTTAGTTGTTTTGGCTGCAATAACGAAAAGAGCTCAAATTCCCTTTTCCTCTTGA
CTTCCTGCAGCTATAGCTGCTCCAACCCCAGTATCGGCTTTAGTACATTCTTCTACTTTA
GTTACTGCGGGGGTTTATTTATTAATTCGATTACTTTTGTTTGGGTTAACAATGTTTATG
GCGGGGTTGGGAGCTAATTTTGAATTTGATCTGAAGAAAATTATTGCGTTATCGACCCTA
AGTCAATTAGGGTTGATAATAAGAATTCTTGCAATAGGGTTCCCGACATTGGCCTTTTTC
CATCTTTTAACTCACGCTTTATTTAAAGCGTTGTTGTTCATATGTGCTGGGGCTATTATT
CATGATTCACAGGATATCCGGTTTATGTTGTGTGGGGCTCCCTTTTTAGCTGGATTTTAC
TCAAAGGATTTAATTTTGGAGGTTGTGTCTTTAAATAATAATTTAAGATTTATTTTGTAC
TTTTTTTCTACTGGGTTGACTGTGTGTTATTCTCTCCGGTTAGTTTATTATATAGTAATG
GCTGTATTAGGAGGAAGTATATTAAGTCTAGCAATAGGGTTAATACTTCTCCTTCAATGA
TTTTCCTACATCCTATTTTTAGTAGGTCTTTTAGTGCTATTCATCTATGTT

#GCCorydalusCornutus
GGATTATTAATTATTCCTATAATATTTTGATTATTGCCAACCCGATGATTTTCTATTTTA
AATACTCTTCATAAAGAATTTAAATTTATCAGCCTATTTTCTATAATCTTATTCAATAAC
TTCCTAGGATTATTTCCATATATCTTTACTAGCACAAGCCATCTAACCCTTACTCTAGGG
CTAGCTTTACCCCTATGACTATGTTTTATAATCTATGGATGAATCAACCACACACAACAT
ATATTTGCCCATTTAGTACCTCAAGGAACTCCCTTAATACCTTTTATAGTATGCATTGAA
ACTATTAGTAATATTATTCGCCCAGGTACCTTGGCAGTTCGATTAGCTGCCAATATAATT
GCTGGGCATCTACTTCTTACTCTATTAGTTGCTATTATTCAATCTTATGTCTTTACTATT
TTAAGTACACTTTACTCTTGCTTAATTGTACAAACTTTAACTGGATTATTTTTAGCAATA
CATTATACAGCTAATATTGAAATAGCATTTTCCAGTGTAAATTATGGATGATTTTTACGA
ACTTTACATGCTAACGGAGCCTCTTTTTTTTTCATTTGTATTTATTTTCATATCGGGCGA
GGTCTTTACTATGGATCTTACACATGAATAATTGGGGTTCTCTTATTATTCGTAGTTATA
GGGACAGCCTTTATAGGTTATGTTCTTCCCTGAGGACAAATATCCTTTTGAGGGGCAACA
GTTATTACTAATTTACTTTCAGCAATTCCTTACTTAGGAACTATATTAGTTCAATGAGTT
TGAGGGGGATTTGCAGTAGACAATGCTACATTAACACGCTTTTTTACATTTCATTTTATT
TTACCTTTTATTGTAATAGCCCTAACTATAATCCATTTATTATTCCTCCATCAAACAGGA
TCAAATAATCCTTTAGGGATCAATAGAAATTTTGATAAAATCCCTTTTCATCCTTACTTT
TCTTTTAAAGATTTAATTGGATTTTTAATCTTACTTCTAACTTTAACTCTTCTAACACTT
TTAAATCCATATTTATTAGGAGATCCCGATAATTTTACGCCAGCAAACCCACTTGTAACA
CCTGTTCATATCCAACCAGAATGATATTTTTTATTTGCTTACGCAATTTTACGATCAATT
CCTAATAAATTAGGAGGTGTAATTGCCTTAGTAATATCTATTGCTATTCTATTTTTTATA
CCCTTCCAAGGAATTCAATATTATCCAATCAATCAAATTTTATTTTGAATTATAGTAAAT
ATTCTAATTCTATTAACCTGAATTGGAGCGCGACCAGTAGAAGATCCTTACATCCTAACA
GGGCAAATTCTAACAATCCTTTATTTTTTATATATTGGAACTTTATACTTTCTTTTTGGA
ACTTGAGCCGGCATAGTCGGAACTTCTCTTAGTCTTTTAATTCGAGCTGAATTAGGTCAA
CCAGACCAAATTTATAATGTTATTGTAACTGCTCATGCTTTTGTAATAATTTTTTTCATG
GTTATACCTATTATAATCGGAGGATTTGGAAATTGACTTGTTCCATTAATACTGGGGGCC
CCAGATATAGCCTTTCCACGAATAAATAATATAAGTTTTTGACTTCTTCCTCCCTCACTA
ACTCTTCTTTTAGCCAGCGTAGAAAGAGGAGCTGGGACAGGATGAACGGTTTATCCCCCA
TTAGCATCAATTGCCCATGCAGGGGCAGCCGTAGATTTAGCTATTTTTAGTCTCCACCTT
GCTGGGGTATCCTCAATTTTAGGTGCTGTAAATTTTATTACTACAGTAATTAATATGCGA
TCACCAGGTATAACTTTTGATCGAATACCTCTATTTGTTTGAGCTGTTGCTATTACTGCT
CTCCTTCTTCTTCTCTCTTTACCAGTTTTAGCTGGAGCTATTACTATACTTCTTACAGAT
CGTAATTTAAATACCTCATTCTTTGATCCAGCCGGAGGAGGAGACCCTATTTTATATCAA
CATTTATTCTGATTCTTTGGTCACCCTGAAGTCTATATTTTAATCCTTCCGGGATTCGGA
ATAATTTCACACATTATTAGTCAAGAAAGTGGAAAAAAGGAAACTTTTGGATCTTTAGGA
ATAATTTATGCTATACTAGCCATTGGATTATTAGGATTTATTGTATGAGCACACCATATA
TTTACAGTAGGTATAGATGTTGATACCCGGGCCTACTTTACTTCAGCTACAATAATTATT
GCTGTTCCTACAGGAATTAAAATTTTTAGTTGACTAGCAACTCTCCACGGATCTCAATAT
AGCCCTGCTTTACTCTGAGCCTTAGGATTCATTTTCTTATTTACAGTCGGGGGTTTAACT
GGTGTTGTACTAGCCAATTCTTCTATTGATATTATTCTTCACGACACATATTATGTAGTT
GCCCACTTCCATTATGTTTTATCAATAGGAGCAGTATTTGCTATCATGGGGGGATTCATT
CATTGATACCCCTTATTTTCAGGATTATCTATAAACCCTAATTGATTAAAAATCCAATTC
TTAATTATATTCATTGGGGTAAATCTTACCTTCTTTCCTCAACATTTTTTAGGATTAAGA
GGTATGCCTCGACGATACTCAGATTACCCTGACGCCTATACTTCTTGAAATGTTGTTTCT
TCAATTGGATCTACAATTTCATTAGTAGGTGTTATTTTTTTCCTATTTATTGTATGAGAA
AGAATGGTTTCTCATCGATCAATTTTATTCCCTCCAATAGAACATAGTTATTCTGAACTT
CCTTTACAAGATAGAGCTTCCCCTCTTATAGAACAATTGACATTTTTTCATGATCACACC
TTACTAATCTTAATCATAATTACTATATTAGTAGGTTATCTAATAATAACCCTATTTTTT
AATAAATTTACAAATCGTCTTCTTTTAGAAGGTCAAACAATTGAAATTATTTGAACTATC
CTCCCAGCAATTACATTAATTTTTATTGCTCTTCCTTCTCTTCAACTTCTTTATCTTCTA
GACGAAATTAGAGACCCAGCCGTAACATTTAAGGCTATTGGTCATCAATGATACTGATCA
TATGAATATTCAGATTTTAAAAATCGTTTATTAGATGTAGATAATCGAATTATTCTCCCT
ATATTATCTCAAATTCGAGTACTTGTTACAGCTACAGACGTTCTTCATTCATGAGCAGTG
CCAGCCTTAGGAGTAAAAATTGATGCTACTCCTGGTCGATTAAATCAAACTAGTTTTTTT
ATTAATCGACCAGGCTTATTCTATGGTCAATGTTCAGAAATTTGTGGGCACCCATTTCAC
TTAGTAGATTATAGTCCCTGACCTTTAACAGGAGCACTTGGTGCTATAACTACTGTTTCA
GGATTAATTATATGATTTCATCTAACTATAATTCAATGATGACGAGATATCACGCGAGAA
GGAACATTTCAACACCACACCCTAATTGTTACAATTGGATTACGTTGAGGAATAATCTTA
TTTATTATTTCTGAAGTATTCTTCTTTGTTAGTTTTTTTTGAGCCTTTTTTCACAGAAGT
TTAAGTCCAACCATTGAACTAGGAGCTGTCTGACCCCCAACAGGAATTACCCCATTTAAT
CCATTCCAAATTCCATTATTAAATACTGCAATTTTACTAACTTCAGGAGTTACCGTTACG
TGAGCTCATCATAGTATTATAGAAAATAATTATACACAAGGAGTACAAGGTCTATTTTTT
ACAGTAATTTTAGGAATTTACTTTACACTTCTTCAAGCTTATGAATATATAGAAGCATCC
TTTTCAATCGCCGACTCCGTATATGGGTCAACATTTTTTATAGCGACAGGATTCCATGGT
CTTCATGTTATTATCGGAACAACCTTTCTCCTAGTATGTCTTATTCGACAAATTCAATGT
CATTTCTCAATAAGTCATCATTTTGGTTTTGAAGCAGCTGCTTGATACTGACATTTTGTT
GATGTAGTTTGATTATTCTTATATATTTCAATTTATTGATGAGGTTTGGTTATTTGTGTA
ATAATTGGAGTAGCTTTTTTGACTTTATTGGAACGTAAGGTTTTAGGGTATGTTCAAATT
CGTAAGGGTCCTAATAAGGTAGGATTTTGAGGAATCCCACAGCCTTTTTGTGATGCTATT
AAGTTATTTACTAAAGAACAAACTTATCCAGTTATATCTTATTATTTTTCTCCTATTATT
AGATGAATGGTTTTTCCTATGGAGTGGGGAAGTTGAAGATTTAATTTAGGTTTTTTTTTG
TGTTGTTTAAGATTAGGGGTTTATACAGTAATAATTGCTGGTTGATCTTCTAATTCTAAT
TATGCTTTATTGGGCGGTTTACGTGCAGTAGCTCAAACGATTTCTTATGAAGTGAGTTTA
GCTTTAATTTTGATATCTTTTATTTTATTAATTTCAAGTTTTTCTGTTTGGTTGGCTTCT
TGTTTGGCAGAGACTAATCGTACTCCTTTTGATTTTGCTGAGGGTGAATCAGAATTAGTT
TCAGGATTTAATGTAGAATATAGAAGAGGGGGATTTGCTTTAATTTTTTTAGCTGAATAT
GCTAGAATTTTATTTATAAGAATATTATTTGTTTTGATGTTTATGGGTGGCTTTATTTCA
TTTATTTTTATTTGAGTTCGCGGAACTTTACCACGTTATCGTTATTTAGCTTGAAAGAGT
TTTTTACCTTTATCATTACCCCCCAGAGTAATAGAAGGCCTTGATTGATTCAATGGGTTA
ATTTTAATAACAAAAATTGCCCCCGGATCTATCGGGGGATTAAATCAAACTAACCTACGA
AGTTTAATAGCTTTTTCTTCAATTAATCATTTAGGATGAATTCCCCCATTTTTAGGATTT
CTTCCTAAACTCTTGTCTATAGCTTTAATTATTATAACCATCTCAATCTTAATTATAATT
CTTGCTTCAAAAAAAAGTTTTGTACGAGAAAAAGCTTCTCCATTTGAATGTGGGTTTGAT
CCATTACCATTTTCTTTACGATTTTTCTTAATTGCAGTAATTTTTCTTATTTTTGATGTA
GAAATTGCTTTACTATTTCCAGATTTAATATCTTTTGGTTTAATTTTATTAAGTTTTTGG
ATTGTTGCTTTGAATATAATTGTTTTAATAATTATATTATTGTGTAGATTTTCTGTGACT
AATCTTTTTATGTCTTATTTGTTTTTTGAAAGAAGATTAATTCCTGTTTTATTTTTAGTT
TTAGGGTGAGGGTATCAACCTGAGCGACTGCAAGCGGGGATATATTTATTATTTTATACT
TTGTTTGCTTCTTTACCTATGTTGTTTGTTTTTTTAGTAAAGATACCTATATTTTTAGTT
CATCTTTGATTACCAAAAGCTCATGTGGAAGCCCCTATTGCAGGGTCTATAATTTTAGCG
GGGATTATATTAAAATTAGGAGGTTATGGTTTAATACGTAATATTTTATGAATTAGAATT
TCTTTGATTGGGGGGTTTATAGTTAGTTTAATTTGTATTCGTCAGGTTGATATGAAATCA
ATGATTGCTTATTCTAGAGTAGCTCATATGGGGATTGCTTTATCTGGAATAATAAGTATA
TCATTATGAGGATGAATAGGATCATATAGAATAATATTAGCTCATGGATTATGTTCTTCT
GGCTTGTTTTGTTTAGCAAATATTTCTTATGAACGGTCGGGAAGTCGAAGAATAATTATT
AATAAGGGTATAATGAATTTAATACCTTCGATATGTTTGTGGTGATTTTTATTAATTTCA
AGAAATATGGCTGCCCCCCCTTCATTAAATTTATTAGGTGAAATTAGACTATTAAATAGA
ATTGTAGGGATGGTAATGTTGATGTTAATATCGTTTTTTAGAGCTGTTTATAGATTATTT
TTATATTCTTTTAGTCAGCATGGTTGTTCTACTGGATATATACGTGAGTATTTATTATTA
TTTTTGCATTGACATTTATTGTTAATGTTATTGAGATTGGAATTTATTGTAATTTATTTA
GTTTTTTCTGTTTGTGAAGGGGCTTTAGGTTTAGGTATTTTAGTTAGAATAATTCGGAGT
CATGGTAATGATTTATTAGATTGGATATCTTTATTATTTATAAGATTTGTGTTATTTATT
TCTTCATTAGTGATTTATTATAGAAAGGGATATATACGTTTTATTATTTTAGTTTTAATA
TTTGTTTTATCTATAATATTATTAATTATTAGACCAAATTTAATTTCTATTTTATTGGGA
TGAGATGGGCTAGGACTAGTTTCTTATTGTTTGGTAATTTATTATCAAAATGAAAAATCT
TATAATGCTGGAATAATTACAGCATTGTCTAATCGGATTGGGGATGTGGCTTTATTAATG
GCTATTTTGGTTGTGTTGGCCGCTATTACTAAAAGAGCTCAAATTCCTTTTTCTTCTTGA
TTACCTGCGGCAATAGCAGCTCCTACTCCTGTATCTGCTTTAGTTCATTCATCAACTTTA
GTTACAGCTGGGGTATATTTATTGATTCGTTTTCTTTTATTGTGTTTAACTATATTTATA
GCAGGGGTTGGAGCTAATTTTGAATTTGATTTAAAGAAGATTATTGCTTTATCAACTTTA
AGTCAATTGGGTTTAATAATAAGAATTTTATCAATAGGAATACCTTTATTAGCTTATTTT
CATCTTTTAACTCATGCTTTATTTAAGGCTTTATTATTTATATGTGCTGGTTCTGTAATT
CATAATTGTCAGGATATTCGGTTTATATTGTGTGGTACTCCATTTTTAGCTGGATTTTAT
TCTAAGGATTTAATTTTAGAAATAGTTAGATTATCAAATGTTTTTATTTATTTTTTATAT
TTTGTTTCCACAGGTTTAACAGTATGTTATTCTTTTCGGTTGGTTTATTATTTATTTTTG
GCTATTATAGGGGGTAGAATATTAAGACTTGCTATAGGACTACTTTTACTATTACAATGA
TTTTCATATATTTTATTTTTAATTGGCATATTAGTTTTATTTATTTATATA

#GCMChallia_fletcheri
GGGTTTATTTTTATTCCTCTTTTTTTTTGAAGGAGTCCAAGTCGGTGGTGAGTTTTGTTT
TTACGGTTACATAAGGAGTTTAAATTTATTAGATTATTTGGGTTTATTTTGGGGAATAAT
GTTATAGGGTTGTTTCCTTATATTTTTACTTGTTCTAGACATTTAGTTTTAACTTTAAGT
TTGGCGTTACCTTTATGGTTGAGTTTCATGTTGTTTGGGTGAGTTAATCATTCTTTTCAT
ATATTTGTTCATTTAGTTCCTCAGGGGACTCCTCTTATGTTTTTTATAGTTTTAATTGAA
ACTATTAGTAATTTAATTCGTCCTGGGACTTTAGCAGTTCGGTTGGCTGCAAATATGATT
GCAGGTCATTTGTTGATAAGTTTATTAGTGGCTGTTATTCAGTCTTATGTTTTTGTGGTT
CTTAGATCTTTATATTCATGTTTAAGTATACAGATTATTACTGGATTATTTTTGTCTATA
CATTATGTAGCACATATTGATTATGCTTTTTCTAGAGTGAATTATGGTTGATTATTACGG
GTTCTCCATGCTAATGGAGCTTCTATTTTTTTTGTTTGTATTTATTTACATGTAGGACGT
GGGATGTATTATGGTTCTTATACTTGGTTGGTTGGTGTATTAATTTTGTTTATAGTTATG
GGTACAGCTTTTGTAGGTTATGTTTTACCTTGAGGTCAGATATCTTTTTGGGGGGCAACA
GTTATTACTAATTTGTTGTCTGCGGTACCTTATTTAGGTGTTGATATTGTTGAATGAGTA
TGGGGGGGGTTTGCTGTAGATAGAGCAACTTTAACTCGGTTTTTTATATTTCATTTTTTA
TTACCTTTTGTGGTGTTGATATTTGTTGTTGTTCATTTATTATTTCTTCATCAGAGTGGA
TCAAGTAATCCTTTAGGATTAAATAGAGATTTAGATAAAGTGTCGTTTCATCCTTATTTT
TCTTATAGGGATTTATTTGGGTTTGGTTTGATAGGGATAGGGCTGATGGGGCTGGTTATA
TTATTTCCTTATAGTTTAGGGGACCCCGATAATTTTAGACCAGCTAATCCTTTAGTAACT
CCTGTTCATATTCAACCTGAATGGTATTTTTTATTTGCTTATGCAATTCTTCGATCTGTG
CCTAGAAAGTTAGGAGGTGTTATTGCTTTAATTGGGTCTATTTCTATCTTGTTTTTATTA
CCTTTTTGTGGGGTTGTAAATTATCCTGTTAATCAATTTTTTTTTTGAGGATTAGTTAAT
GTTGTTTTTTTATTAACTTGGATTGGGGCTCGTCCTGTAGAAGACCCTTATATTTTAGTA
GGTCAGTCTTTGACTGTTGTTTATTATATATATATTGGAACTTTGTATTTTATTTTTGGG
GCTTGATCAGGTATAGTAGGGACTTCTTTAAGCTTATTAATTCGGGCAGAGCTTGGTCAG
CCTGATCAAATTTATAATGTGATTGTAACTGCTCATGCTTTTATTATGATTTTCTTTATA
GTTATGCCTATTATGATTGGGGGTCTTGGTAATTGGTTAGTACCATTAATATTAAGAGCT
CCGGATATGGCTTTTCCTCGTATGAATAATATGAGTTTTTGATTATTACCTCCTTCTTTA
ATATTATTAGTAACTGGGGTTGATAGTGGGGCTGGTACTGGCTGAACGGTTTATCCCCCT
TTATCAGGGGTTGGTCGTATAGGTTCTTCTGTAGATTTAAGAATTTTTTCTTTACATTTA
GCAGGGATTTCTTCAATTTTAGGTGCTGTTAATTTTATTTCTACTGTAATTAATATACGA
CCTGAGGGTCTAGTGGCTGGTCGTATTCCCTTATTTGTTTGGTCTGTGGTTATTACGGCT
TTGCTTTTATTATTGTCTTTACCTGTTTTAGCAGGAGCTATTACTATACTTTTAACTGAT
CGTAATCTTAATACTTCATTTTTTGATCCGGCAGGAGGTGGGGATCCTATTTTATATCAA
CATTTGTTTTGATTTTTTGGTCACCCAGAGGTTTATATTTTAATTCTTCCTGGGTTTGGT
TTAATTTCTCATGTTATTAGTCATGAAAGAGGTAAGAAGGAAGTTTTCGGGGTGTTAGGG
ATAATTTATGCTATAATGGCTATTGGTTTGTTGGGGTTTGTTGTTTGAGCTCATCATATG
TTTACTGTTGGTATGGATGTGGATACACGGGCGTATTTTACCTCAGCTACTATAATTATT
GCTGTGCCAACTGGAATTAAGATTTTTAGTTGATTGGCTACTTTACATGGATGTCAGTTA
AGACCTTCTTTAATATGGTCTATAGGGTTTTTGTTTTTATTTACGATAGGAGGTCTTACT
GGAGTAGTTTTAGCTAATTCTTCAATTGATATTATTTTACATGATACTTATTATGTAGTT
GCTCATTTTCATTATGTTTTATCAATGGGAGCTGTGTTTGCTATTATAGCTGGGTTTATT
CATTGGTATCCTTTATTTACAGGGTTGGTTATAAATGATAAATGACTTAAAATTCAGTTT
GGGGTAATGTTTGTTGGGGTAAATTTAACTTTTTTTCCTCAGCATTTTTTGGGATTAGCG
GGAATACCTCGTCGGTATTCTGATTATCCGGATGTTTATTTATGTTGAAATGTTGTTTCT
TCTTTAGGTTCTATTATTTCTTTCTTAGGAATTTTACTTTTTATTCTAATTATTTGAGAT
AGTTTTGTTAGTTGACGTGGGGTTTTATTTCCTCCTAGGGATCATAGCTATTCAGAATTG
GTTCTTCAAGATAGAGGAAGTCCTTTGATGGAACAGTTGATTTTCTTTCATGATCATACT
ATATTTATTTTATTGATAATTACTGTTTTGGTGGGTTATATTTTGTTAAGTTTGTTTTGG
AGTAGGATTACAAATCGATTCTTATTGGAAGGGCAGTTAATTGAATTTATTTGGACAATT
GTTCCTGCTGTAATTCTTGTGTTTATTGCTTTACCTTCATTGCGATTGTTATATCTTCTT
GATGAAGTTGAGATACCTTCTCTTACATTAAAGGTTGTGGGTCATCAGTGGTATTGAAGT
TATGAGTATTCAGATTTTAAAGAGCGATTGCTTGATGTTGACCATCGAAGTGTATTACCC
GTGCTAACCCAGGTTCGGGTACTTGTTACATCAGGAGATGTTTTACATTCGTGGGCGGTT
CCTTCTTTAGGAGTTAAGGTTGATGCTAATCCAGGACGATTGAATCAGACTAGATTTATG
CTTAATCGGGTTGGGTTATATTATGGACAGTGTTCTGAGATTTGTGGGCATTCTTTTCAT
TTGGTTAGAGTTAGACCTTGGCCTTTAGCAGGAGCATTAGGGGTTATAGTTTTAGTTTCT
GGTGCTGTTAGGTGATTTCATATAGTTATATTTCAATGATGGCGTGATGTTATTCGAGAA
AGAACTTTTCAATGTCATACTTTAAAGGTATATCAAGGTTTACGTTGAGGTATAATTTTA
TTTATTATTTCTGAGGTTTTTTTCTTCGTTTCTTTTTTTTGAGCTTTTTTTCATAGAAGT
CTTTCTCCTGTTTGTGAATTGGGGGGGGTTTGACCCCCCACAGGCGTTCATGTGTTTAAT
GCTATACAAATTCCTTTATTGAATACGGCTGTTTTATTAGCATCAGGGGTTACAGTTACT
TGAGGGCATCATGGGGTAGTGGAAGGGAATTATTCTCAATCAGTTCAAGGGGTTTTGTTA
ACAGTTTTATTAGGTGCTTATTTTACAGTATTACAAGGTTATGAATATGTTGAGGCTTCT
TTTAGAATTGCGGATTCAGTTTATGGGTCAGTTTTTTTTGTAGCTACAGGTTTTCATGGA
TTGCATGTAATTATTGGTTCTTGTTTTCTTTTAGTTTGTTTAGTTCGAATTTTGAGAAAT
CATTTTAGATCTATTCACCATTTTGGTATTGAGGCTGCTATTTGATATTGGCATTTTGTT
GATGTAGTTTGATTATTTTTATATATTTCTATTTATTGATGAGGTATTATCTTAGGCGTT
TTAATAGGAGTAGCATTTTTAACCCTCTTAGAACGAAAAACCTTAAGATATATTCAAACC
CGAAAGGGACCTAACAAAGTAAGATTAATAGGACTCCTCCAACCCTTTAGTGATGCCATT
AAACTTTTTAGAAAAGAACAAACAAATCCTAAAATATCCTACTACACAGCACCAATTTTA
GCCTGAACAATTCATCCAGTAAACTTAACTATTGTAAGATTCCCTTTAAGATTTTTCTTA
GCTTGCATAAGCCTAGGAGTATACACCGTTATAACAGCAGGATGAGCCTCCAACTCCAAT
TATGCCCTTCTAGGCAGCCTACGTGCCGTAGCTCAAACTATTTCATATGAAGTAAGTTTG
GCACTAATCCTAATATTCACCCTTTTTCTAACAAAAAGAGTTAATAGTTGACTTGCCTCA
ACTATAGCAGAAACTAATCGAACCCCTTTCGACTTTGCTGAAGGTGAGTCTGAACTAGTA
TCAGGATTTAATATCGAATATAGAAGAGGGGGGTTTGCTTTAATTTTTCTTGCAGAATAC
GCAAGAATTTTATTTATAAGAATACTTTTTACAGCCTTATTTATAGGAGGAGCAATCAGA
TTTGTATTCATCTGAGTACGAGGAACTCTTCCACGATTACGCAATCTCACTTGAAAATTC
TTTTTGCCTATAGCATTAGGTCTTTTTGGTATGATAATCGTAGGGGGTTTATTAGATTGA
TTTATTATTGTTGGGATACTTGTAGGGGGTTTAGGAGGATTAAATCAGGGTTCACTTCGT
AAAATTATGGCTTATTCTTCTATTAATCATATGGGTTGAATACCTCCTTTTTTAGGGTTT
TTACCTAGGATAATTATTGTGAGATGTGTATTTTTTATTTTATCGGGGGCTGTTATAACA
TTAGCTTCTAAAAAGGGGTTATTGCGGGAGAAGTCTTCTTCTTTTGAATGTGGGTTTGAC
CCTTTGCCTTTTTCTTTACGATTTTTTTTGATTGCGGTTTTTTTTTTAATCTTTGATGTT
GAGATTGCTCTTTTATTGCCTGATCTTTTATCATACGACCTAGCTTTACTTACTATATGA
ATCACTCCTCTTATAACTACCGTTCTAATATTAACTTTAATAATAACCTTTATAACGATA
AATCTACTTCTATTTTACATTTTTTTCGAAACTAGATTAATTCTAACACTTATTTTAATT
ATAGGATGAGGTTATCAACCAGAACGAATTCAAGCCGGAGTATATTTATTATTCTACACC
TTAATAGCCTCCCTTCCTCTACTACTAGCATTTTTAGTTAAAATACCCATATTCATAACT
CATCTTTGATTACCTAAAGCTCATGTAGAAGCCCCAGTATCAGGATCAATAATTTTAGCA
AGAATCCTACTAAAGCTGGGAGCCTATGGACTCATACGAAATATTATATGAATTATTATT
AGAATAACAGGAAGATTCATCGTTAGAGTAATATGTCTACGCCAAACAGATTTAAAAAGA
CTTGTAGCATATCCATCTATTGCTCATATAGGAATTACCCTCTCAGGTATTATAACCTTA
TCCCAATGGGGAATAATAGGAAGACTATCAATAATACTAGCTCATGGGCTAGCCTCATCA
GGCCTATTCTTAATAACAAACATAATCTATGAACGTACGGGTAGACGAAGCATAATAATC
AACCGAGGATTAATATCACTTATACCAAGAATATCATTATGATGGTTCTTAATCTCTTCT
AGTAGAATAGCCGCTCCCCCGGCACTTAATTTAATAGGAGAACTAAGACTATTTAACAGA
ATTGTATCTATTGTCTTACTTATCATAACTTCATTCTTTAGTGCCGCATACACTATATAT
ATATACGCCCATACTCAACATGGATGTTCCCCAGGGACAACTCGTGAATATCAAACAATC
ATGCTTCATTGACACCTCTTATCAACCCTAATCAGAATCGAATTTACTATACTAATACTT
ACATTAACTGTTTGTGAAGGAGCTCTGGGGCTTTCATTACTAATTTCTATCTCCCGATCT
CATGGAAATGATTTCCTAGATTGAATAGCATTAATATTTATAAGACTAGTAACTTTCATT
TCTGCTTTAATTCTAATATACAGAAAAGGGTATATACGATTTATTATATTAATAATAATA
TTTGTATTATCAATAATACTTCTAATTATTAGACCTAACATAATCAGAATCCTTCTAGGA
TGAGACGGATTAGGTCTAGTCTCATACTGCCTAGTAATCTTCTATCAAAGTAACAAAGCC
TACAATGCAGGAATAATCACTATTCTATCCAACCGAATCGGTGACACTATATTTTTAATA
GCAGTGCTTATATTAATAGCAGCATTAACTAAAAGAGCCCAAATTCCATTCTCAGCCTGA
TTACCTGCTGCTATAGCAGCACCCACCCCTGTATCATCTCTAGTTCACTCATCCACTTTA
GTAACTGCAGGTGTATACCTTATAATCCGCCTACTAATCCTAACTCTCACAATGATAATA
GCAAGAATCGCTGCTAATATAGAAATAGATTTAAAAAAAATTATTGCCCTCTCAACCCTG
AGCCAACTTGGATTAATAATAATTATTCTAGCTATAGGATACCCTCAAATTGCCTTTTTT
CACTTAATAATACACGCAATATTTAAAGCCCTTTTATTTATATGCGCAGGTCACATAATT
CACGACACCCAAGATATTCGTCTAATATTATGTGGAACCCCTTTTTTAACTGGATTTTAC
TCAAAGGACTTAATTATAGAAATAGCAATAATATCTAACCTAATTATTATTGCCCTCACA
ATTTTGTCTACTAGATTAACTATAATATACACTATTCGTCTCATCTTAATCTCTATTACA
ACTATTGTTGGAGGAGCAACTATATCATTATGAATGGGTTTGATTTTATTAGTTCAGTGG
TTTTCTTACATTTTATTTTTATTAGGGATGTTAGTTTTATTTATATATGTT

#GCMEuborellia_arcanum
GGGTTAATAGTTCTTCCATTGATTTATTGATTTGTTCCTGGGCGAATAAATTCTTTGTGA
GGGGGGCTACATAAGGAGTTTAAGTTTTTGAGATTATTTTCTTATATTTTATTTAATAAT
TTTTATGGGTTGTTCCCATATATTTTTACTTGTAGAAGTCATTTAGTTATGACTCTCGCT
TTATCTTTACCATTATGATTAAGATTTATGTTGTATGGGTGGATTAATCATGCTGAACAT
ATGTTTGCACATTTAGTTCCTCAAGGAACTCCTCTTATGCCTTTTATAGTATGTATTGAA
ACTGTAAGAAATTTGATTCGTCCAGGAACTTTAGCAGTTCGTTTAATGGCTAATATAGTT
GCTGGGCATTTATTAATAACTTTGTTGGTTTCTATTATTCAATCTTATGTATTTGCGGTT
TTGAGAACCTTATATTCATGTTTAGGAGTGCAGATTGTTACTGGATTATTTTTAGCTATA
CATTATGTTGGACATGTAGATTATGCTTTCCAGAGAGTAAATTATGGTTGGTTGATTCGG
ACCTTGCATGCTAACGGAGCATCTTTTTTTTTTATTTGTGTTTATTGTCATGTGGGGCGG
GGCATATATTATGGTTCTTATACTTGGACTGTAGGGGTTTTGATTTTATTTTTGTTGATG
GGTACAGCGTTTATAGGGTATGTGTTGCCTTGAGGGCAGATGTCTTTTTGAGGAGCTACT
GTTATTACTAATTTAGTTTCTGCGGTACCGTATTTAGGTAGGAGTATTGTAGAGTGATTA
TGAGGAGGGTTTGCAGTGGATAATGCAACGTTGACTCGTTTTTTTATGTTTCATTTTTTA
CTTCCCTTTGTAGTTGCGGCTATGATTATAATTCATTTATTGTTTTTACATCAGACGGGT
TCAAGAAATCCGTTAGGATTAAATAGAAATTTAGATAAGGTGTCTTTTCATCCGTATTTT
TCTTATAAGGATTTATTTGGGTTTATTTTAATAATAATGTTTTTAGTATTATTAGTTTTG
ATTGATCCTTACAAATTGGGGGATCCGGATAATTTTATTCCTGCTAATCCTTTAGTTACT
CCAGTTCATATTCAACCTGAATGATATTTTTTGTTTGCCTATGCGATTTTGCGTTCTATT
CCTAGAAAGTTGGGGGGAGTTATTGCTTTGGTTATGTCAATTGCTATTTTGTTTTTCTTG
CCTTTAATAGGGATTATTTATTATCCTTTAAATAAGGTTTTGTTTTGAATTATAGTAGTA
ATTGTTATTTTGCTAACTTGGATTGGGGCTCGTCCGGTAGAAGCTCCTTTTATTTTGGTG
GGGCAAATTTTAACTGTTTTATATTTCAGTTATATTGGTACTTTATATTTTATTTTTGGA
GCTTGGTCTGGTATAGTGGGGACTTCTATGAGTTTATTAATTCGGGCTGAGTTGGGGCAG
CCTGATCAGATTTATAATGTTATTGTTACTGCTCATGCTTTTATTATGATTTTTTTTATA
GTTATACCTATCATGATTGGGGGGTTTGGTAATTGGTTAGTGCCTTTAATGTTGAGTGCT
CCGGATATAGCTTTTCCTCGAATGAATAATATAAGTTTTTGGTTATTACCTCCTTCTTTA
ATATTATTACTATCTGGGGTAGATGTAGGAGCGGGTACAGGGTGGACGGTGTATCCTCCT
TTGTCAGTTATTGCCCATGCAGGGGCATCTGTGGACTTAAGAATTTTTTCTTTACATTTA
GCGGGGGTTTCTTCCATTTTAGGTGCTATTAATTTTATTACTACTGTAATTAATATGCGT
CCGGGGGGCCTAAGATTGGAACGAGTTCCTTTATTTGTTTGGTCAGTGGCTATTACTGCT
TTGTTGTTGCTATTATCTTTACCTGTTTTGGCAGGTGCCATTACGATACTTTTGACTGAC
CGGAATTTGAATACGACTTTTTTTGATCCTGCAGGAGGGGGGGATCCAATTCTTTATCAA
CATCTTTTTTGATTTTTTGGTCATCCTGAAGTTTACATTTTGATTCTACCTGGGTTTGGA
ATAATTTCTCATATTATTAGACAGGAGAGAGGGAAAAAGGAGGCATTTGGAGCTTTGGGG
ATAATTTATGCTATAATGTCTATTGGTTTATTAGGGTTTGTAGTATGGGCACATCATATG
TTTACTGTGGGTATGGATGTAGATACACGGGCTTATTTTACTTCTGCTACTATAATTATT
GCTGTACCTACAGGTATTAAGATTTTTAGTTGAATGGCTACTTTACACGGGGCTCGATTT
AGTCCTTCTTTACTTTGGGCATTAGGATTTTTGTTTCTATTCACAATAGGGGGTTTGACT
GGTGTAGTTCTAGCTAATTCTTCTATTGATATTATTTTACATGATACTTATTACGTTGTA
GCTCATTTTCATTATGTTTTATCTATAGGGGCTGTGTTTGCTATTATAGCAGGGTTTATC
CAGTGGTATCCTTTGTTTACGGGGTTAGTGATGAATGATTATTGGTTGAGGGTACAATTT
GTGGTTATGTTTGTGGGGGTAAACATAACTTTTTTCCCTCAGCATTTTTTAGGGTTGGCT
GGGATACCTCGACGGTATTCTGATTACCCCGATGCTTATACTTGCTGAAATGTGGTTTCT
TCATTAGGTTCTTTAATTTCTTTATTCGGTATTTTAATGTTTGTGTTAATTATTTGGGAA
AGTATAGTTGTTCATCGGGGTTTAATGTTTCCTCCGTCTGATCATAGTTATTCAGAATTG
GTTATT------------------------------------------------------
---------------------ACTGTTATGATTAGTTATATTTTATTAACTTTGATGGGG
AATTTTTACGTTAATCGTTATTTGTTAGAGGGGCAGTTGATTGAGTTAATTTGGACTATT
GTTCCTGCTTTTACTTTAATTTTTATTGCTTTACCTTCTTTACGTTTATTATATTTGTTA
GATGAAGTGAATCTACCTTCAGTAACTTTAAAGGTGGTGGGGCACCAATGGTACTGAAGA
TATGAGTATTCTGATTTTGATAGACGGTTGCTTGAGGTAGATCATCATACAGTTCTTCCT
ATTTTAGGACAAATTCGGGTGTTGGTGTGTGCGGCGGATGTATTACATTCTTGGGCGGTT
CCGGCGTTGGGGGTTAAAATTGATGCTAATCCGGGTCGGTTAAATCAAACTAGATTTATA
CTTAATCGTGTTGGTTTATTTTACGGTCAGTGTTCAGAAATTTGTGGGCATCCTTTTCAT
TTAGTGACTGTGAGTCCTTGGCCTTTGATGGGGGCTTTGGGCACTTTGATTTCTGTGGTG
GGGGCTGTAAAATGGTTTCATTTGGTGATGTACCAATGGTGACGGGATGTTGTTCGTGAA
GGAACTTTTCAGTGTCATACTTTGGAAGTATCTTTTGGGTTACGTTGGGGGATGATTTTA
TTTATTATTTCTGAAGTTTTTTTTTTCATTTCTTTTTTTTGAGCTTTTTTTCATAGAAGT
CTATCTCCTATAATAGAGTTGGGTTTAACTTGACCTCCGACTGGAGTTCAACCTTTTAAT
GTGTTTCAAGTTCCTTTACTTAATACTGCTATTTTATTAGCTTCAGGGGTAAGTGTAACT
TGGGCTCACCATGGGTTAATGGAAGGGAATTATACTCAATCTGTTCAGGGCTTAATTTTG
ACAGTGTTGTTAGGGGTTTACTTTTCATTTTTGCAGGGTTATGAGTATATGGAAGCTTCT
TTCAGAATTGCTGATTCTGTTTATGGGTCTACTTTTTTTGTGGCTACGGGGTTTCATGGG
TTACATGTGTTAATTGGTAGAAGTTTTTTATTGGTTTGTTTATTACGTTTATTAGTTAAA
CATTTTTCTTTAAGTCATCACTTTGGTTTTGAGGCAGCTGCTTGATATTGACATTTTGTT
GATGTAGTTTGACTTTTTTTATATGTTTCTGTATATTGGTGAGGTATCATCATCGGAGTA
TTAATCGGGGTTGCGTTCCTAACCCTCCTTGAACGTAAAGCCTTAGGTTATATCCAACTA
CGAAAAGGCCCTAATAAAACTGGGGTTCTTGGAATCCTCCAACCATTCAGAGATGCAATT
AAGCTATTTACTAAGGAACAAACAAACCCATTAAGGTCATACTATATTTCACCAATTATT
GCCTGAAGAATTGTCCCCAACCAATTTTCATTTATTAATTTTTCATTAGGATTTTTTCTT
GCCTGTACAAGTATAGGAGTATACACCTTAATAACCGCCGGTTGGGCCTCTAATTCAAAT
TATGCTTTACTTGGAAGTCTACGAGCAGTTTCCCAAACTATCTCTTACGAAGTAAGTCTC
TCCTTAATCTTATTATTTATTATAATATTAATATCCAGATTCAATACCTGGTTCTCCTCC
AGACTCGCCGAAACTAATCGAACCCCCTTCGATTTTGCAGAAGGTGAATCTGAACTAGTG
TCAGGATTTAATGTAGAATACAGTAGTGGGGGATTTGCCCTAATTTTCTTAGCAGAATAC
GCAAGAATCCTATTTATAAGTATACTATTCGTTACGCTATTCTTGGGAGTACTTATTAGA
TTTACCTTTATCTGGGCCCGAGGTACCTTACCCCGACTACGATATCTTTCATGAAAGTCT
TACCTGCCGATGATCCTT---------CCTCCTTTAATTTCAGAAGGGCTAAAGTGGTGG
TTTAGTTTGATTACACAGATTCCTGGTAGTATGATTGTACTCAATCAATCATCTTTACGT
AAAATTATAGCGTATTCATCAATTAATCATTTGGGTTGGATACCCCCTTTACTAGGGTTT
TTACCTAAGTTAATAGTTGTAGGGTTGGTGTTGATAGTATTATCTTTTATTATAATACTA
CTAGTGTCTAGGAGGAGTATAGATCGAGAAAGGATGTCTCCGTTTGAGTGTGGGTTTGAG
CCTTTACCTTTTTCTTTACGGTTTTTTTTGATTGCGGTAATTTTTTTAATTTTTGATTTG
GAAGTTGTTTTATTGTTGCCTGATCCCCTCGCATTCAATTTAACACTCCTAACAATCTGA
ATTTGTAGCCTTATGGTTTTAATATTAATAATCACCTTAATAATTACATTTAACACCACA
AATATATTCCTGTTTTATCTATTTTTTGAAGCCAGATTGATCCCTACATTAATCCTTATT
TTAGGTTGAGGGTACCAACCAGAACGAATCCAAGCAGGAACCTACTTAATATTTTACACC
ATTGTAGCATCAATACCACTACTAATAGCATTCCTAGTAAAAATACCCATATTCCTTACA
CACCTTTGATTACCTAAGGCCCACGTTGAAGCTCCAATCGCAGGATCAATAATCCTGGCA
GGAGTACTTCTAAAATTAGGTGGATACGGGATCATACGAAATATCCTATGAATTAATTTA
AGATTAATTGGAAGTCTTATCATTAGCCTAGTATGCCTACGCCAAACAGACCTTAAAAGA
CTAATTGCTTATTCTTCTGTAGCCCATATAGGGCTAACAATTACTGGAATAATAACTCTA
ACCTCTTGAGGAATAAATGGAAGCATATCAATAATAATTGCTCACGGGTTAGCCTCATCA
GGCCTTTTCTGTCTTGCCAACATTGTATACGAACGGTCCAGAAGACGAAGATTATTAATA
AACCGAGGTTTATTGAATATTATACCTAGCATAGCTCTATGATGATTCCTTCTTTCCGCT
AGAAATATAGCAGCCCCCCCCTCTTTAAATTTAATAGCGGAAATCACTATCCTTAATTCA
CTTCTTTCTATTGTAACTCTAGTAATCATCTCATTTTTAAGCGCCGCCTATACACTCTAT
CTATACTCCTACACCCAACATGGATCATCTAATAACAACACCCGTGAACACCTTACCCTT
ATACTTCATTGACATCTTCTTTCAACCCTGTTAGCTCTAGAACTTATAGCACTATTATTA
ACTTTCCACGCCTGTGAAGGCACAATCGGGTTATCTATTTTAGTATCCTTAATCCGCTCC
CATGGTAACGATTATTTAGACTGAATCTCTCTAATATTTGCCAGAACAGTCCTAGCTATC
TCATCCCTAATCTTGGTATACAGACAAGGGTACATACGATTTATTATAATCATCCTTCTA
TTCGTTGCTTCAATAATATTCCTAATTATTAGACCAAACATAATAAGAATCTTAATCGGT
TGAGACGGCTTAGGATTAGTATCCTACTGCCTAGTAATTTATTATCAAAGAAATAAATCA
TTCAATGCCGGTATACTAACTGCTTTAACAAACCGAATCGGAGACGTAATAATCTTAATA
ACCATTATAGTTATAATTGCCGCCTTAACCAAAAGAGCTCAAATCCCATTCTCCGCCTGA
TTACCAGCAGCTATGGCTGCTCCGACCCCTGTCTCTTCCCTAGTTCATTCCTCAACATTA
GTTACAGCAGGAGTATTCTTATTAATTCGGTTTCTTTTAATAACAATAACAATGTTTATA
GCAGGACTAGCTGCTAATATAGAAAATGATTTAAAAAAAATTATTGCACTTTCCACCTTA
AGTCAGCTAGGACTAATAATAAGAATTCTAGCTATAGGATTCCCTAACCTAGCCCTATTC
CATCTAATTACCCACGCTCTATTTAAAGCCCTATTATTTATGTGTGCTGGACACATAATC
CACGATAACCAAGATATTCGTCTTATACTTTGTGGCCTCCCATTCCTAGCAGGATTCTAC
TCAAAAGATTTAATCCTTGAAATAGTTATTATAAACAATTACATCCCATTCATACTATTC
TTCGCATCTACAGGACTTACAATAAGCTACACCACCCGTCTAATGTTATTATCAATATTA
GCCCTAATTGGGGGATCCCTGATATCCTTGATCTTAGGTCTATATATACATTTTTTTTGG
GCATCGTATGTTTTGTTTTTAGTAGGGGTATTGGTTATATACATATATGTA

#GCMLabidura_japonicaATP6
GGCTTTTTTTTAATTCCTGTATCTTTTTGAATATTTCCCTCTCGTTGATGTAGTATTCTA
GAAGGATTACATAAGGAATTTAAATTTGTTTCATTATTTGGTTTAATTTTATTTAATAAT
AGTTTAGGTTTATTCCCTTATATTTTTACTGCTTCTAGTCATTTAATAATAACATTAGCT
TTGGCTTTACCATTATGATTAAGTTTTATATTATTTGGTTGAATTAATCATACTCAACAT
ATATTTGCTCATTTAGTACCAGAAGGAACCCCTTTAATACCTTTTATAGTATGTATTGAG
ACAATTAGAAATATTATTCGTCCTGGAACTTTAGCTGTTCGGTTAACTGCTAATATAATT
GCGGGGCATCTTCTTCTAACTTTATTAGTGGCAGGAATTCAATCTTATGTGTTTGCTGTT
TTAAGTGCTTTATACTCCTGTTTAATAATTCAAATCTTAACCGGTTTATTTTTAGCTATG
CATTATGTAGCTGATATTGAATTAGCATTTTCTAGAGTTAATTATGGCTGATTATTACGA
ACCCTTCATGCCAATGGAGCCTCTTTTTTCTTTATTTGTTTATACCTTCACGTAGGCCGT
GGAATTTATTATGGTTCATATACTTGATCTGCCGGAGTATTATTATTATTTTTAGTAATA
GCAACTGCTTTTATAGGTTACGTGTTACCTTGAGGTCAAATATCATTCTGAGGAGCAACA
GTTATTACCAATCTTCTTTCTGCTATTCCTTATATCGGAACAATTTTAGTTCAATGAATT
TGAGGAGGATTTGCTGTTGATAATGCTACTTTAACTCGATTTTTTACATTTCATTTTTTA
CTACCTTTTATTGTTTCAGCTATAGTAATAATTCATTTATTATTCCTTCATCAAACCGGA
TCAAATAATCCACTTGGAACTAATAGAAATATTGATAAAATCCCATTTCATCCTTATTTT
TCATTTAAGGATCTAGTAGGATTTTTAATTATAACCTTCGGCTTAGTAATTTTAACCCTT
CAAAATCCTTACATATTAGGTGATCCTGATAATTTTATTCCAGCTAATCCACTAGTTACT
CCTGTTCATATTCAACCAGAATGATATTTTTTATTTGCATATGCAATTCTTCGTTCAATT
CCTAATAAATTAGGAGGAGTTTTAGCTTTAGTAGCTTCAATTGCTATTCTTTTCATCTTA
CCTTTTCAAAGTCAAGCTTTCTACCCAATTAATAAAATTTTATTTTGATTTTTCCTAGTA
ATTGTTATCCTTTTAACATGAATTGGAGCACGTCCAGTTGAAGATCCTTATGTTTTAATT
GGTCAAATTTTGACTATATTATATTTTGTTTATATTGGGACCCTTTATTTCTTGTTCGGT
GCATGATCAGGAATAGTGGGAACTTCTTTAAGTCTATTGGTTCGGGCTGAATTAGGATCT
CCTGATCAGATTTATAATGTTATTGTTACAGCTCATGCATTTGTAATAATTTTCTTTATG
GTTATACCTATTATAATTGGAGGATTTGGAAATTGATTAGTACCTTTAATATTAAGAGCA
CCAGATATGGCTTTTCCTCGTATAAATAATATAAGTTTTTGATTATTACCTCCTTCTTTA
ATATTATTAATATCTAGTGTAGATAGAGGAGCAGGAACAGGATGAACTGTATATCCCCCT
CTTTCTGCTATTGCTCATGCTGGAGCATCAGTAGATTTGACAATTTTCTCATTACATTTA
GCAGGAATTTCTTCTATTTTAGGAGCTATTAATTTTATTACCACTGTAATTAATATACGT
CCTGTAGGATTAAGTTTAGAACGAATACCTTTATTTGTCTGATCTGTTGCAATTACAGCC
TTATTACTTTTATTATCATTACCTGTTTTAGCTGGAGCTATTACAATACTATTAACAGAT
CGTAATTTAAATACTTCTTTTTTTGATCCTGCCGGAGGGGGAGATCCAATTCTATATCAA
CATTTATTTTGATTTTTTGGACATCCAGAAGTTTATATTTTAATTTTACCGGGGTTTGGT
ATAATTTCTCATATTATTAGTCATGAAAGAGGAAAAAAGGAGGCATTTGGGGCATTGGGA
ATAATTTATGCCATGATGGCAATTGGGTTGTTAGGGTTTGTTGTTTGAGCCCATCATATA
TTTACAGTAGGAATAGATGTGGATACACGTGCTTATTTTACTTCGGCAACTATAATTATT
GCGGTTCCAACTGGTATTAAAATTTTTAGATGATTAGCTACTCTTCATGGTGTTCAATAC
AGACCTGCATTACTTTGAACTTTAGGGTTTTTATTTTTGTTTACTATTGGAGGATTAACA
GGAGTGGTATTAGCTAATTCTTCTATTGATATTGTTTTACATGATACATATTATGTAGTA
GCTCATTTTCATTATGTTCTTTCAATAGGAGCTGTATTTGCGATTATAGCAGGATTTATT
CAATGATATCCATTATTTACAGGATTAGTTATAAATACTACCTGATTAAAGGTTCAATTT
GGAGTTATATTTTTAGGAGTTAATTTGACTTTTTTTCCACAGCATTTTTTAGGATTGGCA
GGTATACCTCGACGTTATTCTGATTATCCTGATGCATATACATGTTGAAATGTAGTTTCT
TCTTTAGGATCAACAATTTCTTTGGTAGGAATTTTAATATTTATTATTATTGTTTGAGAA
AGAATGGTTCAACGTCGTGAATTAATCTTTCCTCCTGCTGAACACAGTTATGCCGAAGTT
GTATTACAGAATAGAGCTGCTCCTTTAATAGAACAATTAACATTTTTTCATGATCATACT
TTATTTATTTTGCTTATAATTACTGTAATAATTGGTTATTTAATAGGTTCTTTATTATTT
AATCAACAGATTAATCGTTATCTTTTGGAGGGGCAAACTATTGAAGTTATTTGAACAGTT
TTGCCTGCTGTAACTTTAATTTTTATTGCTTTACCTTCTTTGCGATTATTATATTTATTA
GACGAGGTTAGAATACCTTCATTGACTTTAAAAGTAGTAGGACACCAATGATATTGAAGA
TATGAATACTCTGATTTTAGGGACCGTTTATTGGAAGTAGATAATAATATTGTATTACCT
GTTTTAACTCAAATTCGTGCCTTAATTACTGCTGGAGATGTTTTACATTCTTGAGCTGTA
CCTTCCCTAGGTGTAAAAATTGATGCTACACCTGGTCGATTAAATCAAACAAGTTTTTTT
ATTAATCGTTCAGGATTATTTTATGGACAGTGTTCAGAAATTTGTGGGCATCCATTCCAT
TTAGTTACTGTGAGACCATGGCCTTTAACTGGAGCTTTAGGAACTTTAATTATAGTAGCT
GGGGTTGTAAAATGATTCCATTTAACTATAGTTCAATGATGGCGGGATGTAGTTCGAGAA
GGAACTTTTCAGTGTCATACGCTAAAAGTAGCTAATGGATTACGATGAGGAATAATTTTA
TTTATTGTTTCAGAAATTTTATTTTTTGTTTCTTTTTTTTGAGCCTTTTTTCATAGAAGA
CTTTCTCCTACTTTAGAATTAGGAGGAACTTGACCTCCAATAGGGATTCAACCTTTTGAT
CCTTTACAAATCCCTTTATTAAATACTGCCATTTTATTAGCTTCTGGTGTTACTGTAACA
TGAGCTCATCATGGTCTTATAGAGCATAATTGAAGTCAAGTAATTCAAGGTTTAAGATTA
ACAGTTGGTTTAGGAATTTATTTTACTTGTCTACAGGCTTATGAATATATTGAAGCTCCT
TTTACTATTGCTGATTCAGTTTATGGATCTACTTTTTTTGTTGCTACAGGATTTCATGGT
CTACATGTAATTATTGGGACAACTTTTTTATTAGTATGTTTAATTCGGCAAATTTCTAAT
CATTTTTCTGCATGACATCATTTTGGATTTGAAGCTGCAGCTTGATATTGACATTTTGTT
GATGTTGTATGATTATTCTTATACATTTCTATCTATTGATGAGGAAATATTTTAGGAATT
TTAGTAGGGGTTGCTTTTTTAACATTAATGGAGCGTAAAGTTTTAGGTTATATTCAATTA
CGAAAGGGGCCTAATAAAGTTGGTTTTATAGGAATTTTACAACCTTTTAGAGATGCTATT
AAATTATTTTCTAAGGAACAAACTATTCCTTTTAAGTCTTATTATTATTCACCAGTAATA
GCTTGGAATGTAATACCATGGGGAGGT---ATTACAAGATTTCAATGAGGCTTCTTTTTA
GCTATTACTAGAGCCGGAGTTTATACTGTTATGATTGCTGGATGGTCTTCAAATTCTAAT
TATGCTTTATTAGGAAGCTTGCGAGCAATTGCACAAACTATTTCTTATGAAGTAAGTTTA
GCATTAATTTTAATTTATTTTGTAATTTTAGTAAAGAGATTTTCTTTATATCTAGCAACT
AGAATAGCAGAAACTAATCGAACTCCATTTGATTTTGCAGAAGGGGAATCTGAATTAGTT
TCAGGATTTAATGTTGAGTATAGAGCAGGGGGATTTGCTTTAATTTTTTTAGCAGAGTAT
GCTAGAATTTTATTTATAAGAGCTTTTTATGTATTAGTATTTTTAGGGGGAATATTAAGA
TTTTTATTCTTATGAGTTCGTGGAACATTACCACGATTTCGATATTTATCTTGAAAAATT
TATCTTCCTATTTCTTTAGCTCCTTTTTTATTTTTAAGAAGAAGAATTTTTATAAACTTT
TTCATTATGATTACTATAATTGTAGGAGGGCTTGGAGGTTTAGTTCAAAATTCCATTAAA
AAAATTTTAGCATATTCATCTATTAATCATATAGGTTGAATACCCCCTTTTATAGGGTTT
ATCCCTAAATGATTAGTTTTTATTTTAATTATAGGAGGTTTATCATTAATTGTAATAATA
TTAGCTAGTAAAAAAACTTTTATACGAGAAAAGGAGACCCCATTTGAATGTGGATTTGAT
CCTTTGCCTTTCTCTTTACGATTTTTTATAATTGCAGTTCTATTTTTAATTTTTGATGTC
GAAATTGCTTTACTTTTACCTGATGTTTTAAGTTTCAGAATAATTTTATTAAGATTTTGG
ATTAGTGCTTTAATACTAATTTTATTAATGTGATGATTATTAATAGCTTTTAGAAGATGT
AGTATATTAATATTTTATTTTAGTTTTGAAGCTAGATTAATTCCTACTTTAATAATAATT
TTAGGTTGAGGTTATCAGCCTGAACGTATTCAAGCTGGAAATTATTTAATATTTTATACA
TTAACAGCATCTTTACCTTTATTATTAGCATTTTTAGTTAAGATACCTATATTTTTAGTT
CATTTATGATTACCTAAAGCTCATGTTGAGGCTCCAGTAGCAGGTTCAATGATATTAGCA
GGAGTTTTATTAAAGCTAGGAGGATATGGCTTAATTCGAAATTATTGATGAATTAGTTTA
AGATTAGTAGGAGGGGTATGAATTAGTTTAGTTTGCTTACGTCAAACAGATTTAAAAAGT
TTAGTTGCTTATTCTTCTGTAGCACATATAAGATTAGTATTATGTGGAATTATAACAATA
AGTGTTTGAGGAATTATAGGATCATTAGTTTTAATAATT---------------------
------------------------------------------------------------
------------------------------------------------------------
------------------------------------------------------------
------------------------------------------------------------
------------------------------------------------------------
------------CATTTATTAGCTACTTTATTAAGTTTAGAAATATTAATAGTATTTTTA
ACTTTATCAGTGTGTGAAGGGAGATTGGGCTTATCTATTTTAGTTTCTATAGTACGTTCA
TATGGAAATGACTATTTAGATTTTGTAGCAGTTATATTTATATCTTTAGTGATATTTATT
TCGGGCTTAATTTTAATTTATAGTGACCAGTATATACGGTTTTTAATTATTGTGTTTTTA
TTTGTAATATCTATAATATTTTTAATTATTAGTCCAAATTTAGTGAGAATTTTATTAGGT
TGAGATGGGTTAGGATTAGTCTCTTATTGTTTAGTTATTTTTTACCAAAATATAAAGTCT
AATAATGCAGGAATAATTACAGCGTTATCAAACCGAATCGGGGACGTAATAATTTTAATA
GCTATTTTATTATTAGTAGCTGCAATAACTAAAAGAGCTCAAATTCCGTTTTCAGCCTGG
TTACCAGCTGCTATAGCAGCCCCAACACCAGTTTCTTCTTTAGTTCATTCTTCGACATTA
GTAACTGCTGGTGTATATTTAATAATTCGATTATTTATTATTTCTCTAACTATAATAATT
TCAGGGATTGGAGCTAATTATGAAACAGACTTAAAAAAAATTATTGCTTTATCAACTCTA
AGTCAATTAGGTTTAATAATAAGAATTTTAAGATTAGGTTACCCCATATTAGCTTTTTTC
CATTTATTAACTCATGCTATATTTAAGGCTCTTTTATTTATATGTGCAGGAAATTTTATT
CATAGAAATCAAGATATTCGTTGAATATTATGTGGGTTACCATTTTTAGCAGGGTTTTAC
TCAAAAGATTTAATTTTAGAAAATTCTATTCAGTTTAACTATTGAGGAATTTATATTTAT
TATTTTTCTACAGGTTTGACAGTGAGATACACTATACGAATAATTCTATTAATAATACTA
GCAGTAATAGGAGGAGTTCTATTAAGATTATCGATGGGGTTAATGTTATTATTTCAATGG
GCATCGTATGTTTTGTTTTTAGTAGGGGTATTGGTTATATACATATATGTA

#GCProtohermesConcolorus
GGATTATTAATTATTCCAATAATATACTGACTTCTTCCAACTCGATGATTTAATATCTTG
AATACTTTGCATAATGAATTTAAATTTATCAGTTTATTTAGACTAATTCTCTTTAATAAT
TTTTTAGGATTATTCCCTTATATTTTTACAAGAACTAGTCATTTAACTTTAACTCTAAGA
TTAGCCCTACCTTTATGACTTACATTTATAATTTATGGATGAATTAATCATACCCAACAT
ATATTTGCTCATCTAGTCCCTCAAGGAACTCCCCTTATACCTTTTATAGTTTGTATTGAA
ACAATTAGTAATATTATTCGCCCCGGAACTTTAGCTGTTCGATTAGCAGCTAATATAATT
GCAGGCCACTTACTTTTAACTCTTTTAGTTGCTATTATTCAATCATATGTTTTTACTATT
TTAAGAACATTATATTCTTGCTTAATTATTCAAGTATTAACTGGACTATTTCTTGCTATA
CATTATACAGCTAACATTGAAATAGCATTCTCAAGAGTAAATTACGGTTGATTTTTACGT
ACATTACATGCAAATGGGGCCTCATTCTTTTTCATTTGTATCTACTTTCATATTGGACGA
GGTTTATATTATGGATCTTACACCTGAATAATCGGAGTCCTTCTTTTATTTGCTGTTATA
GGAACAGCCTTTATAGGATACGTTTTACCTTGAGGACAAATATCCTTTTGAGGAGCTACA
GTAATTACTAATCTATTATCAGCAATTCCTTACCTTGGAACTATGTTAGTTCAATGAGTT
TGAGGGGGTTTTGCTGTTGATAATGCTACATTAACCCGATTTTTTACTTTCCATTTTATT
CTCCCTTTTATTGTTATAGCTCTTACAATAATTCACCTTCTTTTTCTTCATCAAACAGGA
TCAAATAATCCTTTAGGAATTAATAGAAATTTTGATAAAATTCCATTTCATCCTTACTTT
TCATTTAAAGATTTAATTGGATTTTTAATTTTATTAATAACTTTAATTTTATTAACCTTA
ATAAATCCCTACCTTTTAGGAGATCCAGATAATTTTATTCCAGCCAACCCTCTAGTTACA
CCTGTCCATATCCAACCTGAATGATATTTTTTATTTGCTTACGCAATTCTTCGTTCAATT
CCAAATAAACTTGGTGGAGTAATTGCTCTAGTTATATCTATTGCAGTATTATTCTTTATA
CCATTCCAAGGAATTCAATTTTACCCAATTAATCAAATTTTTTATTGATTTATAGTAATC
TTATTGATCCTATTAACATGAATTGGAGCCCGTCCTGTAGAAGACCCTTATATTCTTACT
GGACAAATTCTTACTATTCTATACTTTTTATATATTGGAACATTATACTTCTTATTTGGA
ACTTGATCCGGAATAGTTGGGACATCTTTAAGTTTACTTATTCGAGCAGAACTTGGGCAA
CCAGATCAAATTTATAATGTAATTGTTACTGCTCATGCATTCGTTATAATTTTTTTTATA
GTTATACCTATTATAATTGGAGGATTTGGAAATTGATTAGTTCCTTTAATATTAGGAGCT
CCTGATATGGCATTCCCTCGGATAAATAATATAAGTTTTTGACTTCTTCCCCCTTCCTTA
ACCCTCCTTTTAGCCAGCGTTGAAAGAGGAGCCGGAACAGGATGAACAGTTTACCCCCCA
TTGGCTTCAATTGCTCATGCTGGTGCTGCCGTTGATTTAGCTATTTTCAGTCTTCATTTA
GCTGGAGTATCCTCAATTCTAGGAGCTGTTAATTTTATTACTACTGTAATTAATATACGA
TCTCCTGGAATAACTTTTGACCGTATACCTCTTTTTGTATGAGCAGTAGCAATTACTGCT
TTACTTTTACTTTTATCTTTGCCAGTTTTAGCTGGAGCAATTACTATGCTTTTAACAGAT
CGAAATTTAAATACTTCATTTTTTGATCCTGCCGGAGGAGGAGACCCTATTTTATATCAA
CATTTATTTTGATTTTTTGGTCATCCTGAAGTTTATATTTTAATTCTTCCAGGATTCGGA
ATAATTTCTCATATTATTAGTCAAGAAAGAGGGAAAAAGGAAACATTTGGATCATTAGGA
ATAATTTATGCTATATTAGCTATTGGTTTATTAGGTTTTATTGTTTGAGCACATCATATA
TTTACTGTTGGAATAGATGTTGATACCCGAGCCTATTTTACATCAGCCACAATAATTATT
GCAGTTCCAACAGGAATTAAAATTTTTAGTTGACTTGCAACTTTACATGGATCTCAATAT
AGCCCTGCTTTATTATGAGCTTTAGGGTTCATTTTTTTATTTACAGTTGGTGGATTAACA
GGAGTTGTTTTAGCTAATTCATCTATCGATATTATTTTACATGATACTTACTATGTTGTT
GCCCATTTTCATTATGTTTTATCTATAGGAGCAGTTTTTGCAATTATAGGAGGTTTTATT
CACTGATACCCCTTATTTTCAGGTTTATCAATAAATCCATTTTGATTAAAAATTCAATTT
TTTATTATATTTTTTGGGGTTAATCTAACATTTTTCCCTCAACATTTTTTAGGATTAAGT
GGTATACCTCGACGTTACTCCGACTATCCTGATGCCTACACTTCATGAAATATTGTATCT
TCTATTGGATCTACAATTTCCTTAATTGGGGTAATCTTTTTCTTATTTATTATTTGAGAA
AGAATAATCTCCCACCGAACAATTGTATTTCCTCCTATAGAACATAGTTATTCTGAATTA
CCTCTTCAAGATAGAGCTTCCCCGCTAATAGAACAATTAACCTTTTTTCATGATCACACT
TTACTTATTTTAATTATAATTACCATATTAGTAAGTTATTTAATAATAACATTATTCTTT
AATAAATTTACAAATCGATTACTTCTTGAAGGTCAAACTATTGAAATTATTTGAACTATT
CTACCAGCAATTACTCTTATTTTTATTGCTCTTCCTTCTTTACAACTTCTCTATCTATTA
GACGAAATTAGAGACCCTTCAATTACTTTTAAAGCTATTGGTCATCAATGATATTGATCT
TATGAATATTCAGACTTTTTAAATCGTCTACTAGATGTAGATAATCGTATTATTTTACCT
ATACTTTCACAAATTCGAGTTCTAGTTACAGCTACTGATGTTCTTCATTCTTGAACAATT
CCAGCTTTAGGGGTTAAAATTGATGCAACTCCCGGACGACTAAATCAAACAAGTTTTTTT
ATTAATCGACCAGGATTATTTTATGGACAATGTTCCGAAATTTGTGGACATCCATTTCAT
TTAGTCGATTACAGTCCATGACCATTAACTGGAGCTCTTGGAGCTATATCTACTGTTTCT
GGTTTAATTATATGATTCCATTTGACAATAATTCAATGATGACGTGATATTACTCGTGAA
GGTACTTTTCAACATCATACCTTAATTGTAACAATTGGGCTACGATGAGGAATAATTCTT
TTTATTATTTCAGAAGTATTCTTTTTTGTTAGTTTTTTTTGAGCATTCTTTCACAGTAGT
CTTAGACCATCTATTGAACTAGGAGCTATTTGACCCCCTACTGGAATCACTCCATTTAAC
CCATTCCAAATCCCCCTTTTAAATACTGCAATTTTATTAACCTCAGGAGTAACAGTTACA
TGAGCTCATCATAGTATTATAGAAAATAATTATACACAAGGTGTGCAAGGATTATTTTTT
ACTGTTATTTTAGGAATTTATTTCACAACTCTTCAAGCCTATGAATATATTGAAGCTTCC
TTTTCAATTGCAGATTCAGTTTATGGATCTACTTTCTTTATAGCTACAGGATTTCATGGA
CTTCATGTAATTATCGGAACATCTTTTCTTTTAGTATGTTTAATTCGACAAATTAAATGT
CATTTCTCTGCAAATCATCACTTTGGATTTGAAGCAGCAGCTTGATACTGACACTTTGTT
GATGTAGTTTGATTATTTTTATATATCTCTATTTATTGATGAGGTGTAATTATTTGTGTA
ATAATTGGAGTAGCATTTTTGACATTATTAGAGCGAAAAGTATTAGGTTATATTCAGATT
CGTAAGGGTCCTAATAAGGTGGGATTTTGAGGTATTCCTCAACCTTTTTGTGATGCTATT
AAGTTATTTACTAAGGAGCAGACTTATCCTGTTATATCATATTATTTTTCTCCTATTATT
AGATGAATAGTTTTTCCTATAGAATGAGGTTTATGAAGAATAAATTTAGGGTTTTTTTTA
TGTTGTTTAAGTTTAGGTGTTTATACAGTAATAATTGCAGGGTGGTCTTCTAATTCAAAT
TATGCTTTATTAGGAGGTTTACGGGCAGTAGCTCAAACTATTTCCTATGAAGTAAGTTTA
GCTTTAATTTTAATATCTTTTATTTTATTAATTTCTAGTTTTTCTATTTGATTTGTTTCG
TGTTTGGCAGAAACAAATCGTACTCCATTTGATTTTGCTGAAGGTGAATCTGAATTAGTT
TCGGGGTTTAATGTTGAATATAGAAGAGGGGGTTTTGCTTTAATTTTTTTGGCCGAATAT
GCAAGAATTTTATTTATAAGAATATTATTTGTATTATTATTTTTAGGAGCAATAGTTAGA
TTTATTTTTATTTGAGTTCGGGGAACATTACCTCGTTATCGTTATTTAGCTTGGAAAAGT
TTTTTGCCATTATCTTTACCTCCAAGAGTAATAGAAGGGTTAGATTGAATTAATGGACTT
ATTTTAATAACTAAAATTGCTCCTGGAGCTATTGGTGGTCTGAATCAAACTAACCTTCGA
TCATTAATAGCTTATTCCTCTATTAATCACTTAGGATGAATTCCCCCCTTTTTAGGTTTT
TTCCCTAAACTTCTAATTATATCCATTTTAATTTTAATAATTTCTTTCATTATTATAATA
CTAGCATCTAAAAAAAGTTTTATTCGAGAAAAAGCTTCACCTTTCGAATGTGGATTTGAC
CCATTACCATTCTCCCTACGATTTTTCTTAATTGCTGTAATCTTCTTAATTTTCGATGTA
GAAATTGCTCTTTTATTCCCTGATTTAATATCATTTGGATTAATTTTACTTAGATTCTGG
ATTATTGGGTTAAATTTAATTGTTTTAATAATAATATTAATTTGTAGTTTTTCTGCCATG
AATTTATTTGTATTTTATTTATTTTTTGAGAGAAGATTAATTCCTGTATTATTTTTAGTT
TTAGGTTGGGGGTATCAACCAGAGCGATTACAAGCTGGAATATATTTATTATTTTATACA
TTATTTGCTTCATTACCTATATTGTTTGTTTTTTTAGTAAAAATACCAATGTTTTTAGTT
CATTTATGATTACCTAAGGCACATGTAGAAGCACCTGTTTCTGGATCTATGATTCTTGCA
GGAATTATATTGAAGTTAGGGGGTTATGGATTGATACGAAATATTATTTGAATTAGAATT
TCTTTACTTGGTGGTTTTATGGTAAGAATAATTTGTATACGTCAAGTTGATATAAAATCT
ATAATTGCTTATTCTAGTGTTGCTCATATAGGGATTGCTTTGAGAGGAATAATAACTATA
ACTTATTGGGGGTGAAGAGGAGCTTATAGAATAATGTTGGCTCATGGATTATGTTCATCC
GGATTATTTTGTTTAGCAAATATTTCTTATGAACGAACAGGAAGACGAAGAATATTAATT
AATAAAGGAATAATAAATTTAATACCATCTATAACTTTATGATGATTTTTATTAGTATCA
AGAAATATAGCAGCTCCTCCTTCTTTAAATTTATTAGGTGAAATTAGTTTATTAAATTCA
ATTGTTGGGATATTTATATTAATATTAATATCTTTTTTTAGAGCTGTTTATAGATTATTT
TTATATTCGTTTAGTCAACATGGATGTTCTTCAGGATATTTCCGAGAATATTTACTGTTA
ATGTTACATTGACATTTATTATTAATATTATTGAGATTAGAATTTATTGTTATTTTTTTA
ACTTTTTCTGTTTGTGAAGGGGCTTTAGGGTTAGCTATTTTAGTTAGAATAGTTCGAACT
CACGGAAATGATTTATTTGATTGAATAGCTTTATTATTTATAAGATTTGTATTATTTATT
TCTTCTTTAGTAATTTATTATAGAAAGGGGTATATACGATTTATTATTTTAGTATTAATA
TTTGTTTTATCAATAATATTGTTAATTGTAAGACCAAATTTAATTAGAATTTTATTGGGT
TGGGATGGATTAGGTTTAGTTTCTTATTGTTTAGTAATTTATTATCAAAATGAGAAATCT
TATAATGCAGGAATAATTACAGCTTTATCAAATCGTATTGGTGATGTTGCATTATTAATG
GCAATTTTAGTAATTTTAGCTGCTATTACTAAGAGAGCGCAGATTCCTTTTTCTTCATGG
TTACCAGCGGCAATAGCAGCTCCTACACCTGTATCTGCTTTAGTTCATTCATCAACTTTA
GTAACTGCGGGAGTTTATTTATTAATTCGGTTTTTATTATTATGTTTAACAATATTTATG
GCTGGAGTAGGAGCTAATTATGAATTTGATTTAAAGAAAATTATTGCTTTATCTACTTTG
AGACAATTAGGATTAATGATAAGAATTTTAGCAATAGGTTTTCCTGTGTTAGCATATTTT
CATTTATTAACTCATGCTTTATTTAAGGCATTATTATTTATGTGTGCTGGTTCTGTAATT
CATAATTGCCAAGATATTCGGTTTATGTTATGCGGGACTCCTTTTTTGGCTGGTTTTTAT
TCAAAAGATTTAATTTTAGAAATAGTGAGATTGTCAAATTGGGTTATTTATTTATTTTAT
TTTATTTCAACAGGTTTAACTGTATGTTATTCTTTTCGATTAATTTATTATTTATTTTTA
GCTATTATAGGTGGAAGAATGTTGAGTTTAGCTATAGGAATAATTCTTCTCCTTCAATGA
TTTTCTTACATCCTATTTTTAATTGGAATACTAATTTTATTTATTTACATA

#GCSialisHamata
GGAATTTTATTATTACCTATAAGTTTTTGATTAATACCTATACGATGAATAAATATTATT
TATAAACTTCATATAGAATTTAAATTTATTAGATTATTTAGTTTTATTTTATTTAATAAT
TTTTTAGGGTTATTTCCTTATATTTTTACAAGATCAAGCCATTTAACAATAACATTAACT
TTAGCTCTTCCTTTATGACTAAGATTTATAATTTATGGTTGATTTAATCATACTCAACAT
ATATTTGCTCATCTTGTTCCTCAGGGAACACCCTTAATACCTTTTATAGTATGCATTGAA
ACAATTAGAAATATAATCCGACCGGGAACCTTAGCTGTCCGATTAACAGCTAATATAATT
GCAGGACATTTATTATTAACCCTTCTAGTTGCAATTATTCAATCTTATGTTTTTGCAGTT
CTAAGAACTTTATATTCTTGTTTAGTTATTCAAATTATAACCGGATTATTCTTAGCAATA
CATTACACTCCAGATATCTCAATAGCTTTTAATAGAGTAAATTATGGTTGACTATTACGA
ACTATTCACGCAAATGGGGCCTCATTTTTTTTTATCTGTCTTTATCTTCATATTGGACGA
GGAATATACTATAATTCATTTACCTGAATAATTGGAGTAATTCTCCTTTTTATAGTTATA
GGAACAGCCTTTATAGGATATGTTCTACCTTGAGGTCAAATATCCTTCTGAGGAGCAACA
GTAATTACAAATTTATTATCAGCTATTCCTTATTTAGGGACTACTTTAGTTCAATGATTA
TGGGGAGGATTTGCTATTGATAACGCAACATTAACTCGATTTTTTACTTTCCATTTTTTA
TTACCTTTTATTATTTCAGCAATAACAATAATCCACTTATTATTTCTCCATCAAACAGGT
TCTAATAATCCTTTAGGAATTAATAGAAATTATGATAAAATTCCTTTTCATCCTTACTTT
TCTTTTAAAGATATTGTAGGATTTATTATTATAACAATAATATTAATTATATTAACTTTA
TATAATCCTTATCTATTAGGAGATCCTGATAATTTTATTCCAGCTAATCCTTTAGTAACA
CCAATTCATATTCAACCTGAATGATATTTTTTATTTGCTTATGCTATTTTACGTTCTATT
CCTAACAAATTAGGTGGAGTAATTGCTCTAATTATATCTATTGCAATTTTAATAATTTTA
CCCTTCCGAGGAATTCAATTTTATCCAATTAATCAAATTTTATTTTGAAGAATAACTGCC
ATTATTTTATTATTAACTTGAATTGGAGCACGACCTGTTGAAGACCCCTACGTAATTACA
AGACAAATCCTTACTGTAATATACTTTATTTATATCGGAACTTTATATTTCATTTTTGGT
GCATGATCTGGAATAATCGGAACATCACTTAGCCTTTTAATTCGAGCAGAATTAGGAAAT
CCTGATCAAATTTATAATGTTATTGTAACAGCTCATGCTTTTGTTATAATTTTTTTTATA
GTTATACCAATTTTAATTGGAGGATTCGGAAATTGATTAGTTCCCCTTATATTAGGGGCT
CCTGATATAGCTTTCCCACGTATAAATAATATAAGATTCTGGCTTTTACCCCCCTCTTTA
ACTCTTCTTCTATCGAGTGTTGAAAATGGAGCCGGAACCGGGTGAACTGTATACCCACCT
CTTTCTAGAATTGCCCATGCTGGGGCATCTGTAGATTTGGCAATTTTTAGACTTCATTTA
GCTGGTGTATCCTCAATTTTAGGGGCAGTTAATTTTATTACTACAGTTATTAATATGCGG
GCAAGAGGAATAACTTTAGACCGAATGCCTTTATTTGTATGATCAGTTGTTATTACAGCT
ATTTTATTACTTCTTTCTTTACCTGTTTTAGCGGGAGCTATTACTATATTATTAACTGAT
CGTAATTTAAATACTTCATTTTTTGACCCAGCTGGTGGGGGAGATCCCATTTTATACCAA
CATTTATTTTGATTTTTTGGTCATCCAGAAGTATACATTTTAATTTTACCAGGATTCGGC
ATAATTTCTCATATTATTTCTCAAGAAAGAGGAAAAAACGAAACCTTTGGATCTCTTGGA
ATAATTTATGCTATATTAGCTATCGGATTTTTAGGGTTTGTAGTATGGGCTCATCATATA
TTTACAGTAGGAATAGATGTAGATACTCGAGCTTATTTTACTTCAGCTACTATAATTATT
GCTGTTCCTACAGGAATTAAAATTTTCAGTTGATTAGCTACATTACACGGATCTCAATAT
AGACCCTCATTATTATGAGCTTTAGGGTTTGTATTCTTATTTACAGTAGGAGGATTAACT
GGAGTAGTTTTAGCAAATTCATCTATTGATATTATTTTACATGATACTTATTATGTAGTA
GCTCATTTTCATTATGTATTATCAATAGGAGCTGTATTTGCTATTATAGGAGGATTTATT
CAATGATTTCCCCTATTTACAGGATTAACTATGAACCCTTTATGATTAAAGGTTCAATTT
ATCACAATATTTATTGGAGTAAATTTAACATTTTTTCCTCAACATTTTTTAGGACTTAGA
GGTATACCTCGACGTTATTCTGATTATCCAGATGCTTACACATCTTGAAATCTTGTTTCA
TCAATTGGATCAATAATCTCTATTGTTAGAGTAGTATTTTTTTTATTTATTATTTGAGAA
AGATTTGCATCTAATCGAATAACTTTATTTCCCCCTATTGAACATAGATATACTGAATTA
CCTCTTCAAGACAGAGCGTCTCCTTTAATAGAACAATTAACTTTTTTTCACGATCACGCA
TTATTAATTTTAATTATAATTACTACACTAGTAGGATATATTTTAGCAACTCTTTTTTTT
AATAAATATATTAATCGCTATCTTTTAGAAGGACAAACAATTGAAATTATCTGAACAGTT
CTACCTGCAATCACATTAATTTTTATTGCTTTACCTTCTCTTCGATTACTATATTTATTA
GACGAAATTAGAAATCCTTCAATTACTTTAAAATCAATTGGCCATCAATGATATTGAAGT
TATGAATACTCAGATTTTTTAAATCGTTTATTAGATGTAGATAACCGAATTATTTTACCA
ATAAATACACAAATTCGTATTCTAGTAACTGCTGCGGATGTTTTACATTCTTGAACAATT
CCAGCTTTAGGGGTAAAAATTGATGCTACTCCTGGACGATTAAATCAAACAAACTTTTTT
ATTAATCGGCCTGGACTTTATTATGGTCAATGTTCAGAAATTTGTGGGCACCCTTTTCAT
TTAGTTAATTATAGCCCATGACCTCTTACTGGAGCTATTGGAGCATTTGTTACAGTTTCA
GGATTAATTATATGATTCCATTTAACAATAATTCAATGATGACGCGATGTAACTCGAGAA
GGTACTTTTCAACATCATACTTTAATTGTAACCTTAGGATTACGATGAGGAATAATTTTA
TTTATTATTTCTGAAGTATTTTTCTTTATCAGATTTTTTTGAGCATTTTTCCATAGAAGT
TTATCTCCAACAATTGAATTAGGATCTATATGACCACCTAACGGAATTTATCCATTTAAT
CCATTACAAATCCCTTTACTAAATACAGCAATTTTATTAACTTCTGGAATTACTGTAACT
TGAGCACATCATAGATTAATAGAATCTAACTATTCTCAAACAGTTCAAGGACTATTTTTT
ACAGTAATCCTAGGAATATACTTTACTATTTTACAAGCATATGAATATATAGAAGCCTCT
TTCACTATTGCAGATGCAGTTTATGGATCTACATTTTTTATAGCTACAGGATTTCACGGA
ATTCATGTAATTATTGGAACTACTTTCCTACTTGTATGTTTAATCCGACAAATTAATTAT
CATTTTTCATCAAATCATCATTTTGGATTTGAAGCAGCAGCATGATATTGACATTTTGTA
GATGTTGTATGGCTATTTTTATATATTTCTATTTATTGATGAGGTTTAGTTATTTGTGTA
TTAGTAGGAGTTGCTTTTGTTACTTTATTAGAGCGTAAGGTATTAGGTTATATTCAAATT
CGTAAGGGTCCTAGAAAGGTCGGATTTTGGGGAATTCCTCAACCTTTTTGTGATGCAATT
AAATTATTTACTAAGGAAACAACAATTCCCATGGTTTCTTATTTTATATCTCCGGTAATT
TCTTGAATAATTATACCTTATTTAACATTAATATATAATTTTAACTTAGGTTTTTTTATG
TGTTGTACAAGTTTGGGGGTTTATACTGTAATAATTGCTGGATGATCTTCTAATTCTAAT
TATGCTTTATTAGGGGGTTTACGTGCAGTAGCACAAACTATTTCTTATGAAGTAAGTTTG
GCATTAATTTTAATATCTTTTGTTATTTTAGTTGGTTCTTATTCTGTTTGATTATCTTCT
TGTTTAGCTGAAACTAATCGAACACCATTTGATTTTGCTGAAGGTGAATCAGAATTAGTT
TCTGGGTTTAATGTTGAATATAGAAGAGGTGGATTTGCTTTGATTTTTTTAGCTGAGTAT
TCTAGAATTTTATTTATAAGAATGTTATTTTGTTTAATTTTTTTAGGGGCAATTTTAAGA
TTTATTTTTATTTGAGCTCGTGGTACTTTACCTCGTTATCGTTATTTAGCTTGAAAAAGT
TATTTACCTTTTTCATTACCACCCGGAGTAATGGAAGGAAGCTCATGAATGAACTGTATA
ATTTTAATAACAAAAATTGCACCTGGTTCTTTAGGAGGAATTAATCAAACTAGCCTTCGT
AAACTAATAACTTATTCTTCAATCAATCATTTAGGATGAATACCCCCATTTATAGGATTT
TTACCAAAATGATTCTATATTTCTCTTATTTTAATAATTATTTCTTTTTTAATAATAGCA
ATTGCCTCAAAAAAATCCTTCTTTCGAGAAAAAAGTTCTCCTTTCGAATGTGGATTTGAT
CCTCTTCCCTTCTCATTACGATTTTTCTTAATCGCAGTAATCTTTTTAATTTTTGATGTA
GAAATCGCTTTATTATTACCAGATTTAATATCTTATGGTTTAATTTTATTAAGAATTTGA
ATTTGTTCTTTAAATATTATTTTTTTAATAATTATATTATTTTGTAGCTTTGGTTGTATA
AATTTATTTTATTTTTATTTATTTTTTGAAAGAAGATTAATTCCTACGATGTTTTTAATT
TTAGGTTGAGGCTATCAGCCAGAGCGTTTACAGGCTGGAATTTATTTATTATTTTATACT
TTGTTAGTATCAATACCTATATTAATAGCTTTTTTAGTAAAAATACCTATATTTTTAGTT
CATTTATGGTTACCTAAGGCTCATGTAGAAGCACCTGTTTCAGGCTCAATAATTTTAGCT
GGAATTTTATTAAAATTAGGGGGGTATGGGCTTCTTCGAAATATTATTTGAGTAGGAATT
TCTTTAATTGGGGGATTTTTAGTTAGTTTAATTTGTTTACGTCAAGTTGATTTAAAATCA
TTAATTGCTTATTCTTCCGTTGCTCATATAGGAATTGTTTTGGCTGGCCTGATAACTTTA
AGTTATTGGGGTTTTAGAGGTTCATATAGATTAATAATTGGTCATGGATTATGTTCATCT
GGTTTATTTTGTTTAGCTAATATTTCTTATGAGCGTACAGGAAGACGAAGTTTATTAATT
AATAAGGGTATAATAAATTTTATACCTTCTATATGTTTATGATGATTTTTATTATGTTCA
TCTAATATGGCTGCTCCCCCGTCATTAAATTTATTAGGAGAAATTAGTTTATTAAATAGA
ATTTTATTTATATTATTATTGTCCTTAATTTCTTTTTTTAGAGCAGCTTACACTTTATAT
TTATATTCTTATAGACAACATGGAAGTTCTAATGGTTATTTACGAGAATTTACTTTACTA
ATATTACATTGACATTTATTAGCTGTTTTATTAAGTTTAGAATTTATTGTATTATTTTTA
ACTTTTAGAGTTTGTGAAGGGGCTTTAGGGTTATCAATTTTGGTTAGAATAATTCGTACT
CATGGAAATGATTATTTGGATTGAATATCAATAATTTTTATGTCTTTTGTTTTATTAATT
TCTTCTTTAGTAATTTATTATAGTGAAGAATATATGCGGTTTATTTTATTAGTTTTAATA
TTTGTTTTATCAATAATATTTTTAATTATTAGACCTAATTTAATTAGAATTTTATTAGGT
TGGGATGGTTTAGGGCTAGTTTCTTATATTTTAGTAATTTATTATCAAAATGTAAAATCT
TATAATGCTGGTATAATTACGGCTTTATCTAATCGAATTGGTGATGTAGCTTTATTACTA
TCAATTTTAGTAATTTTAGCTGCGATAACTAAAAGTGCTCAAATTCCATTTTCTGCTTGA
TTACCAGCAGCAATAGCTGCTCCTACACCTGTTTCTGCATTAGTGCATTCTTCTTCATTA
GTAACTGCAGGTGTATATTTATTAATTCGATTTTTATTATTAGGTTTAACAATATTTATA
GCGGGGATAGGAGCTAATTTTGAATTTGATTTAAAAAAGATTATTGCTTTATCTACATTA
AGTCAATTAGGTTTAATAATAAGAATTTTGGCCATAGGTTTCCCTAAATTAGCTTATTTT
CATCTATTAACTCATGCTTTATTTAAGGCATTATTATTTATATGTGCTGGCTCTATTATT
CATGGTTCTCAGGATATTCGAATTATATTATGTGGTATACCTTTTTTAGCTGGATTTTAT
TCTAAGGATTTAATTTTAGAAATAGTTTTAATAAGAAATATTTTAATTTTTTTTCTTTAT
TTTTTTTCTACAGGATTAACTGTTTGTTATTCATTTCGGTTAGTTTATTATTTATTTATA
GCAATTATAGGGGGAAGTATATTAATACTAGCAATAGGGTTATGTTTATTAATTCAGTGA
TTCTCTTATATTTTATTCTTAATTGGAATACTTGTTTTATTTATTTATATA

#HGHF
GGAATTTTACTATTACCTATATCTTTCTGACTATTACCGTCTCGGTGAAATAAGGTTACT
TCAACTTTACATAAGGAATTTGCTTTTATTTCAATATTCTCCTTGATTTTGTTTAATAAT
TTCCTGGGCTTATTTCCTTACATTTTTACTAGTTCTAGCCATTTGGCCTTTACACTTACA
TTAGCTTTACCTCTTTGGCTAAGTTTTATAGTATATGGCTGAATCAACCACACTCAACAT
ATATTTGCTCACCTTGTTCCACAAGGTACACCTTTAATACCTTTCATGGTCTGCATTGAA
ACTATTAGTAATATTATTCGTCCGGGCACGCTCGCTGTTCGGCTTGCTGCTAATATGATT
GCCGGTCATTTATTAATAACCCTTCTTGTCGCTATTATCCAATCTTATGTATTTGCCGTT
CTTAGCACCTTATATTCTTGTCTAATTATCCAAATTGCTACAGGGTTATTTCTAGCAATA
CATTATACTGCACATATTGATATGGCATTCTCAAGTGTAAATTATGGCTGACTATTACGT
ACTTTACACGCTAATGGGGCTTCTTTCTTCTTTATTTGTATCTATCTTCATGTTGGACGA
GGAATGTATTACGGTTCATATACTTGGATAATTGGAGTTATTATCCTTTTCCTGGTAATA
GGAACCGCCTTTATAGGTTATGTTTTACCTTGAGGGCAAATGTCCTTTTGGGGAGCTACA
GTAATTACTAACCTTTTATCTGCGGTGCCATACTTAGGAATTGACTTAGTGCAATGGGTA
TGAGGAGGGTTTGCTGTAGATAATGCCACACTAACACGATTCTTCACTTTCCATTTTCTA
TTACCTTTTGTAGTTGCTGGGGCTACAATAGTACACTTACTCTTCTTACACCAAACCGGT
TCCAATAACCCTTTAGGGGTTAATAGTGATATTGACAAAATCCCTTTCCACCCTTACTTT
TCTTTTAAGGACATTGTTGGATTTATTGTTTTACTAGCCACATTGACTCTTCTTTCACTT
TTAGCACCATACTTACTAGGAGACCCAGACAATTTTATCCCTGCCAATCCTCTCGTTACT
CCAGTACATATCCAACCTGAATGATACTTCCTATTTGCTTATGCTATTTTACGTTCTATC
CCTAATAAATTAGGAGGTGTAATCGCCCTAGTTCTTTCAATTGCTATCCTGTTTATTTTA
CCTTTCCGGGGATTAGAATTTTATCCTTTAAATCAAATCCTATTTTGAACATTATTAGGA
ATAGTAATCTTATTAACCTGAATTGGTGCACGACCGGTTGAAGACCCTTATATCCTTACC
GGACAGCTATTAACAGTGTTTTATTTTGCAATCATTGGAACTTTATACTTCATCTTTGGG
GCTTGATCAGGAATGGTTGGAACATCTTTAAGATTATTAATCCGAGCTGAACTCGGCCAA
CCGGATCAAATTTATAATGTTATTGTTACAGCCCATGCTTTTATTATAATTTTCTTTATA
GTAATACCGATTATAATTGGTGGATTTGGAAATTGATTAGTGCCCTTAATGCTTGGGGCT
CCTGATATGGCCTTCCCACGAATAAATAACATAAGTTTTTGACTTTTACCTCCTTCTTTA
ACATTACTTTTAGCTAGTGTAGAAAGCGGGGCTGGAACGGGGTGAACTGTTTATCCTCCT
TTAGCTGCCATTGCACATGCCGGGGCGTCTGTAGATCTAGCCATCTTTTCCTTACACCTA
GCTGGTGTATCCTCAATTCTAGGAGCTGTAAATTTTATTACTACTACAATTAATATACGT
ACTAGAGGTATAACTATAGACCGAATTCCTTTATTTGTGTGGTCAGTTATTATTACAGCA
ATCCTTTTACTTCTCTCCCTCCCAGTACTTGCTGGAGCCATTACTATACTATTAACAGAC
CGTAACTTAAACACTTCCTTCTTTGACCCTGCTGGAGGTGGTGACCCGATTTTATACCAA
CACTTATTTTGATTCTTTGGTCATCCTGAAGTCTACATTTTAATTCTGCCCGGTTTTGGT
ATAATTTCTCATATTATTAGCCAAGAAAGAGGAAAGAAGGAAGCCTTTGGTTCTTTAGGT
ATAATTTATGCCATATTAGCTATTGGACTGCTAGGTTTTGTTGTTTGAGCGCACCATATG
TTCACTGTCGGAATAGACGTTGATACTCGCGCTTACTTTACAGCTGCAACAATAATTATT
GCTGTGCCAACAGGGATTAAGATTTTTAGTTGGCTAGCTACTTTACATGGTACGCAATAT
AGTCCCTCCTTACTATGAGCTTTAGGTTTTGTTTTCCTTTTCACTATTGGGGGTTTAACT
GGTGTAGTTCTGGCTAATTCATCTTTAGACATTGTTTTACACGACACTTACTATGTAGTT
GCTCACTTTCATTACGTCCTTTCAATAGGAGCAGTATTCGCGATTATAGGAGGTCTTGTA
CATTGATTTCCTTTGTTTACTGGGCTTTCTTTAAATCCTCAATGACTGAAAATTCATTTT
GCAGTAATATTTATTGGGGTTAATTTAACATTCTTCCCTCAACACTTCTTGGGGTTAGCT
GGCATGCCGCGACGTTATTCCGACTACCCAGACGCTTATGCTGCTTGAAACTTAGTTTCT
TCTGTTGGTTCTACAATTTCTTTTGTTGGAGTATTGATGCTAATATTTATTGTTTGAGAA
GCCTTCATTAGACACCGGCAAGTTGCCTTTCCTCCGGCTGAACATAGCTACGCTGAACTC
CCTTTTCAAGATAGTAACTCTCCTTTAATGGAACAATTAACGTTCTTCCACGACCACACT
CTTCTAATTTTAATTATAATTACTACCTTAGTAGGTTATTTAATATTTATGTTATTCTTT
AACACCTATACAAACCGTTTTCTATTGGAAGGACAAACAATCGAAGTTATTTGAACTGTA
CTACCTGCTATCACTTTAATTTTTATTGCTTTGCCATCTCTACGCCTGCTTTACTTATTA
GATGAAGTAAGAGACCCTTCTCTTACTCTAAAAACTGTGGGGCATCAGTGATATTGAAGC
TATGAATATTCTGACTTCCTGCAACGTCTGCTTGAAGTCGATAACCGAGCTGTCTTGCCT
GTCAACACACAAATCCGTGTGTTAATTACAGCGGCTGATGTCTTACATTCTTGAGCAGTT
CCTAGCCTAGGTGTAAAGGTAGACGCTACACCAGGACGTCTTAATCAAACAAGTTTTCTA
ATAAACCGACCAGGACTCTTTTATGGTCAGTGTTCAGAAATTTGCGGTCACCCTTACCAC
CTTGTCGACCAAAGACCATGACCCCTTACTGGAGCTATTGGGGCAATAGCAACCTTAAGT
GGGTTAGTACAATGATTTCATTTAACTATAATCCAATGATGACGAGATGTAACTCGAGAA
GGAACTTACCAATTGCACACCTATGTTGTGACCCTTGGTTTACGATGAGGTATAATCCTC
TTCATTGTCTCAGAAATCTTCTTTTTCGTTTCTTTCTTTTGGGCATTCTTCCATAGTAGC
CTCTCTCCTACAATTGAGCTAGGGGCTGTCTGACCACCCGCAGGCATTTCACCATTTAAC
CCTCTCCAAATTCCTCTTTTAAACACGGCCATTCTATTAGCATCGGGAGTAACTGTTACA
TGAGCCCATCACAGATTAATAGAAAGTAATTATTCCCAAGGCCTTCAAGGATTATTCTTC
ACGGTCCTATTAGGAATCTATTTTACTATTTTACAAGCTTATGAATATATTGAAGCTCCT
TTTACAATTGCTGATGCTGTCTATGGTTCCACTTTCTTCATAGCAACGGGGTTTCATGGT
CTACATGTAATTATTGGAACCACATTCCTTTTAGTTTGTTTATACCGACATTATTTAGAA
CACTTTTCACCTAGCCACCACTTCGGATTTGAAGCAGCTGCTTGGTATTGACACTTCGTT
GATGTGGTATGACTCTTTCTCTATATTTCAATCTACTGATGAGGTTTAGTAATTTGCGTA
TTAGTTGGGGTGGCGTTCTTAACTTTGTTAGAACGAAAGGTTTTAGGCTATATTCAAATT
CGTAAAGGGCCTAACAAGGTAGGATATTGAGGGATTCCCCAACCCTTTGCGGATGCAATT
AAGCTGTTTACTAAGGAACAAACTTACCCTGTTCTAGCTTATTATTTTTCTCCTATTTTT
AGTTGGTTAATCTTTCCTTACTGAATCGGGATGCATAGATTTAATTTAGGTTTCTTTTTA
AGTTGTACAAGCTTAGGAGTTTATACAGTAATAGTCGCGGGCTGATCATCCAATTCAAAT
TATGCTTTATTAGGAGGTCTGCGTGCAGTAGCTCAGACTATCTCGTATGAAGTTAGTCTT
GCTTTAATTTTGCTATCTTTTGTATTCTTGATTGGTAGATATAGCGCTTGATTTGCATCT
TGTTTGGCGGAAACAAATCGAACACCTTTTGATTTTGCAGAAGGGGAGTCTGAATTGGTT
TCAGGGTTTAATGTTGAATATAGAAGAGGAGGATTTGCTCTAATTTTTATAGCTGAATAC
GCTAGTATTTTATTTATAAGTATGTTATTTGCTGTTATCTTTTTAGGAGCATTAATATCT
TTCGGTTTTATTTGAGTTCGGGGAACTTTGCCTCGTTTCCGGTATTTAGCATGAAAAAGT
TTCTTGCCCCTGTCATTAGCGCCTATTATACTTCTATCTTGCGGCTTGTTATTCTCGGGT
GTAATCCTCATCTCTATCTTAGCTGGTTCTTTGGGTGGGTTAAATCAGACCTCACTACGT
AAGATTATAGCCTATTCCTCTATTAACCACTTAGGCTGGATACCGCCGTTTTTAGGCTTC
TTACCTAAGTGAATTATTTTAGGCTTAATTCTTATTACAATTACTGTGGTTGTTATAGTG
CTCGCATCTAAGAAAGCTATTGTACGAGAGAAAAGAACTCCTTTCGAATGTGGCTTTGAC
CCACTACCATTTTCACTACGATTTTTCTTAATCGCTGTTATCTTTTTAATTTTTGATGTT
GAAATTGCTTTACTCCTGCCAGACGTAATTTCTTATGGCTTGATTCTTTTAAGTTTTTGG
ATTTGCGGTTTAATAATCTTATTTTTATTGTTGATATTATACTTAACGTTTAGAAGAATG
AATTTCTTTTTATTTTATTTATTCTTTGAAGCTTCTTTAATCCCAACCCTATTTTTAATT
TTGGGATGAGGTTATCAACCCGAGCGGGTACAAGCTGGAATGTATTTACTATTTTATACG
TTACTAGCTTCTTTACCGCTTTTGTTTGCCTTTTTAGTTAAAATACCCATGTTTTTGGTT
CACTTGTGATTACCTAAGGCTCATGTAGAGGCCCCTGTGAGAGGGTCTATAATTTTGGCT
GGTGTTTTATTGAAGTTAGGAGGATACGGGTTATTGCGCAACTATTTTTGAGTAGGTGTT
AGTTTAGTGGGAGGTTGTTTGGTTAGTTTTATTTGTTTACGTCAAACAGATTTAAAGGCT
TTAGTAGCTTATTCGTCTGTAGCTCATATAGGGTTAGTATTAGGAGGGCTAATAACTTTA
AGTTATTGAGGCGTATGTGGTGCTTATACTTTGATGATTGCTCACGGTCTATGTTCGTCA
GGTTTATTTTGTTTAACAAATATTGCGTATGAACGTATAGGAAGACGAAGTCTGGTAATT
AATAAAGGGCTTATACATTTTATACCGAGTATAACCCTTTGATGATTTTTATTAAGCTCT
GCCAATATAGCAGCACCGCCAACATTGAATTTGTTGGGAGAAATTGCTTTATTAAATAGT
CTAGTTAGTATAATTGGATTAATATTGCTTTCTTTCTTTAGTGCTGCTTATACTTTATAT
TTATATTCTTATAGCCAACATGGATGCGTAGGAGGGTACCAACGAGAATATTTATTATTG
TTTTTACATTGGCATCTTTTAGCTACTCTTTTAAGCCTAGAATTTATTGTTTTGTTTTTA
ACATTTGCAGTTTGCGAAGGAGCTTTAGGGCTTTCAATTCTGGTATCCATAATTCGTACA
CATGGAAATGATTTGTTAGATTGGATATCTTTAATTTTTATGAGTTTTGTATTATTAATT
TCTTCTTTAGTAATTTATTACAGAGAGGAATATATGCGTTTTATCTTATTAGTTTTAATA
TTTGTTTTATCTATAATACTCTTAATCATTAGTCCTAATTTAATTAGAATCTTATTGGGC
TGAGATGGGCTAGGCTTGGTTTCTTATTGTTTGGTTATTTATTATCAAAATGTGAAGTCT
TATAACGCCGGCATATTAACGGCTTTATCTAACCGGATTGGAGACGTGGCTCTTCTGATA
GCAATTTTAGTAGTTTTAGCAGCGATAACTAAGAGTGCTCAAATTCCTTTTTCAGCTTGG
CTACCAGCTGCCATAGCGGCTCCAACCCCTGTGTCAGCTCTAGTTCATTCATCTACGTTG
GTTACTGCAGGAGTTTATTTGTTAATTCGGTTGTTGTTAATTGGTTTAACAATATTTATA
GCAGGACTAGGAGCTAATTTTGAATTTGATTTGAAGAAGATTATTGCCTTATCGACTTTG
AGACAGTTGGGGCTGATAATAAGAATTTTGGGTTTAGGTTTTAGAAAATTAGCTTATTTT
CACTTATTAACTCATGCATTATTTAAGGCTTTATTATTTATATGTGCTGGGGCAGTAATT
CACGATTCTCAGGATATCCGGAATATATTATGTGGGTTTCCCTTTCTAGCCGGGTTTTAC
TCAAAGGACTTAATTTTAGAAATGGCTAGTCTTAGTAATATGTTTGCATTTTTCTTGTTT
TTCTTTTCTACGGGTTTAACTATATGTTATTCTTTACGGTTGGTCTATTATCTTTTAATA
TCTGTGGTGGGAGGTAGTATATTGAGATTAGCCATAGGATTAACACTTCTATTTCAATGA
TTTTCTTATATTCTATTCTTAGTTGGAATATTAGTACTATTCATTTATGTA

#HHF
GGGATATTCTTATTACCCTTTACATTTTGGCTTTTACCTTCCCGTTGGGTAAAAATTTTT
AATACCCTACATAAAGAATTTGCTTTTATTTCTTTATTTTCATTTATCCTATTTAACAAC
TTCCTAGGGCTATTTCCCTATATTTTTACAAGATCTAGTCATTTAGTATTTACCCTAAGT
TTAGCCCTCCCTTTATGACTAAGTTTTATAATATATGGGTGAATTAACCATACCCAACAT
ATATTTGCCCATTTAGTTCCCCAAGGAACCCCTTTGATACCCTTTATAGTTTGTATTGAA
ACTATTAGAAATATTATTCGACCGGGAACTCTCGCCGTTCGGTTAGCAGCTAATATAATT
GCCGGACATTTACTTATAACTCTTCTTGTAGCCATTATTCAATCTTATGTTTTTGCTGTA
TTAAGAACCTTATATTCTTGTTTAATTATTCAAATTGCTACAGGCTTATTTTTAGCTATA
CATTATGTAGCCCATATTGATCTTGCCTTTTCAAGAATTAACTATGGATGATTACTACGC
ACTCTTCATGCTAATGGTGCCTCATTCTTTTTTATTTGTATCTATTTACATGTGGGGCGA
GGAATTTATTATAGTTCTTTTACTTGAATAATTGGTGTAATTATTTTGTTTCTAGTTATA
GGAACAGCATTTATAGGCTACGTCCTTCCTTGAGGACAAATATCATTTTGAGGAGCAACC
GTTATTACTAATTTACTTTCTGCTATTCCCTACTTAGGGCTTGATTTAGTTCAATGAGTT
TGAGGTGGGTTTGCTGTTGATAATGCTACTCTCACTCGATTTTTCACCTTTCACTTCTTA
CTCCCTTTCATAGTTGCTGGGGCTACTATAATTCACCTTTTATTTTTACATCAAACAGGA
TCAAATAATCCCTTGGGCGTTAATAGTGATTTAGATAAAATCCCTTTCCACCCTTATTTT
TCATTTAAAGATATTGTGGGATTTATTATTTTATTACTAAGATTAACTTTACTATCACTT
TTAAATCCCTACCTACTAGGAGACCCAGACAATTTCATCCCTGCAAATCCCCTTGTTACA
CCTGTTCATATTCAACCTGAATGATACTTTCTTTTCGCTTATGCTATCCTTCGGTCTATT
CCTAATAAATTAGGGGGTGTAATTGCTTTAATTTTATCCATCGCTATTTTATTTATTTTA
CCTTTTCGAGGTTTAGAGTTTTACCCTTTAAATCAACTTTTATTTTGAAGACTTTTAGGT
ATAGTATTGCTTTTAACTTGAATTGGGGCTCGCCCTGTTGAAGATCCTTATATTTTAACC
GGACAAATTTTAACAATCTTATATTTTACTTACATTGGAACCTTATACTTTATTTTTGGG
GCATGATCTGGAATAGTAGGAACTTCTCTTAGACTCTTGATTCGTGCTGAGTTAGGACAA
CCTGACCAAATTTATAATGTAATTGTTACTGCCCATGCCTTTATTATAATTTTCTTTATA
GTTATACCTATCATAATTGGGGGATTTGGTAATTGACTAGTTCCTCTAATATTAGGAGCT
CCGGATATGGCCTTTCCCCGTATAAATAATATAAGTTTTTGATTATTACCCCCTGCCTTA
ACCCTACTTTTAGCAAGTGTAGAAAGAGGGGCAGGTACTGGATGAACTGTGTATCCTCCC
CTAGCCGCAATTGCCCATGCTGGAGCTTCAGTAGATTTAGCCATTTTCTCTCTTCATTTA
GCCGGGGTATCCTCTATTTTAGGGGCTGTAAATTTTATTACAACTATTATTAATATACGT
TCTAGAGGAATAACTATAGATCGAATCCCTTTATTTGTATGATCTGTTTTTATTACAGCA
ATTTTATTATTACTATCCCTTCCAGTCTTAGCTGGGGCTATTACAATATTATTGACTGAT
CGTAATTTAAATACCTCTTTTTTTGACCCCGCCGGAGGAGGTGATCCTATTCTTTATCAA
CATTTATTTTGATTTTTTGGTCACCCCGAAGTTTATATTTTAATTTTACCAGGATTTGGA
ATAATTTCCCATATTATTAGCCAAGAAAGAGGAAAAAAGGAAGCATTTGGTACTTTAGGA
ATAATTTATGCTATACTAGCTATTGGTTTATTAGGATTTGTAGTTTGAGCTCATCATATA
TTTACAGTTGGGATAGATGTTGATACACGAGCCTATTTTACTGCTGCTACTATAATTATT
GCAGTTCCTACAGGTATTAAAATTTTTAGATGACTCGCTACATTACATGGGACTCAATTT
AGTCCTTCTCTTTTATGAGCCCTTGGGTTTGTTTTCCTTTTTACTATTGGGGGATTAACT
GGAGTAGTTTTAGCTAATTCTTCTTTAGACATTGTTCTCCATGATACTTACTACGTTGTT
GCCCATTTCCATTACGTTTTATCAATAGGGGCAGTATTTGCTATTATAGGAGGGATTGTA
CATTGATTTCCCCTATTTACAGGTTTATCTTTAAACCCCACCTGATTAAAAAGTCACTTT
ATTATTATATTTATTGGTGTCAACTTAACATTCTTTCCCCAACATTTTTTAGGATTAAGA
GGAATACCTCGACGTTATTCAGACTATCCTGATGCCTATACCTCTTGAAATATTGTGTCT
TCAGTTGGTTCAACCATCTCTTTTGTAGGAGTTTTAATATTAGTTTTTATTGTTTGAGAA
GCCTTTGTGAGTCACCGACAAGTAGCCTACCCCCCTGCCGAACATAGTTATGCTGAATTA
CCTTTTCAAGATAGAAATTCTCCTTTAATAGAACAATTGACCTTCTTTCATGATCACACA
TTACTAATTTTAGTAATAATTACTACTTTAGTTGGCTATTTTATAGTTACTCTATTTTTT
AACACCTTTATTAATCGCTTTTTATTAGAAGGTCAAACAATTGAAGTAATTTGAACAATT
CTACCTGCAATTATTTTAATTTTCATTGCTTTACCCTCCTTACGCCTATTATATTTGTTA
GACGAAATTAGTGACCCTTCATTAACTCTTAAAACTATTGGTCACCAATGATACTGGAGT
TATGAATATTCAGATTTCCTACAACGTTTATTAGAAACAGACAATCATGCTATTTTACCT
ATAAATACTCAAGTTCGAATTCTAATTACAGCTGCTGATGTTTTACACTCTTGAACAGTC
CCTTCTTTAGGAGTAAAAGTAGATGCAACCCCTGGTCGCCTAAATCAAACTAGATTTTTA
ATAAATCGGCCAGGCTTATTTTATGGCCAATGCTCCGAAATTTGTGGACACCCTTTTCAT
TTAGTAGACCAAAGCCCTTGGCCCTTGACAGGGGCTATTGGAGCTATAGCAACTTTATGT
GGTTTAGCACAATGATTTCATTTAACTATAATTCAATGATGACGAGATATTACCCGTGAA
GGTACTTATCAATTGCATACTTACATTGTAACCCTTGGGCTACGTTGGGGAATAATTTTA
TTTATTGTTTCTGAAATTTTCTTTTTCTTATCCTTCTTTTGAGCTTTCTTTCATAGAAGC
TTATCACCAACTGTAGAACTAGGAGCTATCTGGCCTCCTACCGGGATTTCTCCTTTTAAC
CCTTTACAAATTCCTTTACTAAATACCGCAATTTTATTGGCTTCAGGAGTAACTGTTACT
TGAGCCCACCATAGATTAATAGAAAGAAATTATACTCAAGGTTTACAAGGTTTATTCTTT
ACTGTAATTTTAGGAATTTATTTCACAGCCCTTCAAGCTTATGAATATATAGAAGCCCCT
TTTACAATTGCAGACGCCATTTATGGTTCCTCTTTCTTTATAGCAACAGGATTTCATGGC
CTTCACGTTATTATTGGTACTACTTTCTTAATAGTTTGTTTATTTCGACATTATTTAGAA
CATTTTTCTCCTAATCACCACTTTGGATTTGAAGCTGCCGCTTGATATTGACACTTTGTT
GATGTAGTGTGACTATTCTTATATATTTCTATTTACTGATGAGGTTTGGTAGTCTGTGTT
TTAGTAGGGGTTGCATTTTTAACTTTATTAGAACGAAAAATTTTAGGCTATATTCAAATT
CGAAAAGGGCCTAATAAGGTAGGTTATTGAGGAATTCCTCAACCTTTTGCTGATGCAATT
AAATTATTTTCAAAGGAGCAAACCTACCCGGTTATATCTTATTATATTTCTCCAATTTTT
AGTTGATTAATTTTTCCTCTATCTATTGGTTTATATAATTTTAATTTAGGTTTCTTTTTG
GCCTGTACAAGAATAGGAGTTTATACTGTAATAGTGGCAGGTTGAGCTTCAAATTCAAAT
TATGCTTTATTAGGGGGGTTGCGGGCTGTAGCTCAAACTATCTCATATGAAGTTAGTTTA
GCCTTAATTTTATTATCCTTTGTATTATTAATTGAGAGTTACAATGGTTGATATGCATCT
TGTTTAGCCGAAACTAATCGAACCCCTTTTGATTTTGCTGAAGGGGAATCTGAATTAGTT
TCAGGTTTTAATATCGAGTATAGAAGAGGCGGTTTTGCTTTAATTTTTATAGCTGAATAT
GCAAGAATTTTATTTATAAGAATATTATTTACGGTAATTTTTTTGGGAAGCTTAATTGCA
TTTAGTTTTATTTGAGTTCGTGGTACATTACCTCGGTTTCGTTATTTAGCTTGAAAAAGC
TTTCTCCCTTTAGCATTAGCCCCTTTAATTTTACTATCCTTAAATTGGTACTTTTTTAGA
ATTTCAGTTTTTTCTGTTTTTATTGGGGGTGTGGGAGGGTTTAATCAGACTTCTCTGCGT
AAAATTATGGCTTATTCCTCTATTAACCACTTAGGTTGAATACCTCCTTTTGTTGGTTTC
TTTCCTAAATGGTTAATTTTAAGTTTAATTCTATTTTTCATTACAGCCATTGTAATAATA
TTGGCTTCTAAAAAAGCAATTGTACGAGAAAAAAGAACTCCCTTTGAGTGTGGGTTTGAT
CCACTCCCTTTTTCTCTTCGCTTCTTCTTAATTGCTGTGATTTTTCTAATCTTTGATGTT
GAAATTGCTTTGCTACTTCCGGACATTATTTCTTTTGGTTTAATTATATTAAGATTTTGA
ATTTGTAGTTTAATAATTATATTGTTAATAATATTACTATATCTTACTTTTAGAAGTATG
GATTTATTAATATTTTATTTATTTTTTGAATCTTCTTTAATTCCTACTTTTTTATTAATT
TTAGGTTGAGGTTATCAACCTGAACGGGTTCAAGCTGGAATATATTTATTATTTTATACT
TTATTAGCTTCTCTCCCATTATTAAGAGCCTTTTTGGTTAAGATACCTATATTTTTAGTC
CATTTATGACTTCCTAAGGCTCATGTAGAGGCACCTGTAAGAGGTTCTATAATTTTAGCA
GGGGTATTATTGAAGTTGGGAGGATACGGTTTATTACGTAATATTTTATGAATTAGAATT
AGCTTATTAGGAGGTTGTTTAGTTAGATTTATTTGTTTACGTCAAACAGATTTAAAATCT
TTAGTAGCTTATTCTTCAGTGGCTCATATGGGATTAGTATTAGGAGGATTATTAACTATA
AATTATTGGGGGGTATGTGGGGCATATAGTTTAATACTTGCTCATGGTTTATGTTCTTCA
GGCTTATTTTGTTTAACAAATATTAGATATGAACGGTTAGGGAGTCGGAGACTAATTATT
AATAAGGGTTTAATACATTTTATACCAAGAATAACTTTATGATGATTTTTATTAAGTTCG
GCCAATATAGCGGCACCTCCAACATTAAATTTGTTGGGAGAAATTACTTTATTAAATAGA
TTAGTAGGGATAATTATATTAATATTATTATCTTTTTTTAGAGCTGCTTATACTTTATAC
ATGTATTCTTACAGCCAACATGGGTGTATTGGAGGATATGGGCGAGAATATTTATTATTA
TTTTTACATTGACATTTATTAGCTACACTATTAAGTTTAGAGTTTTTGGTATTATTTTTA
ACATTGGCTGTTTGTGAGGGGGCTTTAGGTTTATCTATTTTGGTCACAATAGTACGTAGC
CATGGGAATGACTTATTAGATTGAATATCTCTAATTTTTATAAGTTTTGTATTATTAATT
TCATCTTTAGTAATTTTTTATAGAGAGGAATATATACGTTTTATTTTATTGGTAATAATA
TTTGTTTTTTCTATAATATTATTAATTATTAGTCCTAACTTAATTAGAATTTTATTAGGG
TGAGATGGTTTAGGGTTGGTATCATATTGTTTAGTAATTTACTACCAAAATGTTAAGTCT
TATAATGCTGGTATAATTACAGCTTTATCTAATCGAATTGGGGATGTAGCTTTATTAATA
GCAATTCTGGTTGTGTTGGCAGCAATAACTAAAAGAGCCCAAATTCCATTTTCAGTCTGA
TTACCAGCTGCTATGGCAGCCCCAACTCCTGTCTCAGCCCTGGTTCACTCTTCTACATTA
GTGACAGCAGGGGTTTATTTATTAATTCGTCTTTTATTAATTGGTTTAACTATATTTATA
GCAGGAGTAGGGGCTAATTTTGAATTTGATTTAAAGAAAATTATTGCATTGTCTACTCTA
AGTCAATTAGGGTTAATAATAAGAATTTTAGCTATGGGGTTTGCAAAATTAGCTTATTTT
CATCTATTAACTCATGCTTTATTTAAAGCATTACTATTTATATGCGCTGGAGCTATTATT
CATGATTCTCAAGATATTCGAAATATATTATGTGGTTTTCCTTTTTTAGCCGGATTTTAC
TCTAAGGATATTATTCTTGAAATAGTTACTTTAAATAATATAATTGGAATATTTTTATTT
TTCTTTTCAACTGGATTAACAATATGTTATTCTCTTCGTTTAGTCTATTATTTACTAATA
TCTATTTTGGGAGGAGGAATTTTAAGTTTAGCCATAGGATTAATTTTATTAATTCAATGA
TTCTCCTACATTTTATTTCTAGTAGGGATATTAGTTTTATTCATTTACGTT

#JCMAcroneuria_hainana
GGCCTTCTCCTCATCCCCTCGTTTTTTTGGTTTACCCCTTCTCGATGAAATAAAATTTTA
TTAACCCTCCACCAAGAATTCAAATTCATCTCACTTTTCAGTTTAATCCTGTTTAATAAC
TTTCTAGGACTATTCCCCTATATCTTTACCAGATCGAGCCATTTAACCCTTACACTAGGG
CTAGCCCTACCCCTATGATTAAGATTCATGATTTACGGTTGGCTAAACCACACACAACAT
ATATTTGCCCACCTAGTCCCCCAAGGAACCCCTCTCATACCCTTTATAGTTTGTATCGAA
ACCATCAGCAATGTCATCCGGCCTGGAACCTTAGCTGTACGACTCGCTGCTAACATAATT
GCTGGACATCTTCTTCTAACTCTCCTGGTAGCTATTATTCAATCCTATGTCTTCGCTGTT
CTTAGAACACTTTACGCCTGCCTCGGTGTACAAATCGTCACAGGCCTATTTTTAGCAATA
CACTTCACCGCTCACATTGACCTCGCATTTAATAGAGTCAATTATGGCTGACTCCTCCGA
ACCATACACGCTAACGGGGCCTCATTTTTTTTCATTTGCTTATACCTCCACACCGGGCGA
GGCATATACTACGGCTCCTACACCTGAATAATTGGTGTCCTAATCTTATTCCTAGTTATA
GGGACAGCCTTTATAGGCTACGTCCTCCCCTGAGGACAAATATCCTTCTGAGGAGCTACA
GTAATCACAAACCTCCTTTCAGCAATCCCTTACCTTGGAATTGACCTAGTCCAATGAGTG
TGAGGAGGATTCGCTGTCGACAACGCCACTCTAACACGATTCTTTACCTTCCACTTTGTT
TTACCCTTTATTGTTGCTGCAGCAGTCATAATTCACCTCCTCTTTTTACATCAAACAGGG
TCAAACAACCCACTCGGCTTAAACAGTGACACAGACAAAATCCCATTCCACCCCTACTTT
TCTTTTAAGGACATCGTCGGGTTTTTAATTCTAATTATAGCCCTAACTATCCTCACCCTT
TTAGAACCCTACCTTCTGGGTGACCCAGACAATTTCACACCAGCTAACCCCCTGGTTACA
CCCGTTCATATCCAACCCGAATGATACTTCCTATTTGCCTACGCCATTCTTCGTTCAATT
CCTAATAAACTGGGAGGAGTAATCGCTTTAGTCCTCTCAATCGCTATTTTATTTATCCTT
CCCTTCCGAGGACTCCAATTCTACCCCCTAAATCAAATATTGTTTTGATCCTTGGTCGTT
ATCGTCATTCTCCTCACATGAATTGGGGCACGACCTGTCGAAGACCCCTACATTATTGTC
GGGCAAATCCTTACTGTTCTTTACTTCTCCTATATTGGCACTCTTTACTTCATTTTCGGG
GCATGAGCTGGGATAGTAGGAACCTCGCTTAGTCTCCTCATCCGGGCAGAACTAGGTCAA
CCCGACCAAATCTATAACGTAATTGTTACTGCTCATGCCTTTGTAATAATTTTCTTTATA
GTTATGCCAATCATAATTGGAGGTTTTGGTAATTGATTAGTTCCCTTAATACTTGGGGCT
CCTGACATGGCCTTCCCTCGAATAAATAATATGAGATTCTGACTTCTTCCACCGTCCTTA
ACCCTTCTGCTAGCAAGCGTTGAAAACGGAGCAGGGACGGGTTGAACCGTTTACCCCCCT
CTTTCTGCTATTGCCCATGCTGGAGCATCGGTCGATTTAGCCATCTTCTCCTTACACCTA
GCAGGTGTCTCTTCAATTTTAGGGGCAGTCAACTTCATTACAACAGTAATCAACATACGA
TCAGCAGGGATAACTCTAGACCGAATACCCCTATTTGTTTGGGCCGTAGCAATCACGGCC
CTTCTTCTTCTTCTCTCCCTGCCAGTACTGGCAGGGGCCATCACTATACTTCTTACTGAC
CGAAATCTAAACACCTCATTCTTCGACCCTGCGGGGGGAGGTGATCCAATCCTATACCAA
CATCTATTCTGATTCTTCGGACACCCTGAAGTCTACATTCTCATCTTACCTGGGTTTGGT
CTAATTTCCCACATTATTAGCCAAGAAAGCGGAAAAAAGGAAGCATTCGGCTCATTGGGC
ATAATCTATGCAATGCTCTCAATTGGCCTGCTCGGCTTTGTTGTTTGGGCGCACCACATG
TTTACTGTCGGTATAGACGTGGACACGCGAGCCTACTTCACCTCAGCCACTATGATCATT
GCGGTCCCAACTGGTATCAAAATCTTCAGCTGGCTAGCCACCCTTCATGGCTCTCAGATA
ACTCCTGCTCTTTTATGGGCTCTCGGATTCGTTTTCCTTTTTACTATTGGAGGTCTCACC
GGCGTAGTTTTAGCCAATTCATCCCTAGACATCGTTCTACATGATACTTACTATGTTGTT
GCCCACTTCCACTATGTCCTATCCATGGGTGCTGTATTCGCTATTATAGGGGGCTTCATT
CAATGGTACCCCCTCTTTACCGGCCTAACACTTAACCCCTTATGGCTGAAAATCCAATTT
TCCATTATATTCCTGGGCGTAAATATGACCTTTTTTCCTCAACATTTTCTCGGGTTAGCT
GGCATGCCTCGACGATACTCCGATTACCCGGATGCCTACACAACATGAAATATCGTCTCG
TCGGTTGGTTCATTGATTTCATTTGTTGGAGTTCTTTTCCTTCTTTTTATTGTTTGAGAA
AGCATAATTACCAACCGAACGGTTCTTTTCCCTCCTGCCGAGCATAGCTACGCTGAGTTA
CCCTTTCAAGACAGAGCTTCCCCACTGATAGAACAACTAACATTCTTTCATGATCACGCG
CTTCTAATTTTAATTATGATCACTACATTAGTTAGATACTTAATAGCAACACTATTTTTT
AACACCAGTATTAACCGCTATCTGCTAGAAGGTCAAGCCATTGAAATTATTTGAACTGTC
TTACCCGCAGTAACTCTAATCTTCATTGCTCTCCCCTCTCTACGCCTTCTTTACCTTTTA
GACGAAATTAGCAACCCATCTGTTACACTTAAAACCATTGGTCATCAATGATACTGAAGC
TACGAATATTCGGACTTCAACCAGCGCCTATTAGACGTTGATAACCGAGCGGTTGTCCCT
CTAACAACTCAAATTCGAATCCTAGTCACTGCCGCAGACGTCCTTCACTCTTGAACTGTC
CCTGCCCTAGGCATCAAGGTTGACGGAACGCCGGGACGTCTGAACCAGACAAGATTTTTT
CTTAACCGCCCGGGACTCTATTACGGACAATGTTCAGAAATCTGTGGGCACCCCTACCAC
TTAGTCGATCAAAGCCCCTGGCCCCTTACGGGGGCCATTGGCGCTCTCGTCACTGTCTCA
GGCCTTCTAAAATGATTCCATTTAACTATAATTCAATGGTGGCGAGATATCACACGAGAA
GGAACCTTCCAACTCCATACTCTCCCTGTTACGCTAGGACTTCGATGAGGCATAATCCTA
TTTATTACCTCCGAAGTATTTTTCTTCATCAGATTTTTCTGAGCTTTTTTCCACAGAAGC
CTTTCACCAGTCGGGGAATTAGGAGCAGTTTGACCACCCGTTGGTATTGAGCCTTTCAAT
CCCCTTCAAATTCCTCTCCTTAATACTGCCATCCTGTTAGCTTCAGGGGTCACAGTCACC
TGAGCCCACCATAGCCTCATAGAAGACAACCACACCCAAGCCCTTCAAGGCTTATTTTTC
ACAGTTATTCTAGGAATTTACTTCACAATCCTCCAAGCCTATGAATACATTGAAGCTCCA
TTTACAATCTCAGATGCCGTCTATGGCTCTACTTTTTTTGTAGCCACCGGTTTCCATGGT
CTCCATGTTATTATTGGAACAACCTTCCTTCTAATTTGTTTAGTACGACATTCACGCTAT
CACTTCTCTTCAAACCATCATTTCGGGTTTGAAGCTGCAGCATGATACTGACATTTCGTT
GACGTTGTCTGACTATTCCTGTATATCTCCATTTATTGATGAGGTTTGATTATTTGTGTT
CTGGTAGGGGTGGCGTTTTTGACTTTGCTAGAGCGTAAGGTTTTAGGTTACATTCAGGCC
CGTAAGGGCCCTAATAAAGTTGGTATTGTTGGGGTGCCCCAGCCGTTTTGTGATGCAATT
AAGTTGTTCACTAAGGAGCAGACCTACCCAGTTGTTTCGTATTATTTTTCCCCAGTTTTT
AGCTGGCAGGTGATGCCTTATACAACAGGGATGTTTGCGTTTAATTTAGGTTTTTTTTTA
TGTTGCACGAGTTTGGGGGTTTACACAGTGATGATTGCTGGTTGGTCTTCAAATTCTAAT
TATGCCTTATTAGGGGGTTTACGGGGTGTTGCTCAAACTATTTCCTATGAAGTGAGTTTG
GCTTTGATTTTGCTATCGTTTGTTTTTTTGGTTGGTGGATATTGTAGTTGGTTTGCTTCA
TGTTTGGCTGAGACTAATCGGACACCTTTCGATTTTGCTGAGGGAGAATCTGAATTGGTG
TCGGGGTTTAATGTTGAGTATAGAAGAGGAGGCTTTGCTTTAATTTTTTTAGCTGAGTAT
GCGAGAATTTTGTTTATAAGAATGTTGTTTAGAGCTTTATTTTTAGGTTGTTTAATTTCT
TTTGCTTTTGTTTGGGTACGGGGAACTTTACCTCGTTTTCGTTTTTTGGCTTGGAAGAGC
TTTTTACCTTTGTCTTTGGCCCCACTTATACTTTTAACTCTTAACGTTTTCACTTCCTTT
GTTATCATCTCGTCAGTAGTCGTCGGCTCATTAGGGGGCCTTAACCAAACCTCTCTCCGA
AAAATTCTAGCTTACTCTTCCATCAACCATTTGGGATGAATGCCCCCATTTTTAGGATTC
CTCCCAAAATGAATTATTTCAGCCTCTTTCATCATTATCTTATCAACAATCGTAATAAGC
CTAGCTTCAAAAAAATCCATTATCCGTGAAAAAAGCTCTCCCTTCGAATGTGGATTTGAC
CCACTGCCCTTCTCTCTACGCTTCTTTCTAATTGCCGTAATCTTTCTAATTTTTGATGTA
GAAATCGCCCTTCTACTTCCCGATGTATTATCGTATGGGTTGATTTTGTTAAGATTTTGG
ATTTGTGCGTTAATGATTTTGGTTTTGTTGGGGTTATTATATTGTACATTTAGTGCGATA
AATTTATTTATGTTTTACTTATTTTTTGAGAGAAGATTAATTCCTACTCTGTTTTTGATT
TTGGGTTGAGGATACCAGCCTGAGCGCTTGCAGGCTGGTATTTACCTGTTGTTTTACACT
TTGTTGGCGTCTCTTCCTTTGTTGACGGCTTTTTTGGTAAAAATGCCTATGTTTTTGGTG
CATTTATGGTTGCCCAAGGCACATGTAGAGGCTCCAGTTTCGGGTTCAATAATTTTAGCT
GGAGTTTTGTTAAAGTTAGGGGGTTACGGTTTGTTACGGAACTTTGTTTGGGTTGGTGTC
AGTCTGGTTGGTGGGGTTTTAGTTAGTCTGGTTTGTTTACGGCAGACTGATTTGAAGGCT
TTAGTGGCTTATTCTTCAGTAGCTCATATGGGAATTGTATTGGGGGGTCTAATAACTTTA
ACAACGTGGGGTTTTAGTGGGGCTTTCACTTTAATAATTGCTCATGGTTTGTGTTCGTCT
GGGTTATTTTGCTTAGCTAACATTGCCTATGAACGTTTAGGAAGTCGGAGACTGTTAATC
AATAAGGGGTTAATGAATTTTATGCCGAGTATGACATTGTGATGATTTCTGCTGAGTTCA
TGCAATATAGCTGCCCCGCCTTCTCTCAACTTGTTAAGAGAGGTCGGGTTATTAAATAGT
TTGGTAGGTATAGTTATGTTAAGTTTTTTGTCTTTCTTTAGAGCTGCTTATACGTTGTAT
TTGTATTCTTACAGTCAACACGGGTGTGCAATGGGGTATGCTCGTGAGTACTTACTTTTG
TTTCTTCATTGACATCTATTGTTGACTCTGTTAAGATTGGAATTTATAGTTTTATTTTTA
ACTTTTGCTGTGTGTGAGGGGGCATTGGGGTTGTCAATTTTGGTCTCGATGATTCGTACT
CATGGGAATGATCTTTTCGATTGAATGTCATTAATTTTTATGGGATTTGTTTTGTTTATT
TCTTCTTTAGTAATTTTTTATAGAGAGGAGTATATACGATTTATTAGCCTTGTTTTGATG
TTTGTTTTGTCTATAATGTTTTTGATCATTAGCCCAAACCTAATTAGAATTCTTTTAGGC
TGGGATGGGTTGGGGTTAGTTTCTTACTTACTAGTCATTTATTACCAAAATGTGAAATCT
TATAATGCTGGAATATTAACAGCATTATCAAATCGCATTGGAGATGTGGCACTATTGTTG
GCTATTATAGTGGTGTTGGCAGCGATAACGAAAAGAGCCCAAATTCCTTTTTCTTCGTGA
CTACCAGCAGCTATAGCTGCACCAACGCCTGTTTCAGCGTTGGTGCATTCCTCTACTCTA
GTAACAGCAGGGGTTTATTTGCTTATTCGTTTGTTGTTATTTGGACTTACCATATTTATA
GCTGGATTGGGGGCTAATTTTGAATTTGACTTGAAAAAAATTATTGCTTTGTCTACACTA
AGTCAGCTAGGCCTGATGATGAGAATTTTGGCAATAGGTTTTCCTTCCCTAGCGTTTTTC
CATCTTTTAACTCATGCTTTGTTTAAGGCTTTACTTTTTATATGTGCTGGGGCGATTATT
CATGATTCTCAGGATTTACGCTTTATGTTATGTGGCATACCTTTTTTGGCTGGATTTTAC
TCTAAGGACTTAATTTTAGAAATTGTGTCTTTGAGCAATTGGTTTAGATTTGTTTTGTAC
TTTCTTTCTACGGGTTTAACAGTGTGTTATTCTTTGCGATTGGTGTATTATTCAGTGATA
GCAGTATTGGGGGGA------------CTCGCAATAGGAATACTCCTATTGCTCCAATGA
TTTTCCTATATCTTATTCCTTGTTGGGCTCTTAGTCCTCTTCATCTACGTT

#JCMCoptotermes_formosanus
GGACTACTACTAATCCCAACAAGAATTTGACTGATCCCATCACGAATCAGATTATTAATA
AATAAACTTCACAAAGAAATAAAATTTACCTCACTATTCCTAATAATCCTAATAAATAAT
TTCCTAGGACTATTCCCATATGTATTCACTAGAACAAGCCACCTAACTCTCACACTCACA
CTAGCACTACCTTTATGGGTAAGATTTATACTATTTGGATGAATTAAAAATACAAACCAT
ATATTCGAACACCTAGTGCCACAGGGAACACCATTAATACCATTCATGGTTATTATTGAA
ACCATCAGAAACCTAATTCGACCAGGAACCCTAGCCGTACGATTAACAGCAAACATAATT
GCTGGACATTTACTACTTACCCTACTGGTAGCCATTATCCAATCATATGTATTCGCAATT
CTAAGAACACTATATTCTTGTCTAATAACACAAATCCTAACAGGACTATTCCTAGCCATA
CATTATTGCCCAGACATCAATACCGCATTTTCCAGAGTAAACTATGGATGACTATTACGA
ACACTACACGCAAACGGAGCATCATTATTCTTCGTATGTATCTACATACACATCGGACGA
AACATATACTATGGATCATACACATGATCCGTAGGAGTAGCAATTCTATTCCTAACTATA
GCGACAGCCTTTATAGGATATGTACTTCCATGAGGACAAATATCATTCTGAGGAGCAACA
GTAATTACAAATCTACTATCAGCAGTACCATACATAGGAAAAGAACTAGTTCAATGAGTA
TGAGGAGGATTCGCTGTAGACAACGCAACACTAACACGATTTTTCGCACTACACTTCCTA
ATACCATTTGCAATCGCAGCAATAACCCTAGTCCACCTACTATTCCTACACCAAACAGGA
TCCAATAACCCACTAGGATTAAATAAAAACACAGATAAAATCCCATTCCACCCATACTTC
ACAGTAAAAGACATCCTAGGATTTGCAATCATAATCATACTACTATCAATATTAACACTA
AAAGAACCATACCTCCTAGGAGACCCAGACAACTTCACACCAGCCAACCCACTAGTTACA
CCAGTACACATCCAACCAGAATGATATTTCCTATTTGCATACGCAATCCTACGATCAATC
CCAAATAAACTAGGAGGAGTCATTGCACTAGTAATATCAATCGCAATCCTATTCATCATA
CCAACCCGAGGAACACAATTCTACCCAATAAACCAGGCAATATTCTGAACAATAACAAAC
ACAGTAATCCTACTTACCTGAATCGGAGCACGACCAGTAGAAGACCCATACATCCTAACT
GGACAAATCCTAACAGTAGTATACTTCCTATACATTGGAACATTATACTTCGTATTTGGT
GCATGATCAGGTATAGTAGGAACATCCCTTAGAATACTTATCCGAACAGAGTTAGGGCAA
CCAGACCAAATTTACAACGTCATTGTTACAGCCCACGCATTTGTTATAATCTTCTTCATA
GTCATGCCTATCCTAATTGGAGGATTCGGAAACTGACTAGTACCCCTAATGCTTGGGGCA
CCAGATATGGCATTCCCACGAATAAACAACATGAGATTCTGACTACTCCCACCATCACTA
ACACTCCTACTTGCAAGTGTAGAAAGTGGAGCGGGGACAGGATGAACAGTATATCCCCCT
CTAGCAAGAATTGCACACGCCGGAGCATCTGTAGACTTAGCCATCTTTTCCCTACACTTA
GCAGGTGTATCATCAATCCTAGGAGCAGTAAACTTCATTTCAACGACAATCAACATAAAA
CCAAAGAGTATAAAACCTGAACGAATTCCACTATTTGTATGATCAGTTGCCATCACAGCA
TTACTGCTGTTACTATCACTACCAGTATTAGCAGGAGCAATCACTATACTACTAACCGAC
CGTAACCTAAATACATCATTCTTCGACCCTGCAGGAGGAGGAGACCCAATCCTATATCAA
CACTTATTTTGATTCTTCGGACACCCTGAAGTCTACATTCTAATCCTACCAGGATTTGGT
ATAATCTCCCACATCATCTGCCATGAAAGAGGAAAGAAGGAAGCATTTGGAAACTTAGGA
ATAATCTTTGCCATACTAGCAATCGGATTACTGGGATTCGTAGTATGAGCACACCACATA
TTCACAGTAGGAATAGATGTTGATACACGAGCATACTTCACATCAGCAACAATAATTATT
GCAGTACCAACAGGAATCAAAATCTTTAGATGATTAGCAACAATATACGGATCACAATAT
AGAGCTACATGCCTATGGGCCATAGGATTTGTATTCCTATTCACAATAGGAGGACTAACA
GGAGTAGTACTTGCAAACTCATCAATTGACATCATCCTACACGACACCTACTATGTAGTT
GCCCACTTCCACTACGTACTATCAATAGGAGCAGTATTCGCAATTATAGCAGGGTTCATT
CAATGATTCCCCCTATTTACTGGACTTACAATAAATCCTAAGTGACTAAAGGCACAATTC
GCCGTTATATTTACAGGAGTAAACATAACATTCTTCCCACAACATTTTCTAGGACTAGCT
GGCATACCACGACGATATTCAGATTACCCAGATGCCTACACAACTTGAAATATCATTTCA
TCAATAGGATCAACAATTTCATTCGTAAGAGTAATAATATTCCTATTCATCATCTGAGAA
AGAATCTCATCAAACCGACAAATTTTATTCCCACCGGCAGAACACAGATACTCAGAACTA
CCACTACAAGATGGAGCATCCCCCATTATAGAACAATTAGTCTTCTTCCACGACCATGTT
CTAATAATTATACTAATAATCACCACAACCGTATCATACATAATGGTCACCTTAATCCGA
AATAAACAAACCAGACGATTCATACTAGAAGGACAAATGATTGAAACCACATGAACCATT
GCACCAGCAATCATCCTTGTATTTATCGCCATACCATCACTACGACTCCTATACCTAATA
GATGAAGTTCACAACCCAACACTAACACTAAAAGCTGTCGGACACCAATGATACTGAAGA
TATGAATATTCAGACTTTACAAAACGACTACTAGACACGGACAACCGAATCGTCCTACCA
ATCAATTCACCAATTCGACTAATCGTTACAGCAGCAGACGTCCTACACTCATGAACAATT
CCAAGACTAGGGGTAAAAACAGACGCCACACCAGGACGACTAAATCAAACAAGATTCTCA
ATCAGTCGTCCTGGTATCCTATATGGACAATGCTCAGAGATTTGCGGACACCCATTCCAT
ATAGTAAACAAAAGACCTTGACCACTCACCGGAGCAATTGGAGCGATAGTCACATTAATA
GGACTAATCAAATGATTCCACCTAACCATAATTCAATGATGACGAGATATTACCCGAGAA
GGAACATATCAACTCCACACAAAAATAGTAACAAGGGGATTACGATGAGGAATAATTTTA
TTCATCATCTCAGAAGTATTATTCTTCGCATCATTCTTCTGAGCATTCTTCCACAGCAGC
CTATCACCAACAATTGAATTAGGATCAACATGACCACCCACAGGAATTCAACCATTCAAC
CCACTACAAGTTCCACTACTAAATACCGCAATCCTACTCGCTTCAGGCGTAACCGTAACA
TGAGCACATCACAGACTATTAGAAAATAACTTCAGACAGGCAACACAAGGACTATTCTTC
ACAGTCCTACTAGGAATCTACTTTACTGCACTACAAGCCTATGAATATATTGAAGCCCCA
TTCACAATTGCAGACTCCGCCTACGGATCAACCTTCTTTATAGCAACAGGATTCCATGGA
CTACATGTAATCATCGGAACAACATTCTTAACTACATGTCTACTACGACAAGCAGCCCTA
CACTTCTCATCAAACCACCACTTCGGTTTTGAAGCAGCAGCATGATATTGACACTTCGTA
GACGTAGTATGACTATTCCTATACATCTCAATCTACTGATGAGGATTGGTTATTTTTGTT
TTAGTTGGGGTGGCATTTCTTACTCTTTTAGAACGTAGGGTTTTAGGTTATATTCATATT
CGTAAGGGCCCCAATAAGGTTGGGTTTGTTGGTATTCTTCAGCCTTTTAGAGATGCTATC
AGGTTGTTCTCTAGGGAGCAGTATTTTCCTCTGGTTTCTTATTATTTTTCTCCTGTGTTT
GCTTGGTTATTGGTTCCTTATTTAAGAGGTTTCATTTCTTTTGAGTTGGGTTTTTTTCTG
GCCTGTACTAGACTTGGTGTTTATACTGTTATGATTGCTGGTTGGTCATCTAATTCTGGT
TATTCTTTGTTAGGTGGGCTTCGTGCTTTGGCTCAGACTATCTCTTATGAAGTTAGATTG
GCTTTTATTTTGTTTTCTTTTGTTGTTTTAGTTTGTAGTTATAATGTTTGGTTTATTTCC
TGTTTGGCGGAGTCTAATCGTACTCCTTTTGATTTTGCTGAGGGGGAATCGGAGTTGGTT
TCTGGCTTTAATATTGAGTATGGTGGTGGTGGTTTTTCGTTGATTTTTTTGGCTGAGTAT
GCTAGTATTCTTTTTATGAGATTGTTGTTCTGTATTATTTTTTTAGGTAGTTTTTTATCT
TTTTTGTTTATTTGGGTTCGTGGTACTTTGCCTCGGTTTCGTTATTTGGCTTGGAAAAGT
TTTTTGCCTCTTTCTTTAGCACCCATGATATTAATATCAATCAACCCCTTTATGTTAATA
ATTATCCTAGCATCAACAATCGTGGGAGCAATTGGAGGCCTCAACCAAACATCAATACGA
AAAATCCTAACGTACTCATCTATCAACCACACCGGTTGAATACCTCCATTCCTAGGATTT
TTACCAAAATGAATCATTACAACAATCACAATAATTCTATCAACAGCAGTAATATACCTA
ACCACCTCAAAAAAAAGTAATGAAGACGAAAAAAGATCACCCTTCGAGTGTGGATTCGAC
CCCCTACCATTCTCATCACGATTCTTCCTAATTGCAGTAATCTTCATAATCTTCGATGTA
GAAATCGCGCTACTACTACCAGATGTAATTTCTTATGGTCTTGTTCTTTTAAGTTTGTGG
ATTTGTGTTCTTATGATTGTTTTTCTTGTTACTATGTTGTATTGTACTTTTAGAAGAATT
GGTTTGCTTTCATTTTATATTTTTTTTGAAAGTAGACTTATTCCTACTTTGTTTCTTATT
TTGGGTTGGGGGTATCAGCCGGAGCGTATTCAGGCTGGTGTTTATTTGTTGTTCTATACT
TTGTTAGCGTCTCTTCCTTTGTTGTTGGCCTTTTTGGTTAGGATGCCTATATTTTTAGTT
CATTTGTGGCTTCCTAGGGCTCATGTTGAGGCTCCTGTTTCTGGATCAATGATTTTGGCT
GGTGTTTTGTTGAAGCTTGGTGGTTATGGGTTGCTTCGTGGTATTGTTTGGCTGGTATTG
GGTTTAGTTGGTGGTTTGTTGGTCAGTTTATTTTGTATACGGCAGACTGATTTAAAGTCA
TTGATTGCTTATTCTTCTGTGGCTCATATGGGTATAGTTATTGGTGGTATTATGACTATG
AATTATTGGGGAGTGTGTAGATCTTTTGCTTTAATGATTGCTCATGGGCTATGCTCTTCT
GGTCTTTTTTGTCTTTCCAATATTTCTTATGAGCGGTTTGGTAGTCGTAGATTGTTAGTT
AATAGGGGTTTGATGAACCTTATGCCTAGTATGGCTATGTGGTGATTTTTATTGAGTGCT
TGTAATATGGCTGCTCCCCCTTCTCTTAATCTTCTCGGTGAGATTGGTTTATTGAGTAGT
TTGGTATCGATGTTTATTTTGGTTTTTTTGTCTTTTTTTAGAGCGGCTTACACTCTTTAT
ATGTACTCTTATAGTCAGCATGGTTGTTCGTTGGGATATGTTCGTGAATTTTTGTTGTTG
TTTTTGCATTGGCACTTGTTGGTTACTTTGTTGAGATTGGAGTTTGTTGTATTGTTTTTG
ATTTTTTCTGTTTGTGAAGGGTCGTTGGGTCTGTCAGTTTTGGTATCTATAATTCGTAGT
CATGGTAATGATTTATTTGACTGGATGTCTTTATTGTTTATGGGCTTTGTTTTCATTATT
TCATCTCTTGTTATTTTGTATAGTGATGATTATATGCGGTTTATTTCGTTGGTTTTAATG
TTTGTAGTTTCTATAATGTTTTTAATTGTTAGTCCTAATATTATTAGAATCTTGTTGGGT
TGGGATGGTTTAGGTTTGGTTTCTTATCTTTTGGTAATTTATTATCAGAATGTGAGGTCT
TATGGTGCTGGTATGTTGACAGTTTTGTCTAATCGTATTGGTGATGTGGCTTTATTGATG
GTTATTCTTGTTGTTTTGGCGGCTATGACTAGGAGAGCTCAAATTCCTTTTTCTTCTTGG
TTGCCTGCGGCTATGGCTGCTCCTACTCCTGTGTCTGCTTTGGTTCATTCTTCTACGTTG
GTTACTGCTGGTGTTTACTTGTTGATTCGTTTGTTGTTGATTGGGTTGACTATATTTATG
GCGGGTCTCGGAGCTAATTTTGAGTATGACTTGAAAAGGATTATTGCTTTGTCTACTTTA
AGACAGTTGGGTCTTATAATTATGACTATTTCTATTGGTCTTTCTGGGTTGGCCTTCTTT
CATTTATTGACTCATGCTTTATTTAAGGCTTTGTTGTTTATGTGTGCTGGGGGTGTAATT
CATGATTCTCAAGATATTCGTTTTATGTTGTGTGGGATACCTTTCTTGGCTGGTTTTTAT
TCTAAGGATTTTATTTTGGAGATGTTCTCTATGAGAAATGTTTTTGGGTTTATTTTATTG
TTTGTTTCTACGGGTTTGACAGTTTGTTATTCTTTTCGTTTATTTTATTTTATTATGTCT
---GTTCTTGGTGGTAGTTCATTAATGCTAGCCATAGGGATAATACTACTCATACAATGA
TTCTCATACATCCTTTTTATAATCGGGATACTAGTGCTATTTATATACATA

#JCMDinocras_cephalotes
GGACTCTTGCTTATCCCCCTCGTATACTGACTAATCCCCTCACGTTGAAATAAAATTTTA
ATAACCCTTCATCTGGAATTCAAATTTATCTCTTTATTTTCACTGATTCTATTCAATAAT
TTTTTAGGTTTATTTCCCTACATTTTTACCAGAACAAGCCACCTTACTCTAACTCTATCT
CTAGCCCTTCCACTATGATTAAGCTTTATGATCTATGGTTGGATCAATCACACACAACAT
ATATTCGCCCACCTCGTTCCACAAGGAACACCCCTTATACCCTTTATAGTTTGCATCGAA
ACAATCAGAAATATAATTCGACCCGGAACCCTCGCAGTCCGACTCGCCGCAAACATAATT
GCAGGCCACCTCCTTCTTACCCTTCTCGTCGCGATTATTCAATCCTACGTATTTGCAGTT
TTAAGCACCCTGTATGCTTGCTTGGGCGTACAAATTATTACTGGCCTTTTCCTTACCATA
CACTTCACCGCCCATGTCGATTTAGCCTTTAATAGAATTAACTATGGTTGACTCCTCCGC
ACGCTTCACGCCAACGGAGCCTCCTTTTTCTTCATTTGCCTCTACGCCCATACTGGGCGA
GGTATATACTATGGATCTTACACCTGAATAGTCGGCGTCATTATCCTATTCCTAGTTATA
GGGACCGCATTTATGGGCTATGTACTCCCCTGAGGTCAAATATCCTTCTGGGGAGCCACA
GTCATTACCAACCTACTCTCGGCGGTTCCCTACCTAGGGATCGATCTAGTTCAATGAGTT
TGGGGGGGCTTCGCCGTAGACAACGCCACCCTGACACGATTCTTCACCTTCCACTTTGTA
CTACCCTTCATTGTTGCTGCTGCAGTCATAGTCCACCTCCTATTTCTTCATCAAACAGGT
TCTAATAACCCCTTAGGAATCAACAGAGATGTAGATAAAATTCCATTCCACCCTTACTTC
TCATTCAAAGATATTGTCGGATTCTTGGTATTAATTATAGCCCTAACCATCCTTACCCTT
CTGGAACCCTACATATTAGGAGACCCCGATAATTTCACACCAGCAAACCCCCTGGTTACC
CCTGTCCATATCCAACCCGAATGATACTTTCTTTTCGCCTATGCAATTCTACGCTCAATT
CCCAATAAACTCGGCGGTGTGATTGCCCTAGTTCTTTCAATTGCCATCATCATAATTCTA
CCCTTCCGCGGGACCCAATTCTACCCAATTAACCAAATTCTTTTTTGAACCCTTCTTGTT
ATTATTATTTTATTAACCTGAATTGGAGCCCGACCAGTCGAAGACCCCTACATCCTCGTG
GGCCAACTACTCACTGTTTTTTACTTTTCCTACATTGGAACTTTATACTTTATTTTTGGT
GCTTGAGCAGGAATAGTGGGGACATCCCTAAGCCTATTAATTCGGGCTGAACTTGGCCAG
CCCGACCAAATCTATAATGTGATTGTCACAGCCCACGCCTTCGTAATAATTTTCTTTATA
GTAATACCTATTATAATTGGGGGGTTCGGCAACTGATTGGTTCCCCTCATGCTGGGGGCT
CCCGACATGGCCTTCCCCCGAATGAATAATATAAGATTTTGATTGCTCCCCCCCTCCCTC
ACACTTCTTCTCGCCAGAGTTGAAAATGGGGCGGGGACCGGTTGGACAGTTTACCCCCCG
CTCTCTGCGATTGCTCATGCGGGAGCCTCAGTTGATATGGCAATTTTCTCGCTGCACCTA
GCCGGTGTATCATCTATTCTTGGCGCTGTAAACTTTATTACCACTGTAATTAATATACGA
TCAGCCGGGATAACCCTTGATCGTATGCCCCTATTCGTTTGAGCTGTGGCAATTACCGCC
CTACTCCTACTTCTCTCCCTCCCAGTCCTAGCGGGAGCAATCACTATATTACTCACAGAC
CGAAACCTAAACACCTCTTTCTTTGACCCGGCCGGTGGGGGAGACCCTATCTTGTACCAA
CACTTATTCTGATTTTTTGGACACCCCGAAGTTTACATTTTAATCCTCCCCGGATTCGGT
TTAATTTCCCACATTATTAGCCAAGAAAGAGGTAAAAAGGAAGCCTTTGGCTCTTTAGGA
ATAATTTATGCTATACTTTCAATTGGATTACTCGGCTTTGTTGTCTGAGCACATCATATA
TTTACAGTCGGCATGGACGTTGACACACGTGCCTACTTCACCTCAGCTACTATAATTATT
GCTGTGCCGACAGGAATTAAAATTTTTAGCTGGCTAGCCACTCTCCACGGCTCCCAGTAC
AGCCCGGCCCTCCTTTGGGCTCTAGGGTTCGTATTCCTTTTTACCATTGGTGGCTTAACC
GGTGTAGTCCTCGCCAACTCTTCTGTAGATATTATTTTACACGATACATATTATGTTGTT
GCCCACTTCCACTATGTTCTTTCCATGGGGGCCGTATTTGCCATTATAGGGGGTTTCATT
CAATGGTACCCCCTATTTACAGGTCTAACTATAAATCCCCTATGATTGAAAATTCAATTT
GCTGTAATGTTCCTCGGAGTTAATATAACCTTCTTTCCCCAACATTTCTTAGGACTTGCC
GGAATACCTCGACGATACTCTGATTATCCAGATGCCTACACAACCTGAAATATTGTCTCC
TCTGTAGGATCTACAATTTCATTTGTAGGAGTAATGATATTACTCTTTATTGTTTGAGAA
AGCATGATCACAAATCGAACCGTATTATTTCCACCGGCGGAACACAGCTACGCTGAACTC
CCTCTCCAGGATAGAGCCTCCCCTCTTATAGAACAACTCACCTTTTTCCACGATCATGCC
CTATTAATCTTAATCATAACTACCACCTTAGTAAGATACTTAATAGCGACCCTATTTTTC
AATACTAGCATCCACCGCTATCTACTTGACGGACAAACCATCGAAGTAATTTGAACCATT
TTGCCGGCCATCACCCTAATTTTTATTGCTCTCCCCTCCCTACGACTACTTTATCTCCTA
GACGAAGTAAGCAGCCCCTCAATTACACTTAAGACAATCGGCCATCAATGATACTGAAGC
TACGAGTACTCAGACTTTAATCAACGCCTCCTCGATGTGGATAATCGCGCCGTTCTACCC
ATAAATACTCAAATCCGAATTTTGGTCACAGCGGCTGATGTTCTACACTCCTGAACTGTA
CCTGCCCTGGGAGTTAAGGTTGACGGAACTCCTGGCCGACTAAATCAAACTAGCTTCTTA
CTTAATCGGCCGGGGGTTTATTACGGCCAATGCTCCGAAATTTGCGGGCACCCCTACCAC
CTAGTTGATCAAAGCCCCTGACCCCTCACCGGAGCAATCGGAGCCTTAGTTACTGTTTCC
GGCCTGGTTAAATGATTTCACTTAACCATGCTCCAATGATGACGAGACATCACTCGTGAG
GGCACATTCCAGCTTCACACTTACCCCGTAACCCTCGGCCTACGTTGGGGTATAATCCTA
TTCATTACATCAGAAGTATTCTTTTTTATCAGCTTCTTTTGGGCCTTCTTTCACAGAAGT
CTATCCCCTACAGGGGAACTCGGCGCTATATGACCACCGGCCGGAATTATCCCCTTTAAC
CCCCTTCAAATCCCCCTCTTAAACACAGCCATCCTCCTAGCCTCTGGAGTAACTGTGACA
TGAGCCCACCATAGTCTAATAGAAAACAACCACACCCAATCCCTCCAAGGACTTTTCTTT
ACGGTAATCTTAGGGATTTATTTTTCCATTCTTCAAGCCTATGAATACATCGAAGCCCCC
TTTACCATTTCAGATGCCGTTTATGGCTCAACATTTTTTGTAGCCACCGGATTTCACGGC
CTGCATGTAATTATTGGAACAACTTTCTTGCTAGTTTGTTTACTTCGCCACGGCCGATTC
CATTTTTCCTCTAACCACCACTTCGGTTTTGAAGCCGCAGCATGATACTGACATTTTGTT
GATGTTGTATGACTATTTCTCTATATCTCTATTTATTGATGAGGTTTAGTGATTTGCGTT
CTAGTGGGGGTGGCTTTTTTGACTTTATTAGAGCGTAAGGTTTTGGGGTATATTCAAATT
CGTAAGGGTCCCAATAAGGTTGGGTTTGTCGGGATTCCCCAGCCTTTTAGTGATGCTATT
AAGTTGTTTACTAAGGAACAAACTTATCCGAGATTATCATATTATTTTTCTCCAATTGTG
ACTTGAATGGTTACGCCTTATTTGAGCGGTTTATATATATTTAGCTTAGGGTTTTTCTTA
TGTTGTACGAGTTTAGGGGTTTATACTGTAATGATTGCGGGTTGGTCATCAAATTCTAAT
TATGCGTTGTTAGGGGGCCTGCGAGGGGTCGCTCAGACTATTTCCTATGAAGTAAGTTTG
GCTTTGATTTTGCTGTCTTTTGTGTTTTTAATTCAGGGTTATTGTAGTTGATTTGCGTCT
TGTTTAGCGGAGACTAATCGTACGCCGTTTGATTTTGCGGAGGGAGAGTCTGAGCTTGTT
TCTGGTTTTAATGTGGAGTACAGAAGAGGGGGGTTTGCTTTGATTTTTCTGGGGGAATAT
GCAAGAATCTTATTTATAAGAATGTTATTTAGAGCGGTATTTCTCGGGTGTCTGATTGCG
TTTGCTTTCGTTTGGGTGCGGGGGACTTTACCTCGTTTCCGATATTTGGCTTGAAAAAGT
TTTTTACCTCTGGCGTTAGCCCCATTAATACTTCTTTCCTTTGACATTTTTGCAGCCACA
ATCATTTGTTTATCTGTTCTAGTGGGATCACTCGGGGGCTTAAATCAAACCTCCCTCCGA
AAAATTTTAGCTTACTCCTCTATCAACCACCTCGGCTGAATACCCCCCTTTCTCGGATTC
CTGCCTAAATGAGTCATTATCGCCTCAATTTTACTAATCATCTGCAGAGTAGTAATAATC
CTCGCATCCAAAAAATCTATCACACGAGAAAAAAGCTCGCCCTTTGAGTGTGGCTTCGAC
CCCCTCCCCTTTTCTCTTCGATTCTTCTTAATTGCTGTAATTTTCTTAATTTTTGACGTG
GAAATTGCCCTTCTGCTCCCCGATGTCTTATCTTACGGGTTGATTTTATTGAGATTTTGG
ATCTGTGCTCTTATGGTTTTAGTGTTATTAATATTACTATATTGTACATTTAGTTCGGTA
AATTTATTTATGTTTTATTTGTTTTTTGAAAGAAGCTTGATTCCTACTTTATTTTTAATT
TTAGGGTGGGGGTATCAGCCTGAACGGCTTCAGGCCGGAGTTTATTTGTTATTTTATACG
TTATTAGCATCTTTACCTTTATTATTGGCATTTTTGGTAAAAATGCCTATATTTTTGGTT
CATTTGTGATTACCCAAGGCTCATGTAGAGGCCCCTGTTTCTGGTTCGATAATTTTAGCT
GGGGTTCTTTTAAAGTTGGGGGGTTACGGGTTGTTACGTAATTTTGTTTGAGTTGGAATT
AGTTTGGTGGGTGGCGTTTTAGTGAGTTTTATTTGTTTGCGTCAAACTGATTTAAAGGCT
TTAATTGCGTATTCTTCAGTGGCACATATGGGTATTGTGCTGGGGGGCTTAATAACTATG
ACTTATTGGGGCTTTTGTGGGTCTTTTGCCCTGATGATTGCTCATGGGTTGTGTTCCTCT
GGTTTATTTTGTTTGGCAAATATTACATATGAGCGGGCCGGTAGCCGGAGCTTGTTAATT
AATCGGGGATTAATAAATTTTATACCAAGAATGACGTTGTGGTGATTTTTGCTGAGTTCT
TGTAATATGGCGGCCCCGCCCTCTCTGAATTTGTTGAGAGAAATTAGTTTATTAAATAGA
TTAGTTGCTATATTAATATTGGCTTTATTGTCTTTTTTTAGAGCTGCCTATACGTTATAT
TTATATTCTTATAGTCAGCACGGTTGCGCTTCAGGGTATGTTCGTGAGTATTTACTGTTA
TTTTTGCATTGGCATTTGTTGTTGACTCTCTTGAGACTCGAATTTATTGTGTTATTTTTA
ACATTTTCAGTTTGTGAGGGGGCTTTGGGGTTATCGATTCTTGTGTCTATGATTCGTACC
CATGGTAATGATTTGTTTGATTGAATGTCTTTAATTTTTATAGGTTTTGTGTTGTTTATT
TCTTCTTTAGTAATTTTTTATAGCCAAGAGTATATGCGATTTATTTTACTGGTCCTTATG
TTTGTTCTTTCTATGATGTTTCTAATTATTAGTCCTAATTTAATTAGAATCCTTTTGGGG
TGAGATGGCCTGGGTCTAGTTTCTTATTTGTTGGTAATTTATTATCAGAATGTAAAATCT
TATAATGCGGGTATGTTGACGGCTTTATCTAACCGCATTGGGGATGTTGCTTTGTTGTTG
GCAATTTTGGTAGTGTTAGCTGCTATGACCAAAAGAGCTCAAATTCCGTTTTCTTCTTGG
TTGCCGGCTGCCATAGCTGCACCCACACCAGTTTCGGCGTTGGTGCATTCTTCAACGTTA
GTTACAGCGGGGGTGTATTTATTAATTCGTTTGCTTTTGTTTGGCTTGACTATGTTTATG
GCCGGGTTGGGGGCCAACTTTGAGTTTGATTTAAAGAAAATTATTGCGCTGTCGACTTTA
AGTCAGTTGGGGTTAATAATAAGAATTTTGGCGATAGGGTTTCCCAAATTAGCATTTTTT
CATCTTTTGACCCACGCTTTGTTTAAGGCTTTGTTGTTTATATGTGCTGGGGCTATTATT
CATGATTCGCAAGATATCCGTTTCATGTTGTGTGGGATGCCCTTTTTAGCTGGGTTTTAT
TCTAAGGATTTGATTTTAGAAATTGTGTCGTTAAGTAATTTATTTGGGTTTGTTTTATAT
TTTTTTTCTACCGGTCTGACTGTTTGTTATTCTTTGCGGTTGGCTTACTATACTCTGATG
GCTGTTTTGGGCGGGAGTATACTTAGTCTAGCAATGGGTTTAATACTCCTCCTACAATGA
TTTTCCTACATTCTTTTTTTAGTCGGACTCTTAGTCTTATTTATTTACGTT

#JCMKC952026Cryptoperla
GGGTTATTAATTATTCCATCAGTTTACTGACTTATACCTTCACGGTGAAATAAAATTTTA
TTAACCCTTCATAATGAATTCAAATTCATTTCATTATTCTCCCTTATTTTATTCAATAAT
TTTTTAGGACTCTTTCCTTATGTATTTACAAGTTCAAGTCACTTGGTGATAACGCTAAGT
TTAGCCCTCCCTTTATGATTAAGATTTATAATTTATGGTTGAATCAATCACACTCAACAT
ATATTTGCCCACCTCGTTCCTCAGGGAACACCACTTATACCTTTCATAGTATGTATTGAA
ACCATTAGAAACGTCATTCGACCTGGAACCCTAGCAATTCGGCTCGCTGCTAATATAATT
GCCGGTCATCTACTATTAACATTACTAGTCGCTATAATTCAATCTTATGTCTTTGCTGTT
TTAAGAACTTTATACGCTTGCTTAGGGGTTCAAATCGTTACTGGATTATTTCTAGCAATA
CATTACACTGCCCATATTGACTTAGCATTCAATAGTGTCAATTATGGGTGATTATTACGA
ACTATACACGCTAACGGAGCTTCATTTTTCTTTATCTGTTTATATTTACATACAGGACGA
GGAATCTACTACGGATCTTACACATGAATGATTGGAGTTATTATTTTATTTCTAGTTATA
GGAACAGCCTTTATAGGATATGTACTACCATGAGGACAAATATCATTTTGAGGAGCAACT
GTTATTACCAATTTACTATCAGCTATCCCTTATTTAGGTATTGATTTAGTTCAATGGGTA
TGAGGAGGGTTTGCTGTAGATAATGCTACTTTAACTCGCTTCTTTACTTTCCATTTTCTT
TTACCATTTATTGTTACAGCAGCAGTTATAATTCATCTCTTATTCCTTCACCAAACCGGG
TCTAATAACCCCTTAGGATTAAATAGTGACACTGACAAAATCCCATTCCACCCATATTTT
ACATTCAAGGACATTGTAGGATTTTTAGTATTAATTATAATTTTAACCACACTTACTCTC
TTAGAACCCTACATATTAGGTGACCCAGACAATTTCATTCCAGCTAACCCCTTAGTTACC
CCAGTCCACATTCAACCTGAATGATACTTCCTATTTGCATACGCTATTTTGCGTTCTATC
CCCAATAAGCTAGGAGGAGTTATTGCTCTAGTGCTATCAATCGCAATCTTATTAATTCTC
CCATTCCGTGGGATCCAATTCTACCCAATCAATCAAATTCTATTTTGATCAATACTTGTT
ATTGTAATTTTACTTACATGAATTGGAGCCCGACCAGTCGAAGACCCTTATATTCTTGTA
GGACAAATCTTGACTGTTTTATACTTTCTCTACATTGGAACCCTATACTTCATCTTTGGT
GCCTGATCCGGAATAGTAGGAACATCTCTTAGCCTACTAATCCGAGCAGAATTAGGCCAA
CCAGATCAGATTTATAATGTTATTGTCACAGCCCACGCATTTGTAATAATTTTCTTCATA
GTTATACCAATCATAATTGGTGGATTTGGAAATTGATTGGTGCCCCTAATACTAGGAGCA
CCAGATATGGCCTTCCCCCGAATAAATAATATAAGATTTTGATTACTTCCCCCATCATTA
ACCCTACTTCTTTCAAGTGTCGAAAATGGAGCTGGCACAGGTTGAACAGTTTACCCCCCG
CTTTCTGCAATTGCCCACGCAGGAGCATCTGTTGATATAGCAATCTTCTCACTCCATCTA
GCCGGTGTCTCATCAATTTTAGGGGCTGTAAACTTCATTACTACAGTAATTAATATACGA
TCTGCTGGTATAACCCTAGATCGTATACCTCTCTTTGTCTGATCAGTAGCAATTACAGCA
CTATTACTTCTTCTTTCCTTGCCCGTTTTAGCAGGAGCTATCACCATATTATTAACAGAT
CGTAACCTAAATACATCATTTTTCGACCCAGCAGGAGGAGGAGACCCAATTCTTTACCAA
CACCTGTTCTGATTCTTTGGTCATCCTGAAGTCTACATTTTAATTCTACCAGGATTCGGT
TTAATTTCTCATATTATTAGTCAAGAAAGAGGTAAAAAGGAAGCCTTTGGATCTTTAGGA
ATAATCTATGCTATACTATCAATTGGACTCTTAGGATTTGTAGTTTGAGCCCACCACATA
TTCACTGTTGGGATAGACGTCGATACCCGAGCTTACTTTACTTCAGCTACAATAATTATT
GCGGTTCCTACCGGAATCAAAATCTTTAGCTGATTAGCCACTCTCCACGGATCACAATAC
TCCCCAGCTCTTCTTTGAGCTTTAGGATTTGTATTCTTATTCACTATTGGAGGACTCACA
GGAGTTGTTCTTGCTAATTCATCACTAGATATTATCCTTCATGATACATATTATGTAGTT
GCCCACTTTCACTATGTATTATCAATAGGAGCTGTATTTGCCATTATAGCAGGATTCATT
CAATGATACCCCTTATTCACAGGATTATCAATAAACCCGCACTGAACAAAGATTCAATTT
GCTATAATGTTCTTGGGAGTTAATTTAACATTCTTCCCACAACACTTCTTAGGGTTAGCA
GGAATACCTCGACGATACTCAGACTACCCAGATGCATACACAACTTGAAACGTTGTCTCT
TCAATTGGTTCAACAATTTCGTTCGTAGCAGTATTATTCTTACTTTTTATTATTTGAGAA
AGTATAATTACTAATCGTGTTGCTTTATTCCCTCCAGCTGAACACAGCTACGCTGAACTT
CCACTCCAAGATAGAGCATCCCCACTGATAGAACAACTAATCTTTTTTCATGATCACACC
TTAATGATCTTAATTATAATTACTACCTTAGTAAGATACTTACTCGCGACACTATTCTTT
AATAAAAATATTAACCGATATTTACTAGATGGACAAACAATTGAAGTAATTTGAACAATT
TTACCAGCAGTAACTTTAATTTTTATTGCACTACCCTCTCTACGTCTTCTTTATTTATTA
GACGAAGTCAGAAGACCAACCATTACCCTAAAAACAATTGGTCATCAATGATACTGAAGC
TATGAATACTCAGATTTCTTACAACGACTATTAGATGTGGATAACCGAGCAGTCCTCCCT
ATAAATACACAAATTCGAATTCTAGTCACAGCAACAGACGTTCTTCACTCCTGAACAGTA
CCAGCTCTTGGGGTTAAGGTAGATGCCACCCCTGGTCGACTAAACCAAACGTCTTTTTTC
ATAAACCGACCAGGACTATTTTTTGGACAATGTTCCGAAATTTGTGGACACCCCTATCAC
TTAGTTGATCAAAGTCCTTGACCTTTAACAGGAGCTATTGGAGCCCTAGCAACAGTATCC
GGATTAGTTATATGATTCCACTTAACTATAATTCAATGATGACGAGATATCACACGAGAA
GGAACTTTTCAACTTCATACCCATCCTGTTACTTTAGGACTTCGATGAGGAATGATCCTA
TTCATTGTATCTGAAGTATTTTTTTTCATTTCATTTTTCTGAGCCTTTTTTCATAGAAGA
CTTTCTCCAGCCTCAGAACTTGGAGCTATATGGCCTCCTGCCGGTATTATCCCCTTCAAT
CCCCTCCAAATTCCTCTCTTAAATACAGCTATCTTATTGGCCTCGGGGGTAACAGTAACA
TGAGCCCATCACGGATTAATAGAAAAAAATCATAGTCAAGCTCTCCAAGGATTATTCTTC
ACCGTAATTTTAGGGATCTACTTCACAATTCTACAGGCTTATGAATACATTGAAGCTCCT
TTTACTATTTCTGATGCCGTTTATGGCTCTACTTTTTTTATTGCAACTGGCTTCCACGGC
TTACATGTAATTATTGGAACAACTTTTTTACTAATTTGTTTAATTCGACATAATGCAAGT
CATTTTTCTGTAAACCATCATTTTGGGTTCGAAGCAGCAGCCTGATACTGACATTTTGTT
GATGTCGTATGATTATTTTTATATATTTCAATCTACTGATGAGGTTTAATTATTTGTGTT
TTGGTAGGTGTAGCTTTTTTAACTTTAATGGAGCGGAAGGTTTTAGGATATATTCAGATT
CGTAAGGGGCCGAATAAAGTTGGAATTGCTGGTATTCCTCAGCCTTTTTGTGATGCAATT
AAATTATTCACTAAGGAACAGACTTACCCTGTATTTTCTTACTACTTTTCTCCTGTATTT
AGTTGAATAATTGTTCCTTACATAACAGGGGTGTATAGTTTTAGATTGGGTTTTTTTTTA
TGTTGTACTAGATTGGGGGTTTATACTGTAATAATTGCAGGTTGGTCTTCGAATTCAAAT
TATGCTTTATTAGGGGGTCTTCGGGGGGTAGCTCAGACTATTTCTTATGAAGTAAGTTTA
GCTTTGATTTTATTGTCATTTGTATTTTTGGTTGGTAGATACTGTAGATGATTTGCGTCG
TGTTTAGCGGAGACTAATCGGACTCCTTTTGATTTTGCAGAAGGGGAGTCTGAATTGGTG
TCTGGATTTAATGTAGAATATAGAAGAGGGGGATTTGCCTTAATTTTTTTGGCGGAATAT
GCTAGAATTTTATTTATGAGCATATTGTTTGTAATTATTTTTTTAGGGTGTATAATTTCT
TTTTTATTTATTTGAGTTCGTGGGACTTTGCCTCGGTATCGGTATTTAGCATGAAAAAGT
TTTTTGCCTTTATCTTTAGCTCCTTTAATACTAATCTCCATAGACTTATTTATTATGTTT
GTTATCATTAGTTCCATTTTTATTGGCTCCATCGGAGGATTAAATCAAACATCCATTCGA
AAAATTCTGGCTTATTCATCAATTAATCACTTAGGATGATTACCCCCATTTATTGGATTT
TTACCATTATGAATTATCATTGCATCCATTCTACTAATCCTTGCCACAGTAGTAATAATA
CTAGCAGCCAAAAAACCAATTATTCGAGAAAAAAGATCCCCCTTTGAATGTGGATTCGAC
CCTCTCCCATTTTCACTACGATTTTTCTTAATCGCTGTAATTTTCCTAATTTTTGATGTT
GAAATTGCATTATTACTACCTGATGTTTTATCCTATGGATTGATTCTTTTAAGTTTTTGA
ATTTGTGTTCTTATAATTTTAGTTTTATTGATTTTATTATTTTGCACTTTTAGAGTAACT
AATATATTCGGGTTTTATTTATTTTTTGAAAGTAGATTGATTCCTACTTTATTTTTAATT
TTAGGATGGGGGTATCAGCCTGAGCGATTGCAGGCTGGGGTTTATTTATTATTTTATACT
TTGTTAGCATCTCTTCCTTTATTGGGGGCTTTTTTAGTAAAAATACCTATATTTTTAGTG
CATTTATGGTTGCCTAAGGCTCATGTTGAAGCTCCTGTCGCAGGATCTATGATTGTGGCT
GGTGTACTTTTAAAGTTAGGAGGGTATGGTCTTTTACGCTACTTTATTTGAATTAGAATT
AGATTAGTTGGGGGATTTTTAGTAAGATTAATTTGTTTGCGTCAAACTGATGTTAAGGCT
TTGATTGCTTATTCTTCGGTCGCTCATATAGGAATTGTTTTGGGGGGATTGATGACGATA
ACCTATTGAGGATTTTGTGGGTCATTAACTTTAATAATTGCTCATGGATTGTGTTCATCT
GGTTTATTTTGTTTGGCTAATATTTCTTATGAGCGGATGGGGAGCCGGAGCTTATTAGTA
AATAAGGGCTTAATAAATTTTATACCTAGAATGGCTTTGTGGTGATTTTTATCAAGTTCA
TGTAATATAGCGGCTCCTCCTTCTTTAAATTTATTAAGTGAAATTAGTTTATTAAATAGT
TTAGTTGGTATATTGGCTTTAAGACTGTTATCTTTTTTCAGAGCTGCATATACGTTATAT
TTATATTCTTATAGTCAGCATGGTTGTTGTATAGGGTATATTCGTGAATATCTAGTATTA
TTTTTACATTGACATCTTTTATTAACTTTATTGAGATTGGAGTTTATTGTTTTATTTTTA
ACATTTTCGGTTTGTGAGGGTGCTTTGGGTTTATCTATTTTAGTTTCTATAATTCGTAGT
CATGGAAATGATTTATTCGATTGAATATCTTTAATTTTTATAGGATTTGTATTGTTTATT
TCTTCATTAGTTATTTTTTATAGTCAAGAGTATATACGTTTTATTATTTTGGTATTAATA
TTTGTTTTTGTCATAATGTTTCTGATTATTAGTCCTAACTTGATCAGAATTTTATTAGGT
TGGGATGGATTAGGATTAGTATCATATTTACTGGAAATTTATTATCAAAATATTAAATCT
TATAATGCTGGTATATTGACTGCGTTATCTAATCGTATTGGTGATGTTGCTTTATTAATG
GCTATTTTGGTTGTATTGGCTGCTATAACTAAAAGAGCTCAAATTCCTTTTTCTTCTTGG
TTACCGGCTGCTATGGCAGCCCCAACACCTGTTTCTGCGTTGGTGCATTCATCGACGTTG
GTAACTGCTGGGGTTTATTTATTGATTCGGTTGTTGTTAATAGGTTTAACTATGTTTATA
TCAGGGTTGGGGGCTAATTTTGAGTTTGACTTGAAAAAGATTATTGCCCTTTCTACTTTA
AGACAATTAGGGTTAATAATAAGTATTTTAGGGATAGGATTCCCCAAATTAGCTTTTTTT
CATCTTTTAACTCATGCGTTATTTAAGGCTTTATTATTTATGTGTGCTGGGGCTATTATT
CATGATTCACAAGATATTCGATTTATGTTATGTGGGACTCCTTTTTTAGCCGGGTTTTAT
TCAAAGGATTTAATTTTGGAAATTGTTTCTTTGAGTAATTTATTCACATTTTTGTTATAT
TTTTTTTCTACGGGTTTGACTGTTTGTTATTCTTTACGGTTGGTGTATTATTCTTGTATG
GCTGTTTTAGGAGGTAGTTTATTGAGTTTAGCCATAGGATTAATATTATTAACTCAGTGA
TTTTCTTATATTCTATTTTTAGTAGGCCTTTTAGTCTTATTTATTTATGTT

#JCMPteronarcys_princeps
GGACTAACTCTGATTCCCTCAATTTACTGATTTATGCCATCACGATGAAATAAAATTTTA
TTAACACTTCATAATGAATTTAAATTCATCTCTTTATTTTCATTAATTTTATTCAATAAT
TTCCTAGGCCTTTTCCCTTATGTTTTTACTAGTTCAAGTCATTTAACTTTAACCTTAGCC
TTAGCTTTACCTCTTTGATTAAGATTTATAATTTACGGTTGAATTAATCACACTCAACAT
ATATTTGCTCATTTAGTTCCTCAAGGAACTCCATTAATACCATTTATAGTATGTATTGAA
ACTATTAGAAATGTAATTCGCCCAGGAACACTTGCTGTCCGATTGGCTGCAAATATAATT
GCTGGACACTTATTACTAACTTTATTAGTGGCTATCATTCAATCTTACGTTTTTGCTGTT
TTAAGAACTTTATATTCTTGCTTAGTAGTTCAAATCGCTACTGGATTATTCTTAGCAATA
CATTATACAGCTCATATTGATTTAGCTCTCTCAAGAGTAAATTATGGTTGACTTTTACGA
ACTCTTCATGCTAATGGAGCTTCATTCTTTTTTATCTGTCTATATCTACATACTGGCCGA
GGAATATACTATGGATCATATACTTGAATAATTGGAGTAATCATTTTATTTCTTGTTATA
GGTACAGCTTTTATAGGATACGTATTACCCTGAGGACAAATATCATTTTGAGGAGCCACA
GTTATTACAAATTTATTATCAGCTGTCCCCTATCTAGGTATTGACATAGTTCAGTGAGTA
TGAGGGGGATTTGCTGTAGATAATGCTACCTTAACCCGATTCTTTACATTTCATTTTGTC
TTACCCTTTATTGTAGCTGCTGCCGTATTAATTCACTTACTATTCTTACACCAAACAGGA
TCAAATAATCCCTTAGGATTAAATAGTGACGTAGATAAAATCCCCTTTCATCCATATTTT
ACCTTCAAGGATGTTGTAGGATTTTTAGTATTAATTATAATTTTAACCCTTTTAACTCTT
CTAGAACCTTATATATTAGGTGACCCTGATAACTTTATCCCAGCTAATCCCCTTGTTACC
CCAGTTCATATCCAACCTGAATGATACTTCTTATTTGCTTACGCTATTTTACGCTCTATT
CCCAACAAATTAGGAGGAGTTATTGCCCTTATTTTATCTATTGCTATTTTATTAATTCTA
CCATTTCGAGGTATACAATTTTATCCAATTAACCAAATTATATTTTGATTTTTATTAGTT
ATTGTTATTTTATTAACCTGAATTGGAGCTCGTCCAGTCGAAGACCCATATATTCTTGTT
GGACAAATCTTAACTGTATTATACTTCCTTTACATTGGAACTTTATACTTCATTTTTGGA
GCATGATCAGGAATAGTTGGAACATCCCTAAGTCTTTTAATTCGAGCTGAATTAGGACAA
CCGGATCAAATTTATAATGTAATTGTTACTGCTCACGCTTTTGTAATGATTTTTTTTATA
GTAATACCTATTATAATTGGAGGATTCGGAAATTGATTAGTACCTTTAATACTAGGTGCT
CCCGATATAGCTTTCCCCCGAATAAATAATATAAGTTTTTGATTACTTCCTCCTTCTCTA
ACTTTACTGTTAGCAAGTGTGGAAAATGGGGCTGGTACAGGTTGAACAGTTTACCCTCCA
CTATCTGCAATTGCTCATGCTGGAGCATCTGTCGACTTAGCTATTTTCTCATTACATTTA
GCTGGAGTCTCATCCATCTTAGGTGCTGTAAATTTTATTACCACTGTAATCAACATACGA
TCTAACGGAATAACATTAGATCGTATGCCATTATTTGTATGAGCTGTAGCAATTACAGCT
CTACTTTTACTTTTATCTTTACCAGTTTTAGCAGGGGCTATCACAATACTTCTAACAGAT
CGAAATCTTAATACATCATTTTTTGATCCAGCCGGGGGAGGTGATCCTATTCTTTATCAA
CATCTTTTTTGATTTTTTGGTCACCCTGAAGTATACATTTTAATTTTACCAGGATTTGGG
CTTATTTCACATATTGTTAGACAAGAAAGAGGTAAAAAGGAAGCCTTTGGAGCATTAGGA
ATAATTTATGCTATACTTTCTATTGGTTTATTAGGATTTGTTGTATGAGCTCATCACATA
TTTACTGTAGGCATAGATGTTGATACACGAGCTTACTTTTCTTCTGCCACTATAATTATT
GCTGTCCCTCCTGGAATTAAAATTTTTAGTTGACTAGCTACATTACATGGAACTCAATAT
AGCCCAGCCCTCTTATGAGCTATAGGATTTATTTTCCTATTTACTATTGGAGGATTAACA
GGTGTAGTTCTAGCTAATTCTTCTTTAGATATCATTTTACATGATACTTATTATGTAGTA
GCTCATTTTCATTATGTGTTATCCATAGGAGCAGTATTTGCTATTATGGCTGGATTTATT
CAATGATACCCATTATTTACAGGCCTTACTATAAACCCTCACTGATTAAAGATCCAATTC
CTTACAATATTTATTGGAGTTAATATAACATTCTTCCCTCAACATTTCTTAGGATTAGCA
GGTATGCCTCGACGTTACTCTGATTACCCAGACGCCTATACTACATGAAATGTAGTTTCA
TCAATTGGTTCCATAATCTCTTTAATTGGTGTAATTATATTAGTTTTTATTGTTTGAGAA
AGAATAGCCGCTAATCGAATTGCTTTATTTCCCCCTGCAGAACATAGTTATGCTGAATTA
CCTCTTCAAGATAGTGCTTCCCCTTTAATAGAACAATTAACATATTTTCATGATCATGCA
CTTTTAATTTTAATTATTATTACAGTTCTAGTAAGTTATGTAATAGCAACTTTATTTTAT
AATTCTAATCTTGATCGGTTTTTACTAGATGGTCAAACTATTGAAACAGTATGAACTATT
CTACCAGCTATTACTCTTCTTTTTATTGCTTTACCTTCTTTACGTCTTCTTTATTTACTA
GATGAAGTTGCTTACCCAACCCTTACTTTAAAAACAATTGGTCATCAATGATACTGAAGT
TATGAATATTCCGATTTCCTAAATCGTTTATTAGATGTTGATAATCGAGCCGTCCTTCCT
ATAAATACTGAAATTCGTATTCTTGTTACAGCTGCAGACGTATTACATTCTTGAACAGTA
CCAGCCCTCGGAGTAAAGGTGGATGCTACACCAGGACGACTAAATCAAACTCATTTTACT
CTCCTTCGTCCTGGCTTATTCTTTGGTCAATGTTCAGAAATCTGTGGACATCCTTATCAT
CTTGTAGATCAAAGACCTTGACCCTTAACTGGAGCTCTCGGAGCTTTAGTTACTGTTTCA
GGACTTCTTAAATGATTCCACCTTACTATAATCCAATGATGACGTGATATCACACGAGAA
GGAACATTCCAACTTCACACCTATCCAGTCACTTTAGGATTACGATGAGGAATAATTTTA
TTTATTGTATCTGAAGTATTCTTTTTCTTGTCTTTTTTTTGAGCATTCTTCCACAGAAGT
CTTGCCCCTACAACTGAATTAGGTGTAATATGACCTCCGGTAGGAATTATTCCATTTAAT
CCTTTACAAATTCCACTTCTAAATACAGCTATCCTTTTAGCCTCTGGTGTTACAGTAACA
TGAGCTCATCATGGCCTAATAGAAGGTAATCATAGTCAAAGTCTTCAAGGCCTATTTTTT
ACAGTAATTTTAGGTATTTACTTTACTATTTTACAAGCCTATGAATATATTGAAGCCCCT
TTTGCTATTTCAGATGCTGTTTACGGATCAACATTTTTTGTAGCTACAGGCTTCCATGGA
TTACATGTCCTTATTGGAACAACTTTCCTTCTAATTTGCCTAATTCGACATGCTTCCTTC
CATTTTTCTGTAAATCATCATTTTGGATTTGAAGCAGCTGCTTGATATTGACACTTTGTT
GATGTAGTTTGATTATTTTTATATATCTCAATTTACTGATGAGGTTTAATTATTTGTGTA
TTAGTTGGAGTAGCTTTTTTAACTTTATTAGAGCGTAAGGTTTTGGGATATATTCAGATT
CGTAAGGGTCCTAATAAGGTTGGATTTGCTGGTATTCCTCAACCTTTTTGTGATGCAATT
AAATTATTTACTAAGGAGCAGACGTATCCTGTTACTTCATATTATTTTTCACCTATTTTT
AGTTGAATAATTATTCCTTATTTAAGAGGTTTATTTACTTTTAATTTAGGTTTTTTTTTA
TCTTGTACAAGTTTGGGGGTGTATACTGTAATAATTGCAGGATGGTCTTCTAATTCTAAT
TATGCATTATTAGGAGGTTTACGAGGGGTTGCTCAAACTATTTCTTATGAAGTTAGTTTG
GCGTTGATTTTGTTATCATTTGTTTTTTTAATTGGGGGGTATTGTAGTTGATTTGCTTCA
TGTTTGGCTGAGACTAATCGTACTCCTTTTGATTTTGCGGAAGGTGAGTCTGAGCTTGTA
TCTGGGTTTAATGTGGAGTATAGAAGAGGGGGATTTGCTTTAATTTTTTTAGCAGAATAT
GCAAGCATTTTATTTATAAGAATGCTTTTTGTTGTTATTTTTTTGGGATGTTTTATTTCT
TTTATATTTATTTGGGTTCGAGGTACACTTCCTCGTTTTCGATATTTAGCTTGAAAGAGT
TTTTTACCTTTATCTTTAGCTCCATTAATATTACTTTCTATTGACATCTTTATTGCTTTA
GCAATTATCTTATCAGTAATTATTGGATCTTTAGGAGGCCTCAATCAAACTTCATTACGT
AAAATTCTTGCTTATTCCTCTATTAATCATTTAGGTTGATTACCTCCATTTATTGGATTT
CTTCCAAAGTGAATTATTATTGCAACAATTATTATTACACTTTCTATTATTGTTATATCC
TTAGCATCTAAAAAATCTATTATTCGAGAAAAAAGATCCCCTTTTGAATGTGGATTTGAC
CCTCTTCCGTTTTCTTTACGATTCTTCTTAATCGCTGTGATTTTCTTAATTTTTGATGTT
GAAATTGCTCTTCTACTTCCAGATATTCTTTCTTATGGTCTAATTTTATTAAGTTTTTGA
ATTTGTGTTTTAATAATTATTATATTATTAATTTTACTTTATTGTACATTTAGTACAATA
AATTTATTTATATTTTATTTGTTCTTTGAAAGCAGCTTGATTCCGACGTTATTTTTAATT
TTGGGGTGAGGGTATCAGCCTGAACGGTTGCAAGCAGGGGTGTATTTACTTTTTTATACC
TTATTAGCTTCTTTACCTTTATTATTAGCATTTTTAGTAAAAATACCAATATTTTTAGTT
CATTTGTGACTTCCTAAGGCTCATGTTGAAGCTCCTGTCTCTGGGTCGATAATTTTGGCT
GGTGTGTTATTAAAGCTTGGGGGATATGGATTATTGCGTAATTTTGTATGAGTGGGTATT
AGATTAGTAGGTGGAGTATTAGTTAGTTTAATTTGTTTACGTCAGACTGATCTTAAGGCT
TTAATTGCTTATTCTTCTGTAGCTCATATGGGGATTGTTCTAGGAGGTCTAATAACTTTA
AGTTATTGAGGATTTTGTGGATCTTTTACGTTAATGATTGCTCATGGTCTTTGTTCTTCG
GAATTATTTTGTTTAGCAAATATTTCTTATGAACGTTTAGGAAGACGAAGTTTGTTAATC
AATAAGGGATTAATGAATTTTATGCCAAGTATGACATTATGATGATTTTTATTAAGTTCA
TGTAATATAGCGGCACCTCCTTCTTTAAATTTATTAAGAGAAATTAGTTTATTAAATAGT
TTAGTTGGTATATTGATGTTAAGATTTTTATCATTTTTTAGAGCTGCGTATACTTTATAT
TTGTACTCTTATAGACAACATGGATGTTGTATAGGTTATTCTCGAGAGTATTTATTATTA
TTTTTACATTGACATTTATTGTTAACTTTATTAAGTCTAGAATTTATTGTTTTATTTTTA
ACTTTTTCAGTTTGTGAAGGAGCTTTGGGATTATCAATTTTGGTTTCGATAATTCGAACT
CATGGAAATGATTTATTTGATTGAATATCTTTAATTTTTATAGGATTTGTATTATTTATT
TCTTCATTAGTGATTTATTATAGTCAGGAATATATGCGTTTTATTATTTTGGTATTAATG
TTTGTTTTATCAATAATGTTTCTGATTATTAGACCTAACCTGATTAGAATTTTATTAGGG
TGAGATGGTTTAGGATTAGTATCATATTTATTAGTAATTTATTATCAGAATGTGAAATCA
TATAATGCTGGGATATTAACTGCTCTTTCTAATCGTATTGGAGATGTTGCTTTACTATTA
GCTATTTTAGTTATATTGGCTGCAATAACTAAGAGAGCTCAAATTCCTTTTTCTTCATGA
TTGCCAGCTGCTATAGCAGCTCCAACACCAGTGTCTGCTTTAGTTCATTCTTCAACTTTA
GTAACGGCTGGAGTCTATTTATTAATTCGATTATTATTATTTGGATTGACTATATTTATA
GCCGGCTTAGGGGCTAATTTTGAATTTGATTTAAAAAAGATTATTGCTTTATCTACATTA
AGACAATTAGGATTAATAATGAGAATTTTAGCTATAGGTTTCCCAAAGCTAGCATTTTTT
CATTTATTAACTCATGCATTATTTAAGGCTTTATTATTTATATGTGCTGGGGCGATTATT
CATGATTCTCAGGATATTCGATTTATATTATGTGGTATACCTTTTTTGGCGGGATTTTAC
TCAAAGGATTTAATTTTGGAAATTGTGTCATTAAGAAATGTTTTTAGCTTTATTTTATAT
TTTTTTTCTACTGGGTTAACGGTATGTTATTCATTACGATTGGTGTATTATTCTTTAATA
GCTGTTTTAGGGGGTAGTTTATTGAGATTAGCTATAGGTCTTATATTATTACTCCAATGA
TTTTCTTACATCTTATTTTTAGTCGGGCTATTAGTTTTATTTATTTATGTA

#JCM_Apteroperla_tikumanaATP6
GGATTAACTCTTATTCCTTCAATTTACTGATTCATGCCCTCACGGTGAAACAAAATTATA
TTAACTCTTCATAACGAATTCAAATTCATTTCACTATTTTCATTAATTTTATTCAATAAT
TTCCTCGGATTATTCCCATATGTCTTTACTAGTTCAAGCCATCTAACCTTCACCCTTGCC
CTAGCCTTGCCCCTATGATTAAGATTCATAATTTATGGATGAATTAATCACACTCAACAT
ATGTTTGCCCATCTTGTGCCACAAGGGACTCCTCTTATGCCTTTTATGGTCTGCATTGAA
ACAATTAGTAACGTCATCCGACCAGGGACCCTGGCAGTTCGATTAGCGGCAAATATAATT
GCCGGCCATCTTCTTCTAACTCTGCTAGTTGCCATCATTCAATCGTATGTCTTTGCTGTT
TTAAGAACACTTTACTCTTGTTTAATTATCCAAATCGCAACAGGCTTATTTTTAGCGATA
CATTACACCGCCCACATTGATCTAGCATTCACTAGTGTCAATTACGGTTGACTTCTCCGA
ACTTTACATGCTAACGGAGCATCCTTCTTCTTTATTTGTCTTTATTTACATATCGGCCGA
GGAATATATTATGGCTCATACACATGATTAGTGGGAGTAATCCTATTATTTTTAGTGATA
GGAACTGCTTTCATAGGGTATGTTCTTCCTTGAGGTCAGATATCTTTTTGGGGGGCTACA
GTCATCACGAACTTATTATCCGCTGTTCCCTACCTAGGGACAGATCTTGTTCAATGAGTC
TGAGGAGGCTTCGCTGTTGATAATGCAACTCTCACCCGATTTTTCACAATCCATTTCCTA
CTACCATTTATTGTTGCAGCTGCAACAATAATCCACCTTTTATTCCTCCACCAAACAGGG
TCAAACAACCCCTTAGGTTTAAATAGAGATGTGGATAAAATTCCGTTTCACCCCTATTTC
AGCTTCAAGGATATCGTAGGCTTTCTAGTTTTAGTAATAATTTTAACGCTTTTGACTCTT
TTAGACCCTTATTTACTAGGAGACCCAGATAACTTCACCCCAGCAAACCCGTTAGTAACC
CCTGTCCATATTCAACCCGAATGATATTTTCTATTTGCCTATGCAATCCTTCGGTCTATT
CCTAACAAATTGGGGGGTGTAATTGCTTTAGTTTTATCAATTGCTATTCTAATAATTCTT
CCTTTCCGAGGTATACAATTTTATCCTATCAACCAAATTCTATTCTGATCTTTTTTAGTG
ATCGTTATTTTATTAACTTGAATCGGGGCCCGGCCAGTTGAAGACCCTTATGTACTTGTT
GGCCAAACCCTAACTGTCCTATATTTCCTCTATATTGGAACATTATATTTTATCTTTGGT
GCCTGAGCAGGCATGGTGGGCACGTCTTTAAGTTTATTAATTCGAGCTGAGCTAGGCCAA
CCAGATCAAATTTATAATGTCATCGTTACAGCCCATGCTTTCGTAATGATTTTTTTTATA
GTAATACCTATTATAATTGGGGGGTTCGGAAACTGACTTGTACCCCTAATACTTGGGGCT
CCTGATATGGCTTTCCCCCGAATAAATAATATAAGTTTCTGATTATTACCCCCTTCCCTA
ACCTTACTTTTAGCCAGAGTCGAAAATGGAGCAGGTACTGGGTGAACAGTCTACCCCCCT
CTTTCCGCAATTGCCCATGCTGGTTCATCAGTTGATCTGGCGATTTTCTCACTACACCTT
GCAGGTGTTTCTTCGATTCTTGGGGCTGTCAATTTTATTACAACAGTAATTAACATACGA
TCAAGTGGGATGACATTAGACCGGATACCTCTATTTGTCTGGGCTGTCGTAATTACCGCC
CTTCTCCTCCTATTATCGCTGCCAGTGTTGGCAGGAGCCATTACTATATTACTTACTGAT
CGAAACTTAAATACTTCATTCTTCGATCCAGCAGGTGGGGGAGACCCTATTCTATACCAA
CACTTGTTTTGATTTTTTGGGCACCCAGAAGTTTATATTTTAATTTTACCAGGATTTGGT
CTAATTTCTCATATTATTAGTCAAGAAAGCGGAAAAAAGGAGGCTTTCGGGTCCCTAGGA
ATAATTTATGCTATACTATCTATTGGTCTTTTAGGTTTTGTAGTTTGAGCTCATCATATA
TTTACTGTCGGAATGGATGTCGATACTCGAGCTTATTTTACATCAGCGACTATAATTATT
GCCGTTCCTACAGGGATTAAGATTTTCAGTTGAATGGCAACTCTTCATGGCTCACAATAT
AGCCCGGCCTTATTGTGGGCATTAGGATTTGTTTTTTTATTTACAATTGGGGGATTAACG
GGAGTAGTTTTAGCTAATTCTTCAGTAGATATTATCCTTCATGACACTTACTACGTTGTT
GCCCATTTTCATTATGTTTTATCAATAGGGGCCGTCTTCGCTATTATAGCAGGCTTTATC
CAATGATACCCATTATTTACTGGACTAACTATAAATCCTCATTGACTAAAGATTCAATTT
TGTATTATATTCTTAGGAGTTAATTTAACATTTTTCCCTCAACATTTTTTAGGGCTTGCA
GGAATACCTCGGCGGTACTCAGATTACCCCGATGCCTACACAGCGTGAAATGTCGTCTCA
TCTATTGGTTCGACAATCTCATTTATTGGAGTTTTATTCTTATTATTTATTATTTGAGAA
AGTATGATTAGTAACCGAATTGCCTTATTCCCCCCTGCAGAACATAGTTATTCTGAATTA
CCTCTTCAGGATAGAGCCTCTCCTTTAATAGAACAACTCACATTTTTTCACGATCATGCT
ATACTAATCCTTATTATAACGACGGCTTTAGTAAGATATTTATTAGCAACTTTATTTTTT
AACTTAAATATTAATCGTTACTTACTTGAAGGTCAAATAATTAAAATCATTTGAACAATT
TTACCTGCCGTAACCTTAATTTTTATTGCCCTTCCCTCCTTACGACTTCTGTATCTTTTA
GATGAAGTCAGCAATCCAGCACTAACCCTAAAAACTATTGGCCACCAATGATATTGAAGT
TACGAATATTCCGATTTCCTTCAACGACTTCTTGACGTTGATAATCGTGTTGTTTTGCCT
ATAAATACTCAAGTGCGTATATTAGTAACTGCCGCAGATGTCTTACATTCGTGAACTGTC
CCAGCTCTTGGGGTTAAAATTGATGCCACCCCAGGCCGTCTTAATCAAACTAGCTTTTTA
ATAAATCGACCGGGATTATTTTTTGGTCAATGTTCAGAAATTTGTGGGCACCCCTACCAT
CTAGTGGATCAAAGTCCTTGACCTTTAACCGGAGCCATTGGTGCCCTTGTCACTGTCTCA
GGACTATTAAGTTGATTCCACCTAACGATATTTCAATGATGACGAGATGTCACACGAGAG
GGGACTTTTCAACTCCACACTTTTCCAGTCACTTTAGGTTTGCGGTGGGGAATAATTCTA
TTTATTGTCTCAGAAATCTTCTTTTTTATTTCTTTTTTCTGAGCTTTTTTTCATAGAAGT
CTTTCTCCAACAAGAGAATTAGGAGCTATATGACCACCCGCTGGGATTACTCCTTTTAAT
CCACTTCAAATTCCCCTATTAAATACGGCTATTTTATTAGCCTCGGGGGTGACAGTAACC
TGAGCCCATCACGGATTAATAGAGGGGAATCATAGTCAAAGCCTACAGGGGTTGTTTTTT
ACGGTAATCTTAGGAATTTATTTTTCTATCCTCCAAGCGTATGAATATATTGAAGCCCCT
TTTGCTATCTCAGATTCAGTCTACGGGGCCACATTTTATGTAGCCACAGGCTTCCACGGG
TTACATGTAATCATTGGAACAACATTTTTATTAATTTGTTTAGTACGGCACTCTTTATAC
CACTTCTCTGTCAATCACCACTTTGGGTTCGAAGCCGCAGCCTGATACTGACACTTTGTA
GATGTTGTTTGACTATTTTTATATATTTCTATTTACTGATGAGGTTTAGTAATTTGTGTG
TTAGTAGGGGTAGCTTTTTTAACTTTATTGGAACGTAAGGTTTTAGGGTATATTCAATTG
CGAAAGGGCCCGAATAAGGTGGGTTTTGCTGGGATTCCACAGCCTTTTTGTGACGCTATT
AAGTTATTTACTAAGGAGCAGACGTACCCGGTTTTATCTTATTATTTTTCTCCTGTGTTT
AGCTGAATAGTAATGCCTTATTTAATGGGATTATATACTTTTAATTTGGGGTTTTTTTTG
GCTTGTACAAGTTTAGGGGTTTATACTGTAATAATTGCGGGGTGATCTTCTAATTCGAAT
TATGCATTATTGGGGGGGCTTCGAGCGGTCGCTCAGACAATTTCTTATGAGGTCAGTTTA
GCATTGATTTTATTATCTTTTGTCTTTTTAATTGGGGGGTATTGTAGATGATTTGCTTCT
TGTTTAGCTGAGACAAATCGGACTCCCTTTGATTTTGCGGAGGGGGAGTCAGAATTGGTA
TCGGGGTTTAATGTTGAGTACAGAAGTGGGGGTTTTGCATTAATTTTTTTGGCTGAATAT
GCTAGCATTTTATTTATGAGAATATTGTTTAGCGTTATTTTTTTGGGGGCTTTTTTAGCC
TTTGCTTTCATTTGGGCCCGTGGGACTCTCCCCCGATTTCGTTTTTTGGCGTGAAAAAGT
TTTTTACCAATATCGTTAGCTCCGTTAATACTGCTGTCCCTAAATATTTTTATTGCTCTA
GTTATTATTTTATCTGTTTTGATTGGATCATTGGGAGGTCTAAATCAAACATCCTTACGA
AAGATTATAGCCTATTCATCAATCAATCACTTAGGTTGACTCCCACCATTCTTAGGTTTC
TTACCAAAATGACTGGTCATCGCAACCATTATTATTTTACTAGCTGTTGTTGTTATACTT
TTAGCATCGAAAAAAACAATTATTCGAGAAAAAAGTTCCCCCTTTGAATGTGGATTCGAC
CCACTGCCCTTTTCTTTACGTTTCTTTCTAATTGCTGTAATTTTTTTAATTTTTGATGTA
GAAATTGCACTTTTATTACCAGATATTATTTCATTTGGGTTGATTCTATTAAGTTTTTGA
ATTTGCGTGCTGATGGTAATAGCTTTATTAATTTTACTATACTGTACATTTAGAACAACA
AGTTTATTTATGTTTTATTTATTTTTTGAGAGAAGTTTGATTCCCACTCTTTTTTTAATT
TTGGGTTGGGGGTACCAACCTGAACGCCTACAAGCCGGGGTTTATTTATTATTTTACACT
TTATTAGCATCCTTACCTTTATTGATTGCATTTTTAGTGAAGATGCCTATATTTTTGGTG
CACTTATGGCTGCCAAAGGCCCATGTTGAAGCCCCAGTTTCGGGGTCTATAATTTTAGCA
GGAGTGTTGTTGAAGTTAGGGGGGTACGGGTTACTCCGGAATTTTATTTGAATCGGAATT
AGTTTAATTGGGGGTGTTTTAGTAAGATTAATTTGTTTACGACAGACAGATTTAAAGGCA
TTAATTGCCTATTCTTCGGTTGCACATATGGGGATTGTCTTAGGGGGCTTAATAACTCTT
TCGTATTGGGGGTTTTGTGGGTCTTTTACCTTAATAATTGCTCATGGTTTATGTTCTTCA
GGGTTATTTTGTTTAGCAAATATTTCTTATGAACGGCTAGGGAGTCGAAGTTTATTAATC
AATAAGGGGTTAATAAATTTTATACCTAGAATGACACTATGGTGATTTCTTTTAAGATCC
TGCAATATGGCAGCTCCCCCTTCGTTAAATTTGCTTAGAGAAATTAGTTTATTAAATAGT
TTGGTTAGTATATTGGCTTTAAGTTTATTATCATTTTTTAGAGCTGCCTACACATTGTAT
TTGTATTCGTATAGACAGCATGGATGTGCGATAGGATACACTCGGGAATATTTATTATTA
TTTTTACACTGACACTTGTTGTTAACGTTATTAAGTTTAGAATTTATTGTTCTGTTTTTA
ACTTTTTCCGTGTGCGAGGGGGCACTAGGCTTATCAATTTTAGTGTCTATAATTCGTACG
CACGGAAATGATTTATTCGATTGAATATCTTTAATTTTTATAGGTTTTGTTTTATTTATT
TCGTCGTTAGTAATTTTTTACAGTGAAGAGTATATACGTTTTATTATTTTAGTTTTGATA
TTTGTGCTTTCTATAATATTTTTGATTATTAGCCCTAATTTAATCAGAATTTTACTTGGG
TGAGATGGCTTAGGTCTGGTATCTTACTTATTAGTAATTTATTACCAAAATGTGAAATCA
TATAATGCCGGGATATTAACAGCTCTTTCTAACCGGATTGGTGATGTTGCGTTTTTATTG
GCGATTTTAATGGTGTTGGCTGCTATAACAAAAAGAGCTCAAATTCCATTTTCTTCTTGA
TTACCTGCTGCGATGGCAGCCCCAACTCCTGTCTCTGCACTGGTTCATTCATCTACTTTA
GTAACGGCGGGGGTGTATCTACTAATTCGCTTATTATTTGCAGGTTTAACAATATTTATA
GCTGGCTTAGGTGCTAATTTTGAATTTGATTTGAAAAAAATTATTGCCTTATCAACTTTA
AGACAATTGGGGTTGATAATAAGAATTTTGGCTATAGGGTTCCCTAAATTGGCTTTTTTT
CATTTATTAACTCATGCGTTATTTAAGGCCTTACTATTTATATGCGCAGGGGCTATTATT
CATGATTCCCAGGATATCCGATATATGCTATGTGGTATGCCCTATTTGGCAGGTTTTTAT
TCTAAGGATTTAATTTTGGAAATTGTGTCTTTAAGTAATTTTTTTAGTTTTATTTTGTAT
TTTTTTTCTACTGGTCTAACAGTTTGTTATTCTTTACGATTAGTATATTATTCTTTTATA
GCTGTCTTAGGGGGGAGAATGTTAAGTTTAGCGATAGGGATAATGTTGCTTGTTCAATGA
TTTTCTTATATCTTATTTCTAGTTGGAATACTCGTCCTATTTATTTATGTT

#JCM_Kamimuria_wangiATP6
GGTCTTATATTTATTCCTTCAATGTACTGATTCATCCCATCACGATGAAACAAAATCCTC
CTTACTTTACACCAAGAATTTAAATTTATTTCATTATTTTCTCTTATCCTTTTTAATAAC
TTTTTAGGACTCTTCCCTTATGTATTTACAAGAACTAGTCATCTAACTTTAACTTTATCT
TTAGCACTTCCCCTTTGATTGAGCTTTATAGTTTATGGATGAATTAATCATACACAACAT
ATATTTGCTCATTTAGTTCCGCAAGGAACTCCCTTAATACCCTTTATAGTGTGTATTGAA
ACAATTAGAAACATTATTCGACCAGGAACATTAGCCGTCCGATTAGCAGCCAATATAATT
GCTGGTCACCTCCTTTTAACCCTTCTCGTTGCTATAATTCAATCTTATGTTTTTGCAGTA
TTAAGAACTCTTTATGCTTGTCTAATTGTACAAATTGCCACAGGGCTATTTCTAGCAATA
CTTTATAAACACCACTTGACCTTACCTTTAAACAGAGTAAATATGGGGTGATTTCTACGA
ACTCTTCACGCTAACGGAGCTTCATTCTTTTTCATTTGCCTTTACCTCCATACCGGACGA
GGTATTTACTATGGATCATATACCTGAATAATCGGAACAATTATTTTATTCTTAGTTATA
GGAACAGCCTTTATAGGTTACGTCTTACCCTGAGGTCAAATATCTTTTTGAGGAGCTACA
GTTATTACTAACCTACTATCGGCTGTTCCCTACTTAGGAATTGATCTAGTACAATGAGTC
TGAGGAGGATTTGCAGTTGATAATGCCACTTTAACCCGATTCTTTACATTTCACTTTGTT
TTACCTTTTATCGTTGCGGCAGCCGTAATAATTCATCTTCTTTTTCTTCATCAAACTGGT
TCTAATAATCCTCTAGGAATTAATAGTGATACCGATAAAATTCCATTCCACCCCTACTTT
TCTTTCAAAGACATTGTAGGATTTATTTTTATAATTATAATTTTAACTATACTGACTCTT
TTAGAACCCTATATACTTGGAGATCCAGATAATTTTACTCCTGCTAATCCATTAGTTACC
CCCGTACATATCCAACCAGAATGAATATTCCTCTTTGCCTACGCCATTCTACGCTCTATC
CCCAATAAATTAGGAGGAGTAATCGCCTTAGTTCTTTCCATTGCTATTTTAATAATTCTT
CCCTTTCGAGGAACACAATTTTACCCTATTAATCAATTTATATTCTGAACCCTATTAGTT
ATTGTGATTCTCTTAACCTGAATTGGAGCACGCCCAGTGGAAGATCCTTATGTACTCACC
GGACAAATTTTGACTGTTTTATACTTTTCATATATCGGAACTTTATATTTTATCTTTGGA
GCATGATCCGGGAATGTAGGTACATCACTGAGTCTCTTAATTCGAGCAGAATTAGGTCAA
CCTGACCAAATTTATAATGTTATTGTAACTGCACATGCATTTGTAATAATCTTCTTTATA
GTTATACCCATTATAATTGGGGGATTTGGAAATTGATTGGTGCCTTTAATACTAGGAGCC
CCAGATATAGCCTTTCCTCGAATAAATAATATAAGATTCTGATTACTCCCCCCTTCTTTA
ACTCTCCTTCTGGCGAGAGTTGAAAATGGAGCTGGGACCGGTTGGACCGTGTACCCTCCC
CTTTCAGCTATTGCACACGCTGGAGCATCAGTTGATATAGCAATTTTCTCATTACATTTA
GCTGGGGTTTCCTCAATCTTGGGGGCCGTTAATTTTATTACAACTGTTATTAATATACGA
TCAGCTGGAATGTCTTTAGATCGAATACCCTTATTCGTTTGGGCAGTAGCTATTACAGCC
TTACTTCTTCTTTTATCCCTGCCTGTATTGGCAGGAGCAATCACGATATTATTGACAGAT
CGT------------------------------AATGGAGGAGACCCAATTTTATACCAA
CACTTGTTTTGATTCTTTGGTCACCCAGAAGTTTACATTCTAATCCTACCTGGATTTGGT
TTAATTTCCCATATTATTAGTCAAGAAAGTGGAAAAAAGGAAGCTTTTGGATCTTTAGGA
ATAATTTATGCTATATTATCTATTGGACTTTTAGGATTCGTTGTCTGAGCTCATCATATA
TTTACCGTAGGAATAGATGTTGATACTCGAGCTTACTTTACATCAGCCACAATAATTATT
GCCGTTCCTACTGGAATTAAAATTTTTAGTTGACTAGCCACTCTTCATGGTTCTCAATAT
AGCCCAGCTCTTTTATGGGCCTTAGGATTTGTCTTCCTATTTACTATCGGGGGATTAACA
GGAGTGGTTTTAGCTAATTCATCTTTAGATATTATTTTACATGATACTTACTATGTAGTG
GCTCATTTCCATTATGTTCTTTCTATAGGAGCAGTATTTGCAATTATAGGAGGATTTATT
CAATGATACCCTTTATTTACAGGATTAACTATAAATCCCCATTGATTAAAAATTCAGTTT
GCCATCATGTTTTTAGGAGTTAACCTAACCTTTTTCCCTCAACACTTTCTCGGGCTAGCT
GGAATACCCCGCCGATATTCAGATTATCCTGATGCTTATACAACTTGAAATGTAGTTTCA
TCTATTGGATCCACAATCTCTTTTGTAGGAGTTCTACTTCTACTTTTTATTGTTTGAGAA
AGTATAGTAACAAACCGCACCGTTATATTCCCACCAGCTGAGCACAGATATGCTGAACTT
CCACTTCAAGATAGAGCATCCCCTTTAATGGAACAATTAACCTTTTTTCATGACCATGCT
CTTTTAATTCTCATTATAATTACAACCCTTGTGAGTTATCTAATAGCCACACTATTTTTT
AATTCAAATATTCACCGTTATTTACTTGAAGGACAAACTATTGAAGTTATTTGAACAATT
CTCCCAGCAGTAACTTTAATTTTCATTGCACTTCCCTCCCTACGTCTTCTTTACTTATTA
GATGAAGTCAGAAGACCGGCAGTTACTTTAAAAACCATTGGTCACCAATGATACTGATCT
TATGAATTTTCAGATTTTGACTCCCGTCTCCTGGACGTCGATAACCGAGCTGTACTCCCT
ATAAATGCTCAGATTCGTGTACTAGTTACTGCTGCAGATGTCCTTCATTCTTGAACAGTT
CCTGCTTTAGGTGTAAAAGTTGATGGTACTCCCAGGACGACTAAAAACAAGCTCATCTAT
CTCCCTGGATCGGGCCTATATTTCGGGCAATGTTCAGAGATTTGTGGGCACCCATATCAC
CTTGTTGATCAAAGACCCTGACCCCTAACGGGAGCGATTGGGGCCCTAGTTACTGTTTCA
GGTCTAGTAAAATGATTCCATTTAACAATAATTCAATGATGACGAGATATTACTCGAGAA
GGAACATTTCAACTTCATACTCTTCCTGTTATTTTAGGACTACGGTGAGGAATAATTTTA
TTTATTACATCCGAAGTATTTTTTTTCATTAGTTTCTTTTGAGCCTTTTTCCATAGAAGT
CTTTCCCCAACAGGGGAACTGGGGGCAATCTGACCCCCAGTTGGAATTATACCTTTTAAT
CCTCTACAAATTCCCCTTTTAAATACAGCAATTCTATTAGCCTCAGGAGTTACAGTTACA
TGAGCTCATCATAGTTTAATAGAAGATAATCACACACAAGCTCTTCAAGGACTCTTTTTC
ACTGTAATTCTAGGAATTTATTTTACAATTCTTCAAGCCTATGAATATATTGAAGCTCCC
TTTACAATTTCTGATGCTGTTTATGGATCAACTTTCTTTGTAGCTACAGGGTTTCATGGG
CTGCATGTCATTATTGGAACAACATTTTTATTAATCTGTCTTATTCGTCACTCACAATTT
CATTTCTCTTCCAATCACCATTTTGGGTTTGAAGCAGCTGCTTGATATTGACATTTTGTG
GATGTAGTTTGATTATTCTTATATATCTCAATTTATTGATGAGGTCTAGTAATTTGTGTT
TTGGTGGGTGTGGCTTTTTTAACTTTATTAGAGCGAAAGGTGTTAGGTTATATTCAGATT
CGGAAGGGTCCTAATAAAGTTGGATTTGTTGGGATTCCCCAACCGTTTAGAGATGCTATT
AAGTTATTTACTAAGGAGCAGACATATCCGGTATTATCTTATTATTTTTCTCCAGTGTTT
ACTTGAATAATTATGCCTTATATAACAGGTATATTTATATTTGAAGTGGGTTTTTTTTTA
AGTTGTACGAGTTTAGGTGTTTATACAGTAATAATTGCAGGTTGATCTTCTAATTCTAAT
TATGCTTTGTTGGGGGGTTTACGGGGTGTAGCTCAAACTATTTCTTATGAAGTAAGTTTG
GCTTTAATTTTATTATCTTTTGTTTTTTTAATCAATGGATATTGTAGATGATTTGCTTCA
TGTTTAGCAGAGACTAATCGTACACCATTTGATTTTGCAGAGGGTGAATCTGAATTGGTT
TCAGGATTTAATGTGGAATATAGAAGAGGAGGATTTGCATTAATTTTTTTGGGGGAATAT
GCAAGTATTTTATTTATAAGAATGTTATTTAGAGTTTTGTTTTTAGGGGCATTAGTTTCT
TTTGCTTTTGTGTGGGTTCGAGGAACTCTCCCACGGTTTCGATATTTGGCTTGAAAAAGT
TTTTTGCCTTTATCATTAGCCCCCCTAATACTTTTATCCTTAAATACATTTTCTACTTTA
GTAATTATTTTATCTATCTTAATTGGTTCTTTGGGGGGACTAAACCAAACTTCTTTACGT
AAGATTTTAGCTTACTCCTCCATTAATCATATTGGATGATTACCCCCCTTCTTGGGGTTT
CTTCCTAAATGGATTGTAATTGCATTAATTATTTTAACCATCTGCGTAATTGTAATCAGT
TTAGCCTCAAAAAAATCCATCACTCGAGAAAAAAGATCCCCTTTTGAATGTGGTTTTGAC
CCCTTACCCTTTTCATTACGGTTCTTTCTAATCGCAGTAATTTTCTTAATCTTTGATGTA
GAAATTGCTCTTCTTCTTCCAGATATTTTGTCTTATGGGTTAGTTTTATTAAGATTTTGA
ATTTGTGTTTTATTAGTCGTTATGTTGTTAGGATTTTTATATTGTACATTTAGTTCATTA
AATTTATTTTTATTTTATTTATTTTTTGAAAGTAGATTGATTCCTACTTTATTTCTTATT
TTAGGTTGGGGATACCAACCAGAACGTTTACAGGCGGGTGTTTATTTATTATTCTATACT
TTATTGGCTTCCCTACCTTTATTATTGGCATTTTTAGTTAAAATACCTATGTTTATAGTT
CATTTATGACTTCCTAAGGCTCATGTAGAAGCCCCAGTTTCAGGTTCTATAATTTTGGCG
GGGGTCTTATTAAAATTAGGAGGATACGGTTTGTTACGAAATTTTATTTGAATTGCGGTA
AGATTAGTTGGAGGTGTTTTGGTAAGTTTTATTTGTCTGCGTCAGAGAGATTTGAAGGCT
TTAATTGCTTACTCTTCAGTAGCTCATATGGGGATTGTATTAGGAGGACTAATAACCATA
ACTTATTGGGGATTAAGAGGGTCTTTTACTTTAATAATTGCTCATGGACTCTGTTCATCA
GGTTTATTTTGTTTAGCTAATATTTCTTATGAGCGGTTAGGAAGTCGGAGATTATTGGTA
AATCGGGGTTTAATAAATTTTATACCAAGAATGACTCTGTGATGATTTTTATTGAGTTCA
TGTAATATAGCTGCTCCCCCTTCTTTAAATTTGTTAAGAGAAATTAGACTATTAAATAGA
ATAGTCGCTGGTAATGTTGCCGCATTGTTATCATTTTTTAGAGCTGCTTATACTTTGTAT
TTATACTCATATAGTCAGCACGGTTGTGCTGCTGGAGTTTCACGAGAGTATTTATTGTTA
TTTTTACATTGACATTTATTATTGACTTTGTTGAAATTAAAATTTATGGTTTTATTTTTG
ACATTTTCTGTTTGTGAAGGAGCTTTGGGTTTATCCATTCTAGTTTCTATAATTCGAACT
CATGGAAATGATTTATTTGATTGAATGTCATTAATTTTTATGGGATTTGTAATGTTTATT
TCATCTTTAGTAATTTTTTATAGACAGGAGTATATACGGTTTATTTTATTGGTTTTAATG
TTTGTACTGTCAATGATGTTTTTAATTATTAGACCAAATTTAATCAGAATTTTATTGGGT
TGAGATGGTTTAGGGTTGGTTTCTTATTTATTAGTAATTTATTATCAAAATGTAAAGTCT
TATAATGCGGGAATACTCACAGCTTTATCAAATCGGATTGGAGATGTGGCTTTGTTATTA
GCGATTCTAGTAATGTTAGCTGCAATAACGAAAAGAGCACAAATTCCCTTTTCTTCTTGA
TTGCCGGCTGCTATGGCTGCCCCTACCCCAGTTTCTGCTTTAGTCCATTCTTCAACTTTA
GTGACTGCAGGAGTTTATTTATTAATTCGTTTATTATTTGCGGGTTTAACAATGTTTATA
GCGGGCTTAGGCGCTAATTTTGAATTTGATTTAAAAAAAATTATTGCTTTATCTACATTA
AGTCAGTTGGGGCTAATAATAAGAATCTTGGCTATAGGATTTCCTGGGTTAGCTTTTTTT
[truncated: 415,172 more chars]
