# Supplementary material for: Increasing 28 mitogenomes of Ephemeroptera, Odonata and Plecoptera support the Chiastomyaria hypothesis with three different outgroup combinations
Source: PeerJ. 2021 Jun 22;9:e11402. doi: 10.7717/peerj.11402 (PMC8231340; doi:10.7717/peerj.11402)
Supplement: Supplemental Information 10 [file peerj-09-11402-s010.meg]

#MEGA
!Title ;
!Format
   DataType=Nucleotide
   NSeqs=114 NSites=4674
   Identical=. Missing=? Indel=-;


!Domain=Data;
#AYWF                                GGCTTTGTTT CCCTACTTTG TTGTCCTCCG TGAAAAATAC TCATTTCAAA GATTTCTTAT AGCTTTACAT ATTTTTAAAA 
#BCHomalodiscaCoagulata              TTATTTTTAT CCTTAATTTG CTATCCAAAA TTAATCTTCT AGATTTCAAA GAAAAAATAT AGTTTTATTT ATTTTTAAAA 
#BCNezaraViridula                    ATTTTTATAT CCTATCTATG ATTTCCAACG TACTAGATAC CAAATTCAAA GATTAAACAT TCTTTTTTTT ATTTATAAAA 
#BCTriatomaDimidiata                 GGTTTTATAT CCTCACTATG CTCTCCTCCG TTAAACATAA TTAACTCATC GATTAATTAT GCTTTTACTT ATTTTGAAAA 
#DCReticulitermesFlavipes            GGCTCTTTAT CCACAGATTG CTACCCTCCG TTAATTCTAT AAAACTCAGC GAATAATTAC TCTTTTCTAT ATCTATAAAA 
#DQ                                  GGATATATAT CCTTATTTTG TTATCCACCG TGAAAAATAC TTACTTCAAA GATTAATTAT TCACTTTCTT ATTTTTAAAA 
#EupolyphagaSinensis                 GGATATTTAT CCATAGTTTG TTATCCACCG TGAAACATAT TAACTTCAAA GATTAATTAT TCTTTTTCAT ATATTTAAAA 
#FLBlattellaGermanicaATP6            GGTTTTTTAT CCACAGTTTG TTATCCTCCG TGAAAAATTT TTAACTCAAA GATTAATTAT TCCTTTTCAT ATATTTAAAA 
#FLPeriplanetaFuliginosa             GGTTATATAT CCATAGTTTG TTATCCTCCG TGAAAATTTT ACAACTCAAT GATTAATTAT TCTTTTTCAT ATATTTAAAA 
#FY1VietnamellaDabie                 GGCTTTTTTT CCCTTCTTTG ATGCCCTCCG TGAATCATAC ACACTTCAAA GATTACTTAT TCTTTTTCAT ATCTTTAAAA 
#FY2Vietnamella                      GGTTTTCTTT CCCTTCTTTG ATGCCCTCCG TGAATCATAT ACACTTCAAA GATTACTTAT TCTTTTTCAT ATTTTTAAAA 
#FYCaenis                            GGATCTTTCT CCAGTTTATG GTATCCTCCG TGGGAAATTT AAACCTCATT GATTAATTGT TCTTTTTCTT ATTTTTAAAA 
#FYEpeorus                           GGATCTCTCT CCACGCTATG TTATCCTCCG TGAAAAATAC TCACCTCACA GATTAATTAT TCCTTTTCAT ATGTTTAAAA 
#FYEpeorusATP6                       GGTTCTTTCT CCTCGCTATG CTATCCTCCG TGAAAAGTAC TCACCTCACA GATTAATTAT TCTTTTTCCT ATGTTTAAAA 
#FYEphemeraOrientalis                GGATCTCTAT CCCTTCTTTG CTTTCCTCCG TGAAAAATCT TCACTTCAAA GATTTCTTAT TCCTTTTCTT ATTTTTAAAA 
#FYEphemerella                       GGATATATCT CCGTACTTTG TTGTCCTCCG TGAGTCGTAC TCACCTCAAA GATTTCTTAT AGCTTTACAT ATCTTTAAAA 
#FYHabrophlebiodes_zijinensis        GGGTCTTTAT CCTCTTTATG CTATCCTCCG TGATAAATAT TCTCCTCAAA GATTAATTAT TCTTTTTCAT ATTTTTAAAA 
#FYIsonychia_ignota                  GGCTCTCTCT CCTCGCTTTG TTATCCTCCG TGTCTCGTAC GCACTTCAAA GATTAGTTAT TCCTTTTCAT ATTTTTAAAA 
#FYPaegniodes_cupulatus              GGATTTTTTT CCTCGCTATG CTATCCTCCG TGAAAAATAC TCACTTCAAA GATTAATTAT TCTTTTTCTT ATCTTTAAAA 
#FYParafronurus_youi                 GGATTTCTCT CCTCGCTTTG TTCTCCTCCG TGAGAAGTAC AGACCTCAAA GATTAGTTAT TCTTTTTCAT ATTTTTAAAA 
#FYPotamanthus                       GGATTTTTTT CCATTCTTTG CTTTCCTCCG TGAAAAGTAC TCACCTCAAA GATTGCTTAT TCTTTTTCTT ATCTTTAAAA 
#FYSiphlonurus                       GGATTTTTAT CCTCGCTTTG TTATCCTCCG TGGGAAGTAC TCACCTCAAA GATTAGTTAT TCTTTTTCCT ATTTTTAAAA 
#FYSiphlonurus_immanis               GGATTTTTAT CCATTCTTTG CTCTCCTCGG TGAAAAATCT TAACCTCAAA GATTTCTTAT TCTTTTTCCT ATTTTTAAAA 
#FYSiphluriscus_chinensis            GGGTTTATTT CCTCATTTTG TTATCCTCCG TGACTCATTC AAACCTCAAA GATTAATTAT TCCTTTTCAT ATCTTGAAAA 
#FYTeloganodidae                     GGCTATCTTT CCTGCCTTTG GCAACCAGCG TGCAAAACAC ACGCCTTATC GATTAATTAT TCTTTTTCGT ATCTTTAAAA 
#FYVietnamella_dabieshanensis        GGCTTTTTTT CCCTTCTTTG ATGCCCTCCG TGAATCATAC ACACTTCAAA GATTACTTAT TCTTTTTCAT ATCTTTAAAA 
#FY_AHWF                             GGATTTTTTT CCATTCTTTG CTTTCCTCCG TGAAAAGTAC TCACCTCAAA GATTGCTTAT TCTTTTTCTT ATTTTTAAAA 
#FY_AJDFATP6                         GGCTCTCTCT CCTCGCTTTG TTATCCTCCG TGTCTCGTAC GCACTTCAAA GATTAGTTAT TCCTTTTCAT ATTTTTAAAA 
#FY_AJHQ                             GCATATATAT CCATATTTTG TTATCCACCG TGAACTATAC AAACCTCAAA GATTAATTAT TCGCTTTCTT ATTTTTAAAA 
#FY_AJXF                             GGATTTTTAT CCTCGCTTTG CTCTCCTCCG TGAGAAGTAC AGACCTCAAA GATTAGTTAT TCTTTTTCAT ATCTTTAAAA 
#FY_Ameletus_sp                      GGATCTCTCT CCCTGCTTTG TTATCCTCCG TGAAAAATAC AAACCTCAAA GATTAGTTAT TCCTTTTCTT ATCTTTAAAA 
#FY_FSJBF                            GGATTTCTCT CCTCGCTTTG TTCTCCTCCG TGAGAAGTAC AGACCTCAAA GATTAGTTAT TCTTTTTCGT ATTTTTAAAA 
#FY_FSJCJ                            GGTTACCTAT CCACGCTTTG TTATCCTCCG TGAAAAATTT CTACCTCAAA GATTAATTAT TCTTTTTCTT ATTTTTAAAA 
#FY_FSJF                             GGATTTTTTT CCACATTATG CTATCCTCCG TGAAAAGTAC TCACCTCACA GATTAATTAT TCTTTTTCAT ATGTTTAAAA 
#FY_HBF                              GGATATCTAT CCATACTTTG CTCTCCTCCG TGAAAAATCT TAACTTCAAA GATTTCTTAT TCCTTTTCTT ATTTTTAAAA 
#FY_HSXF                             GGGTTTTGTT CCTTAGTATG CTTTCCTCCG TGAATCGTAC TCACTTCAAA GATTTCTTAT AGCTTTTCCT ATTTTTAAAA 
#FY_JAXXCF                           GGTTTTTTTT CCTCTTTTTG TTATCCACCG TGAAAAGTAT ACACTTCACA GATTAATTGT TCTTTTTCTT ATTTTTAAAA 
#FY_JSTF                             GGGTTTTGTT CCTTAGTTTG CTTTCCTCCG TGAATCGTAC TCACTTCAAA GATTTCTTAT AGCTTTTCCT ATTTTTAAAA 
#FY_JXF                              GGCTCTGTTT CCCTACTTTG TTATCCTCCG TGAAAGATAC TCACTTCAAA GATTTCTTAT GGCTTTACAT ATTTTTAAAA 
#FY_NSF                              GGGTTTATTT CCTCATTTTG TTATCCTCCG TGACTCATTC AAACCTCAAA GATTAATTAT TCCTTTTCAT ATCTTGAAAA 
#FY_WQSJK                            GGTTATTTAT CCTCCTTATG TTATCCTCCG TGAGAAATCT CTACCTCATT GATTAATTAT TCCTTTTCCT ATTTTTAAAA 
#GCCorydalusCornutus                 GGTTTTATAT CCATATTTTG TTTTCCACCG TGTTTCATTT AAACCTCAAA GATTAATTAT AGCTTTTCAT ATTTTTAAAA 
#GCMChallia_fletcheri                GGTTATTTAT CCCTTTTTTG AGAGCCAGCG TGTGGTTTTT TTCGTTCAAA GATTAATTAT AGTTTTGGTT ATTTGGAAAA 
#GCMEuborellia_arcanum               GGTTATGTCT CCTTATTATG TTGTCCGGCG ATAATCTTTG GGGGCTCAAA GATTAATTTT AGTTTTTCTA ATTTTTAAAA 
#GCMLabidura_japonicaATP6            GGTTTTTTAT CCGTTCTTTG ATTTCCTCCG TGTGAGATCT GAGGTTCAAA GATTAATTGT TCTTTTGGTT ATTTTTAAAA 
#GCProtohermesConcolorus             GGTTTTATAT CCATATTATG CTCTCCACCG TGTTAAATTT AAACTTCAAA GATTAATTAT AGTTTTAGCT ATCTTTAAAA 
#GCSialisHamata                      GGATTTTTTT CCATAGTTTG TTATCCATCG TGATAAATAT TAAACTCAAT GATTAATTAT AGTTTTAGTT ATTTTTAAAA 
#HGHF                                GGATTTCTTT CCATTCTTTG CTTTCCTCCG TGAAAAGTAC TCACTTCAAA GATTGCTTAT TCATTTTCTT ATTTTTAAAA 
#HHF                                 GGATTTTTTT CCTTACTTTG CTTTCCTCCG TGGTAAATTT AAACCTCAAA GATTGCTTAT TCTTTTTCTT ATCTTTAAAA 
#JCMAcroneuria_hainana               GGCTCTCTAT CCTCTTTTTG TTACCCTCCG TGAAAAATTT TTACCTCACA GATTAATTAT TCCTTTAGTT ATCTTTAAAA 
#JCMCoptotermes_formosanus           GGCTCTCTAT CCACAGATTG CTATCCTCCG ATAGTTTTAT AAAACTCAAA GAATAATTAC TCCTTTCTAT ATCTATAAAA 
#JCMDinocras_cephalotes              GGCTTTCTAT CCCTGTTATG CTATCCTCCG TGAAAAATTT ATACCTCACT GATTAATTAT TCTTTTTCCT ATCTTTAAAA 
#JCMKC952026Cryptoperla              GGTTTTATAT CCTCGTTATG CTATCCTCCG TGAAAAATTT TTACCTCAAA GATTAATTAT TCTTTTTCCT ATTTTTAAAA 
#JCMPteronarcys_princeps             GGCTACCTAT CCTCATTATG TTATCCTCCG TGAAAAATTT TTACCTCAAA GATTAATTAT TCTTTTTCTT ATTTTTAAAA 
#JCM_Apteroperla_tikumanaATP6        GGTTACCTAT CCTCATTATG TTATCCTCCG TGAAAAATAT TTACCTCAAA GATTAATTAT TCCTTTTCTT ATTTTTAAAA 
#JCM_Kamimuria_wangiATP6             GGCTATTTAT CCTCATTATG TTATCCTCCG TGAAAAATCT CTACTTCACA GATTAATTAT TCTTTTTCCT ATCTTTAAAA 
#JCM_Mesocapnia_arizonensislclATP    GGCTACTTAT CCTCGTTATG TTATCCTCCG TGAAAAATAT CTACCTCAAA GATTAATTAT TCTTTTGCTT ATTTTTAAAA 
#JCM_Pteronarcella_badiaATP6         GGTTACCTAT CCGCGCTATG TTATCCTCCG TGAAAAATCT TTACCTCAAA GATTAATTAT TCTTTTTCTT ATCTTTAAAA 
#JCM_StyloperlaATP6                  GGCTATCTAT CCTCGCTATG TTTTCCTCCG TGAAAAATCT ATACCTCACA GATTAATTAT TCTTTTTCCT ATGTTTAAAA 
#JCM_TogoperlaATP6                   GGCTATTTAT CCTCTTTATG TTTTCCTCCG TGAAAAATCT TTACTTCATT GATTAATTAT TCTTTTTCCT ATTTTTAAAA 
#JCMogoperla                         GGCTATTTAT CCTCTTTATG TTTTCCTCCG TGAAAAATCT TTACTTCATT GATTAATTAT TCTTTTTCCT ATTTTTAAAA 
#JSMF                                GGATTTTTAT CCATTCTTTG TTCTCCTCCG TGAAAAATCT TAACTTCAAA GATTTCTTAT TCCTTTTCTT ATTTTTAAAA 
#JSZF                                GGTTCTTTTT CCAGCTTATG CTATCCTCCG TGCAAAATTT AAACCTCATC GATTAATTGT TCTTTTTCTT ATTTTTAAAA 
#LCBombyxMandarina                   GGTTTTTTAT CCTAAGTTTG TTATCCAACG TGAATTATTC AAAATTCAAA GATTAATTAT TCTTTTTTTT ATTTTTAAAA 
#LCManducaSexta                      GGTTATTTTT CCTATCTTTG ATATCCAACG TGAATTATTT AAAACTCAAA GATTAATTAT TCATTTTCTT GTTTTTAAAA 
#LCSaturniaboisduvalii               GGTTATTTTT CCTATTTTTG TTTTCCAACG TGAATTATTT TTAACTCAAA GATTAATTAT TCTTTTTCTT GTTTTTAAAA 
#MCMDitaxis_biseriata                GGATCTATAT CCTAATTATG ATATCCAACG TGTAAAATTT TTACCTCAAA GATTAATTAT TCTTTTTCTT ATGTTTAAAA 
#MCMEubasilissa_regina               GGTTATATAT CCATTCTTTG TTATCCACCG TGAAGTACTC AATTCTCAAA GATTAACTAT TCCTTTAGTT ATTTATAAAA 
#MCMLimnephilus_decipiens            ACTTATATAT CCACTATATG ATATCCTCCG ATAAATATTT AAACTTCAAA GATTAATTGT ACATTTATTT ATTTATAAAA 
#MCMPolystoechotes_punctatus         GGTTTTTTAT CCTATTTTTG TTATCCAACG TGAAAAATTT TTACTTCAAA GATTAATTAT TCTTTTTCAT ATGTTTAAAA 
#NeopanorpaPulchra                   GGTTCTATAT CCTCCTTATG TTATCCTCCG TGAAAAATAT TTACTTCAAA GATTAATTAT TCTTTTTCAT ATTTTTAAAA 
#NesomachilisAustralicaATP6          GGTTATATAT CCTATATTTG ATATCCTCCG TGAAAAGTTT AAACTTCACA GATTAATTAT ACCTTTACTT ATGTTTAAAA 
#PedetontusATP6                      GGTTCTATTT CCTAACTTTG TTTTCCACCG TGACTTATAT ATATCTCAAA GATTAATTGT ACCTTTTCTT ATATTTAAAA 
#PetrobiusATP6                       GGTTCTTTAT CCTTAGTTTG CTTTCCAACG TGAAATTTAC TTACTTCAAA GATTAATTAT TCCTTTTCTT ATATTTAAAA 
#QCChaetosomaScaritidesATP           TGATTTTTAT CCTCTTTTTG ATATCCTCCG TGATAAATAT CTTTTTAAAA GATTAATTAT TCTTTTAGTT ATTTTTAAAA 
#QCPyrophorusDivergensATP            GGATTTTTCT CCTCATTTTG TTATCCTCCG TGATAAATAC TCACTTCAAA GATTAATTAT TCCTTTTCCT ATCTTTAAAA 
#QLGrylloblattaSculleniATP6          GGTTATTTAT CCCCATTATG TTATCCTCCG TGAAAAACTT TTACCTCAAA GATTAATTAT TCATTTTCAT ATATTTAAAA 
#QTAnisogomohusMaackiATP6            GGCTTTATTT CCACATTTTG TTATCCACCG TGAAAAATAT TCACCTCAAA GATTAATTAT GCGTTTTCAT ATTTTTAAAA 
#QTAtrocalopteryx                    GGATGCATGT CCATATTTTG CTATCCTCCG --------AT AGATCTCAAA GATTAATTGT TCCTTTACAT ATGCCTATAA 
#QTCeriagrionNipponicumATP6          GGGTATATAT CCATATTATG CTGTCCAACG TGAAACATAT TCACTTCAAA GATTAATTAT TCTTTTGCCT ATGTTTAAAA 
#QTCordulia_aenea                    AGATATCTAT CCATGTTTTG TTATCCACCG TGAAAAATAC TTACTTCAAA GATTAATTAT TCGTTTTCCT ATGTTTAAAA 
#QTDavidius_lunatus                  GGATTTATTT CCAGGCTTTG TTATCCACCG TTACTTATAA TCACTTCAAA GATTAATTAT TCGTTTACAT ATATTTAAAA 
#QTEuphaea_decorata                  GGATATATTT CCATATTTTG TTGTCCTCCG TGAAAAGTAC AGACCTCAAA GATTAATTAT TCGTTTACCT ATTTTTAAAA 
#QTEuphaea_formosa                   GGATATATTT CCATATTTTG CTGTCCTCCG TGAAAAATAC AGACTTCAAA GATTAATTAT TCGTTTACTT ATTTTTAAAA 
#QTEuphaea_ornata                    GGATATATTT CCATATTTTG TTGTCCTCCG TGAAAAATAC AGACCTCAAA GATTAATTAT TCGTTTACCT ATTTTTAAAA 
#QTEuphaea_yayeyamana                GGATATATTT CCATATTTTG TTGTCCTCCG TGAAAAATAC AGACTTCAAA GATTAATTAT TCGTTTACCT ATTTTTAAAA 
#QTHydrobasileus_croceus             GGATATATAT CCATATTTTG TTATCCACCG TGAGATATAA AAACTTCAAA GATTAATTAT TCGTTTTCTT ATGTTTAAAA 
#QTIctinogomphus                     GGTTATTTTT CCACATTTTG TTGTCCACCG TGAAAAATAT ACACCTCAAA GATTAATTGT TCGTTTTCCT ATTTTTAAAA 
#QTIschnura_pumilio                  GGATATTTAT CCATATTATG CTATCCAGCG TGATAAGTAC AGACTTCAAA GATTAATTAT TCGTTTTCTT ATTTTTAAAA 
#QTOrthetrumATP6                     GCCTATATAT CCATATTATG TTATCCACCG TGAAAAATAC ACACCTCAAA GATTAATTAT TCGTTTTCCT ATTTTTAAAA 
#QTPlatycnemisPhyllopodaAtp6         GGATCTTTAT CCGCATTTTG CTATCCACCG TGAAATATAT AAGCCTTAAA GATTAATTAT TCGTTTTCTT ATATTTAAAA 
#QTPseudolestes_mirabilis            GGGTGTATCT CCATATTATG GTATCCACCG TGAGAAGTAC ATACCTCAAA GATTAATTAT TCACTTACCT ATGTTAAAAA 
#QTPseudothemisZonataATP6            GGATCTATAT CCATATTTTG CTATCCAGCG TGAAATATAC TCACTTCAAA GATTAATTAT TCGTTTTCTT ATCTTTAAAA 
#QTSC                                GGATCTTTTT CCACATTATG ATATCCTCCG TGAAAAATAC AGACCTCAAA GATTAATTAT TCATTTTCAC ATATTTATAA 
#QTVestalis_melania_mitochondrion    AGGTCTATCT CCTGATTTTG ATGTCCTCCG TGTAAAATAC AAACTTCAAA GATTAATTAT TCCTTTTCTT ATGTTTATAA 
#SCMChrysomyaPutoriaATP6             GGATTTATAT CCTCATTATG CTATCCTCCG TGAAAAATTT TTACCTCAAA GATTAATTGT TCTTTTTCAT ATTTTTAAAA 
#SCMDrosophilaMelanogasterATP6       GGCTTTATAT CCTCATTATG TTATCCTCCG TGAATCATTT TTACCTCAAA GATTAATTAT TCTTTTTCTT ATTTTTAAAA 
#SCMSimosyrphusGrandicornisATP6      GGTTTTATAT CCTCATTATG TTATCCTCCG TGAAAAATTT ACACTTCAAA GATTACTTGT TCTTTTTCTT ATTTTTAAAA 
#SLM_Mongoloraphidia_harmandiATP6    GGTTCTATTT CCATAGTTTG CTCTCCAACG TTAAAGATAT ATAATTTTAT GATTAATTAT TCTTTTATTT ATTTTTAAAA 
#TLMLeptomantella_albella            GGTTATATAT CCACTCTTTG TTATCCTCCG TGAATTATAT CAAACTCAAA GATTAATTAT TCCTTTTCAT ATCTTAAAAA 
#TLTamolanicaTamolanaATP6            GGCTTTTTAT CCACTCTTTG TTATCCTCCG TGAAATATAT AAAACTCAGA GATTAATTAT TCATTTTCAT ATTTTAAAAA 
#TZJSclerophasmaParesisensisATP6     GGATTTATAT CCTTTATTTG TTATCCTCCG TGAAAATTAT TCGGATCAAA GATTAATTGT TCTTTTTCCT ATTTTTAAAA 
#TrigoniophthalmusATP6               GGATTTATAT CCCATTTTTG TTATCCAGCG TGAAAAATCT ACATTTCAAA GATTAATTGT ACTTTTTCTT ATCTTTAAAA 
#YYAteluraFormicariaATP6             GGATATATAT CCGCTCTATG ATATCCTCCG TGAATTATAT CTACCTTAAA GATTAATTGT ACCTTTTCCT ATCTTTAAAA 
#YYThermobiaATP6                     GGCTCTATAT CCATCCTTTG TTTTCCGGCG TGAAAAATAC TTACCTCAAA GATTAATTAT TCTTTTTCTT ATTTTTAAAA 
#YYTricholepidionATP6                GGTTTTATAT CCACATTATG ATACCCTCCG TGAAAAATAC ATACTTCAAA GATTTCTTAT ACTTTTTCTT ATTTTTAAAA 
#ZCAcridaWillemseiATP6               GGATATTTAT CCTCATTATG TTACTCTCCG TGAAAATTAA TTACCTCAAA GATTAATTAT TCATTTATAT ATATTTAAAA 
#ZCGastrimargusMarmoratusATP6        GGCTTTTTAT CCTCATTTTG TTATCCTCCG TGAAAATTAA TTAATTCAAA GATTAATTAT TCATTTATAT ATATTTAAAA 
#ZCLocustaMigratoriaATP6             GGCTTTTTAT CCTCATTTTG TTATCCTCCG TGAAAAATAA CTAATTCAAA GATTAACTAT TCATTTATAT ATTTTTAAAA 
#ZFQ                                 GGATATATTT CCATATTTTG TTATCCACCG TGAAATATAT AAACTTCAAA GATTAATTAT TCGTTTTCTT ATTTTTAAAA 
#ZJCTimemaCalifornicumATP6           GGATACATAT CCTTATTTTG TTATCCAACG TGAAAAATTC ACACTTCAAA GATTAATTAT GCATTTTCAT ATCTTTAAAA 
#ZSYM_Teleogryllus_emmaATP6          GGATTTATTT CCTCTCTATG TTATCCAACG TGAATTTTAT AAAATTTAAA GATTAATTAT TCGTTTTCAT ATTTTTAAAA 
#ZSYM_Velarifictorus_hemelytrusAT    GGATTTATAT CCCTTCTATG TTATCCAACG TGAAATATAC ACAACTTACA GATTAATTAT TCTTTTTCAT ATCTTTAAAA 
#ZYSM_Loxoblemmus_equestrisATP6      GGTTTTATTT CCCTTCTTTG TTATCCAACG TGAATTTTTT AAAATTCAAA GATTAATTAT TCCTTTTCTT ATTTTTAAAA 

#AYWF                                CTCTGGTTTT CCTAATTTAC AGTCAGCATT GTTTACTTGC CTGCTTCCCT TGTTAGTTAT ATTAGGTGTT AACAACCACA 
#BCHomalodiscaCoagulata              TTATGGTTCT CCTAATTTAC TCTCTCCATT TTTTTGTTTC TTGCCTCCTT TGCTTCCTAT ATTAGGTGAT AAAAACAACA 
#BCNezaraViridula                    TTATGGTTAT CCTAATTTAC AGTCAGCACT GCTTTCTTAC ATGCTTCCTT TGATAGATAT ATTTGGTGTT AAAAACAATC 
#BCTriatomaDimidiata                 TTATGGTTAT CCTAGTTTAC AGTCAGCACT ATTAACATAC CTGCTTCCCT TGTTTCATAT ATTTGGTGTT AACAACCACA 
#DCReticulitermesFlavipes            TTCTGGTTTT CCTAATTTAC AGACAGCATT ACCTACTTAC CTGCCTCCCT TGATACTTAT TTTTGGTGAT AAAAACAACA 
#DQ                                  TTATGGTTTT CCTAATTTAC AGTCAGCATT GTTTACCTAC TTGCTTCCTT TGTTAGTTAT ATTAGGTGAT AACAACCACA 
#EupolyphagaSinensis                 TTATGGTTTT CCTAGTTTAC AGACAGCATT TTATACTTAG TTGCTTCCTT TGCTAGTTAT ATTTGGTGAT AAAAACCACA 
#FLBlattellaGermanicaATP6            TTCTGGTTTT CCTAATTTAC AGACAGCAAT GCATACCTTC TTGCTTCCTT TGTTAGTTAT ATTTGGTGAT AAAAACCACA 
#FLPeriplanetaFuliginosa             TTCTGGTTTT CCTAATTTAC AGACAGCAAT GTTTACCTTC TTGCTTCCTT TGATAGTTAT TTTTGGTGAT AAAAACCACA 
#FY1VietnamellaDabie                 TTCTGGTTTT CCTAATTTAC AGTCAGCATT ACATACTTGG CTGCCTCCCT TGTTAGTTAT ATTAGGTGGT AACAACCACA 
#FY2Vietnamella                      TTCTGGCTTT CCTAATTTAC AGTCAGCATT ACATACTTGG TTGCCTCCCT TGCTAGTTAT ATTAGGTGGT AACAACCACA 
#FYCaenis                            TTTTGGCTTT CCTAATTTAC TGACAGCACT GTTTACCTGC TTGCATCCTT TGCTAGTTAT ATTAGGTGGT AACAACCACA 
#FYEpeorus                           TTCTGGTTTT CCTAATTTAC AGTCAGCACT ACTTACTTGC CTGCCTCCCT TGCTAGTTAT CTTAGGTGAT AACAACCACA 
#FYEpeorusATP6                       TTTTGGCTTT CCTAATTTAC AGTCAGCACT ACTTACCTAC TTGCCTCCCT TGATAGTTAT CTTAGGTGAT AACAACCACA 
#FYEphemeraOrientalis                TTCTGGTTTT CCTAATTTAC AGTCAGCAAT ACATACCTAC CTGCCTCCTT TGCTAGTTAT CTTAGGTGAT AACAACCACA 
#FYEphemerella                       CTTTGGTTTT CCTAATTTAC AGTCAGCACT GTTTACTTAC CTGCTTCCCT TGCTAGTTAT ATTAGGTGTT AACAACCACA 
#FYHabrophlebiodes_zijinensis        TTTTGGTTTT CCTAATTAAC AGTCAGCAAT GTTTACCTTC CTGCTTCCTT TGTTAGTTAT ATTAGGTGAT AACAACCACA 
#FYIsonychia_ignota                  TTCTGGCTTT CCTAATTTAC AGTCAGCACT ACTTACTTAC CTGCTTCCCT TGCTAGTTAT ATTAGGTGAT AACAACCACA 
#FYPaegniodes_cupulatus              TTTTGGCTTT CCTAATTTAC AGTCAGCATT ACTTACTTGC TTGCCTCCCT TGCTAGTTAT TTTAGGTGAT AACAACCACA 
#FYParafronurus_youi                 TTTTGGTTTT CCTAATTTAC AGTCAGCACT GCTTACCTGC CTGCTTCCCT TGCTAGTTAT TTTAGGTGAT AACAACCACA 
#FYPotamanthus                       TTCTGGTTTT CCTAATTTAC AGTCAGCATT ACTTACCTAC TTGCTTCCTT TGCTAGTTAT GTTAGGTGAT AACAACCACA 
#FYSiphlonurus                       TTTTGGCTTT CCTAATTTAC AGTCAGCATT ACTTACTTGC TTGCCTCCCT TGTTAGTTAT ATTAGGTGAT AACAACCACA 
#FYSiphlonurus_immanis               TTTTGGTTTT CCTAATTTAC AGTCAGCACT TCTTACTTGC TTGCTTCCTT TGCTAGTTAT CTTAGGTGAT AACAACCACA 
#FYSiphluriscus_chinensis            TTCTGGCTTT CCTAATTTAC AGTCAGCATT ACATACCTAC CTGCCTCCTT TGATAGTTAT CTTAGGTGAT AACATCCACA 
#FYTeloganodidae                     TTCTGGCTTT CCTAATTTAC AGAGAGCACT TCTTACCTAC CTGCCTCCCT TGTTAGTTAT TTTAGGTGAT AACAACCACA 
#FYVietnamella_dabieshanensis        TTCTGGTTTT CCTAATTTAC AGTCAGCATT ACATACTTGG CTGCCTCCCT TGTTAGTTAT ATTAGGTGGT AACAACCACA 
#FY_AHWF                             TTCTGGTTTT CCTAATTTAC AGTCAGCATT ACTTACCTAC TTGCTTCCTT TGTTAGTTAT GTTAGGTGAT AACAACCACA 
#FY_AJDFATP6                         TTCTGGCTTT CCTAATTTAC AGTCAGCACT ACTTACTTAC CTGCTTCCCT TGCTAGTTAT ATTAGGTGAT AACAACCACA 
#FY_AJHQ                             TTATGGTTTT CCTAATTTAC AGTCAGCATT GCTTACCTAC TTTCTTCCTT TGATAGTTAT ATTAGGTGAT AACAACCACA 
#FY_AJXF                             TTTTGGTTTT CCTAATTTAC AGTCAGCACT GCTTACCTGC CTGCCTCCCT TGCTAGTTAT CTTAGGTGAT AACAACCACA 
#FY_Ameletus_sp                      TTATGGCTTT CCTAATTTAC AGTCAGCACT GTTTACTTGC TTGCCTCCCT TGTTAGTTAT ATTAGGTGAT AACAACCACA 
#FY_FSJBF                            TTCTGGTTTT CCTAATTTAC AGTCAGCATT GCTTACCTGC TTGCTTCCCT TGCTAGTTAT TTTAGGTGAT AACAACCACA 
#FY_FSJCJ                            TTTTGGTTTT CCTAGTTTAC AGTCAGCACT ACCTACTTGC TTGCTTCCTT TGTTAGTTAT ATTAGGTGAT AACAACCACA 
#FY_FSJF                             TTCTGGTTTT CCTAATTTAC AGTCAGCACT ACTTACCTGC TTGCCTCCTT TGATAGTTAT CTTAGGTGAT AACAACCACA 
#FY_HBF                              TTCTGGTTTT CCTAATTTAC AGTCAGCATT TCTTACCTGC TTGCTTCCCT TGCTAGTTAT CTTAGGTGAT AACAACCACA 
#FY_HSXF                             TTTTGGCTTT CCTAATTTAC AGTCAGCATT AGTTACCTAC CTGCCTCCCT TGTTAGTTAT GTTAGGTGTT AACAACCACA 
#FY_JAXXCF                           TTCTGGCTTT CCTAATTTAC AGTCAGCACT GCTTACCTAC TTGCTTCCTT TGTTAGTTAT ATTAGGTGGT AACAACCACA 
#FY_JSTF                             TTTTGGCTTT CCTAATTTAC AGTCAGCACT AGTTACCTAC CTGCCTCCCT TGTTAGTTAT GTTAGGTGTT AACAACCACA 
#FY_JXF                              CTCTGGTTTT CCTAATTTAC AGTCAGCACT GTTTACTTGC CTGCTTCCCT TGTTAGTTAT ATTAGGTGTT AACAACCACA 
#FY_NSF                              TTCTGGCTTT CCTAATTTAC AGTCAGCATT ACATACCTAC CTGCCTCCTT TGATAGTTAT CTTAGGTGAT AACATCCACA 
#FY_WQSJK                            TTTTGGCTTT CCTAGTTTAC AGACAGCACT ACTTACCTTC TTGCTTCCTT TGCTAGTTAT GTTAGGTGAT AACAACCACA 
#GCCorydalusCornutus                 TTCTGGTTTT CCTAATTTAC AGACAGCACT ACCTACCTGG CTGCTTCCCT TGCTTGTTAT ATTAGGTGAT AACAACCACA 
#GCMChallia_fletcheri                GTATGGTTTT CCTAATTTAC TGTCAGCATT GTTTACTTAG TTGCTTCCTT TGTTAGTTAT TTTTGGTGGT AACATCTTCA 
#GCMEuborellia_arcanum               TTTAGGTTTT CCTAATTTAC TGAGAGCATT GTATACCTGC TTTCTTCCTT TGTTAGTTAT TTTAGGTGAT AACAGCGACA 
#GCMLabidura_japonicaATP6            AGTTGGTTTT CCTAATTTAC GCTCAGCATT ATATACTTGC TTGCTTCCTT TGTTAGTTAT TTTTGGTGAT AACAACCACA 
#GCProtohermesConcolorus             TTTTGGTTTT CCTAATTTAC AGACAGCATT ACTTACCTAG TTGCCTCCTT TGCTACTTAT ATTAGGTGAT AACAACCACA 
#GCSialisHamata                      TTTTGGTTTT CCTAATTTAC AGTCAGCATT ACATACTTAC TTGCCTCCTT TGCTAGTTAT ATTAGGTGTT AACAACCACA 
#HGHF                                TTCTGGTTTT CCTAATTTAC AGTCAGCATT GCTTACCTAC TTGCTTCCCT TGCTAGTTAT GTTAGGTGAT AACAACCACA 
#HHF                                 TTCTGGCTTT CCTAATTTAC AGTCAGCATT GTTTACCTAG TTGCCTCCTT TGCTAGTTAT ATTAGGTGAT AACAACCACA 
#JCMAcroneuria_hainana               TTCTGGCTTT CCTAATTTAC AGTCAGCATT ACCTACCTGG CTGCCTCCCT TGTTAGTTAT ATTAGGTGCT AACAACCACA 
#JCMCoptotermes_formosanus           TTCTGGCTTT CCTAGTTTAC AGACAGCACT ACCTACCTAC CTGCCTCCTT TGGTAGTTAT CTTTGGTGAT AAAAACAACA 
#JCMDinocras_cephalotes              TTTTGGTTTT CCTAATTTAC AGACAGCACT ACCTACCTTC CTGCCTCCCT TGTTAGTTAT ATTAGGTGAT AACAACCACA 
#JCMKC952026Cryptoperla              TTTTGGCTTT CCTAGTTTAC AGTCAGCATT GTATACCTAG TTGCCTCCTT TGTTAGTTAT ATTAGGTGAT AACAACCACA 
#JCMPteronarcys_princeps             TTCTGGCTTT CCTAGTTTAC AGTCAGCATT ACTTACTTGC TTGCTTCCCT TGTTAGTTAT ATTAGGTGAT AACAACCACA 
#JCM_Apteroperla_tikumanaATP6        TTCTGGTTTT CCTAGTTTAC AGTCAGCACT ACTTACCTGC CTGCTTCCCT TGTTAGTTAT ATTAGGTGAT AACAACCACA 
#JCM_Kamimuria_wangiATP6             TTTTGGCTTT CCTAGTTTAC AGACAGCACT ACTTACTTTC TTGCCTCCCT TGTTAGTTAT GTTAGGTGAT AACAACCACA 
#JCM_Mesocapnia_arizonensislclATP    TTTTGGCTTT CCTAGTTTAC AGTCAGCACT ACTTACCTGC TTGCCTCCCT TGTTAGTTAT ATTAGGTGAT AACAACCACA 
#JCM_Pteronarcella_badiaATP6         TTCTGGCTTT CCTAATTTAC AGTCAGCACT ACCTACCTGC CTGCCTCCTT TGTTAGTTAT CTTAGGTGAT AACAACCACA 
#JCM_StyloperlaATP6                  TTTTGGTTTT CCTAGTTTAC AGTCAGCATT ACCTACTTGC TTGCTTCCTT TGTTAGTTAT ATTAGGTGAT AACAACCACA 
#JCM_TogoperlaATP6                   TTCTGGCTTT CCTAGTTTAC AGACAGCATT ACCTACTTTC CTGCTTCCCT TGCTAGTTAT GTTAGGTGAT AACAACCACA 
#JCMogoperla                         TTCTGGCTTT CCTAGTTTAC AGACAGCATT ACCTACTTTC CTGCTTCCCT TGCTAGTTAT GTTAGGTGAT AACAACCACA 
#JSMF                                TTTTGGTTTT CCTAATTTAC AGTCAGCATT ACCTACTTGC CTGCCTCCCT TGCTAGTTAT CTTAGGTGAT AACAACCACA 
#JSZF                                TTATGGCTTT CCTAATTTAC TGACAGCATT GTTTACTTGC TTGCCTCCTT TGCTAGTTAT ATTAGGTGGT AACAACCACA 
#LCBombyxMandarina                   TTTTGGTTTT CCTAATTTAC AGACAGCATT ACATTCTTTC TTTCATCCTT TGCTAGTTAT TTTAGGTGAT AAAAACAACA 
#LCManducaSexta                      TTTTGGTTTT CCTAATTTAC AGACAGCATT ACTTACTTTC ATTCTTCCTT TGTTAGTTAT ATTAGGTGAT AAAATACACA 
#LCSaturniaboisduvalii               TTTTGGCTTT CCTAATTTAC AGACAGCATT TCTTACCTTC ATTCCTCCTT TGTTAGTTAT TTTAGGTGAT AAAATACACA 
#MCMDitaxis_biseriata                TTATGGTTTT CCTAATTTAC AGACAGCAAT ACATACTTTC TTGCTTCCTT TGCTAGTTAT TTTAGGTGAT AACAACGTCA 
#MCMEubasilissa_regina               TTATGGTTTA CCTAATTTAC AGACAGCACT TCATACTTTC TTGCTTCCCT TGTTACTTAT ATTAGGTGAT AAAAACCACA 
#MCMLimnephilus_decipiens            TTTTGGCTTA CCTAATTTAC GCACAGCAAT GCATAATTTC TTGCCTCCCT TGATTCTTAT ATTTGGTGTT AACAACCACA 
#MCMPolystoechotes_punctatus         TTATGGTTTT CCTAATTTAC AGACAGCAAT ACATACTTGC CTGCTTCCTT TGTTAGTTAT ATTAGGTGAT AACAACACCA 
#NeopanorpaPulchra                   TTTTGGTTTT CCTAATTTAC AGTCAGCATT ACTTACTTTC TTGCTTCCCT TGTTAGTTAT ATTAGGTGAT AACAACCACA 
#NesomachilisAustralicaATP6          TTTTGGTTTT CCTAATTTAC AGTCAGCACT ACATACCTTC ATAGCTCCTT TGTTACTTAT CTTTGGTGAT AAAAACCACA 
#PedetontusATP6                      TTTTGGCTTT CCTAATTTAC AGACAGCAAT ATTTACCTAC TTGCTTCCCT TGTTAGTTAT TTTAGGTGAT AACAACCACA 
#PetrobiusATP6                       TTCTGGTTTT CCCAATTTAC AGACAGCATT ACCTACCTGC TTGCTTCCTT TGCTAGTTAT ATTAGGTGAT AAAAACCACA 
#QCChaetosomaScaritidesATP           TTTTGGTTTT CCTAATTTAC AGACAGCAAT ACATACTTGC TTGCTTCCAT TGTTAGTTAT ATTAGGTGTT AAAAACATCA 
#QCPyrophorusDivergensATP            TTCTTCCTTT CCTAGTTTTC AGACAGCACT GCTTACCTAC CTGCCTCCTT TGCTAGTTAT ATTAGGTGAT AAAAACATCA 
#QLGrylloblattaSculleniATP6          TTTTGGCTTT CCTAATTTAC AGTCAGCATT ACATACTTGC CTGCCTCCTT TGATAGTTAT TTTTGGTGAT AAAAACATCA 
#QTAnisogomohusMaackiATP6            TTTTGGTTTT CCTAATTTAC AGTCAGCATT AGTTACTTAC TTGCCTCCTT TGTTAGTTAT ATTAGGTGAT AACAACCACA 
#QTAtrocalopteryx                    TTCTGGCTTT CCTAATTTAC AATCAGCAAT GCTTACATGC TTGCATCCAT TGCTAGTAAT ATTAGGTGAT AACAACGCCA 
#QTCeriagrionNipponicumATP6          TTATGGCTTT CCTAATTTAC AGTCAGCATT TCTTACTTAC CTGCTTCCAT TGTTAGTTAT ATTAGGTGAT AACAACCACA 
#QTCordulia_aenea                    TTATGGTTTT CCTAATTTAC AGACAGCATT ACTTACCTAC CTTCTTCCTT TGTTAGTTAT ATTAGGTGAT AACAACCACA 
#QTDavidius_lunatus                  GTATGGCTTT CCTAATTTAC AGTCAGCACT GCTTACTTAC TTGCTTCCCT TGCTAGTTAT ATTAGGTGAT AACAACCACA 
#QTEuphaea_decorata                  TTATGGCTTT CCTAATTTAC AGACAGCATT GTGTACCTAC ATACTTCCTT AGTTAATTAT ATTAGGTGAT AACAACCACT 
#QTEuphaea_formosa                   TTATGGCTTT CCTAATTTAC AGACAGCATT GTATACCTAC ATGCCTCCTT TGTTAGTTAT GTTAGGTGTT AACAACCACA 
#QTEuphaea_ornata                    TTATGGCTTT CCTAATTTAC AGACAGCATT GTATACCTAC ATGCTTCCTT TGTTAGTTAT ATTAGGTGAT AACAACCACA 
#QTEuphaea_yayeyamana                TTATGGCTTT CCTAATTTAC AGACAGCATT GTATACCTAC ATGCCTCCTT TGTTAGTTAT ATTAGGTGAT AACAACCACA 
#QTHydrobasileus_croceus             TTATGGTTTT CCTAATTTAC AGTCAGCACT GTTTACTTAC TTTCTTCCTT TGATAGTTAT GTTAGGTGAT AACAACCACA 
#QTIctinogomphus                     TTATGGCTTT CCTAATTTAC AGTCAGCATT GCCTACTTAC CTGCCTCCCT TGTTAGTTAT TTTAGGTGAT AACAACCACA 
#QTIschnura_pumilio                  TTATGGTTTT CCTAATTTAC AGTCAGCATT TCTTACTTAC TTGCTTCCTT TGTTAGTTAT ATTAGGTGAT AACAACCACA 
#QTOrthetrumATP6                     TTATGGTTTT CCTAATTTAC AGACAGCACT GTTTACTTAC CTTCTTCCTT TGGTAGTTAT GTTAGGTGAT AACAACCACA 
#QTPlatycnemisPhyllopodaAtp6         ATATGGTTTT CCTAATTTAC AGTCAGCATT GTTTACTTAC CTGCCTCCTT TGTTAGTTAT ATTAGGTGAT AACAACCACA 
#QTPseudolestes_mirabilis            TTATGGTTTT CCTAATTTAC AGACAGCATT ACATACCTAC ATGCATCCTT TGGTGGTTAT CTTAGGTGAT AACAACAACA 
#QTPseudothemisZonataATP6            TTATGGTTTT CCTAATTTAC AGACAGCACT GCTTACTTAC TTTCTTCCTT TGATAGTTAT ATTAGGTGAT AACAACCACA 
#QTSC                                TTATGGCTTT CCTAGTTTAC AGACAGCATT GTTTACCTGC CTGCCTCCTT TGTTGGTAAT ATTAGGTGGT AACAACCACA 
#QTVestalis_melania_mitochondrion    TTATGGTTTT CCTAATTTAC AGTCAGCATT GTTTACTTAC CTGCCTCCCT TGATTCTAAT GCTAGGTGGT AACAACCACA 
#SCMChrysomyaPutoriaATP6             TTATGGTTTT CCTAATTTAC AGACAGCATT ACTTACCTAC TTGCCTCCTT TGTTTGTTAT TTTTGGTGAT AAAAACCACA 
#SCMDrosophilaMelanogasterATP6       TTATGGTTTT CCTAATTTAC AGACAGCATT ACTTACTTTC TTGCTTCCTT TGTTTGTTAT TTTAGGTGAT AACAACCACA 
#SCMSimosyrphusGrandicornisATP6      TTATGGTTTT CCTAATTTAC AGACAGCATT ACTTACTTAT TTGCTTCCTT TGTTGCTTAT ATTAGGTGTT AACAACCACA 
#SLM_Mongoloraphidia_harmandiATP6    TTATGGCTTT CCTAATTTAC AGACAGCACT ATTTTCTTAC TTGCATCCAT TGTTTCTTAT CTTTGGTGAT AATAACAAAA 
#TLMLeptomantella_albella            TTATGGTTTT CCTAATTTAC AGACAGCAAT GTATACTTAC CTGCCTCCTT TGTTAGTTAT ATTTGGTGAT AAAAACAACA 
#TLTamolanicaTamolanaATP6            TTATGGTTTT CCTAATTTAC AGACAGCAAT GTATACCTTC CTGCTTCCTT TGTTAGTTAT TTTAGGTGAT AAAATCAACA 
#TZJSclerophasmaParesisensisATP6     TTATGGTTTT CCTAATTTAC AGACAGCAAT GTATACTTAG TTGCTTCCCT TGTTAGTTAT ATTTGGTGAT AAAAACATCA 
#TrigoniophthalmusATP6               TTTTGGCTTT CCTAATTTAC AGACAGCATT TCATAATTAC CTGCCTCCTT TGTTACTTAT TTTAGGTGAT AAAAACCACA 
#YYAteluraFormicariaATP6             TTATGGCTTT CCTAATTTAC AGTCAGCACT ACTTACCTAC TTAGCTCCCT TGCTAGTTAT GTTAGGTGCT AAAAACAATT 
#YYThermobiaATP6                     TTATGGCTTT CCTAGTTTAC AGTCAGCACT ACTTACTTAC CTGCCTCCCT TGATAGTTAT ATTAGGTGAT AACAACCACA 
#YYTricholepidionATP6                TTATGGTTTT CCTAATTTAC TCTCAGCATT ATTTACCTTC TTTCATCCCT TGTTTCTTAT ATTAGGTGAT AACAACAACA 
#ZCAcridaWillemseiATP6               TTTTGGTTTT CCTAATTTAC AGACAGCACT GTCTACTTAC ATGCTTCCTT TGATAGTTAT TTTTGGTGAT AATAACAACA 
#ZCGastrimargusMarmoratusATP6        TTATGGTTTT CCTAATTTAC AGACAGCAAT ACTTACTTTC ATGCTTCCAT TGATAGTTAT TTTTGGTGAT AAAAACAACA 
#ZCLocustaMigratoriaATP6             TTATGGTTTT CCTAATTTAC AGACAGCAAT ACTTACTTTC ATGCTTCCAT TGATAGTTAT TTTTGGTGAT AAAAACAACA 
#ZFQ                                 TTATGGCTTT CCTAATTTAC AGACAGCATT TCTTACTTAC CTTCCTCCTT TGATAGTTAT ATTAGGTGGT AAAAACCACA 
#ZJCTimemaCalifornicumATP6           TTTTGGTTAT CCTAATTTAC AGTCAGCATT GTATACCTAC TTGCTTCCTT TGTTAGTTAT ATTTGGTGAT AAAATCTTCA 
#ZSYM_Teleogryllus_emmaATP6          TTCTGGTTTT CCTAATTTAC AGTCAGCACT ACTTACCTTC TTGCCTCCTT TGTTTCTTAT TTTAGGTGAT AAAAACCACA 
#ZSYM_Velarifictorus_hemelytrusAT    TTCTGGTTTT CCTAATTTAC AGTCAGCACT ACTTACCTTC TTGCTTCCTT TGATTCTTAT TTTAGGTGAT AAAAACCACA 
#ZYSM_Loxoblemmus_equestrisATP6      TTCTGGTTTT CCTAATTTAC AGTCAGCATT ACTTACTTAC ATGCTTCCTT TGATAGTTAT ATTAGGTGAT AAAAACCACA 

#AYWF                                ATTTGCCATT GTCCCAGGAC CCCTATCCTT ATGTTGATGA ACATAGAAGT ATCGCCGGAC CTGCGTCGCT GCGCAAATAT 
#BCHomalodiscaCoagulata              ATTTATCATT GTCCACGGAC CCTTATCCTT ATGTCTATGA ACATAGAATT ATCGCCGGTC TTGCGTCGTT ACGCAAATAT 
#BCNezaraViridula                    ATTTGCCATT GTCCAAGGAC CCCTATCCTT ATGTTTATGA ACATAGAAAT ATCGCCGGAG TTGCGTCGCT ACGCAAATAT 
#BCTriatomaDimidiata                 ATCTGCCACT GTCCGAGGAG CCCTATCCTT ATGTTGATGA ACATAGAAAT ATCGCCACTC CTGCGTCGCT ACGCAAATAT 
#DCReticulitermesFlavipes            ATTTGACACT GTCCCAGGAC CCCTATCCTT ATGTATATGA ACATAGAACT ATCGCCGGAC CTGCGTCGTT ACGCAAATAT 
#DQ                                  ATTTGCCATT GTCCCAGGAC CCTTATCCTT ATGTTGATGA ACATAGAATT ATCGCCGGAC TTGCGTCGTT GCGCAAATAT 
#EupolyphagaSinensis                 ATTTACCACT GTCCCAGGAC CCTTATCCTT ATGTTGATGA ACATAGAAAT ATCGCCGGAC TTGCGTCGTT GCGCAAATAT 
#FLBlattellaGermanicaATP6            ATTTGCCATT GTCCCAGGAC CCTTATCCTT ATGTTGATGA ACATAGAAAT ATCGCCGGAC CTGCGTCGTT GCGCAAATAT 
#FLPeriplanetaFuliginosa             ATTTGCCACT GTCCCAGGAC CCTTATCCTT ATGTTGATGA ACATAGAAAT ATCGCCGGAC CTGCGTCGTT GCGCAAATAT 
#FY1VietnamellaDabie                 ATTTGCCATT GTCCCAGGAC CCTTATCCTT ATGTTGATGA ACATAGAAAT ATCGCCGGAC CTGCGTCGCT GCGCAAATAT 
#FY2Vietnamella                      ATTTGCCATT GTCCCAGGAC CCTTATCCTT ATGTTGATGA ACATAGAAAT ATCGCCGGAC TTGCGTCGCT GCGCAAATAT 
#FYCaenis                            ATTTGCCACT GTCCCAGGAC CCTTATCCTT ATGTTGATGA ACATAGAAAT ATCGCCGGAC TTGCGTCGCT GCGCAAATAT 
#FYEpeorus                           ATTTGCCATT GTCCCAGGAC CCCTATCCTT ATGTTGATGA ACATAGAAAT ATCGCCGGAC CTGCGTCGTT GCGCAAATAT 
#FYEpeorusATP6                       ATTTGCCATT GTCCCAGGAC CCTTATCCTT ATGTTGATGA ACATAGAAGT ATCGCCGGAC CTGCGTCGCT GCGCAAATAT 
#FYEphemeraOrientalis                ATTTGCCACT GTCCCAGGAC CCCTATCCTT ATGTTGATGA ACATAGAAGT ATCGCCGGAC TTGCGTCGCT GCGCAAATAT 
#FYEphemerella                       ATTTGCCATT GTCCCAGGAC CCCTATCCTT ATGTTGATGA ACATAGAAGT ATCGCCGGAC TTGCGTCGCT GCGCAAATAT 
#FYHabrophlebiodes_zijinensis        ATTTGCCATT GTCCCAGGAC CCCTATCCTT ATGTTGATGA ACATAGAAAT ATCGCCGGAC TTGCGTCGTT GCGCAAATAT 
#FYIsonychia_ignota                  ATTTGCCATT GTCCCAGGAC CCCTATCCTT ATGTTGATGA ACATAGAAAT ATCGCCGGAC TTGCGTCGTT GCGCAAATAT 
#FYPaegniodes_cupulatus              ATTTGCCACT GTCCCAGGAC CCTTATCCTT ATGTTGATGA ACATAGAAAT ATCGCCGGAC TTGCGTCGTT GCGCAAATAT 
#FYParafronurus_youi                 ATTTGCCACT GTCCCAGGAC CCTTATCCTT ATGTTGATGA ACATAGAAAT ATCGCCGGAC TTGCGTCGCT GCGCAAATAT 
#FYPotamanthus                       ATTTGCCACT GTCCCAGGAC CCTTATCCTT ATGTTGATGA ACATAGAAAT ATCGCCGGAC CTGCGTCGCT GCGCAAATAT 
#FYSiphlonurus                       ATTTGCCACT GTCCCAGGAC CCTTATCCTT ATGTTGATGA ACATAGAAGT ATCGCCGGAC CTGCGTCGTT GCGCAAATAT 
#FYSiphlonurus_immanis               ATTTGCCATT GTCCCAGGAC CCTTATCCTT ATGTTGATGA ACATAGAAGT ATCGCCGGAC TTGCGTCGTT GCGCAAATAT 
#FYSiphluriscus_chinensis            ATTTGCCATT GTCCCAGGAC CCTTATCCTT ATGTTGATGA ACATAGAAAT ATCGCCGGAC CTGCGTCGCT GCGCAAATAT 
#FYTeloganodidae                     ATCTGCCACT GTCCGTGGAC CCCTATCCTT ATGTTGATGA ACATAGAAGT ATCGCCGGAC CTGCGTCGTT GCGCAAATAT 
#FYVietnamella_dabieshanensis        ATTTGCCATT GTCCCAGGAC CCTTATCCTT ATGTTGATGA ACATAGAAAT ATCGCCGGAC CTGCGTCGCT GCGCAAATAT 
#FY_AHWF                             ATTTGCCACT GTCCCAGGAC CCTTATCCTT ATGTTGATGA ACATAGAAAT ATCGCCGGAC CTGCGTCGCT GCGCAAATAT 
#FY_AJDFATP6                         ATTTGCCATT GTCCCAGGAC CCCTATCCTT ATGTTGATGA ACATAGAAAT ATCGCCGGAC TTGCGTCGTT GCGCAAATAT 
#FY_AJHQ                             ATTTGCCACT GTCCCAGGAC CCCTATCCTT ATGTTGATGA ACATAGAATT ATCGCCGGAC CTGCGTCGCT GCGCAAATAT 
#FY_AJXF                             ATTTGCCACT GTCCCAGGAC CCTTATCCTT ATGTTGATGA ACATAGAAGT ATCGCCGGAC CTGCGTCGTT GCGCAAATAT 
#FY_Ameletus_sp                      ATTTGCCATT GTCCCAGGAC CCTTATCCTT ATGTTGATGA ACATAGAAGT ATCGCCGGAC CTGCGTCGTT GCGCAAATAT 
#FY_FSJBF                            ATTTGCCACT GTCCCAGGAC CCTTATCCTT ATGTTGATGA ACATAGAAAT ATCGCCGGAC TTGCGTCGTT GCGCAAATAT 
#FY_FSJCJ                            ATTTGCCATT GTCCCAGGAC CCTTATCCTT ATGTTGATGA ACATAGAAGT ATCGCCGGAC TTGCGTCGCT GCGCAAATAT 
#FY_FSJF                             ATTTGCCATT GTCCCAGGAC CCCTATCCTT ATGTTGATGA ACATAGAAGT ATCGCCGGAC CTGCGTCGTT GCGCAAATAT 
#FY_HBF                              ATTTGCCATT GTCCCAGGAC CCCTATCCTT ATGTTGATGA ACATAGAAAT ATCGCCGGAC TTGCGTCGTT GCGCAAATAT 
#FY_HSXF                             ATTTGCCATT GTCCCAGGAC CCCTATCCTT ATGTTGATGA ACATAGAAAT ATCGCCGGAC CTGCGTCGTT GCGCAAATAT 
#FY_JAXXCF                           ATTTGCCATT GTCCCAGGAC CCTTATCCTT ATGTTGATGA ACATAGAAAT ATCGCCGGAC TTGCGTCGTT GCGCAAATAT 
#FY_JSTF                             ATTTGCCATT GTCCCAGGAC CCCTATCCTT ATGTTGATGA ACATAGAAAT ATCGCCGGAC TTGCGTCGTT GCGCAAATAT 
#FY_JXF                              ATTTGCCATT GTCCCAGGAC CCCTATCCTT ATGTTGATGA ACATAGAAGT ATCGCCGGAC CTGCGTCGCT GCGCAAATAT 
#FY_NSF                              ATTTGCCATT GTCCCAGGAC CCTTATCCTT ATGTTGATGA ACATAGAAAT ATCGCCGGAC CTGCGTCGCT GCGCAAATAT 
#FY_WQSJK                            ATTTGCCATT GTCCCAGGAC CCCTATCCTT ATGTTGATGA ACATAGAAGT ATCGCCGGAC CTGCGTCGTT GCGCAAATAT 
#GCCorydalusCornutus                 ATTTGCCATT GTCCCAGGAC CCTTATCCTT ATGTTGATGA ACATAGAAAT ATCGCCGGAC TTGCGTCGTT GCGCAAATAT 
#GCMChallia_fletcheri                ATTTGTCATT GTCCCAGGAC CCCTATTTTT ATGTTTATGA ACATAGAATT ATCGCCGGAC TTGCGTCGTT GCGCAAATAT 
#GCMEuborellia_arcanum               ATTTGCCATT GTCCCAGGAC CCCTATCCTT ATGTTGATGA ACGTAGAATT ATCGCCGGAC TTGCGTCGTT ATGCAAATGT 
#GCMLabidura_japonicaATP6            ATTTGCCATT GTCCGAGGAC CCTTATCCTT ATGTTGATGA ACATAGAAAT ATCGCCGGAC TTGCGTCGTT ACGCAAATAT 
#GCProtohermesConcolorus             ATTTGCCACT GTCCCAGGAC CCCTATCCTT ATGTTGATGA ACATAGAAAT ATCGCCGGAC TTGCGTCGTT GCGCAAATAT 
#GCSialisHamata                      ATTTGCCACT GTCCCAGGAC CCTTATCCTT ATGTTGATGA ACATAGAAAT ATCGCCGGAC TTGCGTCGTT ACGCAAATAT 
#HGHF                                ATTTGCCACT GTCCCAGGAC CCTTATCCTT ATGTTGATGA ACATAGAAAT ATCGCCGGAC CTGCGTCGCT GCGCAAATAT 
#HHF                                 ATTTGCCATT GTCCCAGGAC CCTTATCCTT ATGTTGATGA ACATAGAAAT ATCGCCGGAC CTGCGTCGTT GCGCAAATAT 
#JCMAcroneuria_hainana               ATTTGCCACT GTCCCAGGAC CCCTATCCTT ATGTTGATGA ACATAGAAGT ATCGCCGGAC TTGCGTCGCT GCGCAAATAT 
#JCMCoptotermes_formosanus           ATTTGACACT GTCCCAGGAC CCTTATCCTT ATGTATATGA ACATAGAACT ATCGCCGGAC CTGCGTCGTT ACGCAAATAT 
#JCMDinocras_cephalotes              ATTTGCCACT GTCCCAGGAC CCCTATCCTT ATGTTGATGA ACATAGAAAT ATCGCCGGAC CTGCGTCGCT GCGCAAATAT 
#JCMKC952026Cryptoperla              ATTTGCCACT GTCCCAGGAC CCCTATCCTT ATGTTGATGA ACATAGAAGT ATCGCCGGAC CTGCATCGCT GCGCAAATAT 
#JCMPteronarcys_princeps             ATTTGCCATT GTCCCAGGAC CCTTATCCTT ATGTTGATGA ACATAGAAGT ATCGCCGGAC CTGCGTCGTT GCGCAAATAT 
#JCM_Apteroperla_tikumanaATP6        ATTTGCCACT GTCCCAGGAC CCCTATCCTT ATGTTGATGA ACATAGAAGT ATCGCCGGAC CTGCGTCGTT GCGCAAATAT 
#JCM_Kamimuria_wangiATP6             ATTTGCCATT GTCCCAGGAC CCTTATCCTT ATGTTGATGA ACATAGAAAT ATCGCCGGAC TTGCGTCGTT GCGCAAATAT 
#JCM_Mesocapnia_arizonensislclATP    ATTTGCCACT GTCCCAGGAC CCTTATCCTT ATGTTGATGA ACATAGAAGT ATCGCCGGAC TTGCGTCGCT GCGCAAATAT 
#JCM_Pteronarcella_badiaATP6         ATTTGCCATT GTCCCAGGAC CCTTATCCTT ATGTTGATGA ACATAGAAGT ATCGCCGGAC TTGCGTCGTT GCGCAAATAT 
#JCM_StyloperlaATP6                  ATTTGCCATT GTCCCAGGAC CCCTATCCTT ATGTTGATGA ACATAGAAAT ATCGCCGGAC TTGCGTCGTT GCGCAAATAT 
#JCM_TogoperlaATP6                   ATTTGCCACT GTCCCAGGAC CCCTATCCTT ATGTTGATGA ACATAGAAAT ATCGCCGGAC TTGCGTCGCT GCGCAAATAT 
#JCMogoperla                         ATTTGCCACT GTCCCAGGAC CCCTATCCTT ATGTTGATGA ACATAGAAAT ATCGCCGGAC TTGCGTCGCT GCGCAAATAT 
#JSMF                                ATTTGCCATT GTCCCAGGAC CCCTATCCTT ATGTTGATGA ACATAGAAAT ATCGCCGGAC CTGCGTCGCT GCGCAAATAT 
#JSZF                                ATTTGCCACT GTCCCAGGAC CCCTATCCTT ATGTTGATGA ACATAGAAAT ATCGCCGGAC CTGCGTCGCT GCGCAAATAT 
#LCBombyxMandarina                   ATTTATCAAT ATCCCAGGAC CCTTATCCTT ATGTATATGA ACATAGAAAT ATCGCCGGAC TTGCGTCGTT ACGCAAATAT 
#LCManducaSexta                      ATTTATCAAT ATCCCAGGAC CCTTATCCTT ATGTTTATGA ACATAGAAAT ATCGCCGGAC TTGCGTCGTT ACGCAAATAT 
#LCSaturniaboisduvalii               ATTTATCAAT ATCCCAGGAC CCTTATCCTT ATGTTTATGA ACATAGAAAT ATCGCCGGAC TTGCGTCGTT ACGCAAATAT 
#MCMDitaxis_biseriata                ATTTGCCATT GTCCCAGGAC CCTTATCCTT ATGTTGATGA ACATAGAATT ATCGCCGGAC CTGCGTCGTT GCGCAAATAT 
#MCMEubasilissa_regina               ATTTATCATT GTCCCAGGAC CCTTATTCTT ATGTATATGA ACATAGAATT ATCGCCGGAC CTGCGTCGTT ATGCAAATAT 
#MCMLimnephilus_decipiens            ATTTACCATT GTCCCAGGAC CCCTATTCTT ATGTATATGA ACATAGAAGT ATCGCCGGAC TTGCGTCGTT ATGCAAATAT 
#MCMPolystoechotes_punctatus         ATTTGCCATT GTCCCAGGAC CCTTATCCTT ATGTTGATGA ACATAGAATT ATCGCCGGAC TTGCGTCGTT GCGCAAATAT 
#NeopanorpaPulchra                   ATTTGCCATT GTCCCAGGAC CCCTATCCTT ATGTTGATGA ACATAGAAAT ATCGCCGGAC TTGCGTCGTT GCGCAAATAT 
#NesomachilisAustralicaATP6          ATTTGCCACT GTCCCAGGAC CCCTATCCTT ATGTTGATGA ACATAGAAAT ATCGCCGGAC TTGCGTCGTT GCGCAAATAT 
#PedetontusATP6                      ATTTGCCATT ATCCCAGGAC CCCTATCCTT ATGTTGATGA ACATAGAAAT ATCGCCGGAC CTGCATCGCT GCGCAAATAT 
#PetrobiusATP6                       ATTTGCCATT GTCCCAGGAC CCCTATCCTT ATGTTGATGA ACATAGAAAT ATCGCCGGAC CTGCGTCGCT GCGCAAATAT 
#QCChaetosomaScaritidesATP           ATTTGCCATT GTCCCAGGAC CCTTATCCTT ATGTTGATGA ACATAGAAGT ATCGCCGGAC TTGCATCGCT TCGCAAATAT 
#QCPyrophorusDivergensATP            ATCTGCCACT GTCCCAGGAC CCCTATCCTT ATGTTGATGA ACATAGAAAT ATCGCCGGAC TTGCATCGTT ACGCAAATAT 
#QLGrylloblattaSculleniATP6          ATTTGCCACT GTCCCAGGAC CCCTATCCTT ATGTTGATGA ACATAGAAAT ATCGCCGGAC TTGCGTCGTT GCGCAAATAT 
#QTAnisogomohusMaackiATP6            ATTTGCCATT GTCCCAGGAC CCCTATCCTT ATGTTGATGA ACATAGAAGT ATCGCCGGAC CTGCGTCGTT GCGCAAATAT 
#QTAtrocalopteryx                    ATTTGCCACT GTCCCAGGAC CCTTATCCTT ATGTTTATGA ACATAGAAAT ATCGCCGGAC CTGCGTCGCT GCGCAAATAT 
#QTCeriagrionNipponicumATP6          ATTTGCCACT GTCCCAGGAC CCCTATCCTT ATGTCTATGA ACATAGAAAT ATCGCCGGAC TTGCGTCGTT GCGCAAATAT 
#QTCordulia_aenea                    ATTTGCCATT GTCCCAGGAC CCCTATCCTT ATGTTGATGA ACATAGAAGT ATCGCCGGAC CTGCGTCGTT GCGTAAATAT 
#QTDavidius_lunatus                  ATTTGCCATT GTCCCAGGAC CCCTATCCTT ATGTTGATGA ACATAGAAGT ATCGCCGGAC TTGCGTCGTT GCGCAAATAT 
#QTEuphaea_decorata                  ATTTGCCATT GTCCCAGGAC CCGTATCCTT ATGATGATGA ACATAGAACT TTCGCGAGGC TTGCGTCCTT GCACGAATAT 
#QTEuphaea_formosa                   ATTTGCCACT GTCCCAGGAC CCCTATCCTT ATGTTGATGA ACATAGAAAT ATCGCCGGAC TTGCGTCGTT GCGCAAATAT 
#QTEuphaea_ornata                    ATTTGCCATT GTCCCAGGAC CCTTATCCTT ATGTTGATGA ACATAGAAAT ATCGCCGGAC TTGCGTCGTT GCGCAAATAT 
#QTEuphaea_yayeyamana                ATTTGCCACT GTCCCAGGAC CCCTATCCTT ATGTTGATGA ACATAGAAAT ATCGCCGGAC TTGCGTCGTT GCGCAAATAT 
#QTHydrobasileus_croceus             ATTTGCCACT GTCCCAGGAC CCCTATCCTT ATGTTGATGA ACATAGAATT ATCGCCGGAC TTGCGTCGCT GCGCAAATAT 
#QTIctinogomphus                     ATTTGCCACT GTCCCAGGAC CCCTATCCTT ATGTTGATGA ACATAGAAGT ATCGCCGGAC TTGCGTCGCT GCGCAAATAT 
#QTIschnura_pumilio                  ATTTGCCACT GTCCCAGGAC CCTTATCCTT ATGTTTATGA ACATAGAAAT ATCGCCGGAC CTGCGTCGTT GCGCAAATAT 
#QTOrthetrumATP6                     ATTTGCCATT GTCCCAGGAC CCTTATCCTT ATGTTGATGA ACATAGAATT ATCGCCGGAC CTGCGTCGTT GCGCAAATAT 
#QTPlatycnemisPhyllopodaAtp6         ATTTGCCACT GTCCCAGGAC CCCTATCCTT ATGTTGATGA ACATAGAAAT ATCGCCGGAC CTGCGTCGTT GCGCAAATAT 
#QTPseudolestes_mirabilis            ATTTGCCATT GTCCCAGGAC CCTTATCCTT ATGTTGATGA ACATAGAAAT ATCGCCGGAC TTGCGTCGTT GCGCAAATAT 
#QTPseudothemisZonataATP6            ATTTGCCATT GTCCCAGGAC CCTTATCCTT ATGTTGATGA ACATAGAATT ATCGCCGGAC TTGCGTCGTT GCGCAAATAT 
#QTSC                                ATTTGCCACT GTCCACGGAC CCCTATCCTT ATGTTGATGA ACATAGAAAT ATCGCCGGAC CTGCGTCGCT GCGCAAATAT 
#QTVestalis_melania_mitochondrion    ATTTGCCACT GTCCCAGGAC CCTTATCCTT ATGTTGATGA ACATAGAAAT ATCGCCGGAC CTGCGTCGCT GCGCAAATAT 
#SCMChrysomyaPutoriaATP6             ATTTGCCATT GTCCCAGGAC CCCTATCCTT ATGTTGATGA ACATAGAAGT ATCGCCGGAC TTGCGTCGTT ACGCAAATAT 
#SCMDrosophilaMelanogasterATP6       ATTTGCCATT GTCCCAGGAC CCCTATCCTT ATGTTGATGA ACATAGAAAT ATCGCCGGAC TTGCGTCGTT ACGCAAATAT 
#SCMSimosyrphusGrandicornisATP6      ATTTGCCACT GTCCCAGGAC CCTTATCCTT ATGTTGATGA ACATAGAAGT ATCGCCGGAC TTGCGTCGTT ACGCAAATAT 
#SLM_Mongoloraphidia_harmandiATP6    ATTTACCAAT GTCCCAGGAC CCTTATCCTT ATGTTGATGA ACGTAGAAAT ATCGCCGGAC TTGCGTCGTT GCGCAAATAT 
#TLMLeptomantella_albella            ATTTGCCACT GTCCCAGGAC CCTTATCCTT ATGTTGATGA TCATAGAAAT ATCGCCGGAC TTGCATCGTT GCGCAAATAT 
#TLTamolanicaTamolanaATP6            ATTTGCCATT GTCCCAGGAC CCCTATCCTT ATGTTGATGA ACATAGAAAT ATCGCCGGAC TTGCATCGCT GCGCAAATAT 
#TZJSclerophasmaParesisensisATP6     ATTTGCCACT GTCCCAGGAC CCTTATCCTT ATGTTGATGA ACATAGAAAT ATCGCCGGAC CTGCGTCGTT GCGCAAATAT 
#TrigoniophthalmusATP6               ATTTACCACT GTCCCAGGAC CCCTATCCTT ATGTTGATGA ACATAGAAAT ATCGCCGGAC TTGCGTCGTT ACGCAAATAT 
#YYAteluraFormicariaATP6             ATTTGCCACT GTCCCAGGAC CCCTATCCTT ATGTTGATGA ACATAGAAAT ATCGCCGGAC CTGCGTCGCT GCGCAAATAT 
#YYThermobiaATP6                     ATTTGCCACT GTCCTCGGAC CCCTATCCTT ATGTTGATGA ATATAGAAAT ATCGCCGGAC TTGCGTCGTT ATGCAAATAT 
#YYTricholepidionATP6                ATTTGCCATT GTCCCAGGAC CCCTATCCTT ATGTTGATGA ACATAGAAAT ATCGCCGGAC CTGCGTCGTT GCGCAAATAT 
#ZCAcridaWillemseiATP6               ATTTAGCATT GTCCCAGGAC CCCTATCCTT ATGTATATGA ACATAGAAAT ATCGCCGGAC TTGCGTCGCT GCGCAAATAT 
#ZCGastrimargusMarmoratusATP6        ATTTATCACT GTCCCAGGAC CCCTATTCTT ATGTTTATGA ACATAGAAAT ATCGCCGGAC TTGCGTCGCT GCGCAAATAT 
#ZCLocustaMigratoriaATP6             ATTTACCACT GTCCCAGGAC CCCTATTCTT ATGTCTATGA ACATAGAAGT ATCGCCGGAC CTGCGTCGTT GCGCAAATAT 
#ZFQ                                 ATTTGCCATT GTCCCAGGAC CCTTATCCTT ATGTTGATGA ACATAGAATT ATCGCCGGAC CTGCGTCGCT GCGCAAATAT 
#ZJCTimemaCalifornicumATP6           ATTTGCCACT GTCCCAGGAC CCCTATCCTT ATGTTGATGA ACATAGAAAT ATCGCCGCAC CTGCATCGTT ACGCAAATAT 
#ZSYM_Teleogryllus_emmaATP6          ATTTGCCATT GTCCCAGGAC CCTTATCCTT ATGTTGATGA ACATAGAAAT ATCGCCTTAC TTGCGTCGTT GCGCAAATAT 
#ZSYM_Velarifictorus_hemelytrusAT    ATTTGCCATT GTCCCAGGAC CCCTATCCTT ATGTTGATGA ACATAGAAGT ATCGCCTTAC CTGCGTCGTT GCGCAAATAT 
#ZYSM_Loxoblemmus_equestrisATP6      ATTTGCCATT GTCCCAGGAC CCCTATCCTT ATGTTGATGA ACATAGAATT ATCGCCTTAC CTTCGTCGCT GCGCAAATAT 

#AYWF                                GCGGCATTTT ATACTTATGT GCATATCATC TAGTTTGCGT TTAGACCTTA TCTGTTGTGT CAATGCACGG TTTTCTGCAT 
#BCHomalodiscaCoagulata              GCGGCATTTT ATTCCTTTGT GCATATCATC TAGTTTATAC CTACAACTTA TCTGTTACAT CACTATACGG ATTTTTTCAT 
#BCNezaraViridula                    GCGGCATTTT ATAGTTTTGT GCATATCAGC TAGTTTTCGT TTACACTTTA TCTGTTATAT CAATATAGGG TTTTCTGCAT 
#BCTriatomaDimidiata                 GCGGCAATCT ATTCTTCTGT GCTTATCAGC TAGTTTTCAC TTAGGTCTTA ACTGCTATAT CAATATACGG ATTTTTGCAT 
#DCReticulitermesFlavipes            GCGGCACTCT CTACTTCTGT GCATATCATC TAGTTTGCAT CTAGACTTTA TCTGCTATAT CAATATACGG TTTTCTGCAT 
#DQ                                  GCGGCACTCT ATACCTTTGT TCATATCATC TAGTTTGCGT TTAGACCTTA TCTGTTATAT CAATGCACGG TTTTTTGCAT 
#EupolyphagaSinensis                 GCGGCATTTT ATACTTCTGT GCATATCATC TAGTTTGCGT TTAGACTTTA TCTGCTGTAT CAATCTACGG ATTTTTGCAT 
#FLBlattellaGermanicaATP6            GCGGCACTCT TTACTTTTGT GCATATCATC TAGTTTGCGT TTAGACTTTA TCTGTTGTAT CAATGCACGG ATTTCTGCAT 
#FLPeriplanetaFuliginosa             GCGGCATTTT TTACTTCTGT GCATATCATC TAGTTTGCGT TTAGACTTTA TCTGTTGTAT CAATGTACGG CTTTCTGCAT 
#FY1VietnamellaDabie                 GCGGCACTTT ATACTTATGT GCATATCATC TAGTTTGCGT TTAGACCTTA TCTGTTGTAT CAATGCACGG TTTTCTGCAT 
#FY2Vietnamella                      GCGGCACTCT ATACCTATGT GCATATCATC TAGTTTGCGT CTAGACCTTA TCTGCTGTAT CAATGCACGG TTTTCTGCAT 
#FYCaenis                            GCGGCACTCT ATACTTCTGT GCATATCATC TAGTTTGCGT TTAGACTTTA TCTGTTATGT CAATGCACGG CTTTTTGCAT 
#FYEpeorus                           GCGGCACTCT ATACCTCTGT GCATATCATC TAGTTTGCGT TTAGACCTTA TCTGTTGTAT CAATGCACGG TTTTTTGCAT 
#FYEpeorusATP6                       GCGGCACTTT ATACCTCTGT GCATATCATC TAGTTTGCGT TTAGACCTTA TCTGCTATCT CAATGTACGG CTTTCTGCAT 
#FYEphemeraOrientalis                GCGGCATTTT ATACCTCTGT GCATATCATC TAGTTTGCGT TTAGACTTTA TCTGTTATAT CAATGCACGG TTTTTTGCAT 
#FYEphemerella                       GCGGCATTCT ATACTTATGT GCATATCATC TAGTTTGCGT CTAGACCTTA TCTGTTGGGT CAATGTACGG CTTTCTGCAT 
#FYHabrophlebiodes_zijinensis        GCGGCATTTT TTACCTTTGT GCATATCATC TAGTTTGCGT CTTCACCTTA TCTGTTATAT CAATATACGG TTTTCTGCAT 
#FYIsonychia_ignota                  GCGGCATTCT ATACTTCTGT GCATATCATC TAGTTTGCGT CTAGACCTTA TCTGCTATAT CAATGCACGG CTTTCTGCAT 
#FYPaegniodes_cupulatus              GCGGCACTCT ATACTTCTGT GCATATCATC TAGTTTGCGT TTAGACCTTA TCTGTTGTAT CAATGCACGG CTTTCTGCAT 
#FYParafronurus_youi                 GCGGCACTTT ATACCTCTGT GCATATCATC TAGTTTGCGT CTAGACCTTA TCTGTTATAT CAATGCACGG CTTTCTGCAT 
#FYPotamanthus                       GCGGCACTCT ATACCTTTGT GCATATCATC TAGTTTGCGT CTAGACTTTA TCTGTTATTT CAATGCACGG TTTTCTGCAT 
#FYSiphlonurus                       GCGGCATTCT ATACCTTTGT GCATATCATC TAGTTTGCGT CTAGACCTTA TCTGTTATAT CAATGCACGG CTTTTTGCAT 
#FYSiphlonurus_immanis               GCGGCATTTT ATACTTCTGT GCATATCATC TAGTTTGCGT TTAGACCTTA TCTGTTATAT CAATGCACGG CTTTCTGCAT 
#FYSiphluriscus_chinensis            GCGGCATTTT ATACCTCTGT GCATATCATC TAGTTTGCGT TTAGACCTTA TCTGTTATAT CAATGCACGG TTTTCTTCAT 
#FYTeloganodidae                     GCGGCACTCT CTACCTCTGT GCATATCATC TAGTTTGCGT CTAGACCTTA TCTGCTGTAT CAATGCACGG TTTTTTGCAT 
#FYVietnamella_dabieshanensis        GCGGCACTTT ATACTTATGT GCATATCATC TAGTTTGCGT TTAGACCTTA TCTGTTATAT CAATGCACGG TTTTTTGCAT 
#FY_AHWF                             GCGGCATTTT ATACCTTTGT GCATATCATC TAGTTTGCGT CTAGACCTTA TCTGTTATAT CAATGCACGG CTTTCTGCAT 
#FY_AJDFATP6                         GCGGCATTCT ATACTTCTGT GCATATCATC TAGTTTGCGT CTAGACCTTA TCTGCTATAT CAATGCACGG CTTTCTGCAT 
#FY_AJHQ                             GCGGCATTCT ATACCTCTGT TCATATCATC TAGTTTGCGT TTAGACCTTA TCTGTTATAT CAATTTACGG TTTTTTGCAT 
#FY_AJXF                             GCGGCACTCT ATACCTCTGT GCATATCATC TAGTTTGCGT TTAGACTTTA TCTGTTGTAT CAATGCACGG TTTTCTGCAT 
#FY_Ameletus_sp                      GCGGCACTCT ATACCTTTGT GCATATCATC TAGTTTGCGT TTAGACCTTA TCTGTTATCT CAATGCACGG TTTTTTGCAT 
#FY_FSJBF                            GCGGCACTCT ATACCTCTGT GCATATCATC TAGTTTGCGT CTAGACCTTA TCTGTTGTAT CAATGCACGG CTTTCTGCAT 
#FY_FSJCJ                            GCGGCATTCT CTACCTTTGT GCATATCATC TAGTTTGCGT CTAGACTTTA TCTGTTGTAT CAATGCACGG TTTTCTGCAT 
#FY_FSJF                             GCGGCACTCT ATACCTTTGT GCATATCATC TAGTTTGCGT TTAGACTTTA TCTGTTGTAT CAATGCACGG TTTTTTGCAT 
#FY_HBF                              GCGGCACTTT ATACCTCTGT GCATATCATC TAGTTTGCGT CTAGACCTTA TCTGTTATAT CAATGCACGG TTTTCTGCAT 
#FY_HSXF                             GCGGCACTCT ATACCTATGT GCATATCATC TAGTTTGCGT CTAGACCTTA TCTGTTGTAT CAATGCACGG CTTTCTGCAT 
#FY_JAXXCF                           GCGGCACTTT ATACTTCTGT GCATATCATC TAGTTTGCGT TTAGACCTTA TCTGTTGTAT CATTGCACGG ATTTCTGCAT 
#FY_JSTF                             GCGGCACTCT ATACCTATGT GCATATCATC TAGTTTGCGT CTAGACCTTA TCTGTTATAT CAATGCACGG CTTTCTGCAT 
#FY_JXF                              GCGGCATTTT ATACTTATGT GCATATCATC TAGTTTGCGT TTAGACCTTA TCTGTTGTGT CAATGCACGG TTTTCTGCAT 
#FY_NSF                              GCGGCATTTT ATACCTCTGT GCATATCATC TAGTTTGCGT TTAGACCTTA TCTGTTATAT CAATGCACGG TTTTCTTCAT 
#FY_WQSJK                            GCGGCACTCT TTACCTCTGT GCATATCATC TAGTTTGCGT CTAGACCTTA GCTGCTGCGT CAATGCACGG CTTTCTGCAT 
#GCCorydalusCornutus                 GCGGCACTCT CTACCTTTGT GCATATCATC TAGTTTACAT TTAGACCTTA TCTGTTATGT CAACTTACGG TTTTTTGCAT 
#GCMChallia_fletcheri                GCGGCATTTT ATAGTTTTGT GCGTATCATC TAGTTTGTGT CTAGTCTTTA TCTGTTAGAT CAATATACGG TTTTTTTCAT 
#GCMEuborellia_arcanum               GCGGCATTTT ATACTTTTGT TCATATCATC TAGTTTGCGT TTAGACTTTA TCTGTTGGGT CAATGTACGG TTTTTTGCAT 
#GCMLabidura_japonicaATP6            GCGGCACTCT CTACTTTTGT GCGGATCATC TAGTTTGCGT TTAGGCTTTA TCTGTTATAT CAATTTACGG TTTTTTGCAT 
#GCProtohermesConcolorus             GCGGCATTCT TTACCTTTGT GCATATCATC TAGTTTACAT TTAGACTTTA TCTGTTATAT CAGTTTACGG CTTTCTGCAT 
#GCSialisHamata                      GCGGCATTTT TTACCTCTGT GCATATCATC TAGTTTGCGT CTAGACTTTA TCTGTTGTAT CAATATACGG TTTTTTGCAT 
#HGHF                                GCGGCATTTT ATACCTCTGT GCATATCATC TAGTTTGCGT CTAGACTTTA TCTGCTATAT CAATGCACGG TTTTCTGCAT 
#HHF                                 GCGGCATTCT ATACCTCTGT GCATATCATC TAGTTTGCGT TTAGACTTTA TCTGTTATAT CAATGCACGG TTTTTTGCAT 
#JCMAcroneuria_hainana               GCGGCACTCT CTACCTCTGT GCATATCATC TAGTTTGCGT CTAGACCTTA GCTGCTGGGT CAATGTACGG CTTTTTGCAT 
#JCMCoptotermes_formosanus           GCGGCATTCT CTACCTCTGT GCATATCATC TAGTTTGCAT CTAGACCTTA TCTGCTATAC CAATCTACGG CTTTCTGCAT 
#JCMDinocras_cephalotes              GCGGCACTCT CTACCTCTGT GCATATCATC TAGTTTGCGT TTAGACCTTA GCTGTTGGGT CAATATACGG CTTTCTACAT 
#JCMKC952026Cryptoperla              GCGGCACTCT TTACTTCTGT GCATATCATC TAGTTTGCGT TTAGACTTTA GCTGTTGGGT CAATGTACGG TTTTCTGCAT 
#JCMPteronarcys_princeps             GCGGCATTTT CTACTTTTGT GCATATCATC TAGTTTGCGT TTAGACTTTA TCTGTTGTGT CAATGCACGG TTTTTTGCAT 
#JCM_Apteroperla_tikumanaATP6        GCGGCACTCT CTACCTCTGT GCATATCATC TAGTTTGCGT TTAGACCTTA TCTGTTATAT CAATGCACGG TTTTTTGCAT 
#JCM_Kamimuria_wangiATP6             GCGGCACTCT TTACCTCTGT GCATATCATC TAGTTTGCGT TTAGACCTTA GCTGCTATGT CAATGCACGG CTTTCTGCAT 
#JCM_Mesocapnia_arizonensislclATP    GCGGCACTCT CTACTTTTGT GCATATCATC TAGTTTGCGT TTAGACCTTA TCTGTTATAT CAATGCACGG CTTTTTGCAT 
#JCM_Pteronarcella_badiaATP6         GCGGCATTCT TTACTTCTGT GCATATCATC TAGTTTGCGT CTAGACCTTA TCTGTTGGGT CAATGTACGG CTTTCTGCAT 
#JCM_StyloperlaATP6                  GCGGCACTCT TTACCTCTGT GCATATCAGC TAGTTTGCGT TTACACCTTA GCTGTTGGCT CAATATACGG CTTTCTTCAT 
#JCM_TogoperlaATP6                   GCGGCACTCT CTACCTCTGT GCATATCATC TAGTTTGCGT TTAGACCTTA GCTGCTGGGC CAATCTACGG CTTTCTGCAT 
#JCMogoperla                         GCGGCACTCT CTACCTCTGT GCATATCATC TAGTTTGCGT TTAGACCTTA GCTGCTGGGC CAATCTACGG CTTTCTGCAT 
#JSMF                                GCGGCATTTT ATACTTCTGT GCATATCATC TAGTTTGCGT TTAGACTTTA TCTGTTATAT CAATGCACGG TTTTCTGCAT 
#JSZF                                GCGGCACTCT ATACTTCTGT GCATATCATC TAGTTTGCGT TTAGACCTTA TCTGTTATGT CAATGCACGG TTTTCTGCAT 
#LCBombyxMandarina                   GCGGCATTTT ATACTTTTGT GCATATCATC TAGTATACAT TTAGACCTTA TATGTTATAT CAATATACGG TTTTTTACAT 
#LCManducaSexta                      GCGGCATTTT ATACTTTTGT GCATATCATC TAGTATGCAT TTAGACTTTA TCTGTTATAC CAATTTACGG TTTTTTACAT 
#LCSaturniaboisduvalii               GCGGCATTCT ATACTTTTGT GCATATCATC TAGTATGCAT TTAGACCTTA TCTGTTTTAT CAATTTACGG TTTTTTACAT 
#MCMDitaxis_biseriata                GCGGCATTCT CTACTTTTGT GCATATCATC TAGTTTGCGT TTAGACTTTA TCTGTTATAT CAATGCACGG TTTTTTGCAT 
#MCMEubasilissa_regina               GCGGCATTCT ATACCTTTGT TCGTATCAGC TAGTTTACAT TTAGACCTTA TCTGTTATAT CAATTTACGG TTTTTTACAT 
#MCMLimnephilus_decipiens            GCGGCACTTT ATACTTCTGT ACTTATCAGC TAGTTTTCAT TTAGGTCTTA TCTGTTGTAT CAATCTACGG CTTTTTACAT 
#MCMPolystoechotes_punctatus         GCGGCATTTT TTACTTTTGT GCATATCATC TAGTTTGCGT TTAGACTTTA TCTGTTATAT CAATGCACGG TTTTTTGCAT 
#NeopanorpaPulchra                   GCGGCATTCT CTACTTTTGT GCATATCATC TAGTTTGCGT TTAGACTTTA TCTGTTATAT CAGTTTACGG TTTTTTGCAT 
#NesomachilisAustralicaATP6          GCGGCACTCT ATACCTTTGT GCGTATCATC TAGTTTGCAT CTAGACCTTA TCTGCTATAT CAATTTTCGG TTTTATGCAT 
#PedetontusATP6                      GCGGCACTTT TTACTTTTGT GCATATCATC TAGTTTGCAT TTAGACCTTA TCTGTTATAT CAACTTACGG CTTTCTGCAT 
#PetrobiusATP6                       GCGGCATTTT CTACTTCTGT GCATATCATC TAGTTTGCGT CTAGACTTTA TCTGCTATAT CAATTTACGG CTTTCTGCAT 
#QCChaetosomaScaritidesATP           GCGGCATTTT TTACTTCTGT GCATATCATC TAGTTTGCAT TTAGACTTTA TCTGTTATAT CAATATACGG ATTTTTGCAT 
#QCPyrophorusDivergensATP            GCGGCACTCT TTACCTCTGT GCGTATCATC TAGTTTTCAT CTAGACCTTA TCTGCTATTT CAATGTACGG CTTTCTGCAT 
#QLGrylloblattaSculleniATP6          GCGGCACTCT TTACTTTTGT GCATATCATC TAGTTTGCAT TTAGACTTTA TGTGTTATGT CAATATACGG CTTTTTGCAT 
#QTAnisogomohusMaackiATP6            GCGGCATTTT ATACTTTTGT GCATATCATC TAGTTTGCGT TTAGACCTTA TCTGTTATAT CAATGCACGG TTTTTTGCAT 
#QTAtrocalopteryx                    GCGGCACTTT ATACTTCTGT TCATATCATC TAGTTTGCGT TTAGACCTTA TCTGTTATAT CAATGCACGG TTTTTTGCAT 
#QTCeriagrionNipponicumATP6          GCGGCATTTT ATACCTTTTG GTAGAGAGTA TATCATGTCG ATTGAGACCA AATGTTGTTT CAATTTACGG TTTTTTGCAT 
#QTCordulia_aenea                    GCGGCACTCT ATACCTTTGT TCATATCATC TAGTTTGCGT TTAGACTTTA TCTGTTATAT CAATGCACGG CTTTCTGCAT 
#QTDavidius_lunatus                  GCGGCACTCT ATACTTCTGT GCATATCATC TAGTTTGCGT TTAGACCTTA TCTGTTATAT CAATGCACGG TTTTTTGCAT 
#QTEuphaea_decorata                  GCGGCATTTT ATACTTCTCT GCATATCATC TAGTTTGCGT TTAGACCTTA TCTGTTGTTT CAATGCACGG TTTTTTGCAT 
#QTEuphaea_formosa                   GCGGCATTCT ATACCTTTGT GCATATCATC TAGTTTGCGT TTAGACCTTA TCTGTTGTTT CAATGCACGG TTTTTTGCAT 
#QTEuphaea_ornata                    GCGGCATTTT ATACTTTTGT GCATATCATC TAGTTTGCGT TTAGACCTTA TCTGTTGTTT CAATGCACGG TTTTTTGCAT 
#QTEuphaea_yayeyamana                GCGGCATTCT ATACCTTTGT GCATATCATC TAGTTTGCGT TTAGACCTTA TCTGTTGTTT CAATGCACGG CTTTTTGCAT 
#QTHydrobasileus_croceus             GCGGCATTCT ATACCTTTGT TCATATCATC TAGTTTGCGT CTAGACCTTA TCTGTTATAT CAATATACGG TTTTCTGCAT 
#QTIctinogomphus                     GCGGCACTTT ATACTTTTGT GCATATCATC TAGTTTGCGT CTACACCTTA TCTGCTATCT CAATGCACGG CTTTCTGCAT 
#QTIschnura_pumilio                  GCGGCATTTT ATACTTTTGT GCATATCATC TAGTTTGCGT TTAGACTTTA TCTGTTATTT CAATGCACGG TTTTTTGCAT 
#QTOrthetrumATP6                     GCGGCACTTT ATACTTTTGT TCATATCATC TAGTTTGCGT CTAGACCTTA TCTGCTATAT CAATTTACGG TTTTTTGCAT 
#QTPlatycnemisPhyllopodaAtp6         GCGGCACTTT ATACCTTTAT AGAGAGGATA CCATATTGAT TTCCTCCTTT CATGTTATCT CAATGCACGG TTTTCTGCAT 
#QTPseudolestes_mirabilis            GCGGCACTCT ATACCTCTGT GCATATCATC TAGTTTGCGT TTAGACCTTA TCTGCTGTTT CAATGCACGG CTTTCTGCAT 
#QTPseudothemisZonataATP6            GCGGCATTTT ATACTTCTGT TCATATCATC TAGTTTGCGT TTAGACCTTA TCTGTTATAT CAATCTACGG TTTTTTGCAT 
#QTSC                                GCGGCACTCT TTACCTCTGT GCATATCATC TAGTTTGCGT CTAGACCTTA TCTGCTATTT CAATATACGG TTTTTTGCAT 
#QTVestalis_melania_mitochondrion    GCGGCATTTT CTACCTTTGT GCATATCATC TAGTTTGCGT CTGCACTTTA TCTGTTGTTT CAATCTACGG CTTTCTGCAT 
#SCMChrysomyaPutoriaATP6             GCGGCATTTT TTACTTTTGT GCATATCATC TAGTTTGCGT CTAGACTTTA TCTGTTATAT CAATTTACGG TTTTTTGCAT 
#SCMDrosophilaMelanogasterATP6       GCGGCATTTT TTACCTTTGT GCATATCATC TAGTTTGCGT TTAGACTTTA TCTGTTATAT CAATTTACGG TTTTTTGCAT 
#SCMSimosyrphusGrandicornisATP6      GCGGCATTTT ATACTTTTGT GCATATCATC TAGTTTGCGT TTAGACTTTA TCTGTTATAT CAATTTACGG TTTTTTGCAT 
#SLM_Mongoloraphidia_harmandiATP6    GCGGCATTTT CTACTTTTGT GCATATCAGC TAGTTTTCAT TTTCACCTTA TCTGTTATAT CAATTTTCGG ATTTCTGCAT 
#TLMLeptomantella_albella            GCGGCATTCT ATACTTTTGT GCATATCATC TAGTTTGCGT CTAGACCTTA TCTGTTGGAT CAATATACGG TTTTCTGCAT 
#TLTamolanicaTamolanaATP6            GCGGCACTTT ATACCTTTGT GCATATCATC TAGTTTGCGT CTAGACTTTA TCTGTTGGAT CAATATACGG TTTTTTGCAT 
#TZJSclerophasmaParesisensisATP6     GCGGCAATTT ATCACTCTGT TCATATCATC TAGTTTGCGT CTTGACTTTA TCTGTTATAT CAATCTACGG TTTTCTGCAT 
#TrigoniophthalmusATP6               GCGGCATTTT CTACTTTTGT GCATATCATC TAGTTTGCAT TTAGACCTTA TCTGATATAT CAACTTACGG TTTTCTTCAT 
#YYAteluraFormicariaATP6             GCGGCACTCT ATACCTTTGT GCATATCATC TAGTTTGCGT CTAGACCTTA TCTGCTATAT CAATCTACGG TTTTTTGCAT 
#YYThermobiaATP6                     GCGGCACTCT TTACTTCTGT GCGTATCATC TAGTTTGCGT CTGTACCTTA TCTGTTATAT CAATGCACGG CTTTCTGCAT 
#YYTricholepidionATP6                GCGGCATTTT ATACTTTTGT GCATATCATC TAGTTTGCGT TTACACCTTA TCTGTTATAT CAATATACGG TTTTCTGCAT 
#ZCAcridaWillemseiATP6               GCGGCATTCT TTACTTATGT ACATATCAGC TAGTTTTCAT CTAGACTTTA TCTGTTATAT CAATATACGG TTTTTTACAT 
#ZCGastrimargusMarmoratusATP6        GCGGCACTTT TTACTTTTGT GCATATCAGC TAGTTTTCAT TTAGACTTTA TCTGTTTTAT CAATATACGG CTTTTTACAT 
#ZCLocustaMigratoriaATP6             GCGGCACTTT TTACTTTTGT GCATATCAGC TAGTTTTCAT CTAGACTTTA TCTGTTATAT CAATGTACGG TTTTTTACAT 
#ZFQ                                 GCGGCATTTT ATACTTTTGT TCATATCATC TAGTTTGCGT CTAGACTTTA TCTGTTATAT CAATTTACGG TTTTCTGCAT 
#ZJCTimemaCalifornicumATP6           GCGGCACTCT TTACCTTTGT GCTTATCAGC TAGTTTACGT CTAGACTTTA TCTGCTATAT CAATATACGG CTTTCTACAT 
#ZSYM_Teleogryllus_emmaATP6          GCGGCACTCT TTACTTTTGT TCATATCATC TAGTTTGCGT TTACACTTTA TCTGTTGTAT CACTATACGG ATTTCTGCAT 
#ZSYM_Velarifictorus_hemelytrusAT    GCGGCACTCT CTACCTTTGT TCATATCATC TAGTTTGCGT TTACACTTTA TCTGTTATAT CACTATACGG ATTTCTGCAT 
#ZYSM_Loxoblemmus_equestrisATP6      GCGGCATTTT TTACCTCTGT TCGTATCATC TAGTTTGCGT TTACACTTTA TCTGTTATAT CACTTTACGG ATTTCTGCAT 

#AYWF                                CATAGTCCCA ATGATTGCTT TCAGGTAATA GGTGCTTTCG ACTTCAGCAA GGGCTCATTT TTGTTGATTA TTCAATGGCG 
#BCHomalodiscaCoagulata              CATAACTCAA ATGAATGCTT AAAGGTAATA GGTGTTATCG ACATCATCAA GGGCTCATTT TTATTGATTA TTCAACGGCG 
#BCNezaraViridula                    CATAACGCAA ATGACTGCTT AAAGGTAAAA GGTGTTATCG TAACCAGCAA GGGCTCTTTT TTATTGCTTA ATCAATGGCG 
#BCTriatomaDimidiata                 CATAACGGAG ATGACTGCTT AGAGGTAATA GGTGCTCTCG AGCTCAGCAA GGGCTCTTTT TTATTGTTTA CTCAATGGCG 
#DCReticulitermesFlavipes            CATATGCCGA ATAAATGCTT TCAGGTAAAA GGTGCTCTCG ACCTCAGCAA GGGCTCTTTT TTACTGATTT ATCAACGGCG 
#DQ                                  CATAACGCAG ATGATTGCTT TAAGGTAAAA GGTGCTTTCG ACTTCAGCAA GGGCTCTTTT TTATTGATTA TTCAATGGCG 
#EupolyphagaSinensis                 CATAAGCCAA ATGACAGCTT TCAGGTAATA GGTGTTCTCG ATTTCAGCAA GGGCTCGTTT TTCTTGATTA TTCAATGGCG 
#FLBlattellaGermanicaATP6            CATATGCCAA ATGATTGCTT AAAGGTAATA GGTGTTCTCG ACTTCAGCAA GGGCTCATTT TTATTGATTA ATCAATGGCG 
#FLPeriplanetaFuliginosa             CATATGCCAA ATGAACGCTT TCAGGTAATA GGTGTTCTCG ACCTCAGCAA GGGCTCATTT TTATTGATTA TTCAATGGCG 
#FY1VietnamellaDabie                 CATAACGCAA ATGAATGCTT TTAGGTAATA GGTGCTCTCG ACCTCAGCAA GGGCTCTTTT TTGTTGATTA TTCAATGGCG 
#FY2Vietnamella                      CATAACGCCA ATGAACGCTT TCAGGTAATA GGTGCTCTCG ACCTCAGCAA GGGCTCTTTT TTATTGATTA CTCAATGGCG 
#FYCaenis                            CATAACGCCA ATGAATGCTT TCAGGTAATA GGTGTTTTCG ACCTCAGCAA GGGCTCTTTT TTATTGATTA CTCAGTGGCG 
#FYEpeorus                           CATAACGCCA ATGACTGCTT TCAGGTAATA GGTGTTCTCG ACTTCAGCAA GGGCTCTTTT TTATTGTTTA CTCAGTGGCG 
#FYEpeorusATP6                       CATAACGCAA ATGAATGCTT TAAGGTAAAA GGTGATTTCG ACATCAGCAA GGGCTCTTTT TTATTGATTA ATCAATGGCG 
#FYEphemeraOrientalis                CATAGTGGCA ATGATTGCTT TCAGGTAATA GGTGTTTTCG ACCTCAGCAA GGGCTCTTTT TTATTGATTA CTCAGTGGCG 
#FYEphemerella                       CATAGTCCCA ATGACTGCTT TCAGGTAATA GGTGCTCTCG ACCTCAGCAA GGGCTCATTT TTGTTGATTA TTCAATGGCG 
#FYHabrophlebiodes_zijinensis        CATAACGCCA ATGATTGCTT TCAGGTAATA GGTGCTTTCG ACTTCAGCAA GGGCTCTTTT TTATTGATTA CTCAGTGGCG 
#FYIsonychia_ignota                  CATAACGCCA ATGAATGCTT TCAGGTAATA GGTGCTCTCG ACCTCAGCAA GGGCTCTTTT TTATTGATTA TTCAGTGGCG 
#FYPaegniodes_cupulatus              CATAACGCCA ATGACTGCTT TCAGGTAATA GGTGCTTTCG ACCTCAGCAA GGGCTCTTTT TTATTGATTA TTCAATGGCG 
#FYParafronurus_youi                 CATAACGCCA ATGACTGCTT TCAGGTAATA GGTGTTCTCG ACCTCAGCAA GGGCTCTTTT TTATTGATTA CTCAATGGCG 
#FYPotamanthus                       CATAACGCAA ATGAATGCTT TAAGGTAATA GGTGTTTTCG ACCTCAGCAA GGGCTCTTTT TTATTGATTA ATCAATGGCG 
#FYSiphlonurus                       CATAACGCAA ATGAATGCTT TTAGGTAATA GGTGATTTCG ACTTCAGCAA GGGCTCTTTT TTATTGATTA TTCAATGGCG 
#FYSiphlonurus_immanis               CATAGTGGCA ATGATTGCTT TCAGGTAATA GGTGCTTTCG ACTTCAGCAA GGGCTCTTTT TTATTGATTA TTCAGTGGCG 
#FYSiphluriscus_chinensis            CATAACGCCA ATGATTGCTT TCAGGTAATA GGTGTTCTCG ACTTCAGCAA GGGCTCTTTT TTATTGATTA CTCAATGGCG 
#FYTeloganodidae                     CATAACGCCA ATGACTGCTT TCAGGTAATA GGTGTTCTCG ACCTCAGCAA GGGCTCTTTT TTATTGATTA CTCAATGGCG 
#FYVietnamella_dabieshanensis        CATAACGCAA ATGAAGGCTT TCAGGTAATT GGTGCTTTCG ACCTCAGCAA GGGCTCTTTT TTATTGATTA CTCAGTGGCG 
#FY_AHWF                             CATAACGCCA ATGAATGCTT TCAGGTAATA GGTGCTCTCG ACCTCAGCAA GGGCTCTTTT TTATTGATTA CTCAGTGGCG 
#FY_AJDFATP6                         CATAACGCCA ATGAATGCTT TCAGGTAATA GGTGCTCTCG ACCTCAGCAA GGGCTCTTTT TTATTGATTA TTCAGTGGCG 
#FY_AJHQ                             CATAACGCAA ATGAATGCTT TAAGGTAATA GGTGATCTCG ACATCAGCAA GGGCTCTTTT TTATTGATTA CTCAATGGCG 
#FY_AJXF                             CATAACGCCA ATGACTGCTT TCAGGTAATA GGTGTTTTCG ACCTCAGCAA GGGCTCTTTT TTATTGATTA CTCAATGGCG 
#FY_Ameletus_sp                      CATAACGCCA ATGAATGCTT TCAGATAATA GGTGCTCTCG ACCTCAGCAA GGGCTCTTTT TTATTGATTA TTCAGTGGCG 
#FY_FSJBF                            CATAACGCCA ATGACTGCTT TCAGGTAATA GGTGTTCTCG ACCTCAGCAA GGGCTCTTTT TTATTGATTA CTCAATGGCG 
#FY_FSJCJ                            CATAACGCCA ATGATTGCTT AAAGGTAATA GGTGCTCTCG ACCTCAGCAA GGGCTCTTTT TTATTGATTA CTCAATGGCG 
#FY_FSJF                             CATAACGCCA ATGACTGCTT TCAGGTAATA GGTGTTTTCG ACCTCAGCAA GGGCTCTTTT TTATTGTTTA CTCAGTGGCG 
#FY_HBF                              CATAGTGGCA ATGATTGCTT TCAGGTAATA GGTGCTTTCG ACTTCAGCAA GGGCTCTTTT TTATTGATTA CTCAGTGGCG 
#FY_HSXF                             CATAACGCCA ATGATTGCTT TCAGGTAATA GGTGTTCTCG ACCTCAGCAA GGGCTCATTT TTATTGATTA CTCAGTGGCG 
#FY_JAXXCF                           CATAGTGCCA ATGAATGCTT AAAGGTAATA GGTGCTTTCG ACTTCAGCAA GGGCTCTTTT TTATTGATTA GCCAATGGCG 
#FY_JSTF                             CATAACGCCA ATGATTGCTT TCAGGTAATA GGTGTTCTCG ACCTCAGCAA GGGCTCATTT TTATTGATTA TTCAGTGGCG 
#FY_JXF                              CATAGTCCCA ATGATTGCTT TCAGGTAATA GGTGCTTTCG ACTTCAGCAA GGGCTCATTT TTGTTGATTA TTCAATGGCG 
#FY_NSF                              CATAACGCCA ATGATTGCTT TCAGGTAATA GGTGTTCTCG ACTTCAGCAA GGGCTCTTTT TTATTGATTA CTCAATGGCG 
#FY_WQSJK                            CATTACGCCA ATGACTGCTT AAAGATAATA GGTGTTTTCG ACCTCAGCAA GGGCTCTTTT TTATTGTTTA TTCAACGGCG 
#GCCorydalusCornutus                 CATAACGCAA ATGAATGCTT TCAGGTAATA GGTGTTTTCG ACTTCAGCAA GGGCTCTTTT TTATTGATTA TTCAATGGCG 
#GCMChallia_fletcheri                CATAGTGCCA ATGATAGCTT TCAGGTAATA GGTGTTTTCG GTCTCAGCAA GGGCTCATTT TTGTTGATTA TTCAGTGGCG 
#GCMEuborellia_arcanum               CATAGTGGCA GTGATAGCTT CAAGGTAATA GGTGTTATCG ACTTCAGCAA GGGCTCTTTT TTATTGGTTA TGCAGTGGCG 
#GCMLabidura_japonicaATP6            CATAGTGCGA ATGATTGCTT TCAGGTAATA GGTGTTTTCG ACCTCAGCAA GGGCTCTTTT TTATTGTTTA CTCAGTGGCG 
#GCProtohermesConcolorus             CATAACGCAA ATGAATGCTT TCAGGTAATA GGTGTTTTCG ACTTCAGCAA GGGCTCTTTT TTATTGATTA TTCAATGGCG 
#GCSialisHamata                      CATAACCCGA ATTCATGCTT AAAGGTAATA GGTGCTTTCG ACATCAGCAA GGGCTCTTTT TTATTGCTTA CTCAATGGCG 
#HGHF                                CATAACGCCA ATGAATGCTT TCAGGTAATA GGTGCTTTCG ACTTCAGCAA GGGCTCTTTT TTATTGATTA CTCAGTGGCG 
#HHF                                 CATAGTGCCA ATGACTGCTT TCAGATAATA GGTGTTCTCG ACCTCAGCAA GGGCTCTTTT TTATTGATTA TTCAGTGGCG 
#JCMAcroneuria_hainana               CATTACGCCA ATGACTGCTT AAAGGTAATA GGTGCTCTCG ACATCAGCAA GGGCTCTTTT TTATTGTTTA CTCAACGGCG 
#JCMCoptotermes_formosanus           CATATGCCGA ATAAACGCTT TCAGGTAATA GGTGCTTTCG ACCTCAGCAA GGGCTCTTTT TTGTTGATTA ATCAATGGCG 
#JCMDinocras_cephalotes              CATTACGCCA GTGATTGCTT AAAGATAATA GGTGCTCTCG ACCTCAGCAA GGGCTCTTTT TTATTGCTTA GCCAACGGCG 
#JCMKC952026Cryptoperla              CATAACGCCA ATGATTGCTT AAAGGTAATA GGTGTTTTCG ACATCAGCAA GGGCTCTTTT TTATTGTTTA TTCAACGGCG 
#JCMPteronarcys_princeps             CATAACGCCA ATGATTGCCT TCAGGTAATA GGTGCTTTCG ACCTCAGCAA GGGCTCTTTT TTATTGCTTA CTCAACGGCG 
#JCM_Apteroperla_tikumanaATP6        CATAACGCCA ATGACTGCTT ACAGGTAATA GGTGCTCTCG ACTTCAGCAA GGGCTCTTTT TTATTGCTTA TTCAATGGCG 
#JCM_Kamimuria_wangiATP6             CTTAAACACA TTACTTCCTT AAAGGTAAAT GGTGTTCTCG ACCTCAGCAA GGGCTCTTTT TTATTGCTTA CTCAACGGCG 
#JCM_Mesocapnia_arizonensislclATP    CATAACGCCA ATGATTGCTT AAAGGTAATA GGTGCTCTCG ACCTCAGCAA GGGCTCTTTT TTATTGCTTA TTCAGTGGCG 
#JCM_Pteronarcella_badiaATP6         CATAACGCCA GTGAATGCTT TCAGGTAATA GGTGCTCTCG ACTTCAGCAA GGGCTCTTTT TTATTGCTTA TTCAACGGCG 
#JCM_StyloperlaATP6                  CATAACGCCA ATGAATGCTT TCAGGTAATA GGTGTTTTCG ACCTCAGCAA GGGCTCTTTT TTATTGCTTA TTCAACGGCG 
#JCM_TogoperlaATP6                   CATAACGCCA ATGACTGCTT AGAGGTAATA GGTGTTCTCG ACCTCAGCAA GGGCTCTTTT TTATTGCTTA CTCAACGGCG 
#JCMogoperla                         CATAACGCCA ATGACTGCTT AGAGATAATA GGTGTTCTCG ACCTCAGCAA GGGCTCTTTT TTATTGCTTA CTCAACGGCG 
#JSMF                                CATAGTGGCA ATGATTGCTT TCAGGTAATA GGTGCTCTCG ACCTCAGCAA GGGCTCTTTT TTATTGATTA CTCAGTGGCG 
#JSZF                                CATAACGCCA ATGACTGCTT TCAGGTAATA GGTGTTTTCG ACGTCAGCAA GGGCTCTTTT TTATTGATTA TTCAGTGGCG 
#LCBombyxMandarina                   TATAACGCAA ATGAATGCTT TAAGGTAATA GGTGATATCG ACTTCAGCAA GGGCTCTTTT TTATTGATTA TTCAATGGCG 
#LCManducaSexta                      TATAACGCAA ATGAATGCTT TAAGGTAATA GGTGTTATCG ACTTCAGCAA GGGCTCTTTT TTATTGATTA ATCAATGGCG 
#LCSaturniaboisduvalii               TATAACGCAA ATGATTGCTT TTAGATAATA GGTGCTATCG ACCTCAGCAA GGGCTCTTTT TTATTGATTA CTCAATGGCG 
#MCMDitaxis_biseriata                CATATGGCAA ATGAATGCTT AAAGGTAATA GGTGTTTTCG ACTTCAGCAA GGGCTCTTTT TTATTGATTA TTCAATGGCG 
#MCMEubasilissa_regina               AATAGTCCAA ATGATTGCTT GAAGATAATA GGTGTTATCG TCTTCAGCAA GGGCTCTTTT TTATGTTTTA TTCAGTGGCG 
#MCMLimnephilus_decipiens            AATAGCCCAA ATGATGGCTT GAAGGTAATC GGTGCTATCG TCCTCATCAA GGGCTCTTTT TTATATCTTA TTCAGTGGCG 
#MCMPolystoechotes_punctatus         CATAACGCAA ATGAATGCTT AAAGGTAATA GGTGTTTTCG ACCTCAGCAA GGGCTCTTTT TTATTGATTA TTCAATGGCG 
#NeopanorpaPulchra                   CATAACGCCA ATGATTGCTT AAAGGTAATA GGTGTTCTCG ACCTCAGCAA GGGCTCTTTT TTATTGTTTA CTCAGTGGCG 
#NesomachilisAustralicaATP6          CATTACGCAA ATGACTGCTT TCACGTAATA GGTGTTATCG ACACCAGCAA GGGCAGTTTT TTATTGCTTA CTCAGTGGCG 
#PedetontusATP6                      CATTACGCAA ATGAATGCTT TCTCGTAATA GGTGCTTTCG ACTTCAGCAA GGGCTCCTTT TTATTCTTTA CTCAATGGCG 
#PetrobiusATP6                       CATTACGCAA ATGAACGCTT TCAGGTAATA GGTGCTCTCG ACTTCAGCAA GGGCTCTTTT TTATTGCTTA CTCAGTGGCG 
#QCChaetosomaScaritidesATP           CATATGCCAA ATGATTGCTT AAAGGTAATT GGTGTTCTCG ACATCAGCAA GGGCTCTTTT TTATTGTTTA GCCAATGGCG 
#QCPyrophorusDivergensATP            CATATGGGGA ATTCCTGCTT AAAGGTAATA GGTGCTCTCG ACCTCAGCAA GGGCTCTTTT TTATTGATTA CTCAGTGGCG 
#QLGrylloblattaSculleniATP6          CATAACCCCA ATGAACGCTT TCAGGTAATA GGTGTTCTCG ACATCAGCAA GGGCTCTTTT TTATTCATTA CTCAATGGCG 
#QTAnisogomohusMaackiATP6            CATAACGCAA ATGAATGCTT TTAGGTAATA GGTGTTCTCG ACCTCAGCAA GGGCTCTTTT TTATTGATTA CTCAATGGCG 
#QTAtrocalopteryx                    CATAACGCAA ATGAAGGCTT TCAGGTAATT GGTGCTTTCG ACCTCAGCAA GGGCTCTTTT TTATTGATTA CTCAGTGGCG 
#QTCeriagrionNipponicumATP6          CATAACGCAA ATGAATGCTT TAAGGTAAAA GGTGTTCTCG ACTTCAGCAA GGGCTCATTT TTATTGATTA TTCAATGGCG 
#QTCordulia_aenea                    CATAACGCCA ATGAATGCTT TCAGGTAATA GGTGCTTTCG ACTTCAGCAA GGGCTCTTTT TTATTGATTA CTCAGTGGCG 
#QTDavidius_lunatus                  CATAACGCAA ATGAAGGCTT TAAGGTAATA GGTGTTTTCG ACCTCAGCAA GGGCTCTTTT TTATTGATTA ATCAATGGCG 
#QTEuphaea_decorata                  CATAACGCAA ATGAATGCTT TAAGGTAATA GGTGTTTTCG ACCTCAGCAA GGGCTCTTTT TTATTGATTA TTCAATGGCG 
#QTEuphaea_formosa                   CATAACGCAA ATGAATGCTT TAAGGTAATA GGTGTTTTCG ACCTCAGCAA GGGCTCTTTT TTATTGATTA CTCAATGGCG 
#QTEuphaea_ornata                    CATAACGCAA ATGAATGCTT TAAGGTAATA GGTGTTTTCG ACCTCAGCAA GGGCTCTTTT TTATTGATTA TTCAATGGCG 
#QTEuphaea_yayeyamana                CATAACGCAA ATGAATGCTT TAAGGTAATA GGTGTTTTCG ACCTCAGCAA GGGCTCTTTT TTATTGATTA CTCAATGGCG 
#QTHydrobasileus_croceus             CATAACGCCA ATGAATGCTT TAAGGTAATA GGTGATCTCG ACTTCAGCAA GGGCTCTTTT TTATTGATTA CTCAATGGCG 
#QTIctinogomphus                     CATAACGCCA GTGATTGCTT TCAGGTAATA GGTGCTATCG TCCTCAGCAA GGGCTCTTTT TTATTGCTTA ACCAGTGGCG 
#QTIschnura_pumilio                  CATAACGCAA ATGAATGCTT TAAGGTAATA GGTGTTCTCG ACTTCAGCAA GGGCTCTTTT TTATTGATTA TTCAATGGCG 
#QTOrthetrumATP6                     CATAACGCAG ATGAACGCTT TTAGGTAATA GGTGATTTCG ACATCAGCAA GGGCTCTTTT TTATTGATTA CTCAATGGCG 
#QTPlatycnemisPhyllopodaAtp6         CATAACGCAA ATGAATGCTT TAAGGTAATA GGTGTTTTCG ACCTCAGCAA GGGCTCTTTT TTATTGATTA ATCAATGGCG 
#QTPseudolestes_mirabilis            CATAACGCAA ATGAATGCTT TAAGGTAACA GGTGTTTTCG ACCTCAGCAA GGGCTCTTTT TTATTGATTA TTCAATGGCG 
#QTPseudothemisZonataATP6            CATAACGCAA ATGAATGCTT TAAGGTAATA GGTGATTTCG ACATCAGCAA GGGCTCTTTT TTATTGATTA TTCAATGGCG 
#QTSC                                CATAACGCAG GTGAATGCTT AAAGGTAACA GGTGCTCTCG ACCTCAGCAA GGGCTCTTTT TTATTGATTA CTCAATGGCG 
#QTVestalis_melania_mitochondrion    CATAACGCAA GTGAATGCTT CTAGGTAAAA GGTGCTCTCG ACATCAGCAA GGGCTCTTTT TTATTGATTA CTCAATGGCG 
#SCMChrysomyaPutoriaATP6             CATAACGCGA ATAATTGCTT AAAGGTAATA GGTGTTTTCG ACATCAGCAA GGGCTCTTTT TTATTGATTA TTCAGTGGCG 
#SCMDrosophilaMelanogasterATP6       CATAACGCGA ATAACTGCTT TAAGGTAATA GGTGTTTTCG ACTTCAGCAA GGGCTCTTTT TTATTGATTA TTCAGTGGCG 
#SCMSimosyrphusGrandicornisATP6      CATAACGCGA ATAGTTGCTT AAAGGTAATA GGTGCTTTCG ACTTCAGCAA GGGCTCTTTT TTATTGATTA TTCAGTGGCG 
#SLM_Mongoloraphidia_harmandiATP6    CATAACGCAA ATGAAGGCTT AAAGGTAATA GGTGCTATCG ACTTCAGCAA GGGCTCTTTT TTTTTGATTA TTCAATGGCG 
#TLMLeptomantella_albella            CATATCGCCA ATGATTGCTT TCAGGTAATA GGTGCTCTCG ACCTCAGCAA GGGCTCATTT TTATTGATTA CTCAATGGCG 
#TLTamolanicaTamolanaATP6            CATATCGCCA ATGATTGCTT TCAGGTAATA GGTGTTTTCG ACCTCAGCAA GGGCTCATTT TTATTGATTA TTCAATGGCG 
#TZJSclerophasmaParesisensisATP6     CATAGCCCAA ATGACTTCTT AAAGGTAAAT GGTGATCTCG ACATCAGCAA GGGCTCTTTT TTATTGATTA TTCAATGGCG 
#TrigoniophthalmusATP6               CATTACGCAA ATGAAGGCTT TCAGGTAATA GGTGCTTTCG ACCTCAACAA GGGCTCTTTT TTATTGCTTA CTCAGTGGCG 
#YYAteluraFormicariaATP6             CATTTCGCCA GTGACTGCTT AAAGGTAATA GGTGTTATCG ACCTCAGCAA GGGCTCATTT TTATTGCTTA CTCAGCGGCG 
#YYThermobiaATP6                     CATAGTTCAG ATGATTGCTT AAAGGTAATT GGTGCTTTCG ACTTCAGCAA GGGCTCTTTT TTATTGCTTA TTCAGTGGCG 
#YYTricholepidionATP6                CATTACGCAA ATGATCGCTT ATAGGTAAAG GGTGCTTTCG ACCTCAGCAA GGGCTCTTTT TTGTTGATTA TTCAGCGGCG 
#ZCAcridaWillemseiATP6               CATAACCCAA ATGAATGCTT AGAGGTAAAA GGTGTTATCG ACTTCAGCAA GGGCTCATTT TTGTTGTTTA TTCAGTGGCG 
#ZCGastrimargusMarmoratusATP6        CATAACCCAA ATGAATGCTT TCAGGTAAAA GGTGATATCG ACTTCAGCAA GGGCTCATTT TTATTGATTA TTCAGTGGCG 
#ZCLocustaMigratoriaATP6             CATAACCCAA ATGAATGCTT TCAGGTAAAA GGTGTTATCG ACTTCAGCAA GGGCTCATTT TTATTGATTA TTCAGTGGCG 
#ZFQ                                 CATAACGCAA ATGAACGCTT TAAGGTAATA GGTGATTTCG ACATCAGCAA GGGCTCTTTT TTATTGATTA CTCAATGGCG 
#ZJCTimemaCalifornicumATP6           CATAACGCCA ATGATCGCTT AAAGGTAATT GGTGCTATCG ACATCAGCAA GGGCTCTTTT TTATACATTA CTCAATGGCG 
#ZSYM_Teleogryllus_emmaATP6          CATAACGCGA ATAAATGCTT AAAGGTAATT GGTGTTCTCG ACCTCAGCAA GGGCTCTTTT TTATTGCTTA ATCAGTGGCG 
#ZSYM_Velarifictorus_hemelytrusAT    CATAACGCGA ATAAATGCTT AAAGGTAATT GGTGCTCTCG ACATCAGCAA GGGCTCTTTT TTATTGTTTA ATCAGTGGCG 
#ZYSM_Loxoblemmus_equestrisATP6      CATAACGCGA ATTCATGCTT AAAGGTAATT GGTGTTCTCG ACTTCAGCAA GGGCTCTTTT TTATTGTTTA GCCAGTGGCG 

#AYWF                                GGATTATAGG TCTAACTGAC GTGGGTATAT TTTTCTGTAT GGACGCTTAT GGTAGTCTCC TGGGCAATTC TTTGGGGCAC 
#BCHomalodiscaCoagulata              GGATTATAGG TCTAACTGAT GTGGGTATAT ATTTTTACAT GCACGCTTTT GGTAGTTTCC TGGGCAATTC TTTGGGGCAC 
#BCNezaraViridula                    GGTTTATAGG TCTAACTGTC GTGGGTGCTT TTCTTTATAT GGACGCTTCT GGTAGTTTCC TGGGCAATTC TTTGGGGCAC 
#BCTriatomaDimidiata                 GGATTATAGG TCTAACTGGC GTGGGTATAT TTTTATACAT GGGCGCTTCT GGTAGTCTCC TGGGCAATTC TTTGGGGCAC 
#DCReticulitermesFlavipes            AAATTATAGG TCTAACTGTC GTGGGTCTCT CTGTCTACAT GCGCGGTTCT GGTAGTCTCC TGGGCAATTC TTTGGGGCAC 
#DQ                                  AAATTATAGG TCTAACTGAG GTGGGTATAT TTTTTTGTAT GGACGCTTAT GGTAGTCTCC TGGGCAATTC TTTGGGGCAC 
#EupolyphagaSinensis                 GGTTTATAAC TCTTACTGTT GTGGGTCTAT TTTTATACAT GCACGCTTGT GGTAGTCTCC TGGGCAATTC TTTGGGGCAC 
#FLBlattellaGermanicaATP6            GGATTATAGG TCTAACTGTC GTGGGTTTAT TTTTTTACAT GCACGCTTAT GGTAGTTTCC TGGGCAATTC TTTGGGGCAC 
#FLPeriplanetaFuliginosa             GGATTATAGG TCTAACTGTC GTGGGTATAT TTTTTTACAT GCACGCTTAT GGTAGTTTCC TGGGCAATTC TTTGGGGCAC 
#FY1VietnamellaDabie                 AAATTATAGG TCTAACTGAT GTGGGTATAT CTTTCTGTAT GCACGCTTAT GGTAGTCTCC TGGGCAATTC TTTGGGGCAC 
#FY2Vietnamella                      GGATTATAGG TCTAACTGAT GTGGGTATAT CTTTCTGTAT GGACGCTTAT GGTAGTTTCC TGGGCAATTC TTTGGGGCAC 
#FYCaenis                            GGTTTATAGG TCTAACTGAT ATGGGTATAT CTTTTTGTAT GCACGCTTAT GGTAGTCTCC TGGGCAATTC TTTGGGGCAC 
#FYEpeorus                           GGATTATAGG TCTAACTGAT GTGGGTTTTT TTTTTTGTAT GGACGCTTAT GGTAGTTTCC TGGGCAATTC TTTGGGGCAC 
#FYEpeorusATP6                       AAATTATAGG TCTAACTGTC GTGGGTTTAT TTTTTTGTAT GCACGCTTAT GGTAGTCTCC TGGGCAATTC TTTGGGGCAC 
#FYEphemeraOrientalis                GGATTATAGG TCTAACTGAT ATGGGTATAT CTTTCTGTAT GGACGCTTAT GGTAGTTTCC TGGGCAATTC TTTGGGGCAC 
#FYEphemerella                       GGATTATAGG TCTAACTGAT GTGGGTGTAT TTTTTTGTAT GGACGCTTAT GGTAGTCTCC TGGGCAATTC TTTGGGGCAC 
#FYHabrophlebiodes_zijinensis        GGATTATAAG TCTTACTGAT GTGGGTTTAT TTTTTTGTAT GGGCGCTTAT GGTAGTTTCC TGGGCAATTC TTTGGGGCAC 
#FYIsonychia_ignota                  GGATTATAGG TCTAACTGAT GTGGGTATAT TTTTTTGTAT GGACGCTTAT GGTAGTCTCC TGGGCAATTC TTTGGGGCAC 
#FYPaegniodes_cupulatus              GGATTATAGG TCTAACTGAT ATGGGTATAT CTTTTTGTAT GGACGCTTAT GGTAGTCTCC TGGGCAATTC TTTGGGGCAC 
#FYParafronurus_youi                 GGATTATAGG TCTAACTGAT GTGGGTATAT CTTTTTGTAT GGACGCTTAT GGTAGTCTCC TGGGCAATTC TTTGGGGCAC 
#FYPotamanthus                       AAATTATAGG TCTAACTGTC GTGGGTATAT CTTTTTGTAT GGACGCTTAT GGTAGTCTCC TGGGCAATTC TTTGGGGCAC 
#FYSiphlonurus                       AAATTATAGG TCTAACTGAG GTGGGTATAT TTTTCTGTAT GCACGCTTAT GGTAGTCTCC TGGGCAATTC TTTGGGGCAC 
#FYSiphlonurus_immanis               GGATTATAGG TCTAACTGAT ATGGGTATAT CTTTTTGTAT GGACGCTTAT GGTAGTCTCC TGGGCAATTC TTTGGGGCAC 
#FYSiphluriscus_chinensis            GGATTATAGG TCTTACTGCT ATGGGTATAT CTTTCTGTAT GGACGCTTAT GGTAGTTTCC TGGGCAATTC TTTGGGGCAC 
#FYTeloganodidae                     GGATTATAGG TCTAACTGAT GTGGGTATAT TTTTTTGTAT GGACGCTTAT GGTAGTCTCC TGGGCAATTC TTTGGGGCAC 
#FYVietnamella_dabieshanensis        GGATTATAGG TCTAACTGAT ATGGGTATAT TTTTTTGTAT GGACGCTTAT GGTAGTTTCC TGGGCAATTC TTTGGGGCAC 
#FY_AHWF                             GGATTATAGG TCTAACTGAT ATGGGTATAT CTTTTTGTAT GGACGCTTAT GGTAGTTTCC TGGGCAATTC TTTGGGGCAC 
#FY_AJDFATP6                         GGATTATAGG TCTAACTGAT GTGGGTATAT TTTTTTGTAT GGACGCTTAT GGTAGTCTCC TGGGCAATTC TTTGGGGCAC 
#FY_AJHQ                             AAATTATAGG TCTAACTGAG GTGGGTATAT TTTTCTGTAT GCACGCTTAT GGTAGTTTCC TGGGCAATTC TTTGGGGCAC 
#FY_AJXF                             GGATTATAGG TCTAACTGAT GTGGGTATAT TTTTCTGTAT GGACGCTTAT GGTAGTCTCC TGGGCAATTC TTTGGGGCAC 
#FY_Ameletus_sp                      GGATTATAGG TCTAACTGAT ATGGGTATCT CTTTTTGTAT GGACGCTTAT GGTAGTCTCC TGGGCAATTC TTTGGGGCAC 
#FY_FSJBF                            GGATTATAGG TCTAACTGAT GTGGGTATAT TTTTTTGTAT GGACGCTTAT GGTAGTCTCC TGGGCAATTC TTTGGGGCAC 
#FY_FSJCJ                            GGATTATAGG TCTAACTGAT GTGGGTATAT TTTTTTGTAT GGACGCTTAT GGTAGTCTCC TGGGCAATTC TTTGGGGCAC 
#FY_FSJF                             GGATTATAGG TCTAACTGAT GTGGGTCTCT CTTTTTGTAT GGACGCTTAT GGTAGTTTCC TGGGCAATTC TTTGGGGCAC 
#FY_HBF                              GGATTATAGG TCTAACTGAT ATGGGTATAT TTTTTTGTAT GGACGCTTAT GGTAGTCTCC TGGGCAATTC TTTGGGGCAC 
#FY_HSXF                             GGATTATAGG TCTAACTGTC GTGGGTATAT CTTTCTGTAT GGACGCTTAT GGTAGTCTCC TGGGCAATTC TTTGGGGCAC 
#FY_JAXXCF                           GGATTATAGG TCTTACTGAT ATGGGTATCT TTTTTTGTAT GGACGCTTAT GGTAGTTTCC TGGGCAATTC TTTGGGGCAC 
#FY_JSTF                             GGATTATAGG TCTAACTGTC GTGGGTATAT CTTTCTGTAT GGACGCTTAT GGTAGTCTCC TGGGCAATTC TTTGGGGCAC 
#FY_JXF                              GGATTATAGG TCTAACTGAC GTGGGTATAT TTTTCTGTAT GGACGCTTAT GGTAGTCTCC TGGGCAATTC TTTGGGGCAC 
#FY_NSF                              GGATTATAGG TCTTACTGCT ATGGGTATAT CTTTCTGTAT GGACGCTTAT GGTAGTTTCC TGGGCAATTC TTTGGGGCAC 
#FY_WQSJK                            GGATTATAGG TCTAACTGAT ATGGGTATAT TTTTCTGTAT GGACGCTTAT GGTAGTTTCC TGGGCAATTC TTTGGGGCAC 
#GCCorydalusCornutus                 GGCTTATAGG TCTAACTGAT ATGGGTCTTT TTTTGTGTAT GGACGCTTAT GGTAGTCTCC TGGGCAATTC TTTGGGGCAC 
#GCMChallia_fletcheri                GGATTATAGG TCTAACTGTT GTGGGTTTAT TTTTATGTAT GGACGCTTGT GGTAGTTTCC TGGGCAATTC TTTGGGGCAC 
#GCMEuborellia_arcanum               GGATTATAGG TCTAACTGAC GTGGGTTTAT TTTTTTTTAT GGACGCTTAT GGTAGTTTCC TGGGCAATTC TTTGGGGCAC 
#GCMLabidura_japonicaATP6            GGATTATAGG TCTAACTGTC GCGGGTTTTT TTTTTTGTAT GCACGCTTAT GGTAGTTTCC TGGGCAATTC TTTGGGGCAC 
#GCProtohermesConcolorus             GGTTTATAGG TCTAACTGAT ATGGGTCTCT TTTTGCGTAT GGACGCTTAT GGTAGTTTCC TGGGCAATTC TTTGGGGCAC 
#GCSialisHamata                      GGATTATAAA TCTTACTGAT ATGGGTATCT CTTTATGTAT GGACGCTTAT GGTAGTCTCC TGGGCAATTC TTTGGGGCAC 
#HGHF                                GGATTATAGG TCTAACTGAT ATGGGTATAT CTTTCTGTAT GGACGCTTAT GGTAGTTTCC TGGGCAATTC TTTGGGGCAC 
#HHF                                 GGATTATAAG TCTTACTGAT ATGGGTATAT TTTTCTGTAT GGACGCTTAT GGTAGTCTCC TGGGCAATTC TTTGGGGCAC 
#JCMAcroneuria_hainana               GGATTATAGG TCTAACTGAT ATGGGTCTAT TTTTCTGTAT GGACGCTTAT GGTAGTCTCC TGGGCAATTC TTTGGGGCAC 
#JCMCoptotermes_formosanus           AAATTATAGG TCTAACTGTC GTGGGTGCAT CTTTCTACAT GCACGCTTAT GGTAGTCTCC TGGGCAATTC TTTGGGGCAC 
#JCMDinocras_cephalotes              GGATTATAGG TCTAACTGAT GTGGGTATAT CTTTCTGTAT GGACGCTTAT GGTAGTCTCC TGGGCAATTC TTTGGGGCAC 
#JCMKC952026Cryptoperla              GGATTATAGG TCTAACTGAT ATGGGTATAT TTTTCTGTAT GGACGCTTAT GGTAGTCTCC TGGGCAATTC TTTGGGGCAC 
#JCMPteronarcys_princeps             GGATTATAGG TCTAACTGAT ATGGGTATAT TTTTCTGTAT GGACGCTTAT GGTAGTTTCC TGGGCAATTC TTTGGGGCAC 
#JCM_Apteroperla_tikumanaATP6        GGATTATAGG TCTAACTGTT GTGGGTATCT TTTTTTGTAT GGACGCTTAT GGTAGTCTCC TGGGCAATTC TTTGGGGCAC 
#JCM_Kamimuria_wangiATP6             GGATTATAGG TCTAACTGAT ATGGACATAT TTTTTTGTAT GGACGCTTAT GGTAGTTTCC TGGGCAATTC TTTGGGGCAC 
#JCM_Mesocapnia_arizonensislclATP    GGATTATAGG TCTAACTGTT GTGGGTATCT TTTTTTGTAT GGACGCTTAT GGTAGTCTCC TGGGCAATTC TTTGGGGCAC 
#JCM_Pteronarcella_badiaATP6         GGATTATAGG TCTAACTGAT ATGGGTATAT TTTTTTGTAT GGACGCTTAT GGTAGTTTCC TGGGCAATTC TTTGGGGCAC 
#JCM_StyloperlaATP6                  GGATTATAGA TCTAACTGAT ATGGGTATAT CTTTTTGTAT GGACGCTTAT GGTAGTCTCC TGGGCAATTC TTTGGGGCAC 
#JCM_TogoperlaATP6                   GGATTATAGG TCTAACTGAT ATGGGTATAT CTTTCTGTAT GGACGCTTAT GGTAGTCTCC TGGGCAATTC TTTGGGGCAC 
#JCMogoperla                         GGATTATAGG TCTAACTGAT ATGGGTATAT CTTTCTGTAT GGACGCTTAT GGTAGTCTCC TGGGCAATTC TTTGGGGCAC 
#JSMF                                GGATTATAGG TCTAACTGAT ATGGGTATAT CTTTTTGTAT GGACGCTTAT GGTAGTCTCC TGGGCAATTC TTTGGGGCAC 
#JSZF                                GGCTTATAGG TCTAACTGAT GTGGGTATAT TTTTCTGTAT GCACGCTTAT GGTAGTTTCC TGGGCAATTC TTTGGGGCAC 
#LCBombyxMandarina                   GGATTATAGA TCTTGTTGTT ATGGATATAT TTTTATCTAT GCACGCTTAT GGTAGTTTCC TGGGCAATTC TTTGGGGCAC 
#LCManducaSexta                      GGATTATAGA TCTTACTGTT ATGGATATAT TTTTATTTAT GCACGCTTAT GGTAGTTTCC TGGGCAATTC TTTGGGGCAC 
#LCSaturniaboisduvalii               GGATTATAGA TCTTACTGTT ATGGGTATAT TTTTCTCTAT GCACGCTTAT GGTAGTTTCC TGGGCAATTC TTTGGGGCAC 
#MCMDitaxis_biseriata                GGCTTATAAA TCTAACTGAT ATGGGTATAT TTTTTTGTAT GGACGCTTAT GGTAGTTTCC TGGGCAATTC TTTGGGGCAC 
#MCMEubasilissa_regina               GGATTATAGA TCTTACTGTT GTGGATATAT TTCTTTACAT ATACGCTTAT GGTAGTTTCC TGGGCAATTC TTTGGGGCAC 
#MCMLimnephilus_decipiens            GGATTATAGA TCTTACTGTT GTGGTGATAT TTTTTTATAT ATACGCTTAT GGTAGTTTCC TGGGCAATTC TTTGGGGCAC 
#MCMPolystoechotes_punctatus         GGATTATAAA TCTTACTGAT GTGGGTATAT TTTTCTGTAT GGACGCTTAT GGTAGTCTCC TGGGCAATTC TTTGGGGCAC 
#NeopanorpaPulchra                   GGATTATAAA TCTTACTGAT ATGGACATCT TTTTTTACAT GGACGCTTAT GGTAGTTTCC TGGGCAATTC TTTGGGGCAC 
#NesomachilisAustralicaATP6          GGCTTATACA TCCAACTGAT GTGGGTATAT TTTTTTACAT GCACGCTTTT GGTAGTTTCC TGGGCAATTC TTTGGGGCAC 
#PedetontusATP6                      GGATTATAGG TCTAACTGAT GTGGATATAT CTTTTTACAT GCACGCTTGT GGTAGTTTCC TGGGCAATTC TTTGGGGCAC 
#PetrobiusATP6                       GGATTATAGG TCTAACTGTT ATGGGTCTCT TTTTTTGTAT GGACGCTTGT GGTAGTCTCC TGGGCAATTC TTTGGGGCAC 
#QCChaetosomaScaritidesATP           GGATTATAAG TCTAACTGAC ATGGGTTTAT CTTTATACAT GCACGCTTCT GGTAGTTTCC TGGGCAATTC TTTGGGGCAC 
#QCPyrophorusDivergensATP            GGCTTATAGG TCTTACTGTC GTGGGTATAT CTTTACGTAT GGACGCTTCT GGTAGTTTCC TGGGCAATTC TTTGGGGCAC 
#QLGrylloblattaSculleniATP6          GGATTATAGG TCTAACTGAT ATGGGTATAT TTTTTTGTAT GCACGCTTAT GGTAGTCTCC TGGGCAATTC TTTGGGGCAC 
#QTAnisogomohusMaackiATP6            AAATTATAGG TCTAACTGAG GTGGGTATAT TTTTTTGTAT GCACGCTTAT GGTAGTCTCC TGGGCAATTC TTTGGGGCAC 
#QTAtrocalopteryx                    GGATTATAGG TCTAACTGAT ATGGGTATAT TTTTTTGTAT GGACGCTTAT GGTAGTTTCC TGGGCAATTC TTTGGGGCAC 
#QTCeriagrionNipponicumATP6          AAATTATAGG TCTAACTGTC GTGGGTATAT TTTTTTGTAT GCACGCTTAT GGTAGTCTCC TGGGCAATTC TTTGGGGCAC 
#QTCordulia_aenea                    GGATTATAGG TCTAACTGAT ATGGGTATAT CTTTCTGTAT GGACGCTTAT GGTAGTTTCC TGGGCAATTC TTTGGGGCAC 
#QTDavidius_lunatus                  AAATTATAGG TCTAACTGAG GTGGGTATAT CTTTTTGTAT GCACGCTTAT GGTAGTCTCC TGGGCAATTC TTTGGGGCAC 
#QTEuphaea_decorata                  AAATTATAGG TCTAACTGTC GTGGGTATAT CTTTCTGTAT GGACGCTTAT GGTAGTTTCC TGGGCAATTC TTTGGGGCAC 
#QTEuphaea_formosa                   AAATTATAGG TCTAACTGTC GTGGGTATAT CTTTCTGTAT GGACGCTTAT GGTAGTTTCC TGGGCAATTC TTTGGGGCAC 
#QTEuphaea_ornata                    AAATTATAGG TCTAACTGTC GTGGGTATAT CTTTCTGTAT GGACGCTTAT GGTAGTTTCC TGGGCAATTC TTTGGGGCAC 
#QTEuphaea_yayeyamana                AAATTATAGG TCTAACTGTC GTGGGTATAT TTTTCTGTAT GGACGCTTAT GGTAGTTTCC TGGGCAATTC TTTGGGGCAC 
#QTHydrobasileus_croceus             AAATTATAGG TCTAACTGAG GTGGGTATAT TTTTCTGTAT GCACGCTTAT GGTAGTTTCC TGGGCAATTC TTTGGGGCAC 
#QTIctinogomphus                     GGATTATAGG TCTAACTGAG GTGGGTATTT CTTTCTGTAT GGACGCTTAT GGTAGTTTCC TGGGCAATTC TTTGGGGCAC 
#QTIschnura_pumilio                  AAATTATAGG TCTAACTGTC GTGGGTATAT TTTTTTGTAT GGACGCTTAT GGTAGTTTCC TGGGCAATTC TTTGGGGCAC 
#QTOrthetrumATP6                     AAATTATAGG TCTAACTGAG GTGGGTTTAT TTTTTTGTAT GCACGCTTAT GGTAGTTTCC TGGGCAATTC TTTGGGGCAC 
#QTPlatycnemisPhyllopodaAtp6         AAATTATAGG TCTAACTGTC GTGGGTATAT TTTTTTGTAT GGGCGCTTAT GGTAGTCTCC TGGGCAATTC TTTGGGGCAC 
#QTPseudolestes_mirabilis            AAATTATAGG TCTAACTGTC GTGGGTATAT CTTTCTGTAT GGACGCTTAT GGTAGTCTCC TGGGCAATTC TTTGGGGCAC 
#QTPseudothemisZonataATP6            AAATTATAGG TCTAACTGAG GTGGGTATAT TTTTTTGTAT GCACGCTTAT GGTAGTTTCC TGGGCAATTC TTTGGGGCAC 
#QTSC                                AAATTATAGG TCTAACTGTC GTGGGTATAT CTTTCTGTAT GGACGCTTAT GGTAGTCTCC TGGGCAATTC TTTGGGGCAC 
#QTVestalis_melania_mitochondrion    AAATTATAGG TCTAACTGTC GTGGGTATAT CTTTCTGTAT GGACGCTTAT GGTAGTTTCC TGGGCAATTC TTTGGGGCAC 
#SCMChrysomyaPutoriaATP6             GGATTATAGG TCTAACTGCT GTGGGTATAT TTTTTTGTAT GGACGCTTAT GGTAGTTTCC TGGGCAATTC TTTGGGGCAC 
#SCMDrosophilaMelanogasterATP6       GGATTATAGG TCTAACTGTT ATGGGTATAT TTTTTTGTAT GGACGCTTAT GGTAGTTTCC TGGGCAATTC TTTGGTGCAC 
#SCMSimosyrphusGrandicornisATP6      GGATTATAGG TCTAACTGCT TCGGACATAT TTTTTTGTAT GCACGCTTAT GGTAGTCTCC TGGGCAATTC TTTGGGGCAC 
#SLM_Mongoloraphidia_harmandiATP6    GGATTATAAA TCTAACTGAT ATGGGTTTAT TTTTTTGTAT GCACGCTTAT GGTAGTTTCC TGGGCAATTC TTTGGGGCAC 
#TLMLeptomantella_albella            GGTTTATAGG TCTAACTGAT ATGGGTATAT CTTTTTGTAT GCACGCTTAT GGTAGTCTCC TGGGCAATTC TTTGGGGCAC 
#TLTamolanicaTamolanaATP6            GGATTATAGG TCTAACTGAT ACGGGTCTAT CTTTTTGTAT GCACGCTTAT GGTAGTTTCC TGGGCAATTC TTTGGGGCAC 
#TZJSclerophasmaParesisensisATP6     GGATTATAGG TCTAACTGAT ATGGGTATAT TTTTGCGTAT GCACGCTTAT GGTAGTTTCC TGGGCAATTC TTTGGGGCAC 
#TrigoniophthalmusATP6               GGATTATAGA TCCAGTTGTT GTGGGTATCT CTTTCTTCAT GCACGCTTAT GGTAGTTTCC TGGGCAATTC TTTGGGGCAC 
#YYAteluraFormicariaATP6             GGGTTATAGG TCTTACTGAG GTGGATTTAT TTCTATGTAT GGACGCTTGT GGTAGTCTCC TGGGCAATTC TTTGGGGCAC 
#YYThermobiaATP6                     GGATTATAGG TCTAACTGAG GTGGGTGCAT CTCTTTGTAT GCACGCTTGT GGTAGTCTCC TGGGCAATTC TTTGGGGCAC 
#YYTricholepidionATP6                GGATTATAGG TCTAACTGAT GTGGGTGTAT ATTTTTGTAT GCACGCTTAT GGTAGTCTCC TGGGCAATTC TTTGGGGCAC 
#ZCAcridaWillemseiATP6               GGATTATAGG TCTAACTGAT ATGGACATAT TTTTTTGTAT GCACGCTTAT GGTAGTTTCC TGGGCAATTC TTTGGGGCAC 
#ZCGastrimargusMarmoratusATP6        GGATTATAGG TCTAACTGAT ACGGACATAT CTTTTTGTAT GCACGCTTAT GGTAGTTTCC TGGGCAATTC TTTGGGGCAC 
#ZCLocustaMigratoriaATP6             GGATTATAGG TCTAACTGAT ACGGACATAT TTTTTTGTAT GCACGCTTAT GGTAGTTTCC TGGGCAATTC TTTGGGGCAC 
#ZFQ                                 AAATTATAGG TCTAACTGAG GTGGGTTTAT TTTTTTGTAT GCACGCTTAT GGTAGTCTCC TGGGCAATTC TTTGGGGCAC 
#ZJCTimemaCalifornicumATP6           GGTTTATAAG TCTAACTGAT ATGGGTTTAT CTTTCTGTAT GCACGCTTAT GGTAGTTTCC TGGGCAATTC TTTGGGGCAC 
#ZSYM_Teleogryllus_emmaATP6          GGATTATAGG TCTAACTGAT GTGGGTATAT TTTTCTGTAT GCGCGCTTAT GGTAGTTTCC TGGGCAATTC TTTGGGGCAC 
#ZSYM_Velarifictorus_hemelytrusAT    GGATTATAGG TCTAACTGAT ATGGACGTAT CTTTCTGTAT GCGCGCTTAT GGTAGTCTCC TGGGCAATTC TTTGGGGCAC 
#ZYSM_Loxoblemmus_equestrisATP6      GGATTATAGG TCTAACTGAT GTGGACCTAT CTTTTTGTAT GCACGCTTAT GGTAGTCTCC TGGGCAATTC TTTGGGGCAC 

#AYWF                                GTATACAATT CTTCGCATCC TATTGGACAC CTGTCATGGT TGGGGGTTGC GTGAAAGCAC TTACCGTTTT ACTTCATTGT 
#BCHomalodiscaCoagulata              GTATACAATT TTTCGCCTCC TAATGGAGAT TTGTAATGAT TGGGGGTTGC GTGAAAGCAC CTTCCGTTTT AGCTCATTCT 
#BCNezaraViridula                    GTATACAATT TTTCGCGTCC TATTGGAAAC TTGTATTGTT TGGGGGTTTC GTGAAAGCAC TTACCGTTTT ACTTCATTTC 
#BCTriatomaDimidiata                 GTATACAACT ATTCGCATCC TATTGGAAGA TTGTAATGTT TGGGGGTTTC GTGAAAGCAC TTACCGTTTT GCCTCATTCT 
#DCReticulitermesFlavipes            GTATACAACT CTTCGCGTCC TAATGGCAGA TTGTCATGGT TGGGGGTTGC GTGAAAGCAC CTACCGTTTT GCCTCATTCT 
#DQ                                  GTATACAATT TTTCGCGTCC TATTGGACAC ATGTCATGGT TGGGGGTTGC GTGAAAGCAC CTACCGTTTT TCTTCATTCT 
#EupolyphagaSinensis                 GTATACAACT TTTCGCGTCC TATTGGACGA CTGTCATGGT TGGGGGTTGC GTGAAAGCAC TTAACGTTTT ACTTCATTCT 
#FLBlattellaGermanicaATP6            GTATACAATT CTTCGCATCC TAATGGATGA TTGTCATGGT TGGGGGTTGC GTGAAAGCAC TTAACGTTTT ACTTCATTCT 
#FLPeriplanetaFuliginosa             GTATACAATT TTTCGCATCC TATTGGATGA CTGTCATGGT TGGGGGTTGC GTGAAAGCAC TTAACGTTTT ACTTCATTCT 
#FY1VietnamellaDabie                 GTATACAACT TTTCGCATCC TACTGGACTC TTGTCATGGT TGGGGGTTGC GTGAAAGCAC TTACCGTTTT ACTTCATTGT 
#FY2Vietnamella                      GTATACAACT CTTCGCGTCC TACTGGACGA CTGTCATGGT TGGGGGTTGC GTGAAAGCAC CTACCGTTTA ACTTCATTCT 
#FYCaenis                            GTATACAATT TTTCGCATCC TACTGGATGA CTGTCATGGT TGGGGGTTGC GTGAAAGCAC CTACCGTTTT ACTTCATTCT 
#FYEpeorus                           GTATACAACT CTTCGCATCC TATTGGATGA TTGTCATGGT TGGGGGTTGC GTGAAAGCAC TTACCGTTTT ACTTCATTTT 
#FYEpeorusATP6                       GTATACAATT CTTCGCATCC TACTGGATGA TTGTCATGGT TGGGGGTTGC GTGAAAGCAC TTACCGTTTT GCTTCATTAT 
#FYEphemeraOrientalis                GTATACAACT CTTCGCGTCC TATTGGACGA ATGTCATGTT TGGGGGTTGC GTGAAAGCAC TTACCGTTTT ACTTCATTTT 
#FYEphemerella                       GTATACAATT TTTCGCGTCC TACTGGACAT CTGTCATGGT TGGGGGTTGC GTGAAAGCAC CTACCGTTTT ACTTCATTCT 
#FYHabrophlebiodes_zijinensis        GTATACAACT CTTCGCATCC TATGGGTTAC TTGTCATGGT TGGGGGTTGC GTGAAAGCAC CTTCCGTTTT ACTTCATTCT 
#FYIsonychia_ignota                  GTATACAACT CTTCGCGTCC TATTGGACGA CTGTCATGGT TGGGGGTTGC GTGAAAGCAC TTACCGTTTT ACTTCATTCT 
#FYPaegniodes_cupulatus              GTATACAACT CTTCGCATCC TATTGGACGA CTGTCATGGT TGGGGGTTGC GTGAAAGCAC CTACCGTTTT ACTTCATTCT 
#FYParafronurus_youi                 GTATACAATT CTTCGCATCC TACTGGACGA TTGTCATGGT TGGGGGTTGC GTGAAAGCAC TTACCGTTTT ACTTCATTCT 
#FYPotamanthus                       GTATACAATT TTTCGCGTCC TACTGGACAC ATGTCATGGT TGGGGGTTGC GTGAAAGCAC CTACCGTTTT ACTTCATTGT 
#FYSiphlonurus                       GTATACAACT CTTCGCATCC TATTGGACAT TTGTCATGGT TGGGGGTTGC GTAAAAGCAC TTACCGTTTT ACTTCATTGT 
#FYSiphlonurus_immanis               GTATACAACT TTTCGCGTCC TATTGGACGA ATGTCATGCT TGGGGGTTGC GTGAAAGCAC CTACCGTTTT ACTTCATTTT 
#FYSiphluriscus_chinensis            GTATACAACT CTTCGCGTCC TATTGGACGA TTGTCATGGT TGGGGGTTGC GTGAAAGCAC CTACCGTTTT ACTTCATTCT 
#FYTeloganodidae                     GTATACAACT CTTCGCATCC TACTGGATGA CTGTCATGGT TGGGGGTTGC GTGAAAGCAC TTACCGTTTT ACTTCATTCT 
#FYVietnamella_dabieshanensis        GTATACAATT CTTCGCGTCC TATTGGACAT CTGTCATGGT TGGGGGTTGC GTGAAAGCAC CTACCGTTTT ACTTCATTTT 
#FY_AHWF                             GTATACAACT TTTCGCGTCC TACTGGATGA TTGTCATGGT TGGGGGTTGC GTGAAAGCAC TTACCGTTTT ACTTCATTCT 
#FY_AJDFATP6                         GTATACAACT CTTCGCGTCC TATTGGACGA CTGTCATGGT TGGGGGTTGC GTGAAAGCAC TTACCGTTTT ACTTCATTCT 
#FY_AJHQ                             GTATACAATT CTTCGCATCC TACTGGACAC TTGTCATGGT TGGGGGTTGC GTGAAAGCAC TTACCGTTTT ACTTCATTGT 
#FY_AJXF                             GTATACAATT CTTCGCATCC TACTGGACGA CTGTCATGGT TGGGGGTTGC GTGAAAGCAC TTACCGTTTT ACTTCATTCT 
#FY_Ameletus_sp                      GTATACAACT CTTCGCATCC TATTGGACGA TTGTCATGGT TGGGGGTTGC GTGAAAGCAC TTACCGTTTT ACTTCATTCT 
#FY_FSJBF                            GTATACAATT CTTCGCATCC TATTGGACGA TTGTCATGGT TGGGGGTTGC GTGAAAGCAC TTACCGTTTT ACTTCATTTT 
#FY_FSJCJ                            GTATACAACT TTTCGCGTCC TATTGGGTGA TTGTCATGGT TGGGGGTTGC GTGAAAGCAC CTACCGTTTT ACTTCATTCT 
#FY_FSJF                             GTATACAATT CTTCGCATCC TACTGGATGA TTGTCATGGT TGGGGGTTGC GTGAAAGCAC CTACCGTTTT ACTTCATTCT 
#FY_HBF                              GTATACAATT CTTCGCGTCC TATTGGACGA ATGTCATGTT TGGGGGTTGC GTGAAAGCAC TTACCGTTTT ACTTCATTCT 
#FY_HSXF                             GTATACAATT TTTCGCGTCC TACTGGACAT TTGTCATGGT TGGGGGTTGC GTGAAAGCAC CTACCGTTTT ACTTCATTCT 
#FY_JAXXCF                           GTATACAATT TTTCGCATCC TATTGGACGA TTGTCATGAT TGGGGGTTGC GTGAAAGCAC TTACCGTTTT ACTTCATTTT 
#FY_JSTF                             GTATACAATT TTTCGCATCC TATTGGACAT TTGTCATGGT TGGGGGTTGC GTGAAAGCAC CTACCGTTTT ACTTCATTCT 
#FY_JXF                              GTATACAATT CTTCGCATCC TATTGGACAC CTGTCATGGT TGGGGGTTGC GTGAAAGCAC TTACCGTTTT ACTTCATTGT 
#FY_NSF                              GTATACAACT CTTCGCGTCC TATTGGACGA TTGTCATGGT TGGGGGTTGC GTGAAAGCAC CTACCGTTTT ACTTCATTCT 
#FY_WQSJK                            GTATACAACT CTTCGCATCC TATTGGATGA TTGTCATGGT TGGGGGTTGC GTGAAAGCAC CTACCGTTTT ACTTCATTGT 
#GCCorydalusCornutus                 GTATACAATT CTTCGCATCC TATTGGACAT TTGTCATGGT TGGGGGTTGC GTGAAAGCAC TTACCGTTTT ACTTCATTAT 
#GCMChallia_fletcheri                GTATACAATT TTTCGCGTCC TATTGGGTGA ATGTGATGGT TGGGGGTTGC GTGAAGGCAC TTACCGTTTT ATTTCATTTT 
#GCMEuborellia_arcanum               GTATACAATT GTTCGCGTCC TATTGGAGAG ATGTGATGTT TGGGGGTTGC GTGAAAGCAC TTACCGTTTT ATTTCATTTT 
#GCMLabidura_japonicaATP6            GTATACAACT CTTCGCATCC TAATGGACAT TTGTCATGAT TGGGGGTTGC GTGAAAGCAC TTACCGTTTT ACTTCATTTT 
#GCProtohermesConcolorus             GTATACAACT TTTCGCATCC TACTGGACAT TTGTCATGGT TGGGGGTTGC GTGAAAGCAC TTACCGTTTT ACTTCATTAT 
#GCSialisHamata                      GTATACAATT TTTCGCATCC TATTGGACAC TTGTCATGTT TGGGGGTTGC ATGAAAGCAC TTACCGTTTT ACTTCATTTT 
#HGHF                                GTATACAACT TTTCGCGTCC TATTGGATGA TTGTCATGGT TGGGGGTTGC GTGAAAGCAC CTACCGTTTT ACTTCATTCT 
#HHF                                 GTATACAATT CTTCGCATCC TATTGGCTGA TTGTCATGGT TGGGGGTTGC GTGAAAGCAC CTACCGTTTT ACTTCATTTT 
#JCMAcroneuria_hainana               GTATACAACT CTTCGCATCC TACTGGATGA CTGTCATGGT TGGGGGTTGC GTGAAAGCAC CTACCGTTTT ACTTCATTGT 
#JCMCoptotermes_formosanus           GTATACAACT CTTCGCGTCC TAATGGAAGA CTGTCATGGT TGGGGGTTGC GTGAAAGCAC CTACCGTTTT GCCTCATTCT 
#JCMDinocras_cephalotes              GTATACAACT CTTCGCGTCC TACTGGATGA CTGTCATGGT TGGGGGTTGC GTGAAAGCAC CTACCGTTTT ACTTCATTGT 
#JCMKC952026Cryptoperla              GTATACAATT CTTCGCATCC TATTGGATGA TTGTCATGGT TGGGGGTTGC GTGAAAGCAC TTACCGTTTT ACTTCATTCT 
#JCMPteronarcys_princeps             GTATACAATT TTTCGCGTCC TACTGGATGA ATGTCATGGT TGGGGGTTGC GTGAAAGCAC TTACCGTTTT ACTTCATTGT 
#JCM_Apteroperla_tikumanaATP6        GTATACAATT TTTCGCGTCC TACTGGACGA CTGTCATGGT TGGGGGTTGC GTGAAAGCAC CTACCGTTTT ACATCATTCT 
#JCM_Kamimuria_wangiATP6             GTATACAACT CTTCGCGTCC TATTGGATGA CTGTCATGGT TGGGGGTTGC GTGAAAGCAC TTACCGTTTT ACTTCATTGT 
#JCM_Mesocapnia_arizonensislclATP    GTATACAACT TTTCGCGTCC TATTGGATGA CTGTCATGGT TGGGGGTTGC GTGAAAGCAC TTACCGTTTT ACTTCATTTT 
#JCM_Pteronarcella_badiaATP6         GTATACAATT CTTCGCGTCC TACTGGATGA CTGTCATGGT TGGGGGTTGC GTGAAAGCAC CTACCGTTTT ACATCATTCT 
#JCM_StyloperlaATP6                  GTATACAACT CTTCGCGTCC TACTGGATGA CTGTCATGGT TGGGGGTTGC GTGAAAGCAC TTACCGTTTA ACTTCATTGT 
#JCM_TogoperlaATP6                   GTATACAACT CTTCGCGTCC TACTGGACGA CTGTCATGGT TGGGGGTTGC GTGAAAGCAC TTACCGTTTT ACTTCATTAT 
#JCMogoperla                         GTATACAACT CTTCGCGTCC TACTGGACGA CTGTCATGGT TGGGGGTTGC GTGAAAGCAC TTACCGTTTT ACTTCATTAT 
#JSMF                                GTATACAACT CTTCGCGTCC TACTGGACGA ATGTCATGTT TGGGGGTTGC GTGAAAGCAC CTACCGTTTT ACTTCATTCT 
#JSZF                                GTATACAACT CTTCGCATCC TACTGGATGA CTGTCATGGT TGGGGGTTGC GTGAAAGCAC TTACCGTTTT ACTTCATTTT 
#LCBombyxMandarina                   GTATACAATT CTTCGCATCC TATTGGACAT TTGTAATGAT TGGGGGTTGC GTGAAAGCAC TTACCGTTTA ACTTCATTTT 
#LCManducaSexta                      GTATACAACT TTTCGCATCC TATTGGAAAT TTGTAATGAT TGGGGGTTGC GTGAAAGCAC TTACCGTTTA ACTTCATTTT 
#LCSaturniaboisduvalii               GTATACAACT TTTCGCATCC TATTGGACAT TTGTAATGAT TGGGGGTTGC GTGAAAGCAC TTACCGTTTA ACTTCATTTT 
#MCMDitaxis_biseriata                GTATACAATT CTTCGCATCC TATTGGAAAT CTGTCATGTT TGGGGGTTGC GTGAAAGCAC TTACCGTTTT ACTTCATTCT 
#MCMEubasilissa_regina               GTATACAAAT TTTCGCATCC TATTGGCCGA ATGTCATGAT TGGGGGTTGC GTAAAAGCAC TTAACGTTTT ATTTCATTAT 
#MCMLimnephilus_decipiens            GTATACAAAT TTTCGCATCC TATTGGACAA TTGTCATGAT TGGGGGTTTC GTAAAAGCAC TTAACGTTTT ATTTCATTAT 
#MCMPolystoechotes_punctatus         GTATACAACT TTTCGCGTCC TATTGGACAC TTGTCATGTT TGGGGGTTGC GTGAAAGCAC TTACCGTTTT ACTTCATTTT 
#NeopanorpaPulchra                   GTATACAATT TTTCGCGTCC TATTGGACGA TTGTCATGCT TGGGGGTTGC GTGAAAGCAC TTACCGTTTT ACTTCATTTT 
#NesomachilisAustralicaATP6          GTATACAACT CTTCGCATCC TTGTGGACGA TTGTCATGCT TGGGGGTTGC GTGAAAGCAC CTACCGTTTT GCTTCATTAT 
#PedetontusATP6                      GTATACAACT CTTCGCATCC TTATGGACGA CTGTCATGGT TGGGGGTTGC GTGAAAGCAC TTACCGTTTT ACTTCATTTT 
#PetrobiusATP6                       GTATACAACT CTTCGCATCC TTATGGACGA CTGTCATGGT TGGGGGTTGC GTAAAAGCAC CTACCGTTTT ACTTCATTCT 
#QCChaetosomaScaritidesATP           GTATACAACT TTTCGCATCC TAATGGACAC ATGTCATGCT TGGGGGTTGC GTGAAAGCAC CTACCGTTTT GCTTCATTCT 
#QCPyrophorusDivergensATP            GTATACAACT CTTCGCATCC TACTGGACAT ATGTCATGAT TGGGGGTTGC GTGAAAGCAC TTACCGTTTT ACCTCATTCT 
#QLGrylloblattaSculleniATP6          GTATACAATT TTTCGCATCC TATTGGACGA GTGTCATGGT TGGGGGTTGC GTGAAAGCAC TTAACGTTTT ACTTCATTAT 
#QTAnisogomohusMaackiATP6            GTATACAATT TTTCGCATCC TATTGGACAT TTGTCATGGT TGGGGGTTGC GTGAAAGCAC TTACCGTTTT ACTTCATTGT 
#QTAtrocalopteryx                    GTATACAATT CTTCGCGTCC TATTGGACAT CTGTCATGGT TGGGGGTTGC GTGAAAGCAC CTACCGTTTT ACTTCATTTT 
#QTCeriagrionNipponicumATP6          GTATACAATT TTTCGCATCC TATTGGACAT TTGTCATGGT TGGGGGTTGC GTGAAAGCAC TTACCGTTTT ACTTCATTGT 
#QTCordulia_aenea                    GTATACAACT TTTCGCGTCC TACTGGATGA TTGTCATGGT TGGGGGTTGC GTGAAAGCAC TTACCGTTTT ACTTCATTCT 
#QTDavidius_lunatus                  GTATACAACT CTTCGCATCC TACTGGACGT ATGTCATGGT TGGGGGTTGC GTGAAAGCAC TTACCGTTTT ACTTCATTGT 
#QTEuphaea_decorata                  GTATACAATT TTTCGCATCC TATTGGACAC CTGTCATGGT TGGGGGTTGC GTGAAAGCAC CTACCGTTTT ACTTCATTGT 
#QTEuphaea_formosa                   GTATACAACT TTTCGCATCC TATTGGACAC TTGTCATGGT TGGGGGTTGC GTGAAAGCAC CTACCGTTTT ACTTCATTGT 
#QTEuphaea_ornata                    GTATACAATT TTTCGCATCC TATTGGACAC CTGTCATGGT TGGGGGTTGC GTGAAAGCAC CTACCGTTTT ACTTCATTGT 
#QTEuphaea_yayeyamana                GTATACAACT TTTCGCATCC TATTGGACAC ATGTCATGGT TGGGGGTTGC GTGAAAGCAC CTACCGTTTT ACTTCATTGT 
#QTHydrobasileus_croceus             GTATACAACT TTTCGCATCC TATTGGACAT CTGTCATGTT TGGGGGTTGC GTGAAAGCAC TTACCGTTTT ACTTCATTTT 
#QTIctinogomphus                     GTATACAACT CTTCGCGTCC TATTGGACTC CTGTCATGGT TGGGGGTTGC GTGAAAGCAC CTACCGTTTT ACTTCATTTT 
#QTIschnura_pumilio                  GTATACAATT TTTCGCATCC TATTGGAAAT CTGTCATGGT TGGGGGTTGC GTGAAAGCAC TTACCGTTTT ACTTCATTGT 
#QTOrthetrumATP6                     GTATACAACT TTTCGCATCC TATTGGATAC TTGTCATGGT TGGGGGTTGC GTGAAAGCAC TTACCGTTTT ACTTCATTGT 
#QTPlatycnemisPhyllopodaAtp6         GTATACAATT TTTCGCGTCC TACTGGACAC ATGTCATGGT TGGGGGTTGC GTGAAAGCAC TTACCGTTTT ACTTCATTGT 
#QTPseudolestes_mirabilis            GTATACAATT TTTCGCATCC TATTGGACAC TTGTCATGGT TGGGGGTTGC GTGAAAGCAC CTACCGTTTT ACTTCATTTT 
#QTPseudothemisZonataATP6            GTATACAATT TTTCGCATCC TACTGGATTC TTGTCATGGT TGGGGGTTGC GTGAAAGCAC CTACCGTTTT ACTTCATTCT 
#QTSC                                GTATACAACT CTTCGCGTCC TACTGGACAC CTGTCATGGT TGGGGGTTGC GTGAAAGCAC CTACCGTTTT ACTTCATTGT 
#QTVestalis_melania_mitochondrion    GTATACAACT CTTCGCATCC TACTGGGTGA TTGTCATGGT TGGGGGTTGC GTGAAAGCAC CTACCGTTTT ACTTCATTGT 
#SCMChrysomyaPutoriaATP6             GTATACAATT TTTCGCATCC TATTGGATGA TTGTCATGGT TGGGGGTTGC GTGAAAGCAC TTACCGTTTT ACTTCATTAT 
#SCMDrosophilaMelanogasterATP6       GTATACAATT TTTAGCATCC TATTGGATGA TTGTCATGTT TGGGGGTTGC GTGAAAGCAC TTACCGTTTT ACTTCATTAT 
#SCMSimosyrphusGrandicornisATP6      GTATACAATT TTTCGCATCC TATTGGTTGA TTGTCATGAT TGGGGGTTGC GTGAAAGCAC TTACCGTTTT ACTTCATTAT 
#SLM_Mongoloraphidia_harmandiATP6    GTATACAACT TTTCGCATCC TATTGGAAAT TTGTCATGAT TGGGGGTTGC GTGAAAGCAC TTACCGTTTT TCTTCATTAT 
#TLMLeptomantella_albella            GTATACAACT CTTCGCGTCC TACTGGATGA CTGTCATGGT TGGGGGTTGC GTGAAAGCAC TTAACGTTTT ACTTCATTGT 
#TLTamolanicaTamolanaATP6            GTATACAATT TTTCGCATCC TATTGGATGA TTGTCATGGT TGGGGGTTGC GTGAAAGCAC TTAACGTTTT ACTTCATTGT 
#TZJSclerophasmaParesisensisATP6     GTATACAATT TTTCGCATCC TATTGGACGA TTGTCATGGT TGGGGGTTGC GTGAAAGCAC TTAACGTTTT ACTTCATTGT 
#TrigoniophthalmusATP6               GTATACAATT TTTCGCGTCC TTATGGCCCA TTGTCATGAT TGGGGGTTGC GTGAAAGCAC TTACCGTTTT ACTTCATTCT 
#YYAteluraFormicariaATP6             GTATACAACT CTTCGCATCC TAGTGGGGAT CTGTCATGAT TGGGGGTTGC GTGAAACCAC CTACCGTTTT ACTTCATTCT 
#YYThermobiaATP6                     GTATACAATT TTTCGCATCC TACTGGACAT CTGTCATGAT TGGGGGTTGC GTGAAAGCAC TTAACGTTTT GCTTCATTCT 
#YYTricholepidionATP6                GTATACAACT CTTCGCATCC TACTGGACGA CTGTCATGGT TGGGGGTTGC GTGAAAGCAC TTACCGTTTT ACTTCATTAT 
#ZCAcridaWillemseiATP6               GTATACAATT TTTCGCATCC TATTGGACGA TTGTCATGGT TGGGGGTTGC GTGAAAGCAC CTAACGTTTT ACTTCATTGT 
#ZCGastrimargusMarmoratusATP6        GTATACAACT TTTCGCATCC TAATGGACGA ATGTCATGGT TGGGGGTTGC GTGAAAGCAC TTAACGTTTA ACTTCATTTT 
#ZCLocustaMigratoriaATP6             GTATACAATT CTTCGCATCC TAATGGACGA ATGTCATGGT TGGGGGTTGC GTGAAAGCAC TTAACGTTTA ACTTCATTGT 
#ZFQ                                 GTATACAATT TTTCGCATCC TATTGGACGC TTGTCATGGT TGGGGGTTGC GTGAAAGCAC CTACCGTTTT ACTTCATTGT 
#ZJCTimemaCalifornicumATP6           GTATACAATT TTTCGCATCC TATTGGGTGA CTGTCATGGT TGGGGGTTGC GTGAAAGCAC CTAACGTTTT ACTTCATTAT 
#ZSYM_Teleogryllus_emmaATP6          GTATACAATT CTTCGCATCC TACTGGAAGA CTGTCATGGT TGGGGGTTGC GTGAAAGCAC TTACCGTTTT ACTTCATTAT 
#ZSYM_Velarifictorus_hemelytrusAT    GTATACAATT CTTCGCATCC TATTGGATGA TTGTCATGGT TGGGGGTTGC GTGAAAGCAC TTACCGTTTT ACTTCATTAT 
#ZYSM_Loxoblemmus_equestrisATP6      GTATACAATT TTTCGCATCC TATTGGAAGA TTGTCATGAT TGGGGGTTGC GTGAAAGCAC CTACCGTTTT ACTTCATTAT 

#AYWF                                TTCCTTATGT GCGCGCACAT ATCACTTTTT CTCACAACGG TCAAAACCTT GGGTAAAGAA CTGAAAATCC TTCACCTATT 
#BCHomalodiscaCoagulata              TTCCTTATAT ATATATACAT ATCACTTTTT CTCAATACGG TCAAAACCAT GGATAATCAA ATGAAAATCC TTCACCTATT 
#BCNezaraViridula                    TTTCTTATGT GCGGATGTAT ATCATTTTTT TTCACAACGG AGAAAACCTT GGTTAATCAA TAGAAATCCC TTCACCTATT 
#BCTriatomaDimidiata                 CTCCTTATAT GCGCATGTAT ATCACTCTTT TTCACAACGG TCAGAACCTT GGTTAAAGAA TTGAAAATCC TTCACCTATT 
#DCReticulitermesFlavipes            GTCCTTGTAT GAGCGTACAT ATCACTCTTT CTCACAACGG TCAAAACCCT GGTTAAAAAA ACGAAAATCC TTCACCTATT 
#DQ                                  TTCCTTATGT GCGCGCACAT ATCACTCTTT CTCACAACGG TCAAAACCAT GGGTAAAGGA AGGAAAATCC TTCACCTATT 
#EupolyphagaSinensis                 TTCCTTATAT ACGCCTGTTT ATCATTTTTT CTCACAACGG TCAAAACCAT GGTTAAAGAA ATGAAAATCC TTCACCTATT 
#FLBlattellaGermanicaATP6            TTCCTTATAT GCGCATGTTT ATCATTTTTT CTCACAACGG TCAAAACCTT GGTTAAAGAA ATGAAAATCC TTCACCTATT 
#FLPeriplanetaFuliginosa             CTCCTTATGT ATGCGCGTAT GTCACTCTTT CTCACAACGG TCAAAACCAT GGTTAAAGAA GTGAAAATCC TTCACCTATT 
#FY1VietnamellaDabie                 TTCCTTATGT GCGCGCACAT GTCACTCTTT TTCACAACGG TCAAAACCAT GGTTAAAGGA TCGAAAATCC TTCACCTATT 
#FY2Vietnamella                      CTCCTTATGT GCGCGCACAT ATCACTCTTT CTCACAACGG TCAAAACCCT GGGTAAAGGA GTGAAAATCC TTCACCTATT 
#FYCaenis                            TTCCTTATGT GCGGGCACAT ATCATTTTTT TTCACAACGG TCAAAACCTT GGGTAAAGGA ATGAAAATCC TTCACCTATT 
#FYEpeorus                           CTCCTTATGT GCGCGCACAT ATCACTCTTT CTCACAACGG TCAAAACCCT GGGTAAAGGA GTGAAAATCC TTCACCTATT 
#FYEpeorusATP6                       CTCCTTATGT GCGCGCACAT GTCATTTTTT TTCACAACGG TCAAAACCAC GGATAGAGGA ATGAAAGTCC TTCACCTATT 
#FYEphemeraOrientalis                CTCCTTATGT GCGGGCACCT ATCACTCTTT CTCACAACGG TCAAAACCTT GGTTAAAGGA ATGAAAATCC TTCACCTATT 
#FYEphemerella                       TTCCTTCTGT GCGCGCACAT ATCACTCTTT CTCACAACGG TCAAAACCTT GGGTAAAGAA CTGAAAATCC TTCACCTATT 
#FYHabrophlebiodes_zijinensis        CTCCTTATAT GCGCATACAT ATCATTCTTT CTCACAACGG TCAAAACCCT GGTTAATCAA GTGAAAATCC TTCACCTATT 
#FYIsonychia_ignota                  CTCCTTATGT GCGCGCACAT GTCATTTTTT CTCACAACGG TCAAAACCTT GGGTAATCGA GTGAAAATCC TTCACCTATT 
#FYPaegniodes_cupulatus              CTCCTTATGT GCGCGCACAT ATCACTCTTT CTCACAACGG TCAAAACCTT GGGTAAAGGA GTGAAAATCC TTCACCTATT 
#FYParafronurus_youi                 CTCCTTATGT GCGCGCACAT ATCACTCTTT TTCACAACGG TCAAAACCTT GGGTAAAGGA GTGAAAATCC TTCACCTATT 
#FYPotamanthus                       TTCCTTATGT GCGCGCACAT GTCACTTTTT TTCACAACGG TCAAAACCGT GGTTAAAGGA AGGAAAGTCC TTCACCTATT 
#FYSiphlonurus                       CTCCTTATGG GCGCGCACAT ATCATTTTTT CTCACAACGG TCAAAACCAT GGGTAAAGGA AGGAAAATCC TTCACCTATT 
#FYSiphlonurus_immanis               CTCCTTATGT GCGGGCACTT ATCACTTTTT CTCACAACGG TCAAAACCTT GGCTAAAGGA ATGAAAATCC TTCACCTATT 
#FYSiphluriscus_chinensis            CTCCTTATGT GCGGGCACAT ATCACTTTTT CTCACAACGG TCAAAACCTT GGGTAAAGGA TTGAAAATCC TTCACCTATT 
#FYTeloganodidae                     CTCCTTATGT GCGCGCACAT ATCACTTTTT CTCACAACGG TCAAAACCTT GGGTAAAGGA GTGAAAATCC TTCACCTATT 
#FYVietnamella_dabieshanensis        CTCCTTATGT AGGCGCACAT ATCACTTTTT CTCACAACGG TCAAAACCTT GGATAAAGAA CTGAAAATCC TTCACCTATT 
#FY_AHWF                             CTCCTTGTGT GCGGGCACAT GTCATTTTTT TTCACAACGG TCAAAACCTT GGGTAAAGGA ATGAAAATCC TTCACCTATT 
#FY_AJDFATP6                         CTCCTTATGT GCGCGCACAT GTCATTTTTT CTCACAACGG TCAAAACCTT GGGTAATCGA GTGAAAATCC TTCACCTATT 
#FY_AJHQ                             CTCCTTATGT GCGCGCACAT ATCACTTTTT CTCACAACGG TCAAAACCAT GGGTAAAGGA AGGAAAATCC TTCACCTATT 
#FY_AJXF                             CTCCTTATGT GCGCGCACAT GTCATTCTTT CTCACAACGG TCAAAACCCT GGGTAAAGGA GTGAAAATCC TTCACCTATT 
#FY_Ameletus_sp                      TTCCTTATGT ATGGGCACAT ATCACTCTTT TTCACAACGG TCAAAACCCT GGGTAAAGGA GTGAAAATCC TTCACCTATT 
#FY_FSJBF                            CTCCTTATGT GCGCGCACAT ATCACTTTTT CTCACAACGG TCAAAACCCT GGGTAAAGGA GTGAAAATCC TTCACCTATT 
#FY_FSJCJ                            TTCCTTATGT GCGCGCACAT ATCACTTTTT CTCACAACGG TCAAAACCTT GGTTAAAGGA ATGAAAATCC TTCACCTATT 
#FY_FSJF                             CTCCTTATGT GCGCGCACAT ATCATTCTTT CTCACAACGG TCAAAACCTT GGGTAAAGGA GTGAAAATCC TTCACCTATT 
#FY_HBF                              TTCCTTATGT GCGGGCACCT ATCACTTTTT TTCACAACGG TCAAAACCTT GGTTAAAGGA ATGAAAATCC TTCACCTATT 
#FY_HSXF                             CTCCTTATGT GCGCGCACAT GTCATTCTTT CTCACAACGG TCAAAACCCT GGTTAATCAA TTGAAAATCC TTCACCTATT 
#FY_JAXXCF                           TTCCTTATAT GCGCGCACAT ATCACTTTTT TTCACAACGG TCAAAACCTT GGGCAAGCAA GTGAAAGTCC TTCACCTACA 
#FY_JSTF                             CTCCTTATGT GCGCGCACAT GTCATTCTTT CTCACAACGG TCAAAACCCT GGTTAATCAA CTGAAAATCC TTCACCTATT 
#FY_JXF                              TTCCTTATGT GCGCGCACAT ATCACTTTTT CTCACAACGG TCAAAACCTT GGGTAAAGAA CTGAAAATCC TTCACCTATT 
#FY_NSF                              CTCCTTATGT GCGGGCACAT ATCACTTTTT CTCACAACGG TCAAAACCTT GGGTAAAGGA TTGAAAATCC TTCACCTATT 
#FY_WQSJK                            CTCCTTATGT GCGCGCGTAT GTCACTCTTT CTCACAACGG TCAAAACCTT GGATAAAGGA GTGAAAATCC TTCACCTATT 
#GCCorydalusCornutus                 TTCCTTATGT ATGCCTACAT ATCATTTTTT CTCACAACGG TCAAAACCTT GGATAAAGAA TTGAAAATCC TTCACCTATT 
#GCMChallia_fletcheri                TTCCTTGTGT TTATTTGTGT GTCATTTTTT CTCACAAGGG TCAGAACCTT GGTTAAAGGA TTGAAAGTTC TTCACCTATT 
#GCMEuborellia_arcanum               CTCCTTGTGT GCGCATATAT ATCATTTTTT TTCACAACGG TCAGAACCTT GGTTAAAGAA TTGAAAGTTC TTCACCTATT 
#GCMLabidura_japonicaATP6            CTCCTTATGT TCGCATGTAT ATCATTTTTT CTCACAACGG TCAAAACCCT GGACAAAGAA ATGAAAATCC TTCACCTATT 
#GCProtohermesConcolorus             CTCCTTATGT ATGCCTACAT ATCACTCTTT CTCACAACGG TCAAAACCTT GGATAAAGAA TTGAAAATCC TTCACCTATT 
#GCSialisHamata                      TTCCTTATAT TCGCATACAT ATCATTTTTT CTCACAACGG TCAAAACCTT GGATAAAGAA TAGAAAATCC TTCACCTATT 
#HGHF                                TTCCTTGTGT GCGGGCACAT GTCATTCTTT TTCACAACGG TCAAAACCTT GGGTAAAGGA ATGAAAATCC TTCACCTATT 
#HHF                                 CTCCTTATGT GCGGGCACAT ATCACTTTTT TTCACAACGG TCAAAACCTT GGGTAAAGGA TTGAAAATCC TTCACCTATT 
#JCMAcroneuria_hainana               TTCCTTATGT GCGCGCGTAT ATCACTCTTT TTCACAACGG TCAAAACCCT GGTTAAAGGA ACGAAAATCC TTCACCTATT 
#JCMCoptotermes_formosanus           ATCCTTGCAT GCGCATACCT GTCACTCTTT CTCACAACGG TCAAAACCCT GGTTAAAAAA ACGAAAATCC TTCACCTATT 
#JCMDinocras_cephalotes              CTCCTTATGT GCGCGCGTAT GTCACTCTTT CTCACAACGG TCAAAACCTT GGATAAAGGA GTGAAAATCC TTCACCTATT 
#JCMKC952026Cryptoperla              TTCCTTATGT ACGCGCGTAT ATCACTTTTT CTCACAACGG TCAAAACCTT GGTTAAAGGA ACGAAAATCC TTCACCTATT 
#JCMPteronarcys_princeps             TTCCTTATGT GCGCGCGTTT ATCATTCTTT TTCACAACGG TCAAAACCTT GGTTAAAGGA GTGAAAATCC TTCACCTATT 
#JCM_Apteroperla_tikumanaATP6        CTCCTTATGT GCGCGCACAT ATCACTTTTT CTCACAACGG TCAAAACCTT GGTTAAAGGA GTGAAAATCC TTCACCTATT 
#JCM_Kamimuria_wangiATP6             TTCCTTATGT GCGCGCGTAT ATCACTCTTT CTCACAACGG TCAAAACCCT GGATAAAGGA ACGAAAATCC TTCACCTATT 
#JCM_Mesocapnia_arizonensislclATP    TTCCTTATGT GCGCGCACAT ATCACTTTTT TTCACAACGG TCAAAACCCT GGTTAAAGGA GTGAAAATCC TTCACCTATT 
#JCM_Pteronarcella_badiaATP6         CTCCTTATGT GCGCGCGTAT ATCATTCTTT CTCACAACGG TCAAAACCCT GGCTAAAGGA GTGAAAATCC TTCACCTATT 
#JCM_StyloperlaATP6                  CTCCTTATGT ACGCGCGTCT ATCACTCTTT CTCACAACGG TCAAAACCCT GGCTAAAGGA GTGAAAATCC TTCACCTATT 
#JCM_TogoperlaATP6                   CTCCTTATGT ATGCGCGTAT ATCACTCTTT CTCACAACGG TCAAAACCCT GGATAAAGAA GTGAAAATCC TTCACCTATT 
#JCMogoperla                         CTCCTTATGT ATGCGCGTAT ATCACTCTTT CTCACAACGG TCAAAACCCT GGATAAAGAA GTGAAAATCC TTCACCTATT 
#JSMF                                TTCCTTATGT GCGGGCACAT ATCACTTTTT CTCACAACGG TCAAAACCCT GGTTAAAGGA ATGAAAATCC TTCACCTATT 
#JSZF                                TTCCTTATGT GCGGGCACAT GTCATTTTTT CTCACAACGG TCAAAACCTT GGATAAAGGA ATGAAAATCC TTCACCTATT 
#LCBombyxMandarina                   TTCCTTATAT TTATTTACAT ATCATTTTTT TTCACAACGG TCAAAACCTT GGTTAAAGAA TTGAAAATCC TTCACCTTTT 
#LCManducaSexta                      TTCCTTATAT CTATTTACAT ATCATTTTTT TTCACAACGG TCAAAACCTT GGTTAAAGAA TTGAAAATCC TTCACCTTTT 
#LCSaturniaboisduvalii               TTCCTTATAT TTATTTACAT ATCATTCTTT TTCACAACGG TCAAAACCTT GGTTAAAGAA ATGAAAATCC TTCACCTATT 
#MCMDitaxis_biseriata                TTCCTTATGT GCGCGCACAT ATCATTTTTT TTCACAACGG TCAAAACCTT GGATAAAGAA ATGAAAATCC TTCACCTATT 
#MCMEubasilissa_regina               CTCCTTATAT CTGCTTTCAT ATCATTATTT CTCACAACGG TCAGAACCCT AAATAGAAAA ATGAAAATCC TTCACCTATT 
#MCMLimnephilus_decipiens            TTCCTTATAT TTGCGTTCAT ATCACTATTT CTCACAACGG TCAGAACCTT AGATAAAAAA ATGAAAATCC TTCACCTTTT 
#MCMPolystoechotes_punctatus         CTCCTTATGT GCGCGCACAT ATCATTTTTT TTCACAACGG TCAAAACCTT GGTTAAAGAA TTGAAAATCC TTCACCTATT 
#NeopanorpaPulchra                   CTCCTTATAT ATGCTTACAT ATCATTTTTT CTCACAACGG TCAAAACCTT GGTTAAAGAA TTGAAAATCC TTCACCTATA 
#NesomachilisAustralicaATP6          CTCCTTATAT GCAGGCATCT ATCACTCTTT TTCACAACGG TCAAAACCTT GGCTTCAGAA CTGAAAATCC TTCACCTTTT 
#PedetontusATP6                      CTCCTTATAT ATGCGCACAT ATCACTTTTT TTCACAACGG TCAAAACCTT GGATTCAGGA ATGAAAATCC TTCACCTATT 
#PetrobiusATP6                       TTCCTTATAT GCGGATACAT ATCACTTTTT TTCACAACGG TCAAAACCCT GGATCCAGGA GTGAAAATCC TTCACCTATT 
#QCChaetosomaScaritidesATP           TTCCTTATAT TCGCATGTAT ATCATTCTTT CTCACAACGG TCAAAACCCT GGATAAAGAA ATGAAAATCC TTCACCTATT 
#QCPyrophorusDivergensATP            TTCCTTCTGT CTGCCTTCTT GCCACTATTT CTCACAACGG TCAAAACCCT GGACAAAGAA ATGAAAATCC TTCACCTATT 
#QLGrylloblattaSculleniATP6          TTCCTTATGT ATGCGCGTAT ATCACTTTTT TTCACAACGG TCAAAACCCT GGCTAAAGAA CTGAAAATCC TTCACCTATT 
#QTAnisogomohusMaackiATP6            TTCCTTATGT GCGCGCACAT ATCACTTTTT TTCACAACGG TCAAAACCAT GGGTAAAGGA AGGAAAATCC TTCACCTATT 
#QTAtrocalopteryx                    CTCCTTATGT AGGCGCACAT ATCACTTTTT CTCACAACGG TCAAAACCTT GGATAAAGAA CTGAAAATCC TTCACCTATT 
#QTCeriagrionNipponicumATP6          TTCCTTATGT GCGCGCACAT GTCATTTTTT CTCACAACGG TCAAAACCAT GGTTAAAGGA AGGAAAATCC TTCACCTATT 
#QTCordulia_aenea                    CTCCTTGTGT GCGGGCACAT GTCATTTTTT TTCACAACGG TCAAAACCCT GGGTAAAGGA ATGAAAATCC TTCACCTATT 
#QTDavidius_lunatus                  TTCCTTATGT GCGCGCACAT ATCATTCTTT CTCACAACGG TCAAAACCAT GGATAAAGGA AGGAAAATCC TTCACCTATT 
#QTEuphaea_decorata                  CTCCTTATGT GCGCGCACAT GTCATTCTTT TTCACAACGG TCAAAACCAC GGTTAAAGGA ATGAAAGTCC TTCACCTATT 
#QTEuphaea_formosa                   CTCCTTATGT GCGCGCACAT GTCATTTTTT CTCACAACGG TCAAAACCAC GGTTAAAGGA ATGAAAGTCC TTCACCTATT 
#QTEuphaea_ornata                    CTCCTTATGT GCGCGCACAT GTCATTCTTT TTCACAACGG TCAAAACCAC GGTTAAAGGA ATGAAAGTCC TTCACCTATT 
#QTEuphaea_yayeyamana                CTCCTTATGT GCGCGCACAT GTCATTTTTT CTCACAACGG TCAAAACCAC GGCTAAAGGA ATGAAAGTCC TTCACCTATT 
#QTHydrobasileus_croceus             CTCCTTATGT GCGCGCACAT ATCACTTTTT CTCACAACGG TCAAAACCAT GGTTAAAGGA AGGAAAATAC TTCACCTATT 
#QTIctinogomphus                     CTCCTTATAT GCGGGTACAT GTCACTTTTT TTCACAACGG TCAAAACCCT GGATTCAGAA ATGAAAGTCC TTCACCTATT 
#QTIschnura_pumilio                  ATCCTTATGT GCGCGCACAT GTCATTTTTT TTCACAACGG TCAAAACCAT GGCTAAAGGA AGGAAAATCC TTCACCTATT 
#QTOrthetrumATP6                     CTCCTTATGT GCGCGCACAT GTCATTTTTT TTCACAACGG TCAAAACCAT GGGTAAAGGA AGGAAAATCC TTCACCTATT 
#QTPlatycnemisPhyllopodaAtp6         CTCCTTATGT GCGCGCACAT GTCATTCTTT TTCACAACGG TCAAAACCAC GGTTAAAGGA GGGAAAATCC TTCACCTATT 
#QTPseudolestes_mirabilis            CTCCTTATGT GCGCGCACAT GTCACTCTTT CTCACAACGG TCAAAACCAT GGCTAAAGGA ATGAAAATCC TTCACCTATT 
#QTPseudothemisZonataATP6            TTCCTTATGT GCGCGCACAT GTCATTTTTT TTCACAACGG TCAAAACCAT GGATAAAGGA ATGAAAATCC TTCACCTATT 
#QTSC                                ATCCTTATGT GTGCGCACAT ATCATTCTTT CTCACAACGG TCAAAACCAC GGATAAAGGA AGGAAAGTCC TTCACCTATT 
#QTVestalis_melania_mitochondrion    CTCCTTATGT GCGCGCACAT GTCATTTTTT TTCACAACGG TCAAAACCGT GGGTAAAGGA GTGAAGGTCC TTCACCTATT 
#SCMChrysomyaPutoriaATP6             TTCCTTATGT TTGCGCACTT ATCAATTTTT TTCAGAACGG TCAAAACCAT GGTTAATCAA ATGAAAATCC TTCACCTATT 
#SCMDrosophilaMelanogasterATP6       TTCCTTATGT CTGCATACAT ATCATTTTTT CTCACAACGG TCAAAACCAT GGTTAATCAA ATGAAAATCC TTCACCTATT 
#SCMSimosyrphusGrandicornisATP6      TTCCTTATGT GCGCACGTAT ATCATTTTTT TTCACAACGG TCAAAACCAT GGTTAATCAA TTGAAAATCC TTCACCTATT 
#SLM_Mongoloraphidia_harmandiATP6    TTCCTTATGT CTGCATGTAT ATCATTTTTT CTCACAACGG TCAAAACCTT GGATAGAGAA TAGAAAATCC TTCACCTTTT 
#TLMLeptomantella_albella            CTCCTTATGT GCGCACGTAT ATCATTCTTT CTCACAACGG TCAAAACCTT GGTTAAAGAA ATGAAAATCC TTCACCTATT 
#TLTamolanicaTamolanaATP6            TTCCTTATGT GCGCGCGTAT ATCATTTTTT CTCACAACGG TCAAAACCTT GGTTAAAGAA ATGAAAATCC TTCACCTATT 
#TZJSclerophasmaParesisensisATP6     TTCCTTATAT TTGGATGTAT GTCATTCTTT TTCACAACGG TCAAAACCTT GGATAAAGAA ATGAAAATCC TTCACCTATT 
#TrigoniophthalmusATP6               CTCCTTATAT ATGGATACAT ATCATTTTTT TTCACAACGG TCAAAACCCT GGCTACAGAA ATGAAAGTTC TTCACCTATT 
#YYAteluraFormicariaATP6             TTCCTTATGT GCGCCTACAT ATCACTTTTT CTCACAACGG AGAAAACCTT GGGTAAAGAA CTGAAAATCC TTCACCTATT 
#YYThermobiaATP6                     TTCCTTATGT GCGCATTCAT GTCACTCTTT CTCACAACGG TCAAAACCCT GGCTAAAGAA CAGAAAATCC TTCACCTATT 
#YYTricholepidionATP6                TTCCTTATGT ACGCATTCAT ATCACTCTTT CTCACAACGG AGAGAACCTT GGACAAAGAA TTGAAAATCC TTCACCTATT 
#ZCAcridaWillemseiATP6               TTCCTTATAT ATGCATGCGT ATCATTTTTT CTCACAACGG TCAAAACCAT GGGTAAAGAA ATGAAAATCC TTCACCTATT 
#ZCGastrimargusMarmoratusATP6        TTCCTTATGT AGGGATGTAT ATCACTTTTT TTCACAACGG TCAAAACCAT GGTTAAAGAA ATGAAAATCC TTCACCTATT 
#ZCLocustaMigratoriaATP6             CTCCTTATGT ATGCATGTAT ATCATTTTTT CTCACAACGG TCAAAACCAT GGTTAAAGAA ATGAAAATCC TTCACCTATT 
#ZFQ                                 TTCCTTATGT GCGCTTACAT ATCACTTTTT CTCACAACGG TCAAAACCAC GGTTAAAGGA ATGAAAATCC TTCACCTATT 
#ZJCTimemaCalifornicumATP6           CTCCTTATGT TTGCGCGTAT ATCACTTTTT CTCACAACGG TCAAAACCCT GGATAAAAGA ATGAAAATCC TTCACCTATT 
#ZSYM_Teleogryllus_emmaATP6          ATCCTTATGT GCGCTTGTAT ATCATTTTTT CTCACAACGG TCAAAACCAT GGATAAAGAA TTGAAAATCC TTCACCTATT 
#ZSYM_Velarifictorus_hemelytrusAT    ATCCTTATAT ATGCTTGTAT ATCACTCTTT CTCACAACGG TCAAAACCAT GGATAAAGAA TTGAAAATCC TTCACCTATT 
#ZYSM_Loxoblemmus_equestrisATP6      TTCCTTATGT TCGCTTGTAT ATCATTTTTT CTCACAACGG TCAAAACCTT GGATAAAGAA TTGAAAATCC TTCACCTATT 

#AYWF                                TCTTAAGAAT CTGGTTATAT CTTTATAGTT ATATTTACTT TTAACCTATT CTGGGACCGA AATTATCCGC AACCTTGTAC 
#BCHomalodiscaCoagulata              TCATAAGATT ATGGTTTCAT ATATACATCT CTATTTAAAT ACGACCTAAT TTTCGACCGA AATTACCCGC AACCATGTAC 
#BCNezaraViridula                    TCATAAGATT ATGGATACAT ACTTTTATTT ACTTTTATCT CTGACCCGTT TTGGGACCGA AATTATCCGC AACCTTGTAC 
#BCTriatomaDimidiata                 TCATAAGACT ATGGGTTCCT ACTTATTTTT ATCTCTAGCT TGGAGCCCAT TTATGACCGA AATTATCCGC AACCCTGTAC 
#DCReticulitermesFlavipes            ACGCAGGAAT GTGGTTGCAT ACATATGCCT ACACGTACCT AGGACCTAAT TTGCGACCGA AATTACCCGC AACCTTGTAC 
#DQ                                  TCTGAAGAAT GTGGTTCTGT TTATATTTTT ACCTTTTCTT ATAACCTAAT TTGGGACCGA AATTATCCGC AACCTTGTAC 
#EupolyphagaSinensis                 ACACAAGAAT GTGGTTGTAT ATTTATATTT TCATTTTCCT AAGACCTAAT CTGGGACCGA AATTACCCGC AACCTTGTAC 
#FLBlattellaGermanicaATP6            TCATAAGAAC TTGGTTATGT TTATATTTTT ACATTTACCT AAGACCTAAT TTGGGACCGA AATTACCCGC AACCCTGTAC 
#FLPeriplanetaFuliginosa             ACATAAGAGT GTGGTTATAT TTATATTTTT ACATTTTCCT AAGACCTAAT CTGGGACCGA AATTATCCGC AACCTTGTAC 
#FY1VietnamellaDabie                 AGTGAAGACT CTGGTTATGT CTTCATTTTT ATCTCTTCCT ATAACCTACT CTGGGACCGA AATTATCCGC AACCCTGTAC 
#FY2Vietnamella                      ACTTAAGAAT GTGGTTATGT CTTTATATCT ACCTCTACCT CTAACCTACT TTGGGACCGA AATTATCCGC AACCTTGTAC 
#FYCaenis                            TCTTAAGAAT GTGGTTGTAT ATTTATCTCT ACGTTTACTT TTGACCTACT TTGGGACCGA AATTATCCGC AACCTTGTAC 
#FYEpeorus                           ACTTAAGAAT TTGGTTATGT CTCTATACCT ACCTTTACTT TTAACCTATT TTGGGACCGA AATTATCCGC AACCCTGTAC 
#FYEpeorusATP6                       ACTGAGGAGT ATGGTTGTAT ATATGGGCTT GTATTTTCCT ACAACCTAAT TTGGGACCGA AATTACCCGC AACCTTGTAC 
#FYEphemeraOrientalis                TCTTAAGAAT GTGGTTATAT TTATGCGCTT ACCTATTCCT CTTACCTATT TTGGGACCGA AATTATCCGC AACCTTGTAC 
#FYEphemerella                       TCTTAAGAAT GTGGTTGTGT CTTTATGTCT ACACCTACCT CTCACCTATT TTGGGACCGA AATTATCCGC AACCCTGTAC 
#FYHabrophlebiodes_zijinensis        TCTTAAGAGT GTGGTTATCT TTATTCACCT ACCTTTACCT CTAACCTATT TTGGGACCGA AATTATCCGC AACCTTGTAC 
#FYIsonychia_ignota                  ACTTAAGAGT GTGGTTTTAT TTATGGACCT ACCTCTACCT TGGACCTACT TTGGGACCGA AATTATCCGC AACCTTGTAC 
#FYPaegniodes_cupulatus              ACTTAAGAAT GTGGTTGTGT CTTTATATTT ACCTTTACCT CTAACCTACT TTGGGACCGA AATTATCCGC AACCCTGTAC 
#FYParafronurus_youi                 ACTTAAGAGT TTGGTTGTCT CTTTATATTT ACTTTTACTT TTGACCTACT TTGGGACCGA AATTATCCGC AACCTTGTAC 
#FYPotamanthus                       TCTGAAGAAT GTGGTTCTGT ATATATTTTT GTCTTTTCTT ATAACCTAAT CTGGGACCGA AATTATCCGC AACCTTGTAC 
#FYSiphlonurus                       TCTGAAGAAT GTGGTTCTGT ATATATGCCT ACTTTTTCTT ATAACCTATT TTGGGACCGA AATTATCCGC AACCCTGTAC 
#FYSiphlonurus_immanis               TCTTAAGAAT GTGGTTATAT TTGTATTCTT ACTTTTTCTT TTCACCTACT CTGGGACCGA AATTATCCGC AACCTTGTAC 
#FYSiphluriscus_chinensis            ACTTAAGAAT TTGGTTTTAT TTATATCTCT AGATTTACCT CTGACCTATT CTGGGACCGA AATTACCCGC AACCCTGTAC 
#FYTeloganodidae                     ACTTAAGAGT TTGGTTATGT CTTTATACTT ACTTTTACCT TTAACCTACT CTGGGACCGA AATTATCCGC AACCCTGTAC 
#FYVietnamella_dabieshanensis        TCTTAAGAAT GTGGTTTTAT TTTTTTTCCT ACATTTACCT ATAACCTATT TTGGGACCGA AATTATCCGC AACCTTGTAC 
#FY_AHWF                             TCTTAAGAAT GTGGTTATAT TTTTGCACCT ACCTCTTCCT TTGCCCTATT TTGGGACCGA AATTATCCGC AACCTTGTAC 
#FY_AJDFATP6                         ACTTAAGAGT GTGGTTTTAT TTATGGACCT ACCTCTACCT TGGACCTACT TTGGGACCGA AATTATCCGC AACCTTGTAC 
#FY_AJHQ                             TCTGAAGAAT ATGGTTCTGT ATACATGCTT ATATTTTCTT ACAACCTACT TTGGGACCGA AATTATCCGC AACCTTGTAC 
#FY_AJXF                             ACTTAAGAGT TTGGTTGTAT TTTTATATTT ACCTCTACTT TTGACCTATT TTGGGACCGA AATTATCCGC AACCTTGTAC 
#FY_Ameletus_sp                      TCTTAAGAAT GTGGTTATGT CTTTATGCCT ACCTCTACCT CTAACCTATT CTGGGACCGA AATTATCCGC AACCCTGTAC 
#FY_FSJBF                            ACTTAAGAGT TTGGTTGTCT CTTTATATCT ACTTTTACCT TTGACCTACT CTGGGACCGA AATTATCCGC AACCTTGTAC 
#FY_FSJCJ                            ACTTAAGAAT GTGGTTTTGT TTATATATTT ACGTTTACTT TTGACCTATT CTGGGACCGA AATTACCCGC AACCCTGTAC 
#FY_FSJF                             ACTTAAGAAT TTGGTTATAT TTCTATATCT ACTTCTACCT TTAACCTACT TTGGGACCGA AATTATCCGC AACCCTGTAC 
#FY_HBF                              TCTTAAGAAT GTGGTTGTAT TTATATACTT ACTTTTTCCT TTTACCTACT TTGGGACCGA AATTATCCGC AACCCTGTAC 
#FY_HSXF                             TCTTAAGAAT ATGGTTGTGC CTTTGCTTCT ACCTCTACCT TTAACCTACT TTGGGACCGA AATTATCCGC AACCCTGTAC 
#FY_JAXXCF                           ACTTAAGATT TTGGTTATGT ATACAGTTTT ATATTTACCT CTGACCTATT TTGGGACCGA AATTATCCGC AACCTTGTAC 
#FY_JSTF                             TCTTAAGAAT ATGGTTGTGC CTTTGCTTCT ACCTTTACCT TTAACCTACT TTGGGACCGA AATTATCCGC AACCCTGTAC 
#FY_JXF                              TCTTAAGAGT CTGGTTATAT CTTTATACTT ATATCTACCT TTAACCTATT CTGGGACCGA AATTATCCGC AACCTTGTAC 
#FY_NSF                              ACTTAAGAAT TTGGTTTTAT TTATATCTCT AGATTTACCT CTGACCTATT CTGGGACCGA AATTACCCGC AACCCTGTAC 
#FY_WQSJK                            TCTTAAGAAT GTGGTTATTT ACCTATTTCT ACATCTACCT CTGACCTAAT CTGGGACCGA AATTACCCGC AACCCTGTAC 
#GCCorydalusCornutus                 TCTTAAGATT ATGGTTTTAT TTCTCTACTT ACCTCTACCT TTAACCTATT TTGGGACCGA AATTACCCGC AACCCTGTAC 
#GCMChallia_fletcheri                TCTAAGGATT TTGGTTGGTT ATGGATGGCT ATGGCTGTAT TTTTCCTAAG TTGGGACCGA AATTAGCCGC AACCTTGTAC 
#GCMEuborellia_arcanum               TCTAAAGATT TTGGTTATTT ATATATTTTT GTTTTTGTTT ATGACCTAAA TTGGGACCGA AATTATCCGC AACCTTGTAC 
#GCMLabidura_japonicaATP6            TCTTAAGACT GTGGTTTTAT ATACTTGGTT GTATTTACCT CAAACCTAAT TTGGGACCGA AATTATCCGC AACCCTGTAC 
#GCProtohermesConcolorus             TCTTAAGATT ATGGTTTTAT TTTTATACTT ATTTTTACTT ATAACCTACT TTGGGACCGA AATTATCCGC AACCCTGTAC 
#GCSialisHamata                      TCTTAAGAAT GTGGTTATAT ATACATATTT ATATTTACTT TAAACCTACT TTGGGACCGA AATTATCCGC AACCTTGTAC 
#HGHF                                TCTTAAGAAT GTGGTTATGT TTCTGCACTT ACCTCTTCCT TTGCCCTATT CTGGGACCGA AATTATCCGC AACCCTGTAC 
#HHF                                 TCTTAAGAAT GTGGTTATAT TTTTCTAGTT ACTTCTTCCT TTAACCTACT CTGGGACCGA AATTATCCGC AACCCTGTAC 
#JCMAcroneuria_hainana               TCTTAAGAAT GTGGTTTTAT CTATATGCCT ACATCTACCT TTGACCTACT CTGGGACCGA AATTACCCGC AACCCTGTAC 
#JCMCoptotermes_formosanus           ACGTAAGAAT CTGGTTGCAT ATATATCTCT TCATTTACCT AAGACCTACT CTGGGACCGA AATTACCCGC AACCCTGTAC 
#JCMDinocras_cephalotes              TCTTAAGAAT GTGGTTTTGT TTATATGCCT ACATCTACCT CTGACCTAAT TTGGGACCGA AATTACCCGC AACCCTGTAC 
#JCMKC952026Cryptoperla              ACTTAAGAAT GTGGTTTTGT TTATATATTT ACACCTACCT TTGACCTAAT TTGGGACCGA AATTATCCGC AACCTTGTAC 
#JCMPteronarcys_princeps             ACTTAAGAGT GTGGTTTTGT TTATATATTT ACCTTTACCT CTGACCTAAT TTGGGACCGA AATTATCCGC AACCCTGTAC 
#JCM_Apteroperla_tikumanaATP6        AGTTAAGAAT GTGGTTCTGT TTGTATATTT ACCTTTACCT TTGACCTATT CTGGGACCGA AATTACCCGC AACCTTGTAC 
#JCM_Kamimuria_wangiATP6             TCTTAAGAAT GTGGTTATTT ATATATATTT ACATCTACCT TTGACCTAAT CTGGGACCGA AATTACCCGC AACCTTGTAC 
#JCM_Mesocapnia_arizonensislclATP    TCTTAAGAAT GTGGTTCTGT CTGTATATTT ACCTTTACCT TTGACCTATT CTGGGACCGA AATTACCCGC AACCTTGTAC 
#JCM_Pteronarcella_badiaATP6         ACTTAAGAAT GTGGTTCTAT TTATATATTT ACCTCTACCT CTGACCTATT CTGGGACCGA AATTACCCGC AACCTTGTAC 
#JCM_StyloperlaATP6                  ACTTAAGAGT GTGGTTTTGT TTGTATATTT ACCTCTACTT CTGACCTAAT TTGGGACCGA AATTACCCGC AACCTTGTAC 
#JCM_TogoperlaATP6                   TCTTAAGAAT GTGGTTATCT CTATATTTTT ACATCTACCT TTGACCTACT CTGGGACCGA AATTACCCGC AACCCTGTAC 
#JCMogoperla                         TCTTAAGAAT GTGGTTATCT CTATATTTTT ACATCTACCT TTGACCTACT CTGGGACCGA AATTACCCGC AACCCTGTAC 
#JSMF                                TCTTAAGAAT GTGGTTATAT TTATATTCTT ACCTCTTCTT CTCACCTACT TTGGGACCGA AATTATCCGC AACCTTGTAC 
#JSZF                                TCTTAAGAAT GTGGTTGTGT ATTTGCTTTT ATTTCTTCTT CTGACCTACT TTGGGACCGA AATTATCCGC AACCCTGTAC 
#LCBombyxMandarina                   ACTTAAGATT ATGGTTATAT TTATAAATTT ACTTTTACTT ATAACCTATT TTGGGACCGA AATTACCCGC AACCTTGTAC 
#LCManducaSexta                      ACTTAAGATT ATGGTTATAT ATATTTCTCT ACATTTACTT ATAACCTATT TTGGGACCGA AATTATCCGC AACCTTGTAC 
#LCSaturniaboisduvalii               ACTAAAGATT ATGGTTATAT CTATATTTTT TCTTTTACTT ATAACCTATT TTGGGACCGA AATTATCCGC AACCTTGTAC 
#MCMDitaxis_biseriata                TCTTAAGAAT ATGGTTATTT TTACTTATTT TTTTATACTT AGAACCTAAT CTGGGACCGA AATTATCCGC AACCCTGTAC 
#MCMEubasilissa_regina               ACATAAGAAC TTGGTTTTGT CTATATATAT TTATTTTCAT TAAGCCTTTT TTGGGACCGA AATTATCCGC AACCATATAC 
#MCMLimnephilus_decipiens            TCTTAAGAAT GTGGTTTTAT ATATATACTT ATTTATTCTT TAAACCTTAT CTAGGACCGA AATTATCCGC AACCATGTAC 
#MCMPolystoechotes_punctatus         TCTTAAGAGC ATGGTTATTC ATACTTTTTT GTATATACTT TAACCCTAGG TTGGGACCGA AATTATCCGC AACCCTGTAC 
#NeopanorpaPulchra                   ACTTAAGATT ACGGTTTTAT TTTTATTTTT ACTTTTACCT TTGACCTATT CTGGGACCGA AATTACCCGC AACCTTGTAC 
#NesomachilisAustralicaATP6          TCTTAAGAAT TTGGTTATAT ATCTTTATCT ATGCCTGTTT ATAACCTATT CTGGGACCGA AATTGTCCGC AACCTTGTAC 
#PedetontusATP6                      TCTTAAGAAT ACGGTTACAT CTGTTTACCT GTATCTACCT GTAGCCTAAA TTGGGACCGA AATTACCCGC AACCTTGTAC 
#PetrobiusATP6                       TCTTAAGAAT TTGGTTGTAC ATTTATTTCT ACATTTACTT AAAGCCTAGC CTGGGACCGA AATTATCCGC AACCTTATAC 
#QCChaetosomaScaritidesATP           TCTTAAGAAT TTGGTTATAT ATGTTCATCT GTTCTTAATT ATAGCCTATA CTGGGACCGA AATTATCCGC AACCTTGTAC 
#QCPyrophorusDivergensATP            ACTTAAGATT ATGGTTAATT ACCTATATCT GTCTCTACCT GCGACCTAAT CTGGGACCGA AATTACCCGC AACCCTGTAC 
#QLGrylloblattaSculleniATP6          ACTTAAGAAT ATGGTTATAT ATTTATTTTT GTATTTACTT ACGACCTATT CTGGGACCGA AATTACCCGC AACCCTGTAC 
#QTAnisogomohusMaackiATP6            TCTGAAGAAT GTGGTTATGT TTATATAGTT ACCTTTTCTT ATAACCTATT TTGGGACCGA AATTATCCTC AACCTTGTAC 
#QTAtrocalopteryx                    TCTTAAGAAT GTGGTTTTAT TTTTTTTCCT ACATTTACCT ATAACCTATT TTGGGACCGA AATTATCCGC AACCTTGTAC 
#QTCeriagrionNipponicumATP6          TCTGAAGAGT GTGGTTTTAT TTATATTTTT GTATTTTCTT GTAACCTAAT TTGGGACCGA AATTATCCGC AACCTTGTAC 
#QTCordulia_aenea                    TCTTAAGAAT GTGGTTATAT TTCTGCACTT ACTTCTTCCT CTGCCCTATT TTGGGACCGA AATTATCCGC AACCTTGTAC 
#QTDavidius_lunatus                  TCTGAAGAAT GTGGTTATCT CTTTATTCCT ATATCTACCT ATAGCCTATT TTGGGACCGA AATTACCCGC AACCCTGTAC 
#QTEuphaea_decorata                  ACTGAAGAGT CAGGTTTTGT TTATACATTT ACATTTTCTT ATAACCTAAT TTGGGACCGA AATTATCCGC AACCTTGTAC 
#QTEuphaea_formosa                   ACTGAAGAGT CAGGTTTTGT TTATACATTT ACTTTTTCTT ATAACCTAAT CTGGGACCGA AATTATCCGC AACCCTGTAC 
#QTEuphaea_ornata                    ACTGAAGAGT CAGGTTCTGT TTATACATTT ACATTTTCTT ATAACCTAAT TTGGGACCGA AATTATCCGC AACCTTGTAC 
#QTEuphaea_yayeyamana                ACTGAAGAGT CAGGTTTTGT TTATACATTT ACATTTTCTT ATAACCTAAT TTGGGACCGA AATTATCCGC AACCTTGTAC 
#QTHydrobasileus_croceus             TCTGAAGAAT TTGGTTATGT ATACATATTT ATCTTTTCTT ATAACCTATT CTGGGACCGA AATTATCCGC AACCTTGTAC 
#QTIctinogomphus                     TCTGAAGACT CTGGTTTCGG ATCTATACTT GTCTTTAACT TGGCCCTAAT CTGGGACCGA AATTATCCGC AACCCTGTAC 
#QTIschnura_pumilio                  TCTGAAGAGT GTGGTTATGT ATATATCTTT GTCTTTTCCT ATAACCTAAT TTGGGACCGA AATTATCCGC AACCTTGTAC 
#QTOrthetrumATP6                     TCTGAAGAAT GTGGTTTTGT ATGTATATCT ATATTTTCCT GTAACCTACT TTGGGACCGA AATTATCCGC AACCCTGTAC 
#QTPlatycnemisPhyllopodaAtp6         TCTGAAGAAT GTGGTTCTGT ATATATTTTT ACTTCTTCTT ATAACCTAAT TTGGGACCGA AATTATCCGC AACCCTGTAC 
#QTPseudolestes_mirabilis            TCTGAAGAAT CAGGTTCTGT CTATATAGTT TTATTTTCTT ACAGCCTAAT CTGGGACCGA AATTATCCGC AACCTTGTAC 
#QTPseudothemisZonataATP6            TCTGAAGAAT TTGGTTTTTT ATACATATTT ATATTTTCTT ATAACCTATT TTGGGACCGA AATTATCCGC AACCTTGTAC 
#QTSC                                ACTGAAGACT GTGGTTGTAC TTGTATATTT ACACATTCTT GTAGCCTAAT TTGGGACCGA AATTATCCGC AACCCTGTAC 
#QTVestalis_melania_mitochondrion    ACTGAAGAAT TTGGTTTTAT ATACGCGGTT ATTTCTACTT ATAGCCTAAT CTGGGACCGA AATTGTCCGC AACCCTGTAC 
#SCMChrysomyaPutoriaATP6             ACTAAAGAAT GTGGTTATGT ATACATATTT ATTTTTGTTT ATAACCTATT TTGGGACCGA AATTATCCGC AACCCTGTAC 
#SCMDrosophilaMelanogasterATP6       ACTTAAGAAT GTGGTTATGT ATATTTATTT ATTCTTGTTT ATAGCCAATT TTGGGACCGA AATTATCCGC ACCCTTGTAC 
#SCMSimosyrphusGrandicornisATP6      TCTAAAGAAT ACGGTTATAT ATATATTTTT ACATTTACCT ATAACCTAAT TTGGGACCGA AATTATCCGC AACCTTGTAC 
#SLM_Mongoloraphidia_harmandiATP6    TCTAAAGAAT CTGGTTATGT ATATATCTTT ACTTTTTCTT ATTCCCTTTT TTGGGACCGA AATTATCCGC AACCTTGTAC 
#TLMLeptomantella_albella            ACTTAGGAAT TTGGTTATAT CTTTATTTTT ATATCTTCCT ATGACCTAAT CTGGGACCGA AATTATCCGC AACCCTGTAC 
#TLTamolanicaTamolanaATP6            ACTTAAGAAT TTGGTTATAT CTATATCTTT TCATTTTCCT AAGACCTAAT TTGGGACCGA AATTACCCGC AACCCTGTAC 
#TZJSclerophasmaParesisensisATP6     ACTTAAGAAT ATGGTTATAT ATTTATGCCT AGATTTGTTT TAGACCTAAT TTGGGACCGA AATTATCCGC AACCTTGTAC 
#TrigoniophthalmusATP6               TCATAAGAAT ATGGTTATAT ACTTACATAT TTTTTTACTT GTAGCCTAAT TTGGGACCGA AATTCTCCGC AACCCTACAC 
#YYAteluraFormicariaATP6             ACTTAGGATT TTGGTTCTTT CTTTATTTCT CTGGATACCT ATAACCTTTT CTGGGACCGA AATTATAAGC AACCCTGTAC 
#YYThermobiaATP6                     TCACAAGAAC ATGGTTCTAC ATATACGCTT ATTTCTACCT TGAACCTAAT CTGGGACCGA AATTACCCGC AACCCTGTAC 
#YYTricholepidionATP6                TCTAAAGATC GTGGTTGTAT CTACATGTCT ACATTTACCT ATAACCTAAT CTGGGACCGA AATTATCAGC AACCCTGTAC 
#ZCAcridaWillemseiATP6               ACTTAAGATC ATACTTATTT ATACTCTTTT ATATTTTGAT ATAACCTATT TTGGGACCGA AATTGTCCGC AACCTTGTAC 
#ZCGastrimargusMarmoratusATP6        ACTAAAGAAC ATACTTATAT ATCTATACCT ATATTTTGCT ATAACCTAAT CTGGGACCGA AATTGTCCGC AACCCTGTAC 
#ZCLocustaMigratoriaATP6             ACTAAAGAAT ATACTTATAT CTATATATCT ATATTTTGTT ATGACCTAAT TTGGGACCGA AATTGTCCGC AACCTTGTAC 
#ZFQ                                 TCTGAAGAAT ATGGTTTTAT ATTTATTCTT ATATCTTCCT GTAACCTATT TTGGGACCGA AATTATCCGC AACCTTGTAC 
#ZJCTimemaCalifornicumATP6           ACTTAAGAAT GCGGTTATAT GTCTAGATCT ATATATACCT TTGACCTAAT CTGGGACCGA AATTACCCGC AACCCTGTAC 
#ZSYM_Teleogryllus_emmaATP6          ACTTAAGAAT GTGGTTCTTT ATATATTTTT ACATTTTCCT ACAACCTACT TTGGGACCGA AATTATCCGC AACCTTGTAC 
#ZSYM_Velarifictorus_hemelytrusAT    ACTTAAGAAT ACGGTTATAT ACATATTTTT ACCTCTTCTT ACAACCTATT CTGGGACCGA AATTACCCGC AACCTTGTAC 
#ZYSM_Loxoblemmus_equestrisATP6      TCTTAAGAAT ACGGTTATAT ATATATACTT ACATTTACTT TTAACCTATT CTGGGACCGA AATTATCCGC AACCTTGTAC 

#AYWF                                CCGTCAATCA CCGATGTATT CTTTGCTAGC ATCTCGTCAT CCAAAATTGG GGGTATGCTT GTCTTCATGC ATCTTTGTCT 
#BCHomalodiscaCoagulata              CCATCAATCA CCGATGTATT TTTTGCTAGC ATCTCGTCAT CCAAAATTGG GGGTATGCTT TTTTTCATTT ATTTATATTT 
#BCNezaraViridula                    CCGTCAATCA CCGATGTATT CTTTGCTAGC ATCTCGTCAT CCAAAACTGG GGGTATGCAT TTATTCATTT ATATATTTCC 
#BCTriatomaDimidiata                 CCGTCAATCA CCGATGTATT CTTTGCTAGC ATCTCGTCAT CCAAAATTGG GGGTATGCAT GTTCTCATGC ATATCTATCT 
#DCReticulitermesFlavipes            CCGTCAATCA CCGATGTATT CTTTGCTAGC ATCTCGTCAT CCAAAACTGG GGGTATGCCT GCATTCATGC ATCTTTATAT 
#DQ                                  CCGTCAATCA CCGATGTATT TTTTGCTAGC ATCTCGTCAT CCAAAATTGG GGGTATGCCT GTTCTCATTT ATCTTTATAT 
#EupolyphagaSinensis                 CCATCAATCA CCGATGTATT CTTTGCTAGC ATTTCGTCAT CCAAAATTGG GGGTATGCCT GTATTCATGC ATCTTTATAT 
#FLBlattellaGermanicaATP6            CCGTCAATCA CCGATGTATT CTTTGCTAGC ATCTCGTCAT CCAAAATTGG GGGTATGCTT GTATTCATGC ATTTTTATTT 
#FLPeriplanetaFuliginosa             CCATCAATCA CCGATGTATT CTTTGCTAGC ATTTCGTCAT CCAAAATTGG GGGTATGCCT GTCTTCATGC ATCTTTATAT 
#FY1VietnamellaDabie                 CCGTCAATCA CCGATGTATT TTTTGCTAGC ATTTCGTCAT CCAAAATTGG GGGTATGCCT GTATTCATGC ATCTTTTTAT 
#FY2Vietnamella                      CCGTCAATCA CCGATGTATT CTTTGCTAGC ATCTCGTCAT CCAAAATTGG GGGTATGCCT GTCTTCATGC ATCTTTATTT 
#FYCaenis                            CCGTCAATCA CCGATGTATT TTTTGCTAGC ATCTCGTCAT CCAAAATTGG GGGTATGCCT GTTTTCATGC ATCTTTCTGT 
#FYEpeorus                           CCGTCAATCA CCGATGTATT TTTTGCTAGC ATCTCGTCAT CCAAAACTGG GGGTATGCTT GTCTTCATGC ATCTTTATCT 
#FYEpeorusATP6                       CCGTCAATCA CCGATGTATT CTTTGCTAGC ATCTCGTCAT CCAAAACTGG GGGTCTGCCT GTACTCATGC ATCTTTATAT 
#FYEphemeraOrientalis                CCGTCAATCA CCGATGTATT CTTTGCTAGC ATTTCGTCAT CCAAAACTGG GGGTATGCCT GTTTTCATGC ATCTTTATTT 
#FYEphemerella                       CCGTCAATCA CCGATGTATT CTTTGCTAGC ATTTCGTCAT CCAAAACTGG GGGTATGCCT GTCTTCATGC ATCTTTATCT 
#FYHabrophlebiodes_zijinensis        CCATCAATCA CCGATGTATT TTTTGCTAGC ATTTCGTCAT CCAAAACTGG GGGTATGCCT GTATTCATGC GTTTTTCTCT 
#FYIsonychia_ignota                  CCGTCAATCA CCGATGTATT CTTTGCTAGC ATCTCGTCAT CCAAAACTGG GGGTATGCTT GTCTTCATGC ATTTTTACCT 
#FYPaegniodes_cupulatus              CCGTCAATCA CCGATGTATT CTTTGCTAGC ATCTCGTCAT CCAAAACTGG GGGTATGCCT GTTTTCATGC ATTTTTATCT 
#FYParafronurus_youi                 CCGTCAATCA CCGATGTATT TTTTGCTAGC ATTTCGTCAT CCAAAATTGG GGGTATGCTT GTCTTCATGC ATCTTTATTT 
#FYPotamanthus                       CCGTCAATCA CCGATGTATT CTTTGCTAGC ATCTCGTCAT CCAAAATTGG GGGTATGCCT GTATTCATGC ATTTTTATAT 
#FYSiphlonurus                       CCGTCAATCA CCGATGTATT CTTTGCTAGC ATCTCGTCAT CCAAAACTGG GGGTATGCCT GTATTCATGC ATCTTTATAT 
#FYSiphlonurus_immanis               CCGTCAATCA CCGATGTATT CTTTGCTAGC ATTTCGTCAT CCAAAATTGG GGGTATGCCT GTCTTCATGC ATCTTTATCT 
#FYSiphluriscus_chinensis            CCGTCAATCA CCGATGTATT CTTTGCTAGC ATTTCGTCAT CCAAAACTGG GGGTATGCTT GTCTTCATGC ATCTATATCT 
#FYTeloganodidae                     CCGTCAATCA CCGATGTATT TTTTGCTAGC ATTTCGTCAT CCAAAACTGG GGGTATGCCT GTTTTCATGC ATCTTTATTT 
#FYVietnamella_dabieshanensis        CCGTCAATCA CCGATGTATT TTTTGCTAGC ATCTCGTCAT CCAAAACTGG GGGTTTGCTT GTTTTCATGC ATTTTTATCT 
#FY_AHWF                             CCGTCAATCA CCGATGTATT TTTTGCTAGC ATCTCGTCAT CCAAAATTGG GGGTATGCTT GTTTTCATGC ATTTTTATCT 
#FY_AJDFATP6                         CCGTCAATCA CCGATGTATT CTTTGCTAGC ATCTCGTCAT CCAAAACTGG GGGTATGCTT GTCTTCATGC ATTTTTACCT 
#FY_AJHQ                             CCGTCAATCA CCGATGTATT TTTTGCTAGC ATTTCGTCAT CCAAAATTGG GGGTATGCCT GTATTCATGC ATTTTTATAT 
#FY_AJXF                             CCGTCAATCA CCGATGTATT CTTTGCTAGC ATCTCGTCAT CCAAAATTGG GGGTATGCTT GTCTTCATGC ATCTTTATTT 
#FY_Ameletus_sp                      CCGTCAATCA CCGATGTATT CTTTGCTAGC ATTTCGTCAT CCAAAATTGG GGGTATGCCT GTCTTCATGC ATCTTTATCT 
#FY_FSJBF                            CCGTCAATCA CCGATGTATT TTTTGCTAGC ATTTCGTCAT CCAAAACTGG GGGTATGCCT GTCTTCATAC ATCTTTATTT 
#FY_FSJCJ                            CCGTCAATCA CCGATGTATT CTTTGCTAGC ATCTCGTCAT CCAAAATTGG GGGTATGCTT GTCTTCATGC ATTTATATTT 
#FY_FSJF                             CCGTCAATCA CCGATGTATT TTTTGCTAGC ATTTCGTCAT CCAAAATTGG GGGTATGCTT GTCTTCATGC ATCTTTATCT 
#FY_HBF                              CCGTCAATCA CCGATGTATT TTTTGCTAGC ATTTCGTCAT CCAAAATTGG GGGTATGCTT GTTTTCATGC ATTTTTATCT 
#FY_HSXF                             CCGTCAATCA CCGATGTATT CTTTGCTAGC ATCTCGTCAT CCAAAATTGG GGGTATGCCT GTGCTCATGC ATCTTTATTT 
#FY_JAXXCF                           CCGTCAATCA CCGATGTATT TTTTGCTAGC ATTTCGTCAT CCAAAATTGG GGGTATGCTT GTATTCATGC GTTTTTTTAT 
#FY_JSTF                             CCGTCAATCA CCGATGTATT CTTTGCTAGC ATCTCGTCAT CCAAAACTGG GGGTATGCCT GTGCTCATGC ATCTTTATCT 
#FY_JXF                              CCGTCAATCA CCGATGTATT CTTTGCTAGC ATCTCGTCAT CCAAAATTGG GGGTATGCTT GTCTTCATGC ATCTTTGTTT 
#FY_NSF                              CCGTCAATCA CCGATGTATT CTTTGCTAGC ATTTCGTCAT CCAAAACTGG GGGTATGCTT GTCTTCATGC ATCTATATCT 
#FY_WQSJK                            CCGTCAATCA CCGATGTATT CTTTGCTAGC ATCTCGTCAT CCAAAATTGG GGGTATGCCT GTCTTCATGC ATTTTTATAT 
#GCCorydalusCornutus                 CCGTCAATCA CCGATGTATT TTTTGCTAGC ATTTCGTCAT CCAAAATTGG GGGTATGCTT GTATTCATGC ATCTTTTTAT 
#GCMChallia_fletcheri                CCGTCAATCA CCGATGTATT TTTTGCTAGC ATCTCGTCGT CCAGAATTGG GGGTATGCTT ATGGTCATTC ATTTTTTTTT 
#GCMEuborellia_arcanum               CCGTCAATCA CCGATGTATT TTTTGCTAGC ATTTCGTCAT CCAGAATTGG GGGTATGCTT GTATTCATGC ATTTTTTTTT 
#GCMLabidura_japonicaATP6            CCGTCAATCA CCGATGTATT TTTTGCTAGC ATCTCGTCAT CCAAAATTGG GGGTTTGCTT GTGCTCATGC ATCTTTATTT 
#GCProtohermesConcolorus             CCGTCAATCA CCGATGTATT TTTTGCTAGC ATCTCGTCAT CCAAAACTGG GGGTATGCCT GTATTCATGC GTTTTTTTAT 
#GCSialisHamata                      CCATCAATCA CCGATGTATT TTTTGCTAGC ATTTCGTCAT CCAAAATTGG GGGTATGCCT ATATTCATGC ATTTATATTT 
#HGHF                                CCGTCAATCA CCGATGTATT CTTTGCTAGC ATTTCGTCAT CCAAAATTGG GGGTATGCCT GTCTTCATGC ATCTTTATTT 
#HHF                                 CCGTCAATCA CCGATGTATT CTTTGCTAGC ATCTCGTCAT CCAAAATTGG GGGTATGCTT ATTTTCATGC ATTTTTATTT 
#JCMAcroneuria_hainana               CCGTCAATCA CCGATGTATT CTTTGCTAGC ATCTCGTCAT CCAAAACTGG GGGTATGCTT GTCTTCATGC ATTTTTATCT 
#JCMCoptotermes_formosanus           CCGTCAATCA CCGATGTATT CTTTGCTAGC ATCTCGTCAT CCAAAACTGG GGGTATGCCT GTATTCATGC ATCTTTATAT 
#JCMDinocras_cephalotes              CCGTCAATCA CCGATGTATT CTTTGCTAGC ATCTCGTCAT CCAAAACTGG GGGTATGCCT GTCTTCATGC ATATATATCT 
#JCMKC952026Cryptoperla              CCGTCAATCA CCGATGTATT CTTTGCTAGC ATTTCGTCAT CCAAAACTGG GGGTATGCCT GTCTTCATGC ATTTTTATCT 
#JCMPteronarcys_princeps             CCGTCAATCA CCGATGTATT TTTTGCTAGC ATTTCGTCAT CCAAAATTGG GGGTATGCCT ATTTTCATGC ATTTTTATCT 
#JCM_Apteroperla_tikumanaATP6        CCGTCAATCA CCGATGTATT CTTTGCTAGC ATCTCGTCAT CCAAAATTGG GGGTATGCTT GTTTTCATGC ATCTATATCT 
#JCM_Kamimuria_wangiATP6             CCGTCAATCA CCGATGATTT CTTTGCTAGC ATCTCGTCAT CCAAAATTGG GGGTATGCTT GTCTTCATGC ATTTATATCT 
#JCM_Mesocapnia_arizonensislclATP    CCGTCAATCA CCGATGTATT TTTTGCTAGC ATCTCGTCAT CCAAAACTGG GGGTATGCCT GTCTTCATGC ATTTATATCT 
#JCM_Pteronarcella_badiaATP6         CCGTCAATCA CCGATGTATT TTTTGCTAGC ATCTCGTCAT CCAAAACTGG GGGTATGCCT GTCTTCATGC ATCTCTATCT 
#JCM_StyloperlaATP6                  CCGTCAATCA CCGATGTATT CTTTGCTAGC ATTTCGTCAT CCAAAATTGG GGGTATGCCT GTCTTCATGC ATCTTTATTT 
#JCM_TogoperlaATP6                   CCGTCAATCA CCGATGTATT CTTTGCTAGC ATCTCGTCAT CCAAAACTGG GGGTATGCCT GTCTTCATGC GTTTTTACCT 
#JCMogoperla                         CCGTCAATCA CCGATGTATT CTTTGCTAGC ATCTCGTCAT CCAAAACTGG GGGTATGCCT GTCTTCATGC GTTTTTACCT 
#JSMF                                CCGTCAATCA CCGATGTATT TTTTGCTAGC ATTTCGTCAT CCAAAATTGG GGGTATGCCT GTCTTCATGC ATTTTTATCT 
#JSZF                                CCGTCAATCA CCGATGTATT CTTTGCTAGC ATCTCGTCAT CCAAAATTGG GGGTATGCCT GTCTTCATGC ATCTTTATGT 
#LCBombyxMandarina                   CCGTCAATCA CCGATGTATT TTTTGCTAGC ATCTCGTCAT CCAAAATTGG GGGTATGCTT ATATTCATAT ATTTATATTT 
#LCManducaSexta                      CCATCAATCA CCGATGTATT CTTTGCTAGC ATTTCGTCAT CCAAAATTGG GGGTATGCTT TTATTCATTT ATTTATATTT 
#LCSaturniaboisduvalii               CCATCAATCA CCGATGTATT TTTTGCTAGC ATTTCGTCAT CCAAAATTGG GGGTATGCTT GTATTCATTT ATTTATATTT 
#MCMDitaxis_biseriata                CCGTCAATCA CCGATGTATT CTTTGCTAGC ATTTCGTCAT CCAAAATTGG GGGTATGCCT GTTTTCATGC ATTTATATAT 
#MCMEubasilissa_regina               CCATCAATCA CCGATGTATT TTTTGCTAGC ATTTCGTCAT CCAAAATTGG GGGTATGCCT ATATTCATAT ATTTTTATAT 
#MCMLimnephilus_decipiens            CCATCAATCA CCGATGTATT TTTTGCTAGC ATCTCGTCAT CCAAAATTGG GGGTATGCTT ATATTCATAT ATCTGTATCT 
#MCMPolystoechotes_punctatus         CCGTCAATCA CCGATGTATT TTTTGCTAGC ATTTCGTCAT CCAAAATTGG GGGTATGCTT GTTTTCATGC ATTTATATAT 
#NeopanorpaPulchra                   CCGTCAATCA CCGATGTATT TTTTGCTAGC ATTTCGTCAT CCAAAATTGG GGGTATGCTT GTTTTCATGC ATTTATATCT 
#NesomachilisAustralicaATP6          CCGTCAATCA CCGATGTATT CTTTGCTAGC ATTTCGTCAT CCAAAACTGG GGGTATGCTT ATATTCATGC ATCTCTACTC 
#PedetontusATP6                      CCGTCAATCA CCGATGTATT TTTTGCTAGC ATCTCGTCAT CCAAAATTGG GGGTATGCCT GTGCTCATTT ATTTATATTT 
#PetrobiusATP6                       CCATCAATCA CCGATGTATT CTTTGCTAGC ATCTCGTCAT CCAAAATTGG GGGTATGCCT ATATTCATGC ATTTGTATTT 
#QCChaetosomaScaritidesATP           CCATCAATCA CCGATGTATT TTTTGCTAGC ATTTCGTCAT CCAAAACTGG GGGTTTGCTT GTTTTCATGC ATCTTTTTCT 
#QCPyrophorusDivergensATP            CCGTCAATCA CCGATGTATT CTTTGCTAGC ATCTCGTCAT CCAAAACTGG GGGTATGCCT CTATTCATGC ATTTTTATAT 
#QLGrylloblattaSculleniATP6          CCATCAATCA CCGATGTATT CTTTGCTAGC ATCTCGTCAT CCAAAATTGG GGGTATGCTT ATACTCATGC ATTTTTATAT 
#QTAnisogomohusMaackiATP6            CCGTCAATCA CCGATGTATT TTTTGCTAGC ATTTCGTCAT CCAAAACTGG GGGTATGCTT GTATTCATGC ATTTTTTTAT 
#QTAtrocalopteryx                    CCGTCAATCA CCGATGTATT TTTTGCTAGC ATCTCGTCAT CCAAAACTGG GGGTTTGCTT GTTTTCATGC ATTTTTATCT 
#QTCeriagrionNipponicumATP6          CCGTCAATCA CCGATGTATT TTTTGCTAGC ATCTCGTCAT CCAAAATTGG GGGTATGCCT GTATTCATGC ATCTTTATAT 
#QTCordulia_aenea                    CCGTCAATCA CCGATGTATT CTTTGCTAGC ATCTCGTCAT CCAAAATTGG GGGTATGCTT GTTTTCATGC ATTTTTATCT 
#QTDavidius_lunatus                  CCGTCAATCA CCGATGTATT TTTTGCTAGC ATTTCGTCAT CCAAAATTGG GGGTATGCTT GTATTCATGC ATCTTTATAT 
#QTEuphaea_decorata                  CCGTCAATCA CCGATGTATT TTTTGCTAGC ATTTCGTCAT CCAAAATTGG GGGTATGCCT GTATTCATGC ATCTTTATTT 
#QTEuphaea_formosa                   CCGTCAATCA CCGATGTATT TTTTGCTAGC ATCTCGTCAT CCAAAATTGG GGGTATGCCT GTATTCATGC ATCTTTATCT 
#QTEuphaea_ornata                    CCGTCAATCA CCGATGTATT TTTTGCTAGC ATTTCGTCAT CCAAAATTGG GGGTATGCCT GTATTCATGC ATCTTTATTT 
#QTEuphaea_yayeyamana                CCGTCAATCA CCGATGTATT TTTTGCTAGC ATTTCGTCAT CCAAAATTGG GGGTATGCCT GTATTCATGC ATCTTTATTT 
#QTHydrobasileus_croceus             CCGTCAATCA CCGATGTATT CTTTGCTAGC ATTTCGTCAT CCAAAACTGG GGGTATGCCT GTATTCATGC ATTTTTATAT 
#QTIctinogomphus                     CCGCCAATCA CCGATGTATT TTTTGCTAGC ATCTCGTCAT CCAAAACTGG GGGTATGCCT GTTTAGATGC ATCTTTATTT 
#QTIschnura_pumilio                  CCGTCAATCA CCGATGTATT TTTTGCTAGC ATCTCGTCAT CCAAAACTGG GGGTATGCCT GTATTCATGC ATTTTTATAT 
#QTOrthetrumATP6                     CCGTCAATCA CCGATGTATT TTTTGCTAGC ATCTCGTCAT CCAAAATTGG GGGTATGCTT GTATTCATGC ATCTTTATAT 
#QTPlatycnemisPhyllopodaAtp6         CCGTCAATCA CCGATGTATT TTTTGCTAGC ATTTCGTCAT CCAAAACTGG GGGTATGCTT GTATTCATGC ATTTTTATAT 
#QTPseudolestes_mirabilis            CCGTCAATCA CCGATGTATT TTTTGCTAGC ATCTCGTCAT CCAAAATTGG GGGTATGCCT GTATTCATGC ATTTTTATAT 
#QTPseudothemisZonataATP6            CCGTCAATCA CCGATGTATT TTTTGCTAGC ATTTCGTCAT CCAAAATTGG GGGTATGCTT GTATTCATGC ATCTTTATAT 
#QTSC                                CCGTCAATCA CCGATGTATT CTTTGCTAGC ATCTCGTCAT CCAAAATTGG GGGTGTTCCT GTTTTCATGC ATTTTTATTT 
#QTVestalis_melania_mitochondrion    CCGTCAATCA CCGATGTATT TTTTGCTAGC ATTTCGTCAT CCAAAAATGG GGGTGTGCCT GTATTCATGC ATCTTTATAT 
#SCMChrysomyaPutoriaATP6             CCGTCAATCA CCGATGTATT TTTTGCTAGC ATTTCGTCAT CCAAAATTGG GGGTATGCTT GTTTTCATGC ATTTGCATTT 
#SCMDrosophilaMelanogasterATP6       CCGCCAATCA CCGATGTATT TTTTGCTAGC ATTTCGTCAT CCAAAATTGG GGGTATGCTT GTTTTCATGC ATTTATATCT 
#SCMSimosyrphusGrandicornisATP6      CCATCAATCA CCGATGTATT TTTTGCTAGC ATTTCGTCAT CCAAAACTGG GGGTATGCTT GTATTCATGC ATTTATATAT 
#SLM_Mongoloraphidia_harmandiATP6    CCGACAATCA CCGATGTATT CTTTGCTAGC ATTTCGTCAT CCAAAATTGG GGGTTTGCTT TTATTCATAT ATTTTTTTAT 
#TLMLeptomantella_albella            CCGTCAATCA CCGATGTATT CTTTGCTAGC ATTTCGTCAT CCAAAATTGG GGGTATGCCT GTATTCATGC ATTTTTTTAT 
#TLTamolanicaTamolanaATP6            CCGTCAATCA CCGATGTATT CTTTGCTAGC ATTTCGTCAT CCAAAATTGG GGGTATGCCT GTATTCATGC ATTTTTTTAT 
#TZJSclerophasmaParesisensisATP6     CCATCAATCA CCGATGTATT CTTTGCTAGC ATTTCGTCAT CCAAAATTGG GGGTATGCTT GTATTCATGC ATTTATTTTT 
#TrigoniophthalmusATP6               CCATCAATCA CCGATGTATT TTTTGCTAGC ATCTCGTCAT CCAAAATTGG GGGTGTGCCT ATATTCATAT ATTTATATTT 
#YYAteluraFormicariaATP6             CCGTCAATCA CCGATGTATT CTTTGCTAGC ATTTCGTCAT CCAAAACTGG GGGTGTGCCT GGATTCATAT ATTTTTATTT 
#YYThermobiaATP6                     CCGTCAATCA CCGATGTATT TTTTGCTAGC ATCTCGTCAT CCAAAACTGG GGGTATGCTT GTATTCATCT ATTTATATAT 
#YYTricholepidionATP6                CCGTCAATCA CCGATGTATT CTTTGCTAGC ATCTCGTCAT CCAAAACTGG GGGTATGCTT GTATTCATAC ATTTATATTT 
#ZCAcridaWillemseiATP6               CCGTCAATCA CCGATGTATT TTTTGCTAGC ATTTCGTCAT CCAAAATTGG GGGTATGCTT TTCTTCATAG ATTTATATTT 
#ZCGastrimargusMarmoratusATP6        CCATCAATCA CCGATGTATT TTTTGCTAGC ATCTCGTCAT CCAAAATTGG GGGTATGCCT GTATTCATAG ATTTATATAT 
#ZCLocustaMigratoriaATP6             CCATCAATCA CCGATGTATT CTTTGCTAGC ATTTCGTCAT CCAAAATTGG GGGTATGCTT GTATTCATAG ATTTATATAT 
#ZFQ                                 CCGTCAATCA CCGATGTATT CTTTGCTAGC ATTTCGTCAT CCAAAATTGG GGGTATGCTT GTATTCATGC ATTTTTATAT 
#ZJCTimemaCalifornicumATP6           CCATCAATCA CCGATGTATT CTTTGCTAGC ATTTCGTCAT CCAAAACTGG GGGTATGCCT GTATTCATGC ATTTTTATAT 
#ZSYM_Teleogryllus_emmaATP6          CCGTCAATCA CCGATGTATT TTTTGCTAGC ATTTCGTCAT CCAAAACTGG GGGTATGCCT GTGCTCATGC ATTTTTGTTT 
#ZSYM_Velarifictorus_hemelytrusAT    CCGTCAATCA CCGATGTATT CTTTGCTAGC ATCTCGTCAT CCAAAACTGG GGGTATGCCT GTGCTCATGC ATCTTTTCAT 
#ZYSM_Loxoblemmus_equestrisATP6      CCATCAATCA CCGATGTATT CTATTGTTTG CACTACATAA CCCAAATTGG GGGTCTGCTT GTGCTCATGC ATTTTTACTT 

#AYWF                                CCATCGGGAT GATTTACCAT AACAACCTTT TGTCTTGTAC ATGTTGCTTT ACTGCTGGGC CGCCGTGAGC CCTAATCTTT 
#BCHomalodiscaCoagulata              CCTTAAGGAT GATTTACCAT AACAATAATT TGATTTTCTC ACGTATCTCT ACTGATGGGC CGCCGTGACT CCTAACGAAC 
#BCNezaraViridula                    GCTTCAGGAA GTTTTACCAT AGAAAGATTT TGAGATGTAC ATATATTTTT ACTGATGGGC CGCCGCGAGA CCTAATTTAC 
#BCTriatomaDimidiata                 CCTTCAGGCT ACTTTACCAT AGCAATTTTT TGACCTGCAC ATTTATTTTT ACTGATGGGC CGCCGCGAGA CCTAATCTAC 
#DCReticulitermesFlavipes            CCTTCGGGAC CATTTACCAT AACAGCCTTT TGACATACAA ACGTATCTCT ACTGATGGGC CGCCGTGAGA CCTAATCTAC 
#DQ                                  CCATCGGGCT CATTTACCAT ACCAATACTT TGGTATGTGG ATGTCTTTTT ACTGATGGGC CGCCGTGAGA CCTAATATAC 
#EupolyphagaSinensis                 CCTTCGAGAT CATTTACCAT AACAGTTATT TGACATACAA ACGTATTTCT ACTGATGGGC CGCCGTGAGA CCTAATATAC 
#FLBlattellaGermanicaATP6            CCTTCGGGAT CATTTACCAT AACAGTCTTT TGATATGTAG ATGTATTTTT ACTGATGGGC CGCCGTGAGA CCTAATATAC 
#FLPeriplanetaFuliginosa             CCTTCGGGAT CATTTACCAT AACAATATTT TGTCATAGAG ATGTATTTTT ACTGATGGGC CGCCGTGAGA CCTAATATAC 
#FY1VietnamellaDabie                 CCCTCGGGAT GCTTTACCAT AACAATCTTT TGAGATGTAG ATGTTTCTTT ACTGATGGGC CGCCGTGAGA CCTAATATAC 
#FY2Vietnamella                      CCTTCGGGCT GATTTACCCT AACAATATTT TGTCTTTTTC ATGTATTTTT ACTGATGGGC CGCCGTGAGA CCTAATCTCT 
#FYCaenis                            CCTTCGGGCT AGTTTACCTT AACATTCTTT TGAGTTTTAT TCGTGTCTTT ACTGATGGGC CGCCGTGAGA CCTAATATAC 
#FYEpeorus                           CCTTCGGGTT GATTTACCAT AACAATATTT TGTCTTCTTC ATGTATTTCT ACTGATGGGC CGCCGTGAGA CCTAATCTTT 
#FYEpeorusATP6                       CCATCGAGAT CATTTACCAT AACAATATTA TGATATATAG ACGTCTATTT ACTGATGGGC CGCCGTGAGA CCTTATATAC 
#FYEphemeraOrientalis                CCTTCGGGTT GATTTACCAT AACACTATTT TGTCTTTTGG GCACCTTTCT ACTGATGGGC CGCCGTGAGA CCTAATATAC 
#FYEphemerella                       CCTTCGGGGT GATTTACCAT AGCAGTCTTT TGTCTTTTAC GTGTTGCTCT ACTGCTGGGC CGCCGTGAGC CCTAATGTCT 
#FYHabrophlebiodes_zijinensis        CCTTCGTCTT AGTTTACCAT AAAATTCTTT TGTCATTTTC ATGTATATTT ACTGATGGGC CGCCGTGAAA CCTAATTTAC 
#FYIsonychia_ignota                  CCTTCGGGTT GATTTACCCT AACAATTTTT TGTGCTGTTC ATGTATTTTT ACTGATGGGC CGCCGTGAGA CCTAATCTTT 
#FYPaegniodes_cupulatus              CCTTCGGGAT GATTTACCAT AACAATCTTT TGTCATCTTC ATGTATCTTT ACTGATGGGC CGCCGTGAGA CCTAATCTCT 
#FYParafronurus_youi                 CCTTCGGGTT GATTTACCCT AACAATCTTT TGTCATGTTC ATGTTTTTCT ACTGATGGGC CGCCGTGAGA CCTAATCTAT 
#FYPotamanthus                       CCTTCGGGCT CATTTACCTT AACAATTTTA TGAGATGTAG ATGTATCTTT ACTGATGGGC CGCCGTGAGA CCTAATGTAC 
#FYSiphlonurus                       CCTTCGGGTT CATTTACCAT AACAATTTTT TGATATGTTC ATGTATCTCT ACTGATGGGC CGCCGTGAGA CCTAGTATAC 
#FYSiphlonurus_immanis               CCTTCGGGCT GATTTACCAT AACAACATTT TGTCTTTTGG GCATTTCTCT ACTGATGGGC CGCCGTGAGA CCTAATTTAC 
#FYSiphluriscus_chinensis            CCTTCGGGCT GATTTACCAT AACACTATTT TGTCCTCTTC ATGTATTTTT ACTGATGGGC CGCCGTGAGA CCTAATTTCT 
#FYTeloganodidae                     CCTTCGGGCT GATTTACCGT AACAATATTT TGTCCTCTTC ATGTATCTTT ACTGATGGGC CGCCGTGAGA CCTAATCTTT 
#FYVietnamella_dabieshanensis        CCTTCGGGAT GATTTACCGT AACAATCTTT TGTCTTCTAC ATGTTGTTCT ACTGATGGGC CGCCGTGAGC CCTTATTTAT 
#FY_AHWF                             CCTTCGGGTT GATTTACCTT AACAATTTTT TGACTTTTGG ATGTATTTTT ACTGATGGGC CGCCGTGAGA CCTAATCTAC 
#FY_AJDFATP6                         CCTTCGGGTT GATTTACCCT AACAATTTTT TGTGCTGTTC ATGTATTTTT ACTGATGGGC CGCCGTGAGA CCTAATCTTT 
#FY_AJHQ                             CCCTCGGGTT CATTTACCAT AACAATTTTT TGATATGTTC ATGTATCTTT ACTGATGGGC CGCCGTGAGA CCTAATATAC 
#FY_AJXF                             CCTTCGGGTT GATTTACCAT AACAATTTTT TGTCATGTTC ATGTTTCTCT ACTGATGGGC CGCCGTGAGA CCTAATCTCT 
#FY_Ameletus_sp                      CCTTCGGGCT GATTTACCCT AACAATTTTT TGACATGTTC ATGTATTTCT ACTGATGGGC CGCCGTGAGA CCTAATTTAT 
#FY_FSJBF                            CCTTCGGGTT GATTTACCCT AACAATCTTT TGTCATGTTC ATGTTTTTCT ACTGATGGGC CGCCGTGAGA CCTAATCTAT 
#FY_FSJCJ                            CCTTCGGGAC CATTTACCAT AACAATTTTT TGTCTTCTGT ATGTATTTTT ACTGATGGGC CGCCGTGAGA CCTAGTCTGT 
#FY_FSJF                             CCTTCGGGTT GATTTACCAT AACAATATTT TGTCTTCTTC ATGTATTTCT ACTGATGGGC CGCCGTGAGA CCTAATCTCT 
#FY_HBF                              CCTTCGGGTT GATTTACCAT AACAACATTT TGTCCTCTGG ACACCTTTCT ACTGATGGGC CGCCGTGAGA CCTAATATAC 
#FY_HSXF                             CCTTCGGGTT GATTTACCCT AACAACTTTT TGGTCTCTAT ATGTTGTTCT ACTGATGGGC CGCCGTGAGC CCTTATTTAT 
#FY_JAXXCF                           CCTTCGGGAT GATTTACCTT AAAAATATTT TGTTATGTTC ATGTATCTTT ACTGATGGGC CGCCGTGAGA CCTAATTTAC 
#FY_JSTF                             CCTTCGGGCT GATTTACCCT AACAACTTTT TGGTCTTTAT ATGTTGCTTT ACTGATGGGC CGCCGTGAGC CCTTATTTAT 
#FY_JXF                              CCATCGGGAT GATTTACCCT AACAACCTTT TGTCTTGTAC ATGTTGCTTT ACTGCTGGGC CGCCGTGAGC CCTAATCTTT 
#FY_NSF                              CCTTCGGGCT GATTTACCAT AACACTATTT TGTCCTCTTC ATGTATTTTT ACTGATGGGC CGCCGTGAGA CCTAATTTCT 
#FY_WQSJK                            CCTTCGGGAC CATTTACCGT AACATTCTTT TGTCCTCTGT ATGTATCTCT ACTGATGGGC CGCCGTGAGA CCTAATCTGT 
#GCCorydalusCornutus                 CCTTCAGGAT CATATACCAT AACAATTTTT TGATATGTAA ATCTATCTTT ACTGATGGGC CGCCGTGAGA CCTAATCTAC 
#GCMChallia_fletcheri                CCTTTGGGGT GTAATACCGT AACATTTTTT TGGGTTGTAA GTGTTTTTTT ACTGATGGGC CGCCGTGAGA CCTAATTTGT 
#GCMEuborellia_arcanum               CCTTATGGAT ATTATACCTT AAAAGTTTTT TGATATGTGT ATGTATTTCT ACTGATGGGC CGCCGTGAGC CCTTATTTGT 
#GCMLabidura_japonicaATP6            CCTTCAAGCA GCTTTACCAT AAAAATTTTT TGTTTTCTGT ATGTATCTTT ACTGATGGGC CGCCGTGAGA CCTAGTTTAT 
#GCProtohermesConcolorus             CCTTCAGGAT CATTTACCAT AACAATTTTA TGTTATGTAT TTTTATCTTT ACTGATGGGC CGCCGTGAGA CCTAATCTAC 
#GCSialisHamata                      CCTTCGGGAT CATTTACCAT AACAATTTTT TGAGATACGC ATATTTTTTT ACTGATGGGC CGCCGTGAGA CCTAGTATAC 
#HGHF                                CCTTCGGGTT GATTTACCTT AACAATCTTT TGACTTTTGG ATGTATTTTT ACTGATGGGC CGCCGTGAGA CCTAATCTAC 
#HHF                                 CCTTCGGGTT GATTTACCTT AACACTTTTT TGAGCTTTGG ATGTTTCTTT ACTGATGGGC CGCCGTGAGA CCTAATTTAC 
#JCMAcroneuria_hainana               CCTTCGGGCT CATTTACCCT AACAATTTTT TGTCTTGTGT ATGTATCTCT ACTGATGGGC CGCCGTGAGA CCTAATATGT 
#JCMCoptotermes_formosanus           CCACCGGGAC CATTTACCAT AACAGCATTT TGACATACAA ACGTATCTCT ACTGATGGGC CGCCGTGAGA CCTAATCTAC 
#JCMDinocras_cephalotes              CCTTCGGGAC CATTTACCAT AACAATCTTT TGACCTCTGT ATATATTTTT ACTGATGGGC CGCCGTGAGA CCTAATCTGT 
#JCMKC952026Cryptoperla              CCTTCGGGAT CATTTACCAT AACAATCTTT TGTCATCTGT ATGTATTTCT ACTGATGGGC CGCCGTGAGA CCTAATCTGT 
#JCMPteronarcys_princeps             CCTTCGGGAT CATTTACCAT AACAATATTT TGTTTTTTGT ATGTATTTTT ACTGATGGGC CGCCGTGAGA CCTAATCTGT 
#JCM_Apteroperla_tikumanaATP6        CCTTCGGGAT CATTTACCAT AACAATCTTT TGTCTTTTGT ATGTATTTTT ACTGATGGGC CGCCGTGAGA CCTAGTCTGT 
#JCM_Kamimuria_wangiATP6             CCTTCGGGAC CATTTACCAT AACATTATTT TGACCTTTGT ATGTATCTTT ACTGATGGGC CGCCGTGAGA CCTAGTCTAC 
#JCM_Mesocapnia_arizonensislclATP    CCTTCGGGAT CATTTACCAT AACAATCTTT TGTCCTCTGT ATGTATTTTT ACTGATGGGC CGCCGTGAGA CCTAGTATGT 
#JCM_Pteronarcella_badiaATP6         CCTTCGGGAT CATTTACCAT AACAATATTT TGTCCTTTGT GTGTATCTTT ACTGATGGGC CGCCGTGAGA CCTAATCTGT 
#JCM_StyloperlaATP6                  CCTTCGGGCT CATTTACCAT AACAATATTT TGTCCTCTGT ATGTATTTTT ACTGATGGGC CGCCGTGAGA CCTAATTTGT 
#JCM_TogoperlaATP6                   CCTTCGGGAC CATTTACCAT AACAATCTTT TGCTCTCTGT ATGTATCTCT ACTGATGGGC CGCCGTGAGA CCTAGTCTGT 
#JCMogoperla                         CCTTCGGGAC CATTTACCAT AACAATCTTT TGCTCTCTGT ATGTATCTCT ACTGATGGGC CGCCGTGAGA CCTAGTCTGT 
#JSMF                                CCTTCGGGTT GATTTACCAT AACAATATTT TGTCTTCTGG GCACCTCTCT ACTGATGGGC CGCCGTGAGA CCTAATATAC 
#JSZF                                CCTTCGGGTT ACTTTACCTT ACCAACTTTT TGTCCTTTAT ACGTGTCTTT ACTGATGGGC CGCCGTGAGA CCTAATCTAC 
#LCBombyxMandarina                   CCATCAGGAT CATTTACCAT AACAATATTT TGATTTTTAT ATACATTTTT ACTGATGGGC CGCCGTGAAA CCTAATATAC 
#LCManducaSexta                      CCATCAGGTT CATTTACCTT AACATTTTTT TGATTTATAA TTGTATTTTT ACTGATGGGC CGCCGTGAAT CCTAATATAC 
#LCSaturniaboisduvalii               CCATCAGGAT CATTTACCAT AACAATATTT TGATTTATAC ATATATCTTT ACTGATGGGC CGCCGTGAAC CCTAATATAC 
#MCMDitaxis_biseriata                CCTTCGGGAC CATTTACCTT AAAATTTTTT TGACATCTAT ATGTATTTTT ACTGATGGGC CGCCGTGAGA CCTAATAGAT 
#MCMEubasilissa_regina               CCTTAAGGAA CATTTACTAT AAAAATTTTT TGATTTGTTC ATTTATTTTT ACTGCTGGAG TGCCATGATC CCTAATAATT 
#MCMLimnephilus_decipiens            CCTTAAGGAA CATTTACCCT AAAATTATTT TGACTTATAC ATTTTGCTTT ACTGTTGGAG TGCCATGACC CCTTACGATT 
#MCMPolystoechotes_punctatus         CCTTCGGGCT CATTTACCAT AACATCTTTT TGTTATGTGT ATGTCTTTTT ACTGATGGGC CGCCGTGAGA CCTAATATAT 
#NeopanorpaPulchra                   CCTCCAGGAT CATTTACCAT AACAATTTTT TGTTATTTAT ATGTATCTTT ACTGATGGGC CGCCGTGAGA CCTAGTCTAC 
#NesomachilisAustralicaATP6          CCATCGGGAT CATTTACCTT TCCATTTTTT TGCTATACAC ACATATCTCT ACTGATGGGC CGCCGTGAGA CCTAATATAT 
#PedetontusATP6                      CCCTCGAGAT CATTCTCCAT AACAATATTT TGTACTGCTC ATATATTTTT ACTGATGGGC CGCCGTGAAA CCTAATCTCT 
#PetrobiusATP6                       CCTTCGGGAT CATTTACCAT AACAATATTT TGACCTGTAC ATTTATCTTT ACTGATGGGC CGCCGTGAGA CCTAATTTAC 
#QCChaetosomaScaritidesATP           CCATCAAGAT AATTTACCAT AAAAATTTTT TGTCTTATTC ATGTATCTTT ACTGATGGGC CGCCGTGAGA CCTAGTATAT 
#QCPyrophorusDivergensATP            CCATCAAGAA CATTTACCAT AAAAATTTTT TGTCTAGTTC ATACTTTTCT ACTGATGGGC CGCCGTGAGA CCTAATATAC 
#QLGrylloblattaSculleniATP6          CCTTCGAGAT CATTTACCAT AACAATATTT TGATATCTTC ACACATCTCT ACTGATGGGC CGCCGTGACA CCTAATATAC 
#QTAnisogomohusMaackiATP6            CCTTCGGGCT CATTTACCAT AACATTTTTT TGAGATGTGG ATGTTTTTTT ACTGATGGGC CGCCGTGAGA CCTAATATAC 
#QTAtrocalopteryx                    CCTTCGGGAT GATTTACCGT AACAATCTTT TGTCTTCTAC ATGTTGTTCT ACTGATGGGC CGCCGTGAGC CCTTATTTAT 
#QTCeriagrionNipponicumATP6          CCTTCGGGTT CATTTACCAT AACAATTTTA TGAGATGTAG ACGTGTTTTT ACTGATGGGC CGCCGTGAGA CCTAATATAC 
#QTCordulia_aenea                    CCTTCGGGTT GATTTACCTT AACAATTTTT TGACCTTTGG ATGTATTTTT ACTGATGGGC CGCCGTGAGA CCTAATTTAC 
#QTDavidius_lunatus                  CCTTCGGGCT CATTTACCCT AACATTCTTT TGACATGTGG ACATTTTTTT ACTGATGGGC CGCCGTGAGA CCTAATATAC 
#QTEuphaea_decorata                  CCTTAAGGTT CATTTACCAT AACAATTTTT TGACTTGTAG ATGTATTTCT ACTGATGGGC CGCCGTGAGA CCTAATATAC 
#QTEuphaea_formosa                   CCCTAAGGCT CATTTACCAT AACAGTTTTT TGACTTGTAG ATGTATCTCT ACTGATGGGC CGCCGTGAGA CCTAATATAC 
#QTEuphaea_ornata                    CCTTAAGGTT CATTTACCAT AACAATTTTT TGACTTGTAG ATGTATTTCT ACTGATGGGC CGCCGTGAGA CCTAATATAC 
#QTEuphaea_yayeyamana                CCTTAAGGTT CATTTACCAT AACAATTTTT TGACTTGTAG ATGTATTTCT ACTGATGGGC CGCCGTGAGA CCTAATATAC 
#QTHydrobasileus_croceus             CCCTCGGGCT CATTTACCAT AACAATTTTT TGTCATGTTC ATGTATTTTT ACTGATGGGC CGCCGTGAGA CCTAATCTAC 
#QTIctinogomphus                     CCTTCGGGCT CATTTACCCT AACAGCATTT TGATTTTTAA TTGTATCTCT ACTGATGGGC CGCCGTGAGA CCTAATTTAC 
#QTIschnura_pumilio                  CCTTCGGGCT CATTTACCAT AACAGTATTA TGTTATGTAG ACGTATCTTT ACTGATGGGC CGCCGTGAGA CCTAATATAC 
#QTOrthetrumATP6                     CCTTCGGGTT CATTTACCAT AACAATTTTT TGACATGTTC ATGTACTTTT ACTGATGGGC CGCCGTGAGA CCTAGTATAC 
#QTPlatycnemisPhyllopodaAtp6         CCTTCGGGTT CATTTACCTT AGCAGTTTTA TGAGATGTAG ATGTATTTCT ACTGATGGGC CGCCGTGAGA CCTAATCTAC 
#QTPseudolestes_mirabilis            CCATCAGGAT CATTTACCAT AACAATATTT TGACATGTAC ACGTATTTTT ACTGATGGGC CGCCGTGAGA CCTAATATAC 
#QTPseudothemisZonataATP6            CCTTCGGGTT CATTTACCAT AACAATACTT TGTTATGTTC ATGTATTTCT ACTGATGGGC CGCCGTGAGA CCTAATATAC 
#QTSC                                CCCTCGAGCT AGTGTACCAT AACAGTCTTT TGGGATGTAG ACGTGGCTCT ACTGATGGGC CGCCGTGAGA CCTAATTTAC 
#QTVestalis_melania_mitochondrion    CCACCGAGTT CATTTACCCT AACAGTTTTT TGATCTGTAG ATGTGGATCT ACTGATGGGC CGCCGTGAGA CCTAGTTTAC 
#SCMChrysomyaPutoriaATP6             CCTTCGGGAT CATTTACCAT AACAATTTTT TGGTATGTGT ACGTATTTTT ACTGATGGGC CGCCGTGAGA CCTAGTATGT 
#SCMDrosophilaMelanogasterATP6       CCTTCGGGAT CATTTACCAT AACAGTATTT TGTCATTTGT ACGTATTTTT ACTGATGGGC CGCCGTGAGA CCTAGTTTAT 
#SCMSimosyrphusGrandicornisATP6      CCTTCGGGAT GATTTACCAT AACAATTTTT TGATATGTAC ATATATTTTT ACTGATGGGC CGCCGTGAGC CCTAGTTTAT 
#SLM_Mongoloraphidia_harmandiATP6    CCATCAAGAA AATTTACCAT AACAGTTTTT TGACTTATTG TTGTATTTTT ACTGATGGGC AACCGTGAAC CCTAATCTAT 
#TLMLeptomantella_albella            CCTTCGGGTT CATATACCAT AACATTTTTT TGTCATGTGT ATGTATTTCT ACTGATGGGC CGCCGTGAGA CCTAATTTAC 
#TLTamolanicaTamolanaATP6            CCTTCGGGTT CATATACCAT AACATTATTT TGTTATGTGT ATGTATCTTT ACTGATGGGC CGCCGTGAGA CCTAATCTAC 
#TZJSclerophasmaParesisensisATP6     CCTTCGAGAC CATTTACCAT AACATTATTT TGTCATGTGC ATATATTTTT ACTGATGGGC CGCCGTGAGA CCTAATTTAC 
#TrigoniophthalmusATP6               CCATCAGGAT CATTTACCAC AGCAGTATTT TGACCTCTTC ACGTATTTTT ACTGATGGGC CGCCGTGAAA CCTAATTTAC 
#YYAteluraFormicariaATP6             CCTTCGGGCT CATTTACCGT GGCATAATTT TGATTTACGT ACATATCTCT ACTGATGGGC CGCCGTGAGA CCTAATTTAC 
#YYThermobiaATP6                     CCATCGGGCT CATTTACCAT AACAATATTT TGATATGTAG ACGTATCTTT ACTGATGGGC CGCCGTGAGA CCTAATTTAC 
#YYTricholepidionATP6                CCTTAAGGAT CATTTACCCT AACAACGCTA TGTCCTGTAT AAGTCTCTTT ACTGATGGGC CGCCGTGAGA CCTAATTTAT 
#ZCAcridaWillemseiATP6               CCTTCGGGAT CATTTACCAT AACAATATTT TGATATGTAT GTGTTGTTTT ACTGATGGAA CGCCGTGAGA CCTAATATAC 
#ZCGastrimargusMarmoratusATP6        CCTTCGGGAA CATTTACCAT AACAATATTT TGATATGTAT GTGTTGTTCT ACTGATGGAA CGCCGTGAGA CCTAATACAC 
#ZCLocustaMigratoriaATP6             CCTTCGGGAA CATTTACCAT AACAATATTT TGATATGTAT GTATTGCTTT ACTGATGGAA CGCCGTGAGA CCTAATATAC 
#ZFQ                                 CCTTCGGGTT CATTTACCAT AACAGTCTTT TGATATGTTC ATGTGTTTTT ACTGATGGGC CGCCGTGAGA CCTAATATAT 
#ZJCTimemaCalifornicumATP6           CCTTAAAGAT TTTTTACCAT AACAATTCTT TGTTATATAA ATATATCTCT ACTGATGGGC CGCCGTGAGA CCTAATAAAC 
#ZSYM_Teleogryllus_emmaATP6          CCTTCGAGAT CATTTACCTT AACATTTTTT TGTCTAACTC ATGTATTTTT ACTGATGGGC CGCCGTGAGA CCTTATTTAC 
#ZSYM_Velarifictorus_hemelytrusAT    CCTTCGAGAT CATTTACCAT AACACTCTTT TGACTAACTC ATGTATCTTT ACTGATGGGC CGCCGTGAGA CCTAATATAC 
#ZYSM_Loxoblemmus_equestrisATP6      CCTTCGAGCT CATTTACCAT AACAATATTT TGTCTAGTAC ATGTATCTTT ACTGATGGGC CGCCGTGAGA CCTTATACAC 

#AYWF                                GGCAATTTAC ATACTATTTC TAATGGACTT TATTATTTGG GCTGTCGGAT GTGGACTCCT AGTTCTATCG GCGATTGGCA 
#BCHomalodiscaCoagulata              GGATATTTAC GTATTATTAT TAATGGACCT TATTTTTTGG ATTGTCGGAT GTGGATATTT AGATATATCG ATGACTGCCA 
#BCNezaraViridula                    GGCAGTTTAC ATATTATTTT TAATGGACTT TATTATTTGG ATTGGCGGAT GTGGTCGCAT AGCTATATCG ATGACTGGCA 
#BCTriatomaDimidiata                 GGCAGTCTAC ATCTTATTTC TAATGGACCT TATTCTTTGG GCTGGCGGAT ATGGACTCCT AGTGATATCG ATGATTGGCA 
#DCReticulitermesFlavipes            GGCAGTCTAC GTCTTATTCA TAATGGACCT TATTGTTTGG GCTGTCGGAT GTGGACTCCT AGATCTATCG ACGACTGGCA 
#DQ                                  GGCAATCTAC GTTTTATTAT TTATGGACTT TACTTTTTGG GCTGGCGGAT GTGGACGCTT AGGTCTATCG GTGATTGGCA 
#EupolyphagaSinensis                 GGCATTTTAC ACGTTATTAG TAATGGACCT TATTATTTGG GCTGGCGGAT GTGGACTCTT AGATCTATCG GCGATTGGCA 
#FLBlattellaGermanicaATP6            GGCACTTTAC GTTTTATTCT TAATGGACCT TATTATTTGG GCTGTCGGAT GTGGACTCTT AGATTTATCG GCGACTAACA 
#FLPeriplanetaFuliginosa             GGCAATTTAC ATTTTATTTT TAATGGACTT TATTATTTGG GCTGTCGGAT GTGGACTCTT AGATTTATCG GCGACTGGCA 
#FY1VietnamellaDabie                 GGCAGTTTAC ATCTTATTTT TTATGGACCT TATTATTTGG GCTGTCGGAT ATGGACTCTT AGTTCTATCG GCGATTGGCA 
#FY2Vietnamella                      GGCAATCTAC GTGTTATTTT TAATGGACTT TATTATTTGG GCTGTCGGAT ATGGACTCTT AGTTCTATCG GCGACTGGCA 
#FYCaenis                            GGCACTTTAC GTTTTATTAT TTATGGACCT TATTATTTGG GTTGTCGGAT TTGGACTCCT AGTTTTATCG GCGACTGGCA 
#FYEpeorus                           GGCAATTTAC GTGTTATTCT TAATGGACTT TATTATTTGG GCTGTCGGAT GTGGACTCCT AGTTTTATCG GCGATTGGCA 
#FYEpeorusATP6                       GGCATTCTAC GTATTATTAG TTATGGACTT TATTATTTGG GCTGTCGGAT GTGGACTCCT AGTTCTATCG GCGACTGGCA 
#FYEphemeraOrientalis                GGCACTCTAC GTTTTATTTC TTATGGACCT TATTATTTGG GCTGTCGGAT ATGGACTCTT AGTTTTATCG GCGATTGGCA 
#FYEphemerella                       GGCAATTTAC GTGTTATTGC CTATGGACTT TATTATTTGG GCTGTCGGAT ATGGACTCTT AGTTCTATCG GCGACTGGCA 
#FYHabrophlebiodes_zijinensis        GGCAATTTAC ATATTATTTT AAATGGACTT TATTATTTGG GCTGTCGGAT ATGGACTCTT AGCTTTATCG GCGATTGGCA 
#FYIsonychia_ignota                  GGCAATTTAC GTGCTATTGG TAATGGACCT TATTATTTGG GCTGTCGGAT GTGGACTCTT AGCTCTATCG GCGATTGGCA 
#FYPaegniodes_cupulatus              GGCAATTTAC GTGTTATTCT TAATGGACCT TATTATTTGG GCTGTCGGAT GTGGACTCCT AGCTTTATCG GCGATTGGCA 
#FYParafronurus_youi                 GGCAATTTAC GTGTTATTCT TAATGGACCT TATTATTTGG GCTGTCGGAT GTGGACTCTT AGCTCTATCG GCGACTGGCA 
#FYPotamanthus                       GGCAATTTAC GTTTTATTTC TAATGGACCT TATTATTTGG GCTGTCGGAT GTGGACTCTT AGCTTTATCG GCGATTGGCA 
#FYSiphlonurus                       GGCAATTTAC GTCTTATTGC TTATGGACCT TATTATTTGG GCTGGCGGAT GTGGACTCTT AGTTTTATCG GCGACTGGCA 
#FYSiphlonurus_immanis               GGCATTCTAC GTTTTATTTC ATATGGACCT TATTATTTGG GCTGTCGGAT ATGGACTCCT AGCTTTATCG GCGACTGGCA 
#FYSiphluriscus_chinensis            GGCAGTTTAC GTTTTATTGC TAATGGACCT TATTATTTGG GGTGGCGGAT GTGGACTCCT AGTTCTATCG GCGATTGGCA 
#FYTeloganodidae                     GGCAATTTAC GTATTATTCT TAATGGACTT TATTATTTGG GCTGTCGGAT GTGGACTCCT AGCTCTATCG GCGATTGGCA 
#FYVietnamella_dabieshanensis        GGCAATTTAC ATACTATTAG TAATGGACCT TATTATTTGG GCTGTCGGAT ATGGACTCTT AGTTCTATCG GCGATTGGCA 
#FY_AHWF                             GGCACTCTAC GTTTTATTGC ATATGGACTT TATTATTTGG GCTGTCGGAT GTGGACTCTT AGTTTTATCG GCGATTGGCA 
#FY_AJDFATP6                         GGCAATTTAC GTGCTATTGG TAATGGACCT TATTATTTGG GCTGTCGGAT GTGGACTCTT AGCTCTATCG GCGATTGGCA 
#FY_AJHQ                             GGCAATTTAC GTTTTATTTC TTATGGACTT TATTATTTGG GCTGGCGGAT ATGGACGCCT AGGTTTATCG ATGATTGGCA 
#FY_AJXF                             GGCAATTTAC GTACTATTCT TAATGGACCT TATTATTTGG GCTGTCGGAT GTGGACTCTT AGCTCTATCG GCGACTGGCA 
#FY_Ameletus_sp                      GGCATTCTAC GTGTTATTCT TAATGGACCT TATTATTTGG GCTGGCGGAT GTGGACTCTT AGCTTTATCG GCGATTGGCA 
#FY_FSJBF                            GGCAATCTAC GTGTTATTCT TAATGGACCT TATTATTTGG GCTGTCGGAT GTGGACTCTT AGCTCTATCG GCGACTGGCA 
#FY_FSJCJ                            GGCAGTTTAC GTTTTATTTT TAATGGACCT TATTATTTGG GCTGTCGGAT GTGGACTCCT AGTTCTATCG GCGATTGGCA 
#FY_FSJF                             GGCAATTTAC GTGTTATTTT TAATGGACTT TATTATTTGG GCTGTCGGAT GTGGACTCTT AGCTCTATCG GCGACTGGCA 
#FY_HBF                              GGCATTCTAC GTTTTATTTT CTATGGACCT TATTATTTGG GCTGTCGGAT ATGGACTCTT AGCTCTATCG GCGACTGGCA 
#FY_HSXF                             GGCAACCTAC ATACTATTTC TAATGGACTT TATTATTTGG GCTGTCGGAT ATGGACTCTT AGCTTTATCG GCGACTGGCA 
#FY_JAXXCF                           GGCAATCTAC GTTCTATTAT TAATGGACTT TATTATTTGG GCTGGCGGAT GTGGACTCCT AGTTCTATCG GCGATTGGCA 
#FY_JSTF                             GGCAACCTAC ATACTATTTC TAATGGACTT TATTATTTGG GCTGTCGGAT ATGGACTCTT AGCTTTATCG GCGACTGGCA 
#FY_JXF                              GGCAGTTTAC ATACTATTTC TAATGGACTT TATTATTTGG GCTGTCGGAT GTGGACTCCT AGTTCTATCG GCGATTGGCA 
#FY_NSF                              GGCAGTTTAC GTTTTATTGC TAATGGACCT TATTATTTGG GGTGGCGGAT GTGGACTCCT AGTTCTATCG GCGATTGGCA 
#FY_WQSJK                            GGCACTCTAC GTCTTATTTC TAATGGACCT TATTATTTGG GCTGTCGGAT GTGGACTCTT AGCTCTATCG GCGACTGGCA 
#GCCorydalusCornutus                 GGCAATCTAC ATCTTATTTT TAATGGACTT TATTCTTTGG ACTGGCGGAT GTGGACTCCT AGCTTTATCG GCGATTGGCA 
#GCMChallia_fletcheri                GGCATCTTAC GTGTTATAAT TAATGGACTT TATTATTTGG GCTGTCGGAT GTGGACTCTT AGTTTTATCG GCGACTGGCA 
#GCMEuborellia_arcanum               GGCAATTTAC GTTTTATTAG TAATGGACTT TATTATTTGG GCTGTCGGAT GTGGACTCAT AGTTTTATCG GCGATTGGCA 
#GCMLabidura_japonicaATP6            GGCAATTTAC ATTTTATTGT TAATGGACCT TATTTTTTGG GCTGTCGGAT GTGGACTCTT AGCTTTGTCG GCGATTGGTC 
#GCProtohermesConcolorus             GGCAATCTAC ATCTTATTTT TAATGGACTT TATTTTTTGG ACTGTCGGAT GTGGACTCTT AGTTCTATCG GCGACTGGCA 
#GCSialisHamata                      AGCAATCTAC GTATTATTAT TAATGGACTT TATTATTTGG GCTGTCGGAT ATGGACTCCT AGCTTTATCG GCGATTGGAA 
#HGHF                                GGCACTTTAC GTTTTATTGC ATATGGACTT TATTATTTGG GCTGTCGGAT GTGGACTCTT AGTTTTATCG GCGACTGGCA 
#HHF                                 GGCAATTTAC ATTTTATTAC TAATGGACTT TATTATTTGG GCTGTCGGAT GTGGACTCCT AGCTTTATCG GCGATTGGCA 
#JCMAcroneuria_hainana               GGCAATCTAC GTCTTATTTC TAATGGACCT TATTATTTGG GCTGGCGGAT GTGGACTCCT AGCTCTATCG GCGACTGGCA 
#JCMCoptotermes_formosanus           GGCAATCTAC GTGTTATTCT TAATGGACTT TATTGTTTGG GCTGTCGGAT GTGGACTCCT AGATCTATCG ACGATTGGCA 
#JCMDinocras_cephalotes              GGCACTCTAC GTTTTATTTC TAATGGACTT TATTATTTGG GCTGGCGGAT GTGGACTCCT AGCTTTATCG GCGACTGGCA 
#JCMKC952026Cryptoperla              GGCAATTTAC GTTTTATTCT TAATGGACCT TATTATTTGG GCTGTCGGAT GTGGACTCCT AGCTCTATCG GCGATTGGCA 
#JCMPteronarcys_princeps             GGCAATTTAC GTTTTATTCT TAATGGACTT TATTATTTGG GCTGTCGGAT GTGGACTCCT AGCTTTATCG GCGATTGGCA 
#JCM_Apteroperla_tikumanaATP6        GGCAACCTAC GTCTTATTCT TAATGGACTT TATTATTTGG GCTGGCGGAT GTGGACTCTT AGTTTTATCG GCGACTGGCA 
#JCM_Kamimuria_wangiATP6             GGCAATTTAC GTTTTATTTC TAATGGACTT TATTATTTGG GCTGTCGGAA GTGGACTCCT AGCTTTATCG GCGATTGGCA 
#JCM_Mesocapnia_arizonensislclATP    GGCAATTTAC GTCTTATTGC TAATGGACTT TATTATTTGG GCTGGCGGAT GTGGACTCTT AGTTTTATCG GCGACTGGCA 
#JCM_Pteronarcella_badiaATP6         GGCAGTCTAC GTTTTATTTT TAATGGACCT TATTATTTGG GCTGTCGGAT GTGGACTCCT AGCTCTATCG GCGACTGGCA 
#JCM_StyloperlaATP6                  GGCAATCTAC GTCTTATTTT TATTGACGAT TTCCTTCTGG GCTGTCGGAT GTGGACTCTT AGTTCTATCG GCGACTGGCA 
#JCM_TogoperlaATP6                   GGCAATCTAC GTATTATTTC TAATGGACTT TATTATTTGG GCTGGCGGAT GTGGACTCCT AGCTCTATCG GCGATTGGCA 
#JCMogoperla                         GGCAATCTAC GTATTATTTC TAATGGACTT TATTATTTGG GCTGGCGGAT GTGGACTCCT AGCTCTATCG GCGATTGGCA 
#JSMF                                GGCACTTTAC GTTTTATTTC TTATGGACCT TATTATTTGG GCTGTCGGAT ATGGACTCTT AGTTTTATCG GCGATTGGCA 
#JSZF                                GGCACTCTAC GTTATATTTT CTATGGACTT TATTATTTGG GCTGTCGGAT TTGGACTCTT AGTTCTATCG GCGACTGGCA 
#LCBombyxMandarina                   GGCATTTTAC ATATTATTTT TAATGGACTT TATTATTTGG ATTGTCGGAT ATGGACTCTT AGCTTTATCG GCGATTGGAA 
#LCManducaSexta                      GGCAATTTAC ATTTTATTAG TAATGGACTT TATTATTTGG ATTGGCGGAT GTGGACTCTT AGTTTTATCG GCGATTGGAA 
#LCSaturniaboisduvalii               GGCATTTTAC ATTTTATTTT TAATGGACTT TATTATTTGG ATTGGCGGAT GTGGACTCTT AGTTCTATCG GCGATTGGAC 
#MCMDitaxis_biseriata                GGCAATCTAC ATCTTATTAT TAATGGGTTT TATTATTTGG ATTGTCGGCT GTGGACAGCT AGTTTTATCG GCGATTGGCA 
#MCMEubasilissa_regina               AGCAATATAC ATTTTATTTT TAATGGACAT TATTATTTGG ATTGGCGGAT GTGGACTCCT AGATATATCG ACGATTGGAC 
#MCMLimnephilus_decipiens            AGCAGTATAC ATTTTATTTC TAATGGACAT TATTATTTGG ATTGGCGGAT GTGGACTCTT AGATATATCG ACGATTGGAC 
#MCMPolystoechotes_punctatus         GGCAATTTAC ATCTTATTCT TAATGGACTT TATTATTTGG ATTGTCGGCT GTGGACAGCT AGCTTTATCG GCGATTGGCA 
#NeopanorpaPulchra                   GGCAATTTAC ATTTTATTGC TAATGGACTT TATTATTTGG GCTGTCGGAT GTGGACTCTT AGTTTTATCG GCGATTGGCA 
#NesomachilisAustralicaATP6          GGCAATCTAC ATGTTATTAT TAATGGACTT TATTATTTGG GTTGGCGGCT ATGGACTCCT AGATTTATCG GCGACTGGCA 
#PedetontusATP6                      GGCAGTTTAC ATATTATTAT TAATGGACAT TACTATTTGG GTTGGCGGTT GTGGACTCCT AGATTTATCG GCGATTGGCA 
#PetrobiusATP6                       GGCATTCTAC ATTTTATTTC TAATGGACTT TATTCTTTGG GTTGGCGGAT GTGGACTCCT AGGTCTATCG ACGACTGGCA 
#QCChaetosomaScaritidesATP           GGCAGTTTAC ATCTTATTAT TAATGGACTT TATTATTTGG GCTGGCGGAT GTGGACTCTT AGCTTTATCG TCGATTGGAC 
#QCPyrophorusDivergensATP            GGCAATCTAC GTCTTATTCT TAATGGACCT TATTCTTTGG GCTGGCGGAT CTGGACTCTT AGTTTTATCG GCGACTGGAA 
#QLGrylloblattaSculleniATP6          GGCATTCTAC GTATTATTAT TAATGGACTT TATTCTTTGG GCTGTCGGAT GTGGACTCCT AGATCTATCG GCGATTGGCA 
#QTAnisogomohusMaackiATP6            GGCAATTTAC GTATTATTTT TTATGGACTT TATTCTTTGG GCTGGCGGAT GTGGACGCTT AGATTTATCG ATGATTGGCA 
#QTAtrocalopteryx                    GGCAATTTAC ATACTATTAG TAATGGACCT TATTATTTGG ACTGGCGGAT GTGGACGCTT AGATATATCG GTGACTGGCA 
#QTCeriagrionNipponicumATP6          GGCAATTTAC GTGTTATTTT TTATGGACTT TACTATTTGG GCTGGCGGAT GTGGACGCCT AGATTTATCG GTGACTGGCA 
#QTCordulia_aenea                    GGCACTTTAC GTTTTATTGC ATATGGACTT TACTATTTGG GCTGGCGGAT GTGGACGCTT AGGTCTATCG ATGATTGGCA 
#QTDavidius_lunatus                  GGCAGTCTAC ATGTTATTCT TTATGGACTT TACTCTTTGG GCTGGCGGAT GTGGACGCTT AGATTTATCG ATGACTGGCA 
#QTEuphaea_decorata                  GGCAATTTAC GTTTTATTTC TTATGGACCT TATTATTTGG GCTGGCGGAT GTGGACGCCT AGATTTATCG ATGATTGGCA 
#QTEuphaea_formosa                   GGCAATTTAC GTTTTATTTC TTATGGACCT TATTATTTGG GCTGGCGGAT GTGGACGCCT AGATTTATCG ATGACTGGCA 
#QTEuphaea_ornata                    GGCAATTTAC GTTTTATTTC TTATGGACCT TATTATTTGG GCTGGCGGAT GTGGACGCCT AGATTTATCG ATGATTGGCA 
#QTEuphaea_yayeyamana                GGCAATTTAC GTTTTATTTC TTATGGACCT TATTATTTGG GCTGGCGGAT GTGGACGCCT AGATTTATCG ATGACTGGCA 
#QTHydrobasileus_croceus             GGCAATCTAC GTCTTATTTC TTATGGACTT TATTATTTGG GCTGGCGGAT GTGGACGCTT AGGTTTATCG ATGACTGGCA 
#QTIctinogomphus                     GGCAGTCTAC ATGTTATTTT TTATGGACTT TACTATTTGG GCTGGCGGAT GTGGACGCTT AGGTCTATCG ATGACTGGCA 
#QTIschnura_pumilio                  GGCAGTTTAC GTGTTATTTC TTATGGACCT TATTATTTGG GCTGGCGGAT GTGGACGCTT AGATTTATCG GTGATTGGCA 
#QTOrthetrumATP6                     GGCAATTTAC GTTTTATTTC TTATGGACTT TATTATTTGG GCTGGCGGAT GTGGACGCCT AGGTTTATCG ATGACTGGCA 
#QTPlatycnemisPhyllopodaAtp6         GGCAATTTAC ACCTTATTTC TAATGGACCT TATTATTTGG GCTGGCGGAT GTGGACGCTT AGATTTATCG ATGATTGGCA 
#QTPseudolestes_mirabilis            GGCAATTTAC GCATTATTAG TTATGGACCT TACTCTTTGG GCTGGCGGAT GTGGACGCCT AGATCTATCG ATGACTGGCA 
#QTPseudothemisZonataATP6            GGCAATCTAC GTTTTATTTC TTATGGACTT TATTATTTGG GCTGGCGGAT ATGGACGCTT AGGTTTATCG ATGATTGGCA 
#QTSC                                GGCAATCTAC GTGTTATTAC TTATGGACTT TATTTTTTGG GCTGGCGGAT GTGGACGCCT AGATCTATCG GTGACTGGCA 
#QTVestalis_melania_mitochondrion    GGCAGTTTAC ACGGTATTGC TTATGGACCT TACTATTTGG GCTGGCGGAT GTGGACGCTT AGATTTATCG ATGACTGGCA 
#SCMChrysomyaPutoriaATP6             GGCAATTTAC GTGTTATTTC TAATGGACTT TATTATTTGG GCTGTCGGAT GTGGACTCTT AGATTTATCG GCGATTGGCA 
#SCMDrosophilaMelanogasterATP6       GGCAATTTAC GTGTTATTTT TAATGGACTT TATTATTTGG GCTGGCGGAT GTGGACTCTT AGATTTATCG GCGATTGGCA 
#SCMSimosyrphusGrandicornisATP6      GGCATTTTAC ATTTTATTAT TAATGGACTT TATTCTTTGG GCTGGCGGAT GTGGACTCTT AGGTTTATCG GCGACTGGCA 
#SLM_Mongoloraphidia_harmandiATP6    GGCAATTTAC ATCTTATTTC TTATGGACTT TATTATTTGG GCTGTCGGAT ATGGACTCCT AGTTTTATCG TCGATTGGAT 
#TLMLeptomantella_albella            GGCAATCTAC GTATTATTAC TAATGGACTT TATTATTTGG GCTGGCGGAT CTGGACTCTT AGATTTATCG ACGATTGGCA 
#TLTamolanicaTamolanaATP6            GGCATTTTAC GTTTTATTCT TAATGGACTT TATTATTTGG GCTGGCGGAT CTGGACTCTT AGATTTATCG ACGATTGGCA 
#TZJSclerophasmaParesisensisATP6     GGCAATTTAC GTACTATTTC TAATGGACCT TATTATTTGG GCTGTCGGAT ATGGACTCTT AGATTTATCG ACGATTGGCA 
#TrigoniophthalmusATP6               GGCAATTTAC ACTTTATTTT CTATGGACCT TACTATTTGG ATTGGCGGCT ATGGACTCTT AGGTTTATCG ATGACTGGCA 
#YYAteluraFormicariaATP6             GGCAATCTAC ATCTTATTAT TAATGGACCT TACTATTTGG GCTGAGGGAT GTGGACTCCT AGATTTATCG ACGACTGGCA 
#YYThermobiaATP6                     GGCAATCTAC GTATTATTGC TAATGGACAT TATTATTTGG GCTGGCGGAT GTGGACTCCT AGCTCTATCG GCGACTGGCG 
#YYTricholepidionATP6                GGCAATCTAC GTTCTATTTC TAATGGACCT TATTATTTGG GGTGGCGGAT GTGGACTCTT AGATCTATCG ACGATTGGCA 
#ZCAcridaWillemseiATP6               GGCAATTTAC ATATTATTAC TAATGGACAT TATTTTTTGG GCTGGCGGAT GTGGACTCAT AGATATATCG GCGATTGGCA 
#ZCGastrimargusMarmoratusATP6        GGCAATCTAC ACATTATTCT TAATGGACTT TATTATTTGG GCTGGCGGAT GTGGACTCAT AGATATATCG GCGACTGGCA 
#ZCLocustaMigratoriaATP6             GGCAATTTAC ATATTATTTC TAATGGACCT TATTATTTGG GCTGGCGGAT GTGGACTCAT AGATATATCG GCGATTGGCA 
#ZFQ                                 GGCAATTTAC GTTTTATTTC TTATGGACTT TATTATTTGG GCTGGCGGAT ATGGACGCCT AGGTCTATCG ATGATTGGCA 
#ZJCTimemaCalifornicumATP6           GGCAATTTAC GTATTATTTC TAATGGACTT TATTATTTGG GCTGTCGGAT GTGGACTCCT AGTTTTATCG ACGACTGGCA 
#ZSYM_Teleogryllus_emmaATP6          GGCAATCTAC TTCTTATTTT TAATGGACTT TATTATTTGG GCTGTCGGAT GTGGACTCTT AGATCTATCG ACGATTGGCA 
#ZSYM_Velarifictorus_hemelytrusAT    GGCAATTTAC GTAGTATTTT TAATGGACTT TATTATCTGG GCTGTCGGAT GTGGACTCCT AGATTTATCG ACGATTGGCA 
#ZYSM_Loxoblemmus_equestrisATP6      GGCACTTTAC GTATTATTTT TAATGGACTT TATTATTTGG GCTGGCGGAT GTGGACTCTT AGATTTATCG ACGACTGGCA 

#AYWF                                CCGACAATTA AAGTATGTAC GCCAGCTTAT ATATTTTTAT GTATCCATAT ATGGGGTTGG AATGCTGTCC TTATTTGGGC 
#BCHomalodiscaCoagulata              CCGACATTTA AAGTATGTAC TCCAGCTTAT ATATTTTTAT GTATCCATAT ATGGGGTTGG AATGCTCTCC TTATATGGGC 
#BCNezaraViridula                    CCGACAATTA AAGTGTGTAC GCCAGCTTGT ATATTTTTAT GTATCCATAT ATGGGGTTGG AATGTTGTCC TTATATGGGC 
#BCTriatomaDimidiata                 CCGACAATTA AAGTGTGTAC GCCAGCTTGT ATATTTTTAT GTATCCATAT ATGGGGTTGG AATGCTGTCC TTATATGGGC 
#DCReticulitermesFlavipes            CCGACAATTA AAGTATGTAC GCCAGCTTGT ATATTTTTAT GTATCCATAT ATGGGGTTGG AATGCTGTCC CTATTTGGGC 
#DQ                                  CCGACAATTA AAGTATGTAC GCCAGCTTGT ATATTTTTAT GTATCCGTAT ATGGGGTTGG AATGCTGTCC CTATTTGGGC 
#EupolyphagaSinensis                 CCGACAATTA AAGTATGTAC GCCAGCTTGT ATATTTTTAT GTATCCATCT ATGGGGTTGG AATGTTGTCC CTATCTGGGC 
#FLBlattellaGermanicaATP6            CCGACAATTA AAGTATGTAC GCCAGCTTGT ATATTTTTAT GTATCCATTT ATGGGGTTGG AATGTTGTCC TTATTTGGGC 
#FLPeriplanetaFuliginosa             CCGACAATTA AAGTATGTAC GCCAGCTTAT ATATTTTTAT GTATCCATAT ATGGGGTTGG AATGTTGTCC TTATTTGGGC 
#FY1VietnamellaDabie                 CCGACAATTA AAGTATGTAC GCCAGCTTGT ATATTTTTAT GTATCCATAT ATGGGGTTGG AATGTTGTCC CTATTTGGGC 
#FY2Vietnamella                      CCGACAATTA AAGTATGTAC GCCAGCTTGT ATATTTTTAT GTATCCATAT ATGGGGTTGG AATGCTGTCC CTATCTGGGC 
#FYCaenis                            CCGACAATTA AAGTATGTAC GCCAGCTTAT ATATTTTTAT GTATCCATAT ATGGGGTTGG AATGTTGTCC TTATTTGGGC 
#FYEpeorus                           CCGACAATTA AAGTATGTAC GCCAGCTTAT ATATTTTTAT GTATCCATAT ATGGGGTTGG AATGTTGTCC TTATCTGGGC 
#FYEpeorusATP6                       CCGACAATTA AAGTATGTAC GCCAGCTTAT ATATTTTTAT GTATCCATAT ATGGGGTTGG AATGCTGTCC CTATCTGGGC 
#FYEphemeraOrientalis                CCGACAATTA AAGTATGTAC GCCAGCTTAT ATATTTTTAT GTATCCATAT ATGGGGTTGG AATGTTGTCC TTATCTGGGC 
#FYEphemerella                       CCGACAATTA AAGTATGTAC GCCAGCTTAT ATATTTTTAT GTATCCATAT ATGGGGTTGG AATGTTGTCC TTATTTGGGC 
#FYHabrophlebiodes_zijinensis        CCGACAATTA AAGTATGTAC GCCAGCTTAT ATATTTTTAT GTATCCATAT ATGGGGTTGG AATGTTGTCC CTATTTGGGC 
#FYIsonychia_ignota                  CCGACAATTA AAGTATGTAC GCCAGCTTGT ATATTTTTAT GTATCCATAT ATGGGGTTGG AATGCTGTCC TTATCTGGGC 
#FYPaegniodes_cupulatus              CCGACAATTA AAGTATGTAC GCCAGCTTAT ATATTTTTAT GTATCCATAT ATGGGGTTGG AATGTTGTCC TTATCTGGGC 
#FYParafronurus_youi                 CCGACAATTA AAGTATGTAC GCCAGCTTAT ATATTTTTAT GTATCCATAT ATGGGGTTGG AATGTTGTCC TTATTTGGGC 
#FYPotamanthus                       CCGACAATTA AAGTATGTAC GCCAGCTTAT ATATTTTTAT GTATCCATAT ATGGGGTTGG AATGTTGTCC TTATCTGGGC 
#FYSiphlonurus                       CCGACAATTA AAGTATGTAC GCCAGCTTGT ATATTTTTAT GTATCCATAT ATGGGGTTGG AATGTTGTCC CTATTTGGGC 
#FYSiphlonurus_immanis               CCGACAATTA AAGTATGTAC GCCAGCTTAT ATATTTTTAT GTATCCATAT ATGGGGTTGG AATGTTGTCC TTATCTGGGC 
#FYSiphluriscus_chinensis            CCGACAATTA AAGTATGTAC GCCAGCTTGT ATATTTTTAT GTATCCATAT ATGGGGTTGG AATGTTGTCC CTATCTGGGC 
#FYTeloganodidae                     GCGACAATTA AAGTATGTAC GCCAGCTTAT ATATTTTTAT GTATCCATAT ATGGGGTTGG AATGCTGTCC TTATCTGGGC 
#FYVietnamella_dabieshanensis        CCGACAATTA AAGTATGTAC GCCAGCTTGT ATATTTTTAT GTATCCATAT ATGGGGTTGG AATGTTGTCC CTATTTGGGC 
#FY_AHWF                             CCGACAATTA AAGTATGTAC GCCAGCTTAT ATATTTTTAT GTATCCATAT ATGGGGTTGG AATGTTGTCC TTATCTGGGC 
#FY_AJDFATP6                         CCGACAATTA AAGTATGTAC GCCAGCTTGT ATATTTTTAT GTATCCATAT ATGGGGTTGG AATGCTGTCC TTATCTGGGC 
#FY_AJHQ                             CCGACAATTA AAGTATGTAC GCCAGCTTGT ATATTTTTAT GTATCCATAT ATGGGGTTGG AATGTTGTCC TTATCTGGGC 
#FY_AJXF                             CCGACAATTA AAGTATGTAC GCCAGCTTAT ATATTTTTAT GTATCCATAT ATGGGGTTGG AATGCTGTCC CTATTTGGGC 
#FY_Ameletus_sp                      CCGACAATTA AAGTATGTAC GCCAGCTTGT ATATTTTTAT GTATCCATAT ATGGGGTTGG AATGCTGTCC TTATCTGGGC 
#FY_FSJBF                            CCGACAATTA AAGTATGTAC GCCAGCTTAT ATATTTTTAT GTATCCATAT ATGGGGTTGG AATGTTGTCC TTATTTGGGC 
#FY_FSJCJ                            CCGACAATTA AAGTATGTAC GCCAGCTTGT ATATTTTTAT GTATCCATAT ATGGGGTTGG AATGTTGTCC TTATTTGGGC 
#FY_FSJF                             CCGACAATTA AAGTATGTAC GCCAGCTTAT ATATTTTTAT GTATCCATAT ATGGGGTTGG AATGCTGTCC TTATTTGGGC 
#FY_HBF                              CCGACAATTA AAGTATGTAC GCCAGCTTAT ATATTTTTAT GTATCCATAT ATGGGGTTGG AATGCTGTCC CTATTTGGGC 
#FY_HSXF                             CCGACAATTA AAGTATGTAC GCCAGCTTAT ATATTTTTAT GTATCCATAT ATGGGGTTGG AATGTTGTCC TTATCTGGGC 
#FY_JAXXCF                           CCGACAATTA AAGTATGTAC GCCAGCTTAT ATATTTTTAT GTATCCATAT ATGGGGTTGG AATGTTGTCC TTATTTGGGC 
#FY_JSTF                             CCGACAATTA AAGTATGTAC GCCAGCTTAT ATATTTTTAT GTATCCATAT ATGGGGTTGG AATGCTGTCC CTATTTGGGC 
#FY_JXF                              CCGACAATTA AAGTATGTAC GCCAGCTTAT ATATTTTTAT GTATCCATAT ATGGGGTTGG AATGTTGTCC TTATTTGGGC 
#FY_NSF                              CCGACAATTA AAGTATGTAC GCCAGCTTGT ATATTTTTAT GTATCCATAT ATGGGGTTGG AATGTTGTCC CTATCTGGGC 
#FY_WQSJK                            CCGACAATTA AAGTATGTAC GCCAGCTTGT ATATTTTTAT GTATCCATAT ATGGGGTTGG AATGTTGTCC TTATTTGGGC 
#GCCorydalusCornutus                 CCGACAATTA AAGTATGTAC GCCAGCTTGT ATATTTTTAT GTATCCATAT ATGGGGTTGG AATGCTGTCC TTATCTGGGC 
#GCMChallia_fletcheri                CCGACAATTA AAGTATGTAC GCCAGCTTAT ATATTTTTAT GTATCCATAT ATGGGGCTGG AATGTTGTCC TTATTTAGGC 
#GCMEuborellia_arcanum               CCGACAATTA AAGTATGTAC GCCAGCTTAT ATATTTTTAT GTATCCATAT ATGGGGTTGG AATGTTGTCC TTATTTAGGC 
#GCMLabidura_japonicaATP6            CCGACAATTA AAGTATGTAC GCCAGCTTGT ATATTTTTAT GTATCCATAT ATGGGGTTGG AATGTTGTCC TTATTTAGGC 
#GCProtohermesConcolorus             CCGACAATTA AAGTATGTAC GCCAGCTTGT ATATTTTTAT GTATCCATAT ATGGGGTTGG AATGTTGTCC TTATTTGGGC 
#GCSialisHamata                      CCGACAATTA AAGTATGTAC GCCAGCTTGT ATATTTTTAT GTATCCATTT ATGGGGTTGG AATGTTGTCC CTATTTGGGC 
#HGHF                                CCGACAATTA AAGTATGTAC GCCAGCTTAT ATATTTTTAT GTATCCATAT ATGGGGTTGG AATGTTGTCC TTATCTGGGC 
#HHF                                 CCGACAATTA AAGTATGTAC GCCAGCTTAT ATATTTTTAT GTATCCATAT ATGGGGTTGG AATGCTGTCC CTATTTGGGC 
#JCMAcroneuria_hainana               CCGACAATTA AAGTATGTAC GCCAGCTTGT ATATTTTTAT GTATCCATAT ATGGGGTTGG AATGTTGTCC TTATCTGGGC 
#JCMCoptotermes_formosanus           CCGACAATTA AAGTATGTAC GCCAGCTTGT ATATTTTTAT GTATCCATCT ATGGGGTTGG AATGCTGTCC CTATCTGGGC 
#JCMDinocras_cephalotes              CCGACAATTA AAGTATGTAC GCCAGCTTGT ATATTTTTAT GTATCCATAT ATGGGGTTGG AATGTTGTCC CTATCTGGGC 
#JCMKC952026Cryptoperla              CCGACAATTA AAGTATGTAC GCCAGCTTGT ATATTTTTAT GTATCCATAT ATGGGGTTGG AATGTTGTCC CTATCTGGGC 
#JCMPteronarcys_princeps             CCGACAATTA AAGTATGTAC GCCAGCTTGT ATATTTTTAT GTATCCATAT ATGGGGTTGG AATGTTGTCC TTATCTGGGC 
#JCM_Apteroperla_tikumanaATP6        CCGACAATTA AAGTATGTAC GCCAGCTTGT ATATTTTTAT GTATCCATAT ATGGGGTTGG AATGCTGTCC CTATCTGGGC 
#JCM_Kamimuria_wangiATP6             CCGACAATTA AAGTATGTAC GCCAGCTTGT ATATTTTTAT GTATCCATAT ATGGGGTTGG AATGTTGTCC TTATCTGGGC 
#JCM_Mesocapnia_arizonensislclATP    CCGACAATTA AAGTATGTAC GCCAGCTTGT ATATTTTTAT GTATCCATAT ATGGGGTTGG AATGCTGTCC TTATCTGGGC 
#JCM_Pteronarcella_badiaATP6         CCGACAATTA AAGTATGTAC GCCAGCTTGT ATATTTTTAT GTATCCATAT ATGGGGTTGG AATGTTGTCC CTATTTGGGC 
#JCM_StyloperlaATP6                  CCGACAATTA AAGTATGTAC GCCAGCTTGT ATATTTTTAT GTATCCATAT ATGGGGTTGG AATGTTGTCC CTATTTGGGC 
#JCM_TogoperlaATP6                   CCGACAATTA AAGTATGTAC GCCAGCTTGT ATATTTTTAT GTATCCATAT ATGGGGTTGG AATGCTGTCC TTATTTGGGC 
#JCMogoperla                         CCGACAATTA AAGTATGTAC GCCAGCTTGT ATATTTTTAT GTATCCATAT ATGGGGTTGG AATGCTGTCC TTATTTGGGC 
#JSMF                                CCGACAATTA AAGTATGTAC GCCAGCTTAT ATATTTTTAT GTATCCATAT ATGGGGTTGG AATGTTGTCC TTATTTGGGC 
#JSZF                                CCGACAATTA AAGTATGTAC GCCAGCTTAT ATATTTTTAT GTATCCATAT ATGGGGTTGG AATGTTGTCC TTATTTGGGC 
#LCBombyxMandarina                   CCGACAATTA AAACATGTAC GCCAGCTTAT ATATTTTTAT GTATCCATAT ATGGGGTTGG AATGTTGTCC CTATCTGGGC 
#LCManducaSexta                      CCGACAATTA AAACATGTAC GCCAGCTTAT ATATTTTTAT GTATCCATAT ATGGGGTTGG AATGTTGTCC TTATTTGGGC 
#LCSaturniaboisduvalii               CCGACAATTA AAACATGTAC GCCAGCTTAT ATATTTTTAT GTATCCATAT ATGGGGTTGG AATGTTATCC TTATTTGGGC 
#MCMDitaxis_biseriata                CCGACAATTA AAGTATGTAC GCCAGCTTAT ATATTTTTAT GTATCCATAT ATGGGGTTGG AATGTTGTCC CTATTTGCGC 
#MCMEubasilissa_regina               TCGACAATTA AAGTTTGTAC GCCAGCTTAT ATATTTTTAT GTATCCATAT ATGGGGTTGG AATGTTGTCC TTATATGGGC 
#MCMLimnephilus_decipiens            ACGACAATTA AAGTTTGTAC GCCAGCTTAT ATATTTTTAT GTATCCATAT ATGGGGTTGG AATGCTGTCC CTATATGGGC 
#MCMPolystoechotes_punctatus         CCGACAATTA AAGTATGTAC GCCAGCTTAT ATATTTTTAT GTATCCATGT ATGGGGTTGG AATGTTGTCC TTATCTGCGC 
#NeopanorpaPulchra                   CCGACAATTT AAGTATGTAC GCCAGCTTGT ATATTTTTAT GTATCCATTT ATGGGGTTGG AATGTTGTCC TTATTTGGGC 
#NesomachilisAustralicaATP6          CCGACAATTA AAGTATGTAC GCCAGCTTAT ATATTTTTAT GTATCCATAT ATGGGGTTGG AATGTTGTCC TTATCTGGGC 
#PedetontusATP6                      CCGACAATTA AAGTATGTAC GCCAGCTTAT ATATTTTTAT GTATCCATAT ATGGGGTTGG AATGCTGTCC TTATTTGGGC 
#PetrobiusATP6                       CCGACAATTA AAGTATGTAC GCCAGCTTGT ATATTTTTAT GTATCCATAT ATGGGGTTGG AATGTTGTCC TTATCTGGGC 
#QCChaetosomaScaritidesATP           CCGACAATTA AAGTATGTAC GCCAGCTTAT ATATTTTTAT GTATCCATAT ATGGGGTTGG AATGTTGTCC TTATCTGGGC 
#QCPyrophorusDivergensATP            CCGACAATTA AAGTATGTAC GCCAGCTTAT ATATTTTTAT GTATCCATAT ATGGGGTTGG AATGCTGTCC TTATCTGGGC 
#QLGrylloblattaSculleniATP6          CCGACAATTA AAGTATGTAC GCCAGCTTGT ATATTTTTAT GTATCCATAT ATGGGGTTGG AATGCTGTCC CTATTTGGGC 
#QTAnisogomohusMaackiATP6            CCGACAATTA AAGTATGTAC GCCAGCTTGT ATATTTTTAT GTATCCATAT ATGGGGTTGG AATGTTGTCC TTATTTGGGC 
#QTAtrocalopteryx                    CCGACAATTA AAGTGTGTAC GCCAGCTTGT ATATTTTTAT GTATCCATAT ATGGGGTTGG AATGTTGTCC TTATTTGGGC 
#QTCeriagrionNipponicumATP6          CCGACAATTA AAGTGTGTAC GCCAGCTTGT ATATTTTTAT GTATCCATAT ATGGGGTTGG AATGTTGTCC TTATTTGGGC 
#QTCordulia_aenea                    CCGACAATTA AAGTATGTAC GCCAGCTTGT ATATTTTTAT GTATCCATAT ATGGGGTTGG AATGCTGTCC TTATTTGGGC 
#QTDavidius_lunatus                  CCGACAATTA AAGTGTGTAC GCCAGCTTGT ATATTTTTAT GTATCCATAT ATGGGGTTGG AATGTTGTCC CTATTTGGGC 
#QTEuphaea_decorata                  CCGACAATTA AAGTATGTAC GCCAGCTTGT ATATTTTTAT GTATCCATAT ATGGGGTTGG AATGTTGTCC TTATTTGGGC 
#QTEuphaea_formosa                   CCGACAATTA AAGTATGTAC GCCAGCTTGT ATATTTTTAT GTATCCATAT ATGGGGTTGG AATGCTGTCC TTATTTGGGC 
#QTEuphaea_ornata                    CCGACAATTA AAGTATGTAC GCCAGCTTGT ATATTTTTAT GTATCCATAT ATGGGGTTGG AATGTTGTCC TTATTTGGGC 
#QTEuphaea_yayeyamana                CCGACAATTA AAGTATGTAC GCCAGCTTGT ATATTTTTAT GTATCCATAT ATGGGGTTGG AATGCTGTCC TTATCTGGGC 
#QTHydrobasileus_croceus             CCGACAATTA AAGTATGTAC GCCAGCTTGT ATATTTTTAT GTATCCATAT ATGGGGTTGG AATGTTGTCC TTATCTGGGC 
#QTIctinogomphus                     CCGACAATTA AAGTATGTAC GCCAGCTTGT ATATTTTTAT GTATCCATAT ATGGGGTTGG AATGTTGTCC CTATCTGGGC 
#QTIschnura_pumilio                  CCGACAATTA AAGTGTGTAC GCCAGCTTGT ATATTTTTAT GTATCCATAT ATGGGGTTGG AATGTTGTCC TTATTTGGGC 
#QTOrthetrumATP6                     CCGACAATTA AAGTATGTAC GCCAGCTTGT ATATTTTTAT GTATCCATAT ATGGGGTTGG AATGCTGTCC TTATTTGGGC 
#QTPlatycnemisPhyllopodaAtp6         CCGACAATTA AAGTGTGTAC GCCAGCTTGT ATATTTTTAT GTATCCATAT ATGGGGTTGG AATGTTGTCC CTATCTGGGC 
#QTPseudolestes_mirabilis            CCGACAATTA AAGTATGTAC GCCAGCTTAT ATATTTTTAT GTATCCATAT ATGGGGTTGG AATGTTGTCC TTATCTGGGC 
#QTPseudothemisZonataATP6            CCGACAATTT AAGTATGTAC GCCAGCTTGT ATATTTTTAT GTATCCATAT ATGGGGTTGG AATGCTGTCC CTATTTGGGC 
#QTSC                                CCGACAATTA AAGTGTGTAC GCCAGCTTGT ATATTTTTAT GTATCCATAT ATGGGGTTGG AATGCTGTCC CTATTTGGGC 
#QTVestalis_melania_mitochondrion    CCGACAATTA AAGTGTGTAC GCCAGCTTAT ATATTTTTAT GTATCCATAT ATGGGGTTGG AATGCTGTCC CTATTTGGGC 
#SCMChrysomyaPutoriaATP6             CCGACAATTA AAGTATGTAC GCCAGCTTAT ATATTTTTAT GTATCCATAT ATGGGGTTGG AATGTTGTCC TTATCTGGGC 
#SCMDrosophilaMelanogasterATP6       CCGACAATTA AAGTATGTAC GCCAGCTTAT ATATTTTTAT GTATCCATAT ATGGGGTTGG AATGTTGTCC TTATTTGGGC 
#SCMSimosyrphusGrandicornisATP6      CCGACAATTA AAGTATGTAC GCCAGCTTGT ATATTTTTAT GTATCCATAT ATGGGGTTGG AATGTTGTCC TTATTTGGGC 
#SLM_Mongoloraphidia_harmandiATP6    CCGACAATTA AAGTATGTAC GCCAGCTTAT ATATTTTTAT GTATCCATAT ATGGGGTTGG AATGCTGTCC TTATTTGGGC 
#TLMLeptomantella_albella            CCGACAATTA AAGTATGTAC GCCAGCTTAT ATATTTTTAT GTATCCATAT ATGGGGTTGG AATGTTGTCC TTATTTGGGC 
#TLTamolanicaTamolanaATP6            CCGACAATTA AAGTATGTAC GCCAGCTTAT ATATTTTTAT GTATCCATAT ATGGGGTTGG AATGCTGTCC TTATTTGGGC 
#TZJSclerophasmaParesisensisATP6     CCGACAATTA AAGTGTGTAC GCCAGCTTAT ATATTTTTAT GTATCCATTT ATGGGGTTGG AATGTTGTCC TTATTTGGGC 
#TrigoniophthalmusATP6               CCGACAATTA AAGTATGTAC GCCAGCTTGT ATATTTTTAT GTATCCATAT ATGGGGTTGG AATGCTGTCC TTATTTGGGC 
#YYAteluraFormicariaATP6             CCGACAATTA AAGTATGTAC GCCAGCTTGT ATATTTTTAT GTATCCATAT ATGGGGTTGG AATGTTGTCC CTATCTGGGC 
#YYThermobiaATP6                     CCGACAATTA AAGTATGTAC GCCAGCTTAT ATATTTTTAT GTATCCATAT ATGGGGTTGG AATGTTGTCC TTATCTGGGC 
#YYTricholepidionATP6                CCGACAATTA AAGTATGTAC GCCAGCTTAT ATATTTTTAT GTATCCATAT ATGGGGTTGG AATGTTGTCC TTATTTGGGC 
#ZCAcridaWillemseiATP6               CCGACAATTA AAGTATATAC GCCAGCTTAT ATATTTTTAT GTATCCATAT ATGGGGTTGG AATGTTGTCC TTATATGGGC 
#ZCGastrimargusMarmoratusATP6        CCGACAATTA AAGTATATAC GCCAGCTTAT ATATTTTTAT GTATCCATAT ATGGGGTTGG AATGTTGTCC CTATATGGGC 
#ZCLocustaMigratoriaATP6             CCGACACTTA AAGTATATAC GCCAGCTTGT ATATTTTTAT GTATCCATAT ATGGGGTTGG AATGTTGTCC TTATATGGGC 
#ZFQ                                 CCGACAATTA AAGTATGTAC GCCAGCTTGT ATATTTTTAT GTATCCATAT ATGGGGTTGG AATGCTGTCC CTATCTGGGC 
#ZJCTimemaCalifornicumATP6           CCGACAATTA AAGTATGTAC GCCAGCTTGT ATATTTTTAT GTATCCATTT ATGGGGTTGG AATGCTGTCC TTATCTGGGC 
#ZSYM_Teleogryllus_emmaATP6          CCGACAACTA AAGTATGTAC GCCAGCTTAT ATATTTTTAT GTATCCATAT ATGGGGTTGG AATGTTGTCC TTATTTGGGC 
#ZSYM_Velarifictorus_hemelytrusAT    CCGACAACTA AAGTATGTAC GCCAGCTTAT ATATTTTTAT GTATCCATAT ATGGGGTTGG AATGTTGTCC TTATTTGGGC 
#ZYSM_Loxoblemmus_equestrisATP6      CCGACAACTA AAGTATGTAC GCCAGCTTAT ATATTTTTAT GTATCCATAT ATGGGGTTGG AATGTTGTCC TTATTTGGGC 

#AYWF                                CCGAATGCTT CCCGATAAAA ATAGTTTGCT CTCCCCGCTT ACTTTTCTGC AGGTGAAGGG GCGGACGGTG ACGTTACCCC 
#BCHomalodiscaCoagulata              CCGAATGCTT CCCGATAAAA ATAGTTTGTT TTCCCCTCTT TCTTTTATGT AGGTGAATGG GTGGACGGTG ACGTTACCCC 
#BCNezaraViridula                    CCGAATGCTT CCCGATAAAA ATAGTTTGCT TTCCCCTCTT ACCTTTATGT AGGCGATCGG GCGGACGGTG ACGTTACCCC 
#BCTriatomaDimidiata                 CCGAATGCTT CCCGATAAAA ATAGTTTGCT CTCCCCGCTT ACCTCTCTGT AGGTGAAGGG GCGGACGGTG ACGTTACCCC 
#DCReticulitermesFlavipes            CCGAATGCTT CCCGATAAAA ATAGTTTGTT CTCCCCTCTT ACCTCTCTAC AGGTGAAGGG GCGGACGGTG ACGTTACCCC 
#DQ                                  CCGAATGCTT CCCGTTAAAA ATAGTTTGTT TTCCCCTCTT ATCTCTCTTC AGGTGAAGGG GCGGACGGTG ACGTTACCCC 
#EupolyphagaSinensis                 CCGAATGCTT CCCGATAAAA ATAGTTTGTT TTCCCCTCCT TCTTTTCTGC AGGTGAAGGG GTGGACGGTG ACGTTACCCC 
#FLBlattellaGermanicaATP6            CCGAATGCTT CCCGATAAAA ATAGTTTGCT TTCCCCTCCT TCCTCTTTGC AGGTGAAGGG GCGGACGGTG ACGTTACCCC 
#FLPeriplanetaFuliginosa             CCGAATGCTT CCCGATAAAA ATAGTTTGTT TTCCCCTCTT ACCTTTCTGC AGGTGAAGGG GCGGACGGTG ACGTTACCCC 
#FY1VietnamellaDabie                 CCGAATGCTT CCCGATAAAA ATAGTTTGCT CTCCCCGCTT ACCTCTTTGC AGGTGAAGGG GCGGACGGTG ACGTTACCCC 
#FY2Vietnamella                      CCGAATGCTT CCCGATAAAA ATAGTTTGCT CTCCCCGCTT ACCTCTTTGC AGGTGAAGGG GCGGACGGTG ACGTTACCCC 
#FYCaenis                            CCGAATGCTT CCCGATAAAA ATAGTTTGCT CTCCCCGCTT ACCTCTTTAC AGGTGAAAGG GCGGACGGTG ACGTTACCCC 
#FYEpeorus                           CCGAATGCTT CCCGATAAAA ATAGTTTGCT CTCCCCGCCT ACCTCTCTGC AGGTGAAGGG GCGGACGGTG ACGTTACCCC 
#FYEpeorusATP6                       CCGAATGCTT CCCGATAAAA ATAGTTTGCT TTCCCCGCTT ACCTCTCTGC AGGTGAAGGG GCGGACGGTG ACGTTACCCC 
#FYEphemeraOrientalis                CCGAATGCTT CCCGATAAAA ATAGTTTGTT TTCCCCGCTT ACCTCTTTGC AGGTGAAGGG GCGGACGGTG ACGTTACCCC 
#FYEphemerella                       CCGAATGCTT CCCGATAAAA ATAGTTTGTT CTCCCCGCCT AGTTTTCTGC AGGTGAAGGG GCGGACGGTG ACGTTACCCC 
#FYHabrophlebiodes_zijinensis        CCGAATGCTT CCCGATAAAA ATAGTTTGTT TTCCCCGCCT ACCTCTTTGC AGGTGAAGGG GCGGACGGTG ACGTTACCCC 
#FYIsonychia_ignota                  CCGAATGCTT CCCGATAAAA ATAGTTTGCT TTCCCCGCCT ACCTCTTTGC AGGTGAAGGG GCGGACGGTG ACGTTACCCC 
#FYPaegniodes_cupulatus              CCGAATGCTT CCCGATAAAA ATAGTTTGTT CTCCCCGCCT ACCTCTCTTC AGGTGAAGGG GCGGACGGTG ACGTTACCCC 
#FYParafronurus_youi                 CCGAATGCTT CCCGATAAAA ATAGTTTGTT CTCCCCGCCT ACCTTTTTGC AGGTGAAGGG GCGGACGGTG ACGTTACCCC 
#FYPotamanthus                       CCGAATGCTT CCCGATAAAA ATAGTTTGCT TTCCCCTCTT ACTTCTTTGC AGGTGAAGGG GCGGACGGTG ACGTTACCCC 
#FYSiphlonurus                       CCGAATGCTT CCCGATAAAA ATAGTTTGTT TTCCCCGCTT ACCTCTCTGC AGGTGAAGGG GCGGACGGTG ACGTTACCCC 
#FYSiphlonurus_immanis               CCGAATGCTT CCCGATAAAA ATAGTTTGCT CTCCCCGCTT ACTTCTTTGC AGGTGAAGGG GCGGACGGTG ACGTTACCCC 
#FYSiphluriscus_chinensis            CCGAATGCTT CCCGATAAAA ATAGTTTGTT CTCCCCGCTT ACCTTTCTGC AGGTGAAGGG GCGGACGGTG ACGTTACCCC 
#FYTeloganodidae                     CCGAATGCTT CCCGTTAAAA ATAGTTTGTT TTCCCCGCTT ACCTCTCTGC AGGTGAAGGG GCGGACGGTG ACGTTACCCC 
#FYVietnamella_dabieshanensis        CCGAATGCTT CCCGATAAAA ATAGTTTGCT CTCCCCGCTT ACCTCTTTGC AGGTGAAGGG GCGGACGGTG ACGTTACCCC 
#FY_AHWF                             CCGAATGCTT CCCGATAAAA ATAGTTTGCT CTCCCCTCTT ACTTCTTTGC AGGTGAAGGG GCGGACGGTG ACGTTACCCC 
#FY_AJDFATP6                         CCGAATGCTT CCCGATAAAA ATAGTTTGCT TTCCCCGCCT ACCTCTTTGC AGGTGAAGGG GCGGACGGTG ACGTTACCCC 
#FY_AJHQ                             CCGAATGCTT CCCGTTAAAA ATAGTTTGCT TTCCCCTCTT ACCTCTTTGC AGGTGAAGGG GCGGACGGTG ACGTTACCCC 
#FY_AJXF                             CCGAATGCTT CCCGATAAAA ATAGTTTGCT CTCCCCGCCT ACCTCTTTGC AGGTGAAGGG GCGGACGGTG ACGTTACCCC 
#FY_Ameletus_sp                      CCGAATGCTT CCCGATAAAA ATAGTTTGTT TTCCCCGCTT ACCTTTCTGC AGGTGAAGGG GCGGACGGTG ACGTTACCCC 
#FY_FSJBF                            CCGAATGCTT CCCGATAAAA ATAGTTTGTT CTCCCCGCTT ACCTTTTTGC AGGTGAAGGG GCGGACGGTG ACGTTACCCC 
#FY_FSJCJ                            CCGAATGCTT CCCGATAAAA ATAGTTTGTT CTCCCCTCCT ACCTTTTTGC AGGTGAAAGG GCGGACGGTG ACGTTACCCC 
#FY_FSJF                             CCGAATGCTT CCCGATAAAA ATAGTTTGTT CTCCCCGCCT ACCTTTCTGC AGGTGAAGGG GCGGACGGTG ACGTTACCCC 
#FY_HBF                              CCGAATGCTT CCCGATAAAA ATAGTTTGCT TTCCCCGCCT ACTTCTTTGC AGGTGAAGGG GCGGACGGTG ACGTTACCCC 
#FY_HSXF                             CCGAATGCTT CCCGATAAAA ATAGTTTGCT TTCCCCGCTT ACCTCTTTGC TCGTGAAGGG GCGGACGGTG ACGTTACCCC 
#FY_JAXXCF                           CCGAATGCTT CCCGATAAAA ATAGTTTGTT TTCCCCTCTT ACCTCTTTGC AGGTGAAGGG GCGGACGGTG ACGTTACCCC 
#FY_JSTF                             CCGAATGCTT CCCGATAAAA ATAGTTTGCT CTCCCCGCTT ACCTCTTTGC TCGTGAAGGG GCGGACGGTG ACGTTACCCC 
#FY_JXF                              CCGAATGCTT CCCGATAAAA ATAGTTTGTT CTCCCCGCCT ACTTTTCTGC AGGTGAAGGG GCGGACGGTG ACGTTACCCC 
#FY_NSF                              CCGAATGCTT CCCGATAAAA ATAGTTTGTT CTCCCCGCTT ACCTTTCTGC AGGTGAAGGG GCGGACGGTG ACGTTACCCC 
#FY_WQSJK                            CCGAATGCTT CCCGATAAAA ATAGTTTGTT TTCCCCTCTT ACCTCTCTGC TCGTGAAAGG GCGGACGGTG ACGTTACCCC 
#GCCorydalusCornutus                 CCGAATGCTT CCCGATAAAA ATAGTTTGCT CTCCCCTCCT ACCTCTTTGC AGGTGAAGGG GCGGACGGTG ACGTTACCCC 
#GCMChallia_fletcheri                CCGAATGCTT CCCGATAAAA ATAGTTTGTT TTCCCCTCTT ATTTTTGTAC GGGTGAAGGG GCGGACGGTG ACGTTACCCC 
#GCMEuborellia_arcanum               CCGAATGCTT CCCGATAAAA ATAGTTTGTT TTCCCCTCTT ATTTTTCTTC GGGTGAGTGG GCGGACGGTG ACGTTACCCC 
#GCMLabidura_japonicaATP6            CCGAATGCTT CCCGATAAAA ATAGTTTGTT TTCCCCTCTT ATTTTTATTC AGGTGAAGGG GCGGACGGTG ACGTTACCCC 
#GCProtohermesConcolorus             CCGAATGCTT CCCGATAAAA ATAGTTTGCT CTCCCCTCTT ACCTCTTTGC AGGTGAAGGG GCGGACGGTG ACGTTACCCC 
#GCSialisHamata                      CCGAATGCTT CCCGATAAAA ATAGTTTGCT TTCCCCTCTT ACCTCTCTTC AGGTGAAAGG GCGGACGGTG ACGTTACCCC 
#HGHF                                CCGAATGCTT CCCGATAAAA ATAGTTTGCT TTCCCCTCTT ACTTCTTTGC AGGTGAAGGG GCGGACGGTG ACGTTACCCC 
#HHF                                 CCGAATGCTT CCCGATAAAA ATAGTTTGTT TTCCCCGCTT ACCTCTTTGC AGGTGAAGGG GCGGACGGTG ACGTTACCCC 
#JCMAcroneuria_hainana               CCGAATGCTT CCCGATAAAA ATAGTTTGCT CTCCCCTCTT ACCTCTCTGC AGGTGAAAGG GCGGACGGTG ACGTTACCCC 
#JCMCoptotermes_formosanus           CCGAATGCTT CCCGATAAAA ATAGTTTGCT CTCCCCTCCT ACCTCTCTGC AGGTGAAGGG GCGGACGGTG ACGTTACCCC 
#JCMDinocras_cephalotes              CCGAATGCTT CCCGATAAAA ATAGTTTGTT CTCCCCTCCT ACCTCTCTGC AGGTGAAAGG GCGGACGGTG ACGTTACCCC 
#JCMKC952026Cryptoperla              CCGAATGCTT CCCGATAAAA ATAGTTTGTT CTCCCCTCTT ACCTCTCTTC AGGTGAAAGG GCGGACGGTG ACGTTACCCC 
#JCMPteronarcys_princeps             CCGAATGCTT CCCGATAAAA ATAGTTTGTT CTCCCCTCCT ACTTCTTTGC AGGTGAAAGG GCGGACGGTG ACGTTACCCC 
#JCM_Apteroperla_tikumanaATP6        CCGAATGCTT CCCGATAAAA ATAGTTTGTT TTCCCCTCCT ACTTCTTTGC AGGTGAAAGG GCGGACGGTG ACGTTACCCC 
#JCM_Kamimuria_wangiATP6             CCGAATGCTT CCCGATAAAA ATAGTTTGTT CTCCCCTCTT ACCTCTCTGC AGGTGAAAGG GCGGACGGTG ACGTTACCCC 
#JCM_Mesocapnia_arizonensislclATP    CCGAATGCTT CCCGATAAAA ATAGTTTGCT TTCCCCTCTT ACCTCTTTGC AGGTGAAAGG GCGGACGGTG ACGTTACCCC 
#JCM_Pteronarcella_badiaATP6         CCGAATGCTT CCCGATAAAA ATAGTTTGCT TTCCCCTCTT ACCTCTCTGC AGGTGAAAGG GCGGACGGTG ACGTTACCCC 
#JCM_StyloperlaATP6                  CCGAATGCTT CCCGATAAAA ATAGTTTGCT ATCCCCTCTT ACCTCTTTGC AGGTGAAAGG GCGGACGGTG ACGTTACCCC 
#JCM_TogoperlaATP6                   CCGAATGCTT CCCGATAAAA ATAGTTTGCT CTCCCCTCTT ACCTCTCTGC AGGTGAAAGG GCGGACGGTG ACGTTACCCC 
#JCMogoperla                         CCGAATGCTT CCCGATAAAA ATAGTTTGCT CTCCCCTCTT ACCTCTCTGC AGGTGAAAGG GCGGACGGTG ACGTTACCCC 
#JSMF                                CCGAATGCTT CCCGATAAAA ATAGTTTGTT CTCCCCGCTT ACTTCTTTGC AGGTGAAGGG GCGGACGGTG ACGTTACCCC 
#JSZF                                CCGAATGCTT CCCGATAAAA ATAGTTTGCT TTCCCCGCCT ACCTCTTTAC AGGTGAAAGG GCGGACGGTG ACGTTACCCC 
#LCBombyxMandarina                   CCGAATGCTT CCCGATAAAA ATAGTTTGCT CTCCCCTCCT ATTTTTATTC AGGTGAAAGG GCGGACGGTG ACGTTACCCC 
#LCManducaSexta                      CCGAATGCTT CCCGATAAAA ATAGTTTGCT TTCCCCTCTT ATCTCTATTC AGGTGAAAGG GCGGACGGTG ACGTTACCCC 
#LCSaturniaboisduvalii               CCGAATGCTT CCCGATAAAA ATAGTTTGTT TTCCCCTCTT ACCTTTATTC AGGTGAAAGG GCGGACGGTG ACGTTACCCC 
#MCMDitaxis_biseriata                CCGAATGCTT CCCGATAAAA ATAGTTTGTT TTCCCCTCTT ACTTTTCTGC TCGTGAAGGG GCGGACGGTG ACGTTACCCC 
#MCMEubasilissa_regina               CCGAATGCTT CCCGATAAAA ATAGTTTGCT TTCCCCTCCT AATTCTTTAT AGGTGAAAGG ACGGACGGTG ACGTTACCCC 
#MCMLimnephilus_decipiens            CCGAATGCTT CCCGATAAAA ATAGTTTGTT CTCCCCTCCT AACTTTTTAT AGATGAAGGG ACGGACGGTG ACGTTACCCC 
#MCMPolystoechotes_punctatus         CCGAATGCTT CCCGATAAAA ATAGTTTGAT TTCCCCTCCT ACCTTTTTGC TCGTGAAGGG GCGGACGGTG ACGTTACCCC 
#NeopanorpaPulchra                   CCGAATGCTT CCCGATAAAA ATAGTTTGTT CTCCCCTCTT ACTTTTCTAC AGGTGAAAGG GCGGACGGTG ACGTAACCCC 
#NesomachilisAustralicaATP6          CCGAATGCTT CCCGTTAAAA ATAGTTTGCT TTCCCCGCCT CTTTCTTTAC GGGTGAAAGG GCGGACGGTG ACGTTACCCC 
#PedetontusATP6                      CCGAATGCTT CCCGCTAAAA ATAGTTTGTT CTCCCCTCCT ATTTTTTTAG GGATGAAAGG GCGGACGGTG ACGTTACCCC 
#PetrobiusATP6                       CCGAATGCTT CCCGTTAAAA ATAGTTTGCT TTCCCCTCCT TTCTCTTTAG GGGTAAAAGG GCGGACGGTG ACGTTACCCC 
#QCChaetosomaScaritidesATP           CCGAATGCTT CCCGATAAAA ATAGTTTGCT CTCCCCTCCT AGTTCTTTAT AGGTGAAAGG GCGGACGGTG ACGTTACCCC 
#QCPyrophorusDivergensATP            CCGAATGCTT CCCGATAAAA ATAGTTTGTT CTCCCCTCCT TCCTTTCTAT AGGTGAAAGG GCGGACGGTG ACGTTACCCC 
#QLGrylloblattaSculleniATP6          CCGAATGCTT CCCGATAAAA ATAGTTTGTT CTCCCCTCCT ACCTTTTTAC AGGTGAAGGG GCGGACGGTG ACGTTACCCC 
#QTAnisogomohusMaackiATP6            CCGAATGCTT CCCGCTAAAA ATAGTTTGCT TTCCCCTCTT ACTTTTTTGC AGGTGAAGGG GCGGACGGTG ACGTTACCCC 
#QTAtrocalopteryx                    CCGAATGCTT CCCGTTAAAA ATAGTTTGCT TTCCCCGCCT ACATCTATGC AGGTGAAGGG GCGGACGGTG ACGTTACCCC 
#QTCeriagrionNipponicumATP6          CCGAATGCTT CCCGTTAAAA ATAGTTTGCT TTCCCCTCTT ACTTTTTTGC AGGTGAAGGG GCGGACGGTG ACGTTACCCC 
#QTCordulia_aenea                    CCGAATGCTT CCCGCTAAAA ATAGTTTGTT CTCCCCTCTT ACTTCTCTTC AGGTGAAGGG GCGGACGGTG ACGTTACCCC 
#QTDavidius_lunatus                  CCGAATGCTT CCCGCTAAAA ATAGTTTGCT CTCCCCTCTT ACCTCTCTGC AGGTGAAGGG GCGGACGGTG ACGTTACCCC 
#QTEuphaea_decorata                  CCGAATGCTT CCCGTTAAAA ATAGTTTGTT CTCCCCTCAT ACCTCTTTAC AGGTGAAGGG GCGGACGGTG ACGTTACCCC 
#QTEuphaea_formosa                   CCGAATGCTT CCCGTTAAAA ATAGTTTGTT TTCCCCTCAT ACCTCTCTAC AGGTGAAGGG GCGGACGGTG ACGTTACCCC 
#QTEuphaea_ornata                    CCGAATGCTT CCCGTTAAAA ATAGTTTGTT CTCCCCTCAT ACCTCTTTAC AGGTGAAGGG GCGGACGGTG ACGTTACCCC 
#QTEuphaea_yayeyamana                CCGAATGCTT CCCGTTAAAA ATAGTTTGTT TTCCCCTCAT ACCTCTTTAC AGGTGAAGGG GCGGACGGTG ACGTTACCCC 
#QTHydrobasileus_croceus             CCGAATGCTT CCCGCTAAAA ATAGTTTGTT CTCCCCTCTT ACTTCTTTGC AGGTGAAGGG GCGGACGGTG ACGTTACCCC 
#QTIctinogomphus                     CCGAATGCTT CCCGATAAAA ATAGTTTGCT CTCCCCTCTT ACCTCTTTGC AGGTGAAGGG GCGGACGGTG ACGTTACCCC 
#QTIschnura_pumilio                  CCGAATGCTT CCCGCTAAAA ATAGTTTGCT TTCCCCTCTT ACCTCTTTGC AGGTGAAGGG GCGGACGGTG ACGTTACCCC 
#QTOrthetrumATP6                     CCGAATGCTT CCCGCTAAAA ATAGTTTGCT CTCCCCTCTT ACTTTTCTTC AGGTGAAGGG GCGGACGGTG ACGTTACCCC 
#QTPlatycnemisPhyllopodaAtp6         CCGAATGCTT CCCGCTAAAA ATAGTTTGCT CTCCCCTCTT ACTTCTATGC AGGTGAAGGG GCGGACGGTG ACGTTACCCC 
#QTPseudolestes_mirabilis            CCGAATGCTT CCCGCTAAAA ATAGTTTGCT TTCCCCTCTT ACTTCTCTAC AGGTGAAGGG GCGGACGGTG ACGTTACCCC 
#QTPseudothemisZonataATP6            CCGAATGCTT CCCGCTAAAA ATAGTTTGCT CTCCCCTCTT ACTTTTCTGC AGGTGAAGGG GCGGACGGTG ACGTTACCCC 
#QTSC                                CCGAATGCTT CCCGCTAAAA ATAGTTTGCT CTCCCCGCCT ACCTTTCTAC AGGTGAAGGG GCGGACGGTG ACGTTACCCC 
#QTVestalis_melania_mitochondrion    CCGAATGCTT CCCGCTAAAA ATAGTTTGCT CTCCCCGCAT ACCTCTATTC AGGTGAAGGG GCGGACGGTG ACGTTACCCC 
#SCMChrysomyaPutoriaATP6             CCGAATGCTT CCCGATAAAA ATAGTTTGCT TTCCCCGCTT ACTTCTTTGT AGGTGAAAGG GCGGACGGTG ACGTTACCCC 
#SCMDrosophilaMelanogasterATP6       CCGAATGCTT CCCGATAAAA ATAGTTTGCT CTCCCCGCCT TCTTCTTTGT AGGTGAAAGG GCGGACGGTG ACGTTACCCC 
#SCMSimosyrphusGrandicornisATP6      CCGAATGCTT CCCGTTAAAA ATAGTTTGCT TTCCCCTCTT ACTTTTTTGT AGGTGAAAGG GCGGACGGTG ACGTTACCCC 
#SLM_Mongoloraphidia_harmandiATP6    CCGAATGCTT CCCGTTAAAA ATAGTTTGCT CTCCCCTCCT ACCTCTTTAG AGAGGAAGGG GCGGACGGTG ACGTTACCCC 
#TLMLeptomantella_albella            CCGAATGCTT CCCGATAAAA ATAGTTTGTT CTCCCCTCAT TTTTTTCTAT GGGTGAAGGG GCGGACGGTG ACGTTACCCC 
#TLTamolanicaTamolanaATP6            CCGAATGCTT CCCGATAAAA ATAGTTTGCT CTCCCCTCAT TTCTTTTTAT AGGTGAAGGG GCGGACGGTG ACGTTACCCC 
#TZJSclerophasmaParesisensisATP6     CCGAATGCTT CCCGATAAAA ATAGTTTGCT TTCCCCTCTT ATTTTTTTAG AGGTGAAGGG GCGGACGGTG ACGTTACCCC 
#TrigoniophthalmusATP6               CCGAATGCTT CCCGCTAAAA ATAGTTTGTT CTCCCCTCCT TTCTCTTTAG GGGTGAAAGG GCGGACGGTG ACGTTACCCC 
#YYAteluraFormicariaATP6             CCGAATGCTT CCCGCTAAAA ATAGTTTGCT CTCCCCTCTT ATCTCTTTTC GGGTGAGCGG GCGGACGGTG ACGTTACCCC 
#YYThermobiaATP6                     CCGAATGCTT CCCGCTAAAA ATAGTTTGTT CTCCCCTCCT ACCTCTTTAC GGGTGAAGGG GCGGACGGTG ACGTTACCCC 
#YYTricholepidionATP6                CCGAATGCTT CCCGATAAAA ATAGTTTGCT TTCCCCGCCT ACCTCTTTAT GGGTGAAAGG GCGGACGGTG ACGTTACCCC 
#ZCAcridaWillemseiATP6               CCGAATGCTT CCCGATAAAA ATAGTTTGTT TTCCCCTCTT ACCTCTATTC TCGTGAAGGG GTGGACGGTG ACGTTACCCC 
#ZCGastrimargusMarmoratusATP6        CCGAATGCTT CCCGATAAAA ATAGTTTGTT TTCCCCTCTT ACCTTTATAT TCGTGAAAGG GCGGACGGTG ACGTTACCCC 
#ZCLocustaMigratoriaATP6             CCGAATGCTT CCCGATAAAA ATAGTTTGTT TTCCCCTCTT ACCTCTCTAT TCGTGAAAGG GCGGACGGTG ACGTTACCCC 
#ZFQ                                 CCGAATGCTT CCCGTTAAAA ATAGTTTGTT TTCCCCTCTT ACTTCTTTTC AGGTGAAGGG GCGGACGGTG ACGTTACCCC 
#ZJCTimemaCalifornicumATP6           CCGAATGCTT CCCGATAAAA ATAGTTTGCT CTCCCCTCTT ACATCTTTAC AGATGAAGGG GCGGACGGTG ACGTTACCCC 
#ZSYM_Teleogryllus_emmaATP6          CCGAATGCTT CCCGATAAAA ATAGTTTGTT TTCCCCTCTT ACCTCTTTAC AGGTGAAAGG GCGGACGGTG ACGTTACCCC 
#ZSYM_Velarifictorus_hemelytrusAT    CCGAATGCTT CCCGATAAAA ATAGTTTGTT TTCCCCTCTT ACCTCTTTAC AGGTGAAAGG GCGGACGGTG ACGTTACCCC 
#ZYSM_Loxoblemmus_equestrisATP6      CCGAATGCTT CCCGATAAAA ATAGTTTGCT CTCCCCTCTT ACCTCTTTTC AGGTGAAAGG GCGGACGGTG ACGTTACCCC 

#AYWF                                TTGCTCATGC CAGCGGGGTC GTGATTGCAT TTTCTTCATT GCGGGTTCTC ATTTGGGCGT AATTATACAC ACCTAAATCG 
#BCHomalodiscaCoagulata              CTTCTCGTGC CATCGGCCAG GTGATTGCAT TTTCTTCACT GCGGATTCTC ATTTGGGCGT AATTATACAC GTATAAATCG 
#BCNezaraViridula                    TTTCAGTTTC CAAGGGGCTC GTGATTGCAT TTTCTTCACT GCGGGTTCTC ATTTGGGCGT AATTATTCAC ATATAAATCG 
#BCTriatomaDimidiata                 CTTCAGATGC CAAGGGGCTC GTGAATGCAT TTTCTTCATT GCGGGTTCTC ATCTGGGCGT AATTATTCAC ATATAAATCG 
#DCReticulitermesFlavipes            CTGCAGATGC CAGCGGGCTC GTGATTGCAT TTTCTTCACT GCGGGTTCTC ATTTGGGCGT AATTATTCAC ACATAAATAA 
#DQ                                  CTGCGGATGC CAGCGGGCTC GTGATTGCAT TTTCTTCATT GCGGGTTCTC ATCTGGGCAT AATTATACAC ACATAAATAA 
#EupolyphagaSinensis                 TTGCAGATGC CAGCGGGCTC GTGATTGCAT TTTCTTCACT GCGGGTAGTC ATTTGGGCGT AATTATTCAC ACATAAATAA 
#FLBlattellaGermanicaATP6            TTGCAGATGC CAGCGGGCTC GTGATTGCAT TTTCTTCACT GCGGGTTCTC ATTTGGGCGT AATTATTCAC ATATAAATAA 
#FLPeriplanetaFuliginosa             TTGCAGATGC CAGCGGGCTC GTGACTGCAT TTTCCTCATT GCGGGTTCTC ATTTGGGCGT AATTATTCAC ACATAAATAA 
#FY1VietnamellaDabie                 TTGCGCATGC CAGCGGGCTC GTGATTGCAT TTTCTTCACT GCGGGTTCTC ATTTGGGCGT AATTATACAC ACATAAATCG 
#FY2Vietnamella                      CTGCGCATGC CAGCGGGCTC GTGACTGCAT TTTCTTCACT GCGGGTTCTC ATTTGGGCGT AATTATACAC ACATAAATCG 
#FYCaenis                            TTGCGCATGC CAGCGGGCTC GTGACTGCAT TTTCCTCACT GCGGATTCTC ATTTGGGCGT AATTATACAC ACATAAATCG 
#FYEpeorus                           CTTCGCATGC CAGCGGGCTC GTGATTGCAT TTTCCTCATT GCGGATTCTC ATCTGGGCGT AATTATACAC ACATAAATCG 
#FYEpeorusATP6                       CTTCGCATGC CAGCGGGCTC GTGATTGCAT TTTCTTCATT GCGGGTTCTC ATCTGGGCGT AATTATACAC ACATAAATCG 
#FYEphemeraOrientalis                CTGCGCATGC CAGCGGGCTC GTGATTGCAT TTTCCTCACT GCGGGTTCTC ATCTGGGCGT AATTATACAC ACATAAATCG 
#FYEphemerella                       TTGCTCATGC CAGCGGGGTC GTGACTGCAT TTTCCTCATT GCGGGTTCTC ATTTGGGCGT AATTATACAC ACATAAATCG 
#FYHabrophlebiodes_zijinensis        CTTCGCTTGC CAGCGGGCTC GTGATTGCAT TTTCCTCATT GCGGGTTCTC ATTTGGGCGT AATTATACAC ACATAAATCG 
#FYIsonychia_ignota                  CTTCGCATGC CAGCGGGCTC GTGATTGCAT TTTCCTCACT GCGGGTTCTC ATTTGGGCGT AATTATACAC ACATAAATCG 
#FYPaegniodes_cupulatus              CTTCGCATGC CAGCGGGCTC GTGATTGCAT TTTCCTCATT GCGGGTTCTC ATTTGGGCGT AATTATACAC ACATAAATCG 
#FYParafronurus_youi                 CTTCGCATGC CAGCGGGCTC GTGATTGCAT TTTCCTCATT GCGGGTTCTC ATCTGGGCGT AATTATACAC ACATAAATCG 
#FYPotamanthus                       CTGCGCATGC CAGCGGGCTC GTGACTGCAT TTTCTTCATT GCGGGTTCTC ATCTGGGCGT AATTATACAC ACATAAATCG 
#FYSiphlonurus                       CTTCGCATGC CAGCGGGCTC GTGATTGCAT TTTCCTCACT GCGGGTTCTC ATTTGGGCGT AATTATACAC ACATAAATCG 
#FYSiphlonurus_immanis               TTGCGCATGC CAGCGGGCTC GTGACTGCAT TTTCTTCATT GCGGGTTCTC ATCTGGGCGT AATTATACAC ACATAAATCG 
#FYSiphluriscus_chinensis            CTTCTCATGC CAGCGGGCTC GTGATTGCAT TTTCTTCATT GCGGGTTCTC ATCTGGGCGT AATTATACAC ACATAAATCG 
#FYTeloganodidae                     TTGCGCATGC CATCGGGCTC GTGATTGCAT TTTCCTCATT GCGGATTCTC ATCTGGGCAT AATTATACAC ATATAAATCG 
#FYVietnamella_dabieshanensis        TTGCGCATGC CAGCGGGCTC GTGATTGCAT TTTCTTCACT GCGGGTTCTC ATTTGGGCGT AATTATACAC ACATAAATCG 
#FY_AHWF                             TTGCGCATGC CAGCGGGCTC GTGACTGCAT TTTCTTCACT GCGGGTTCTC ATCTGGGCGT AATTATACAC ACATAAATCG 
#FY_AJDFATP6                         CTTCGCATGC CAGCGGGCTC GTGATTGCAT TTTCCTCACT GCGGGTTCTC ATTTGGGCGT AATTATACAC ACATAAATCG 
#FY_AJHQ                             TTGCGGATGC CAGCGGGCTC GTGACTACAT TTTCCTCATT GCGGGTTCTC ATTTGGGCAT AATTATACAC GTATAAATAA 
#FY_AJXF                             CTTCGCATGC CAGCGGGCTC GTGATTGCAT TTTCCTCATT GCGGGTTCTC ATCTGGGCGT AATTATACAC ACATAAATCG 
#FY_Ameletus_sp                      CTTCTCATGC CAGCGGGCTC GTGATTGCAT TTTCTTCATT GCGGGTTCTC ATTTGGGCGT AATTATACAC ACATAAATCG 
#FY_FSJBF                            TTTCGCATGC CAGCGGGCTC GTGATTGCAT TTTCCTCATT GCGGGTTCTC ATTTGGGCGT AATTATACAC ACATAAATCG 
#FY_FSJCJ                            CTTCGCATGC CAGCGGTCTC GTGAATGCAT TTTCCTCATT GCGGGTTCTC ATTTGGGCGT AATTATACAC GTATAAATCG 
#FY_FSJF                             CTTCGCATGC CAGCGGGCTC GTGATTGCAT TTTCTTCACT GCGGATTCTC ATCTGGGCGT AATTATACAC ACATAAATCG 
#FY_HBF                              TTGCGCATGC CAGCGGGCTC GTGACTGCAT TTTCCTCACT GCGGGTTCTC ATTTGGGCGT AATTATACAC ACATAAATCG 
#FY_HSXF                             TTGCTCTTGC CAGCGGGCTC GTGACTGCAT TTTCCTCATT GCGGGTTCTC ATTTGGGCGT AATTATACAC ACATAAATCG 
#FY_JAXXCF                           TTTCGCATGC CAGCGGGCTC GTGACTGCAT TTTCTTCATT GCGGATTCTC ATTTGGGCGT AATTATACAC ACATAAATCG 
#FY_JSTF                             TTGCTCCTGC CAGCGGGCTC GTGACTGCAT TTTCCTCATT GCGGGTTCTC ATCTGGGCGT AATTATACAC ACATAAATCG 
#FY_JXF                              TTGCTCATGC CAGCGGGGTC GTGACTGCAT TTTCTTCATT GCGGGTTCTC ATTTGGGCGT AATTATACAC ACCTAAATCG 
#FY_NSF                              CTTCTCATGC CAGCGGGCTC GTGATTGCAT TTTCTTCATT GCGGGTTCTC ATCTGGGCGT AATTATACAC ACATAAATCG 
#FY_WQSJK                            CTTCGCATGC CAGCGGGCTC GTGAATGCAT TTTCCTCATT GCGGGTTCTC ATCTGGGCGT AATTATACAC GTATAAATCG 
#GCCorydalusCornutus                 TTGCTCATGC CAGCGGGCGC GTGATTGCAT TTAGCTCACT GCGGGTTCTC ATTTGGGCGT AATTATACAC GTATAAATCG 
#GCMChallia_fletcheri                TTTCGGGTGG CGATGGTCTC GTGATTAGAT TTTCTTCATT GCGGATTCTC ATTTGGGCGT AATTATTCAC GTATAAATCG 
#GCMEuborellia_arcanum               TTTCGTATGC CAGCGGGCTC GTGATTAGAT TTTCTTCATT GCGGGTTCTC ATTTGGGCAT AATTATACAC GTATAAATCG 
#GCMLabidura_japonicaATP6            CTTCGCATGC CAGCGGGCTC GTGATTACAT TTTCTTCATT GCGGATTCTC ATTTGGGCAT AATTATACAC GTATAAATCG 
#GCProtohermesConcolorus             TTGCTCATGC CAGCGGGCGC GTGATTGCAT TTAGCTCATT GCGGGTTCTC ATCTGGGCGT AATTATACAC GTATAAATCG 
#GCSialisHamata                      CTTCAGATGC CAGCGGGCTC GTGATTGCAT TTAGCTCATT GCGGGTTCTC ATTTGGGCGT AATTATACAC GTATAAATCG 
#HGHF                                TTGCGCATGC CAGCGGGCTC GTGACTGCAT TTTCTTCACT GCGGGTTCTC ATCTGGGCGT AATTATACAC ACATAAATCG 
#HHF                                 CTGCGCATGC CAGCGGGCTC GTGATTGCAT TTTCCTCATT GCGGGTTCTC ATTTGGGCGT AATTATACAC ATATAAATCG 
#JCMAcroneuria_hainana               CTTCGCATGC CAGCGGGCTC GTGATTGCAT TTTCTTCACT GCGGGTTCTC ATTTGGGCGT AATTATACAC GTATAAATCG 
#JCMCoptotermes_formosanus           CTGCAGATGC CAGCGGGCTC GTGATTGCAT TTTCCTCATT GCGGGTTCTC ATCTGGGCGT AATTATTCAC ACATAAATAA 
#JCMDinocras_cephalotes              CTTCGCATGC CAGCGGGCTC GTGAATGCAT TTTCCTCACT GCGGGTTCTC ATCTGGGCGT AATTATACAC GTATAAATCG 
#JCMKC952026Cryptoperla              CTTCGCATGC CAGCGGGCTC GTGAATGCAT TTTCCTCACT GCGGGTTCTC ATTTGGGCGT AATTATACAC GTATAAATCG 
#JCMPteronarcys_princeps             CTTCGCATGC CAGCGGGCTC GTGATTGCAT TTTCTTCATT GCGGGTTCTC ATTTGGGCGT AATTATACAC GTATAAATCG 
#JCM_Apteroperla_tikumanaATP6        CTTCGCATGC CAGCGGTCTC GTGACTGCAT TTTCCTCACT GCGGGTTCTC ATCTGGGCGT AATTATACAC GTATAAATCG 
#JCM_Kamimuria_wangiATP6             CTTCGCATGC CAGCGGGCTC GTGAATGCAT TTTCTTCATT GCGGGTTCTC ATTTGGGCGT AATTATACAC GTATAAATCG 
#JCM_Mesocapnia_arizonensislclATP    CTTCGCATGC CAGCGGTCTC GTGAATGCAT TTTCCTCACT GCGGGTTCTC ATTTGGGCGT AATTATACAC GTATAAATCG 
#JCM_Pteronarcella_badiaATP6         CTTCGCATGC CAGCGGGCTC GTGATTACAT TTTCCTCATT GCGGGTTCTC ATCTGGGCGT AATTATACAC GTATAAATCG 
#JCM_StyloperlaATP6                  CTTCGCATGC CAGCGGGCTC GTGAATGCAT TTTTCTCATT GCGGGTTCTC ATTTGGGCGT AATTATACAC GTATAAATCG 
#JCM_TogoperlaATP6                   CTTCGCATGC CAGCGGGCTC GTGAATGCAT TTTCCTCATT GCGGGTTCTC ATCTGGGCGT AATTATACAC GTATAAATCG 
#JCMogoperla                         CTTCGCATGC CAGCGGGCTC GTGAATGCAT TTTCCTCATT GCGGGTTCTC ATCTGGGCGT AATTATACAC GTATAAATCG 
#JSMF                                TTGCGCATGC CAGCGGGCTC GTGACTGCAT TTTCCTCACT GCGGGTTCTC ATTTGGGCGT AATTATACAC ACATAAATCG 
#JSZF                                TTGCGCATGC CAGCGGGCTC GTGATTGCAT TTTCTTCACT GCGGATTCTC ATTTGGGCGT AATTATACAC ACATAAATCG 
#LCBombyxMandarina                   CTTCTCATGC CAAGGGAGTC GTGACTGCAT TTTCTTCATT GCGGATTCTC ATATGGGCAT AATTATACAC ATATAAATCG 
#LCManducaSexta                      TTTCTCATGC CAAGGGAGTC GTGATTGCAT TTTCTTCATT GCGGATTCTC ATTTGGGCAT AATTATACAC ATATAAATCG 
#LCSaturniaboisduvalii               TTTCTCATGC CAAGGGACTC GTGATTGCAT TTTCCTCACT GCGGATTCTC ATTTGGGCAT AATTATACAC ATATAAATCG 
#MCMDitaxis_biseriata                TTGCTCATGC CAGCGGGCTC GTGACTGCAT TTAGTTCATT GCGGGTTCTC ATTTGGGCGT AATTATACAC GTATAAATCG 
#MCMEubasilissa_regina               TTTCTCATGC CAGCGGAGTC GTGAATTCAT TTTCTTCATT GCGGATTCTC ATTTGGGCAT AATTATTCAC ACATAAATCG 
#MCMLimnephilus_decipiens            CTTCAGTTGC CAGCGGAGTC GTGAATTCAT TTTCCTCATT GCGGATTCTC ATTTGGGCAT AATTATTCAC ACTTAAATCG 
#MCMPolystoechotes_punctatus         CTTCGCATGC CAGCGGGCTC GTGATTGCAT TTAGTTCATT GCGGGTTCTC ATTTGGGCGT AATTATACAC GTATAAATCG 
#NeopanorpaPulchra                   TTTCTCATGC CAGCGGGCTC GTGATTGCAT TTTCCTCATT GCGGATTCTT ATTTGGGCGT AATTATACAC GTATAAATCG 
#NesomachilisAustralicaATP6          CTTCGCATGC CAGGGGGGTC GTGACTTCAT TTTCCTCATT GCGGGTTCTC ATTTGGGCGC AATTATACAC GTATAAATCG 
#PedetontusATP6                      TTTCAGATGC CAGCGGGGTC GTGACTTCAT TTTCTTCACT GCGGGCTCAG ATTTGGGCGC AATTATACAC ATATAAATCG 
#PetrobiusATP6                       CTTCGCATGC CAGCGGGGGC GTAATTTCAT TTTCCTCATT GCGGGCTCTC ATTTGGGCGC AATTATACAC GTATAAATCG 
#QCChaetosomaScaritidesATP           CTTCTCATGC CAGGGGTCTC GTGATTGCAT TTAGCTCATT GCGGATTCTC ATCTGGGCGT AATTATACAC GTATAAATCG 
#QCPyrophorusDivergensATP            CTTCGCATGC CAAGGGTCTC GTGACTGCAT TTAGCTCATT GCGGATTCTC ATCTGGGCGT AATTATTCAC GTATAAATCG 
#QLGrylloblattaSculleniATP6          TTTCGCATGC CAGCGGGCTC GTGAATGCAT TTTCCTCACT GCGGGCTCTC ATTTGGGCGT AATTATTCAC GTATAAATCG 
#QTAnisogomohusMaackiATP6            TTGCGGATGC CAGCGGGCTC GTGATTACAT TTTCCTCATT GCGGGTTCTC ATTTGGGCAT AATTATACAC ACATAAATAA 
#QTAtrocalopteryx                    CTGCAGGTGG CAGCGGGCTC GTGACTACAT TTTCCTCACT GCGGGTTCTC ATTTGGGCAT AATTATACAC ACATAAATAA 
#QTCeriagrionNipponicumATP6          TTGCGGATGC CAGCGGGGTC GTGATTACAT TTTCTTCACT GCGGGTTCTC ATTTGGGCAT AATTATACAC GTATAAATAA 
#QTCordulia_aenea                    CTGCGGATGC CAGCGGGCTC GTGACTACAT TTTCTTCACT GCGGGTTCTC ATCTGGGCAT AATTATACAC GTATAAATAA 
#QTDavidius_lunatus                  CTGCGGATGC CAGCGGGCTC GTGATTACAT TTTCTTCACT GCGGGTTCTC ATTTGGGCAT AATTATACAC ACATAAATAA 
#QTEuphaea_decorata                  TTGCGGATGC CAGCGGGGTC GTGATTACAT TTTCCTCATT GCGGGTTCTC ATTTGGGCAT AATTATAGAC ACATAAATAA 
#QTEuphaea_formosa                   CTGCGGATGC CAGCGGGGTC GTGATTACAT TTTCTTCACT GCGGGTCCTC ATTTGGGCAT AATTATAGAC ACATAAATAA 
#QTEuphaea_ornata                    TTGCGGATGC CAGCGGGGTC GTGATTACAT TTTCCTCATT GCGGGTTCTC ATTTGGGCAT AATTATAGAC ACATAAATAA 
#QTEuphaea_yayeyamana                CTGCGGATGC CAGCGGGGTC GTGACTACAT TTTCTTCATT GCGGGTTCTC ATTTGGGCAT AATTATAGAC ACATAAATAA 
#QTHydrobasileus_croceus             CTGCGGATGC CAGCGGGCTC GTGACTACAT TTTCTTCACT GCGGGTTCTC ATTTGGGCAT AATTATACAC GTATAAATAA 
#QTIctinogomphus                     CTGCGGATGC CAGCGGGGTC GTGACTACAT TTTCCTCATT GCGGGTTCTC ATCTGGGCAT AATTATACAC ACATAAATAA 
#QTIschnura_pumilio                  TTGCGGATGC CAGCGGGCTC GTGATTACAT TTTCCTCATT GCGGGTTCTC ATTTGGGCAT AATTATACAC ACATAAATAA 
#QTOrthetrumATP6                     CTGCGGATGC CAGCGGGCTC GTGATTACAT TTTCTTCACT GCGGGTTCTC ATCTGGGCAT AATTATACAC GTATAAATAA 
#QTPlatycnemisPhyllopodaAtp6         TTGCGGATGC CAGCGGGGTC GTGACTACAT TTTCCTCATT GCGGGTTCTC ATTTGGGCAT AATTATACAC ACATAAATAA 
#QTPseudolestes_mirabilis            CTGCGGATGC CAGCGGGCTC GTGATTACAT TTTCCTCATT GCGGGTTCTC ATTTGGGCGT AATTATACAC ACATAAATAA 
#QTPseudothemisZonataATP6            TTGCGGATGC CAGCGGGCTC GTGATTACAT TTTCCTCACT GCGGGTAGTC ATTTGGGCAT AATTATACAC GTATAAATAA 
#QTSC                                TTGCAGATGC CAACGGGGTC GTGACTACAT TTTCCTCACT GCGGGTTCTC ATCTGGGCAT AATTATACAC ACATAAATAA 
#QTVestalis_melania_mitochondrion    CTGCGGATGC CAGCGGGGTC GTGACTACAT TTTCCTCACT GCGGGTTCTC ATTTGGGCAT AATTATACAC ACATAAATAA 
#SCMChrysomyaPutoriaATP6             TTTCTCATGC CAGGGGGCTC GTGATTGCAT TTTCTTCATT GCGGATTCTC ATTTGGGCGT AATTATACAC GTATAAATCG 
#SCMDrosophilaMelanogasterATP6       TTTCGCATGC CAGGGGGCTC GTGATTGCAT TTTCCTCATT GCGGATTCTC ATTTGGGCGT AATTATACAC GTATAAATCG 
#SCMSimosyrphusGrandicornisATP6      CTTCGCATGC CAGGGGGCTC GTGATTGCAT TTTCTTCATT GCGGATTCTC ATTTGGGCGT AATTATACAC GTATAAATCG 
#SLM_Mongoloraphidia_harmandiATP6    TTTCAGATGC CAGCGGGCTC GTGACTACAT TTAGCTCATT GCGGGTTCTC ATCTGGGCAT AATTATACAC ACTTAAATCG 
#TLMLeptomantella_albella            TTTCGCATGC CAGCGGCCGC GTGATTACAT TTTCTTCATT GCGGATTCAG ATATGGGCGT AATTATACAC ATATAAATAA 
#TLTamolanicaTamolanaATP6            TTTCGCATGC CAGCGGCCGC GTGATTACAT TTTCTTCACT GCGGATTCAG ATATGGGCGT AATTATACAC ATATAAATAA 
#TZJSclerophasmaParesisensisATP6     TTGCAGATGC CAGCGGTCTC GTGAATGCAT TTTCCTCATT GCGGGTTCTC ATTTGGGCGT AATTATTCAC GTATAAATCG 
#TrigoniophthalmusATP6               CTTCGCATGC CAGCGGGGTC GTGACTTCAT TTTCCTCATT GCGGGCTCTC ATTTGGGCGC AATTATACAC GTATAAATCG 
#YYAteluraFormicariaATP6             CTGCAGATGC CAGCGGGCTC GTGACTTCAT TTTCCTCACT GCGGGTTCTC ATTTGGGCGC AATTATACAC GTATAAATCG 
#YYThermobiaATP6                     CTTCAGATGC CAGCGGGCTC GTGACTTCAT TTTCCTCACT GCGGGTTCTC ATCTGGGCGT AATTATACAC GTATAAATCG 
#YYTricholepidionATP6                CTGCGGATGC CAGCGGGCTC GTGACTTCAT TTTCCTCACT GCGGGTTCTC ATCTGGGCGT AATTATACAC GTATAAATCG 
#ZCAcridaWillemseiATP6               CTGCAGATGC CAGGGGGCTC GTGACTGCAT TTTCTTCATT GCGGATTCTC ATTTGGGCGT AATTATACAC GCATAAATCG 
#ZCGastrimargusMarmoratusATP6        CTGCAGATGC CAAGGGGCTC GTGATTGCAT TTTCTTCATT GCGGATTCTC ATCTGGGCAT AATTATACAC ACATAAATCG 
#ZCLocustaMigratoriaATP6             CTGCAGATGC CAAGGGGCTC GTGATTGCAT TTTCTTCACT GCGGGTTCTC ATTTGGGCAT AATTATACAC GCATAAATCG 
#ZFQ                                 TTGCGGATGC CAGCGGGCTC GTGACTACAT TTTCCTCATT GCGGGTTCTC ATCTGGGCAT AATTATACAC GTATAAATAA 
#ZJCTimemaCalifornicumATP6           CTTCTCATGC CAGCGGGGTC GTGAATGCAT TTTCTTCATT GCGGGTTCTC ATCTGGGCGT AATTATTCAC GTATAAATCG 
#ZSYM_Teleogryllus_emmaATP6          TTTCACATGC CAGCGGGCTC GTGACTGCAT TTTCTTCATT GCGGATTCTC ATCTGGGCGT AATTATACAC ATATAAATCG 
#ZSYM_Velarifictorus_hemelytrusAT    TTTCACATGC CAGCGGGCTC GTGATTGCAT TTTCTTCACT GCGGATTCTC ATTTGGGCGT AATTATACAC ATATAAATCG 
#ZYSM_Loxoblemmus_equestrisATP6      TTTCGCATGC CAGCGGGCTC GTGACTGCAT TTTCTTCATT GCGGATTCTC ATCTGGGCGT AATTATACAC ATATAAATCG 

#AYWF                                GCTCGGATAC ATGACGATCC CTTTGTTGTC GTCTATACGC ATTTTTCTCT TCTTCCGTTT GCGGGCATAC ATCTCTACGA 
#BCHomalodiscaCoagulata              ACATGGATAA TTGACGACCC TTTTGTTGTC GTTTATACGC ATTTCTTTTT TCTTCCGTTT GCGGGCATAC ATTTTTACGA 
#BCNezaraViridula                    CCACGGATAC CCGACGGTCC CTTTGTTGTC GTGGGTACGC CTTTTTCTCT TCTTCCGTCT GCGGGCATAC ATTTTTACGA 
#BCTriatomaDimidiata                 CCGCGGATCG CCGACGATCC TTTTGTTGTC GTGGATACGC CTTTTTCTCT AGCTCCGTCT GCGGGCATAC ATCTTTACGA 
#DCReticulitermesFlavipes            CCAAAAATAA CCGACGATCC CTTTGTTGTC GTGCATACGC CTCTCTCTTT TCCTCCGTCT GCGGGCATAC ATTTTTACGA 
#DQ                                  TCCCGGATAA ATGACAATCC TTTTGTTGGC GTGCATACGC GTTTTTTTTT TCCTCCGTCT GCGGGCATAC ATTTTTACGA 
#EupolyphagaSinensis                 CCATAAATAA CCGACAATCC TTTTGTTGGC GTGTATACGC TTCTTTCTTT TCTTCCGTCT GCGGGCATAC ATCTTTACGA 
#FLBlattellaGermanicaATP6            CCATAAATAG CCGACGATCC TTTTGTTGTC GTGGATACGC TTTTTTTTTT TCTTCCGTCT GCGGGCATAC ATTTTTACGA 
#FLPeriplanetaFuliginosa             CCATAAATAA CCGACGATCC CTTTGTTGTC GTGCATACGC TTTTTTCTTT TCTTCCGTCT GCGGGCATAC ATTTTTACGA 
#FY1VietnamellaDabie                 GCAGGGTTAC ATGACGATCC CTTTGTTGTC GTGTATACGC ATCTTTCTCT TCCTCCGTTT GCGGGCATAC ATCTCTACGA 
#FY2Vietnamella                      GCTCGGTTAC ATGACGATCC TTTTGTTGTC GTGTATACGC ATCTTTCTCT TCCTCCGTTT GCGGGCATAC ATCTTTACGA 
#FYCaenis                            GCAGGGATAC ATGACGATCC TTTTGTTGTC GTGTATACGC GTCTTTTTTT TCCTCCGTCT GCGGGCATAC ATCTCTACGA 
#FYEpeorus                           TCACGGATAC ATGACGATCC TTTTGTTGTC GTCTATACGC ATCTCTCTCT TCCTCCGTCT GCGGGCATAC ATCTTTACGA 
#FYEpeorusATP6                       TCACGGATAC ATGACGATCC TTTTGTTGTC GTCTATACGC ATTTTTCTCT TCTTCCGTCT GCGGGCATAC ATCTCTACGA 
#FYEphemeraOrientalis                ACAGGGATAC ATGACGATCC TTTTGTTGTC GTGTATACGC GTTTCTCTCT TCCTCCGTCT GCGGGCATAC ATTTTTACGA 
#FYEphemerella                       GCAGGGATAC ATGACGATCC CTTTGTTGTC GTTTATACGC ATCTCTTTCT TCCTCCGTCT GCGGGCATAC ATTTCTACGA 
#FYHabrophlebiodes_zijinensis        GCTCGGATAC CTGACGATCC CTTTGTTGTC GTGTATACGC ATCTCTCTCT TCCTCCGTCT GCGGGCATAC ATTTTTACGA 
#FYIsonychia_ignota                  ACAGGGATAC ATGACGGTCC CTTTGTTGTC GTATATACGC ATCTCTTTCT TCTTCCGTCT GCGGGCATAC ATCTCTACGA 
#FYPaegniodes_cupulatus              TCAGGGATAC ATGACGATCC TTTTGTTGTC GTCTATACGC ATTTCTTTTT TCTTCCGTTT GCGGGCATAC ATCTCTACGA 
#FYParafronurus_youi                 TCAGGGATAC ATGACGATCC TTTTGTTGTC GTTTATACGC ATTTTTTTCT TCCTCCGTCT GCGGGCATAC ATCTTTACGA 
#FYPotamanthus                       ACAGGGATAC ATGACGATCC TTTTGTTGTC GTGTATACGC ATCTTTCTCT TCCTCCGTCT GCGGGCATAC ATTTTTACGA 
#FYSiphlonurus                       TCAGGGATAC ATGACGATCC CTTTGTTGTC GTGTATACGC ATCTCTCTCT TCCTCCGTTT GCGGGCATAC ATCTCTACGA 
#FYSiphlonurus_immanis               ACAGGGATAC ATGACGATCC TTTTGTTGTC GTGTATACGC GTTTTTTTCT TCCTCCGTCT GCGGGCATAC ATCTTTACGA 
#FYSiphluriscus_chinensis            TCAGGGATAC ATGACGATCC TTTTGTTGTC GTCTATACGC ATTTCTCTCT TCCTCCGTTT GCGGGCATAC ATTTCTACGA 
#FYTeloganodidae                     ACCCGGATAC TTGACGGTCC CTTTGTTGTC GTGGATACGC ATCTTTCTCT TCCTCCGTCT GCGGGCATAC ATCTCTACGA 
#FYVietnamella_dabieshanensis        GCAGGGTTAC ATGACGATCC CTTTGTTGTC GTGTATACGC ATCTTTCTCT TCCTCCGTTT GCGGGCATAC ATCTCTACGA 
#FY_AHWF                             ACAGGGATAC ATGACGATCC TTTTGTTGTC GTGTATACGC ATCTTTCTCT TCCTCCGTCT GCGGGCATAC ATTTTTACGA 
#FY_AJDFATP6                         ACAGGGATAC ATGACGGTCC CTTTGTTGTC GTATATACGC ATCTCTTTCT TCTTCCGTCT GCGGGCATAC ATCTCTACGA 
#FY_AJHQ                             TCCCGGATAA CTGACATTCC TTTTGTTGGC GTGTATACGC GTCTCTCTTT TCTTCCGTTT GCGGGCATAC ATCTTTACGA 
#FY_AJXF                             TCAGGGATAC ATGACGATCC CTTTGTTGTC GTCTATACGC ATTTCTCTCT TCCTCCGTTT GCGGGCATAC ATCTTTACGA 
#FY_Ameletus_sp                      TCAGGGATAC ATGACGATCC CTTTGTTGTC GTGTATACGC GTTTTTCTCT TCTTCCGTCT GCGGGCATAC ATCTTTACGA 
#FY_FSJBF                            TCAGGGATAC ATGACGATCC TTTTGTTGTC GTTTATACGC ATCTCTCTCT TCCTCCGTCT GCGGGCATAC ATCTTTACGA 
#FY_FSJCJ                            TCTCGGATAC TTGACGATCC TTTTGTTGGC GTGCATACGC CTTTCTCTTT TCCTCCGTTT GCGGGCATAC ATTTTTACGA 
#FY_FSJF                             TCACGGATAC ATGACGATCC TTTTGTTGTC GTTTATACGC ATTTCTTTTT TCCTCCGTTT GCGGGCATAC ATCTTTACGA 
#FY_HBF                              ACAGGGATAC ATGACGATCC TTTTGTTGTC GTGTATACGC GTTTTTCTCT TCCTCCGTCT GCGGGCATAC ATTTTTACGA 
#FY_HSXF                             ACAGGGATAC CTGACGATCC TTTTGTTGTC GTCTATACGC ATTTCTCTCT TCCTCCGTCT GCGGGCATAC ATCTCTACGA 
#FY_JAXXCF                           GCAGGGATAC ATGACGATCC TTTTGTTGTC GTGTATACGC GTCTCTTTCT TCTTCCGTTT GCGGGCATAC ATTTTTACGA 
#FY_JSTF                             ACAGGGATAC CTGACGATCC TTTTGTTGTC GTCTATACGC ATTTCTCTCT TCCTCCGTCT GCGGGCATAC ATCTTTACGA 
#FY_JXF                              GCTCGGATAC ATGACGATCC CTTTGTTGTC GTCTATACGC ATTTTTTTCT TCCTCCGTTT GCGGGCATAC ATCTCTACGA 
#FY_NSF                              TCAGGGATAC ATGACGATCC TTTTGTTGTC GTCTATACGC ATTTCTCTCT TCCTCCGTTT GCGGGCATAC ATTTCTACGA 
#FY_WQSJK                            TCGCGGATAC CTGACGATCC TTTTGTTGGC GTGCATACGC CTCTCTCTCT TCCTCCGTCT GCGGGCATAC ATCTCTACGA 
#GCCorydalusCornutus                 TCCCGGATAC TTGACGATCC CTTTGTTGGC GTGCATACGC CTCTCTCTCT TCTTCCGTTT GCGGGCATAC ATCTCTACGA 
#GCMChallia_fletcheri                CCGAGGCTGT GCGGCGATCC TTTTGTTGTC GTGTATACGC TTCTTTTTTT TCTTCCGTTT GCGGGCATAC ATCTTTACGA 
#GCMEuborellia_arcanum               CCGGGGCTAG TTGACGGTCC TTTTGTTGTC GTGCATACGC TTTTTTCTTT TCTTCCGTTT GCGGGCATAC ATCTTTACGA 
#GCMLabidura_japonicaATP6            CCGTGGTTAG TTGACGATCC TTTTGTTGTC GTGCATACGC TTTTCTTTTT TCTTCCGTTT GCGGGCATAC ATCTTTACGA 
#GCProtohermesConcolorus             TCCCGGATAC TTGACGATCC CTTTGTTGGC GTGCATACGC TTCTTTCTTT TCTTCCGTTT GCGGGCATAC ATCTTTACGA 
#GCSialisHamata                      GCAGGGATAC TTGACGATCC TTTTGTTGTC GTGTATACGC ATTTTTCTCT TCTTCCGTTT GCGGGCATAC ATTTTTACGA 
#HGHF                                ACAGGGATAC ATGACGATCC TTTTGTTGTC GTATATACGC ATCTTTCTCT TCCTCCGTCT GCGGGCATAC ATCTTTACGA 
#HHF                                 TCAGGGATAC ATGACGATCC TTTTGTTGTC GTTTATACGC ATTTTTTTCT TCCTCCGTTT GCGGGCATAC ATTTTTACGA 
#JCMAcroneuria_hainana               TCGCGGATAC CTGACGATCC CTTTGTTGGC GTGCATACGC CTCTCTCTCT TCCTCCGTCT GCGGGCATAC ATCTCTACGA 
#JCMCoptotermes_formosanus           CCAAAGATAA CCGACGATCC CTTTGTTGTC GTGCATACGC TTCTCTTTCT TCCTCCGTTT GCGGGCATAC ATCTCTACGA 
#JCMDinocras_cephalotes              TCGCGGATAC CTGACGATCC CTTTGTTGGC GTGCATACGC CTCTCTCTCT TCCTCCGTCT GCGGGCATAC ATTTCTACGA 
#JCMKC952026Cryptoperla              TCGCGGATAC CTGACGATCC CTTTGTTGTC GTGCATACGC CTTTCTCTCT TCTTCCGTTT GCGGGCATAC ATTTTTACGA 
#JCMPteronarcys_princeps             TCAAGGATAC TTGACGATCC TTTTGTTGGC GTGCATACGC CTCTTTCTTT TCTTCCGTTT GCGGGCATAC ATCTCTACGA 
#JCM_Apteroperla_tikumanaATP6        TCAGGGATAC TTGACGATCC CTTTGTTGGC GTGTATACGC CTCTCTCTTT TCCTCCGTTT GCGGGCATAC ATTTCTACGA 
#JCM_Kamimuria_wangiATP6             TCGCGGATTC TTGACGATCC TTTTGTTGGC GTGCATACGC TTCTCTCTTT TCCTCCGTTT GCGGGCATAC ATTTTTACGA 
#JCM_Mesocapnia_arizonensislclATP    TCAGGGATAC CTGACGATCC TTTTGTTGGC GTGTATACGC TTCTCTTTCT TCTTCCGTTT GCGGGCATAC ATTTTTACGA 
#JCM_Pteronarcella_badiaATP6         TCTCGGATAC CTGACGATCC CTTTGTTGTC GTGCATACGC CTTTCTTTCT TCTTCCGTTT GCGGGCATAC ATCTTTACGA 
#JCM_StyloperlaATP6                  TCAGGGATAC CTGACGATCC TCTTGTTGTC GTGCATATGC TTTTTTCTCT TCTTCCGTTT GCGGGGATAC ATCTCTACGA 
#JCM_TogoperlaATP6                   TCGCGGATAC TTGACGATCC TTTTGTTGGC GTGCATACGC CTCTCTTTCT TCTTCCGTCT GCGGGCATAC ATCTCTACGA 
#JCMogoperla                         TCGCGGATAC TTGACGATCC TTTTGTTGGC GTGCATACGC CTCTCTTTCT TCTTCCGTCT GCGGGCATAC ATCTCTACGA 
#JSMF                                ACAGGGATAC ATGACGATCC TTTTGTTGTC GTGTATACGC GTCTTTCTTT TCCTCCGTTT GCGGGCATAC ATCTTTACGA 
#JSZF                                GCAGGGATAC ATGACGATCC TTTTGTTGTC GTGTATACGC GTTTTTCTCT TCCTCCGTTT GCGGGCATAC ATCTTTACGA 
#LCBombyxMandarina                   TTAAAAATTC TTGACATTCC TTTTGTTGGC GTGGATACGC TTTTTTTTTT TCTTCCGTTT GCGGGCATAC ATTTTTACGA 
#LCManducaSexta                      ATAAAAATTC TTGACAATCC TTTTGTTGGC GTGGATACGC TTTTTTTTTT TCTTCCGTTT GCGGGCATAC ATTTTTACGA 
#LCSaturniaboisduvalii               ATAAAAATAC TTGACAATCC TTTTGTTGGC GTGGATACGC TTCTCTTTTT TCCTCCGTTT GCGGGCATAC ATTTTTACGA 
#MCMDitaxis_biseriata                TTAATAATAC TTGACGATCC CTTTTGTGGC GTGTATACGC TTTTCTTTCT TCCTCCGTTT GCGGGCATAC ATTTTTACGA 
#MCMEubasilissa_regina               TCAATTATAC CTGACGCTCC CTTTGTTGTC GTGCATACGC CTCTCTCTCT TCTTCCGTTT GCGGGCATAC ATTTTTACGA 
#MCMLimnephilus_decipiens            AAAATTATAC TTGACGATCC CTTTGTTGTC GTGCATACGC TTCTCTTTCT TCTTCCGTTT GCGGGCATAC ATTTCTACGA 
#MCMPolystoechotes_punctatus         TTTCCAATAC TTGACGATCC TTTTGTTGTC GTGTATACGC TTTTTTCTTT TCTTCCGTCT GCGGGCATAC ATCTCTACGA 
#NeopanorpaPulchra                   TCACGGATAC TTGACGATCC TTTTGTTGTC GTGCATACGC TTCTTTTTCT TCTTCCGTTT GCGGGCATAC ATTTTTACGA 
#NesomachilisAustralicaATP6          GCCCGGATAC TTGACGATCC TTTTGTTGTC GTCTATACGC GTCTCTCTCT TCTTCCGTCT GCGGGCATAC ATCTCTACGA 
#PedetontusATP6                      CCATGGATAC TTGACGATCC CTTTGTTGTC GTCTATACGC ATTTTTTTTT TCCTCCGTTT GCGGGCATAC ATTTTTACGA 
#PetrobiusATP6                       CCAGGGATAC CTGACGATCC CTTTGTTGTC GTTTATACGC ATTTCTCTCT TCTTCCGTTT GCGGGCATAC ATCTCTACGA 
#QCChaetosomaScaritidesATP           CCCAGGATAC TTGACGATCC TTTTGTTGTC GTGTATACGC ATTTCTTTCT TCTTCCGTTT GCGGGCATAC ATTTTTACGA 
#QCPyrophorusDivergensATP            TCACGGATTC TTGACGATCC TTTTGTTGGC GTGCATACGC TTCTCTCTCT TCCTCCGTCT GCGGGCATAC ATCTTTACGA 
#QLGrylloblattaSculleniATP6          AGTCGGATAC CTGACGATCC CTTTGTTGTC GTATATACGC GTTTTTCTTT TCCTCCGTCT GCGGGCATAC ATTTTTACGA 
#QTAnisogomohusMaackiATP6            TCCCGGATAA TTGACAATCC TTTTGTTGGC GTGTATACGC GTTTCTTTTT TCTTCCGTTT GCGGGCATAC ATTTTTACGA 
#QTAtrocalopteryx                    ACCCGGATAA CTGACAATCC TTCTGTTGGC GTGTATACGC TTCTTTCTCT TCCTCCGTCT GCGGGCATAC ATCTTTACGA 
#QTCeriagrionNipponicumATP6          TCCCGGATAA TTGACATTCC TTTTGTTGGC GTGTATACGC GTTTTTCTCT TCTTCCGTTT GCGGGCATAC ATTTCTACGA 
#QTCordulia_aenea                    TCCCGGATAA CTGACAATCC CTTTGTTGGC GTGTATACGC GTTTCTCTCT TCCTCCGTTT GCGGGCATAC ATTTTTACGA 
#QTDavidius_lunatus                  GCCCGGATAA TTGACAATCC TTTTGTTGGC GTATATACGC ATCTCTTTCT TCCTCCGTCT GCGGGCATAC ATCTCTACGA 
#QTEuphaea_decorata                  GCCCGGATAA ATGACAATCC TTTTGTTGGC GTGTATACGC CTCTTTCTTT TCCTCCGTCT GCGGGCATAC ATCTTTACGA 
#QTEuphaea_formosa                   ACCCGGATAA ATGACAATCC TTTTGTTGGC GTGTATACGC CTCTCTCTTT TCTTCCGTCT GCGGGCATAC ATCTTTACGA 
#QTEuphaea_ornata                    GCCCGGATAA ATGACAATCC TTTTGTTGGC GTGTATACGC CTCTTTCTTT TCCTCCGTCT GCGGGCATAC ATCTTTACGA 
#QTEuphaea_yayeyamana                ACCCGGATAA ATGACAATCC TTTTGTTGGC GTGTATACGC CTCTCTCTTT TCTTCCGTCT GCGGGCATAC ATCTTTACGA 
#QTHydrobasileus_croceus             TCCCGGATAC CTGACATTCC CTTTGTTGGC GTGTATACGC GTTTCTTTTT TCTTCCGTTT GCGGGCATAC ATCTTTACGA 
#QTIctinogomphus                     TTCCGGATTC ATGACAATCC TTTTGTTGGC GTTTATACGC GTTTTTTTCT TCCTCCGTTT GCGGGCATAC ATCTCTACGA 
#QTIschnura_pumilio                  TCCCGGATAG ATGACATTCC TTTTGTTGGC GTGTATACGC GTCTCTTTCT TCTTCCGTCT GCGGGCATAC ATCTTTACGA 
#QTOrthetrumATP6                     TCCCGGATAA TTGACACTCC CTTTGTTGGC GTGTATACGC GTTTTTCTTT TCTTCCGTCT GCGGGCATAC ATCTTTACGA 
#QTPlatycnemisPhyllopodaAtp6         TCCCGGATAA CTGACAATCC TTTTGTTGGC GTGTATACGC GTTTTTTTCT TCTTCCGTTT GCGGGCATAC ATCTTTACGA 
#QTPseudolestes_mirabilis            TCCCGGATAA GCGACAATCC CTTTGTTGGC GTATATACGC GTCTCTCTCT TCCTCCGTCT GCGGGCATAC ATTTCTACGA 
#QTPseudothemisZonataATP6            TCCCGGATAA ATGACAATCC TTTTGTTGGC GTGTATACGC GTTTTTTTTT TCTTCCGTCT GCGGGCATAC ATTTTTACGA 
#QTSC                                TCCCGGATAA ATGACAATCC TTTTGTTGGC GTCTATACGC ATTTTTCTCT TCCTCCGTTT GCGGGCATAC ATTTCTACGA 
#QTVestalis_melania_mitochondrion    TCCCGGATAA ATGACAATCC CTTTGTTGGC GTGTATACGC GTTTCTCTCT TCCTCCGTTT GCGGGCATAC ATCTTTACGA 
#SCMChrysomyaPutoriaATP6             TCACGGATAC TTGACGATCC TTTTGTTGTC GTGTATACGC CTTTTTTTTT TCTTCCGTTT GCGGGCATAC ATTTTTACGA 
#SCMDrosophilaMelanogasterATP6       TCACGGATTC TTGACGATCC TTTTGTTGTC GTGTATACGC TTTTTTTTTT TCCTCCGTCT GCGGGCATAC ATTTTTACGA 
#SCMSimosyrphusGrandicornisATP6      TCCAGGATAC TAGACGATCC TTTTGTTGTC GTGTATACGC TTTTTTCTTT TCCTCCGTTT GCGGGCATAC ATCTTTACGA 
#SLM_Mongoloraphidia_harmandiATP6    TCAAAGTTAC TTGACGATCC TTTTGTTGTC GTGCATACGC TTTTTTCTTT TCTTCCGTTT GCGGGCATAC ATTTTTACGA 
#TLMLeptomantella_albella            CCATTTATAA AAACCAATCC TTTTGTTGTC GTGGATACGC TTCTCTTTTT TCTTCCGTTT GCGGGCATAC ATTTTTACGA 
#TLTamolanicaTamolanaATP6            TCTTTAATAA CAATCAGTCC CTTTGTTGTC GTGGATACGC CTTTTTCTCT TCTTCCGTCT GCGGGCATAC ATTTTTACGA 
#TZJSclerophasmaParesisensisATP6     TCATGGATAC TTGACGACCC TTTTGTTGGC GTTTATACGC ATCTTTTTTT TCTTCCGTCT GCGGGCATAC ATTTTTACGA 
#TrigoniophthalmusATP6               CCAGGGATAG TTGACGATCC TTTTGTTGTC GTGTATACGC TTCTCTTTCT TCCTCCGTTT GCGGGCATAC ATCTTTACGA 
#YYAteluraFormicariaATP6             GCCCGGATCA ATGACGATCC CTTTGTTGTC GTATATACGC GTCTCTTTCT TCCTCCGTTT GCGGGCATAC ATCTTTACGA 
#YYThermobiaATP6                     ACCCGGATAC TTGACGATCC TTTTGTTGTC GTGTATACGC GTTTCTCTTT TCCTCCGTCT GCGGGCATAC ATCTTTACGA 
#YYTricholepidionATP6                TCCCGGATTC ATGACGATCC CTTTGTTGTC GTGTATACGC ATCTCTCTCT TCTTCCGTCT GCGGGCATAC ATCTTTACGA 
#ZCAcridaWillemseiATP6               TCGAAGATAC TTGACAACCC TTTTGTTGTC GTTCATACGC ATCTCTTTTT TCTTCCGTCT GCGGGCATAC ATTTTTACGA 
#ZCGastrimargusMarmoratusATP6        GCAAAAATAC CTGACAACCC TTTTGTTGTC GTGCATACGC TTTTCTTTTT TCCTCCGTCT GCGGGCATAC ATTTTTACGA 
#ZCLocustaMigratoriaATP6             TCAAAAATAC CTGACAACCC TTTTGTTGTC GTGCATACGC TTTTCTTTTT TCTTCCGTTT GCGGGCATAC ATTTTTACGA 
#ZFQ                                 TCCCGGATAA CTGACAATCC CTTTGTTGGC GTGTATACGC GTCTCTTTTT TCTTCCGTTT GCGGGCATAC ATTTTTACGA 
#ZJCTimemaCalifornicumATP6           CCGTGCATAC TTGACGACCC TTTTGTTGTC GTTTATACGC ATTTCTCTCT TCTTCCGTCT GCGGGCATAC ATCTTTACGA 
#ZSYM_Teleogryllus_emmaATP6          GCCCGGATTC ATGACAACCC TTTTGTTGGC GTGGATACGC CTTTCTTTTT TCCTCCGTTT GCGGGCATAC ATTTTTACGA 
#ZSYM_Velarifictorus_hemelytrusAT    GCCCAGATTC TTGACAACCC CTTTGTTGGC GTGGATACGC CTTTTTTTTT TCTTCCGTCT GCGGGCATAC ATCTTTACGA 
#ZYSM_Loxoblemmus_equestrisATP6      GCCCGGATTC TTGACAACCC TTTTGTTGGC GTGGATACGC TTCTCTCTCT TCTTCCGTCT GCGGGCATAC ATTTTTACGA 

#AYWF                                CGAATTAAAC TCTTTTGACC GCGGGGGGGA CCATTTTACA CATTTTTGTT TTGGCACCGA GTTAATCTAT TTCCGGTTGG 
#BCHomalodiscaCoagulata              CGAAATAAAC TCTTTTGACC TCGGGGGGGA CCATTTTACA CATTTTTGTT TTGGCACCGA GTTAATTTAT TTCCGGTTGG 
#BCNezaraViridula                    CGAATTAAAC TCTTTTGACC TCGGGGGGGA CCATCTTACA CATTTTTGTT TTGGCACCGA GTTAATTTAT TTCCGGTTGG 
#BCTriatomaDimidiata                 CGAATTAAAC TCTTTTGACC GCGGGGGGGA CCATCTTACA CATTTTTGTT TTGGCACCGA GTTAATCTAT TTCCGGTTGG 
#DCReticulitermesFlavipes            CGAACTAAAC TCTTTTGACC GCGGGGGGGA CCATCTTACA CATTTTTGTT TTGGCACCGA GTTAATTTAT TTCCGGTTGG 
#DQ                                  CGAAATAAAC TCTTTTGACC GCGGGGGGGA CCATCTTACA CATTTTTGTT TTGGCACCGA GTTAATTTAT CTCCGGTTGG 
#EupolyphagaSinensis                 CGAATTAAAC TCTTTTGACC GCGGGGGGGA CCATCTTACA CACTTTTGTT TTGGCACCGA GTTAATTTAT TTCCGGTTGG 
#FLBlattellaGermanicaATP6            CGAATTAAAC TCTTTTGACC GCGGGGGGGA CCATTTTACA CATTTTTGTT TTGGCACCGA GTTAATTTAT TTCCGGTTGG 
#FLPeriplanetaFuliginosa             CGAATTAAAC TCTTTTGACC GCGGGGGGGA CCATCTTACA CATTTTTGTT TTGGCACCGA GTTAATTTAT TTCCGGTTGG 
#FY1VietnamellaDabie                 CGAACTAAAC TCTTTTGACC GCGGGGGGGA CCATTTTACA CATTTTTGTT TTGGCACCGA GTTAATCTAT CTCCGGTTGG 
#FY2Vietnamella                      CGAACTAAAC TCTTTTGACC GCGGGGGGGA CCATCTTACA CATTTTTGTT TTGGCACCGA GTTAATCTAT TTCCGGTTGG 
#FYCaenis                            CGAATTAAAC TCTTTTGACC GCGGGGGGGA CCATTTTACA CATTTTTGTT TTGGCACCGA GTTAATCTAT TTCCGGTTGG 
#FYEpeorus                           CGAATTAAAC TCTTTTGACC GCGGGGGGGA CCATCTTACA CACTTTTGTT TTGGCACCGA GTTAATTTAT TTCCGGTTGG 
#FYEpeorusATP6                       CGAACTAAAC TCTTTTGACC GCGGGGGGGA CCATCTTACA CATTTTTGTT TTGGCACCGA GTTAATTTAT CTCCGGTTGG 
#FYEphemeraOrientalis                CGAATTAAAC TCTTTTGACC GCGGGGGGGA CCATCTTACA CATTTTTGTT TTGGCACCGA GTTAATCTAT TTCCGGTTGG 
#FYEphemerella                       CGAACTAAAC TCTTTTGACC GCGGGGGGGA CCATCTTACA CATTTTTGTT TTGGCACCGA GTTAATTTAT CTCCGGTTGG 
#FYHabrophlebiodes_zijinensis        CGAATTAAAC TCTTTTGACC GCGGGGGGGA CCATCTTACA CACTTTTGTT TTGGCACCGA GTTAATCTAT CTCCGGTTGG 
#FYIsonychia_ignota                  CGAATTAAAC TCTTTTGACC GCGGGGGGGA CCATCTTACA CATTTTTGTT TTGGCACCGA GTTAATTTAT CTCCGGTTGG 
#FYPaegniodes_cupulatus              CGAATTAAAC TCTTTTGACC GCGGGGGGGA CCATCTTACA CATTTTTGTT TTGGCACCGA GTTAATTTAT CTCCGGTTGG 
#FYParafronurus_youi                 CGAACTAAAC TCTTTTGACC GCGGGGGGGA CCATCTTACA CATTTTTGTT TTGGCACCGA GTTAATCTAT CTCCGGTTGG 
#FYPotamanthus                       CGAATTAAAC TCTTTTGACC GCGGGGGGGA CCATTTTACA CACTTTTGTT TTGGCACCGA GTTAATTTAT TTCCGGTTGG 
#FYSiphlonurus                       CGAATTAAAC TCTTTTGACC GCGGGGGGGA CCATTTTACA CATTTTTGTT TTGGCACCGA GTTAATTTAT TTCCGGTTGG 
#FYSiphlonurus_immanis               CGAATTAAAC TCTTTTGACC GCGGGGGGGA CCATTTTACA CATTTTTGTT TTGGCACCGA GTTAATTTAT TTCCGGTTGG 
#FYSiphluriscus_chinensis            CGAACTAAAC TCTTTTGACC GCGGGGGGGA CCATCTTACA CATTTTTGTT TTGGCACCGA GTTAATTTAT TTCCGGTTGG 
#FYTeloganodidae                     CGAACTAAAC TCTTTTGACC GCGGGGGGGA CCATCTTACA CACTTTTGTT TTGGCACCGA GTTAATTTAT CTCCGGTTGG 
#FYVietnamella_dabieshanensis        CGAACTAAAC TCTTTTGACC GCGGGGGGGA CCATTTTACA CATTTTTGTT TTGGCACCGA GTTAATCTAT CTCCGGTTGG 
#FY_AHWF                             CGAATTAAAC TCTTTTGACC GCGGGGGGGA CCATTTTACA CATTTTTGTT TTGGCACCGA GTTAATCTAT CTCCGGTTGG 
#FY_AJDFATP6                         CGAATTAAAC TCTTTTGACC GCGGGGGGGA CCATCTTACA CATTTTTGTT TTGGCACCGA GTTAATTTAT CTCCGGTTGG 
#FY_AJHQ                             CGAAATAAAC TCTTTTGACC GCGGGGGGGA CCATCTTACA CATTTTTGTT TTGGCACCGA GTTAATTTAT TTCCGGTTGG 
#FY_AJXF                             CGAACTAAAC TCTTTTGACC GCGGGGGGGA CCATCTTACA CATTTTTGTT TTGGCACCGA GTTAATCTAT CTCCGGTTGG 
#FY_Ameletus_sp                      CGAATTAAAC TCTTTTGACC GCGGGGGGGA CCATTTTACA CATTTTTGTT TTGGCACCGA GTTAATTTAT TTCCGGTTGG 
#FY_FSJBF                            CGAACTAAAC TCTTTTGACC GCGGGGGGGA CCATCTTACA CATTTTTGTT TTGGCACCGA GTTAATTTAT TTCCGGTTGG 
#FY_FSJCJ                            CGAATTAAAC TCTTTTGACC GCGGGGGGGA CCATCTTACA CATTTTTGTT TTGGCACCGA GTTAATTTAT TTCCGGTTGG 
#FY_FSJF                             CGAACTAAAC TCTTTTGACC GCGGGGGGGA CCATCTTACA CACTTTTGTT TTGGCACCGA GTTAATTTAT TTCCGGTTGG 
#FY_HBF                              CGAATTAAAC TCTTTTGACC GCGGGGGGGA CCATTTTACA CATTTTTGTT TTGGCACCGA GTTAATTTAT TTCCGGTTGG 
#FY_HSXF                             CGAATTAAAC TCTTTTGACC GCGGGGGGGA CCATCTTACA CACTTTTGTT TTGGCACCGA GTTAATTTAT CTCCGGTTGG 
#FY_JAXXCF                           CGAATTAAAC TCTTTTGACC GCGGGGGGGA CCATTTTACA CATTTTTGTT TTGGCACCGA GTTAATTTAT TTCCGGTTGG 
#FY_JSTF                             CGAATTAAAC TCTTTTGACC GCGGGGGGGA CCATCTTACA CACTTTTGTT TTGGCACCGA GTTAATTTAT CTCCGGTTGG 
#FY_JXF                              CGAATTAAAC TCTTTTGACC GCGGGGGGGA CCATTTTACA CATTTTTGTT TTGGCACCGA GTTAATTTAT CTCCGGTTGG 
#FY_NSF                              CGAACTAAAC TCTTTTGACC GCGGGGGGGA CCATCTTACA CATTTTTGTT TTGGCACCGA GTTAATTTAT TTCCGGTTGG 
#FY_WQSJK                            CGAATTAAAC TCTTTTGACC GCGGGGGGGA CCATCTTACA CACTTTTGTT TTGGCACCGA GTTAATCTAT CTCCGGTTGG 
#GCCorydalusCornutus                 CGAATTAAAC TCTTTTGACC GCGGGGGGGA CCATTTTACA CATTTTTGTT TTGGCACCGA GTTAATTTAT CTCCGGTTGG 
#GCMChallia_fletcheri                CGAACTAAAC TCTTTTGACC GCGGGGGGGA CCATTTTACA CATTTTTGTT TTGGCACCGA GTTAATTTAT CTCCGGTTGG 
#GCMEuborellia_arcanum               CGAATTAAAC ACTTTTGACC GCGGGGGGGA CCATCTTACA CACTTTTGTT TTGGCACCGA GTTAATTTAT CTCCGGTTGG 
#GCMLabidura_japonicaATP6            CGAATTAAAC TCTTTTGACC GCGGGGGGGA CCATCTTACA CATTTTTGTT TTGGCACCGA GTTAATTTAT TTCCGGTTGG 
#GCProtohermesConcolorus             CGAATTAAAC TCTTTTGACC GCGGGGGGGA CCATTTTACA CATTTTTGTT TTGGCACCGA GTTAATTTAT CTCCGGTTGG 
#GCSialisHamata                      CGAATTAAAC TCTTTTGACC GCGGGGGGGA CCATTTTACA CATTTTTGTT TTGGCACCGA GTTAATTTAT TTCCGGTTGG 
#HGHF                                CGAATTAAAC TCTTTTGACC GCGGGGGGGA CCATTTTACA CATTTTTGTT TTGGCACCGA GTTAATTTAT CTCCGGTTGG 
#HHF                                 CGAATTAAAC TCTTTTGACC GCGGGGGGGA CCATCTTACA CATTTTTGTT TTGGCACCGA GTTAATTTAT TTCCGGTTGG 
#JCMAcroneuria_hainana               CGAACTAAAC TCTTTTGACC GCGGGGGGGA CCATCTTACA CACTTTTGTT TTGGCACCGA GTTAATCTAT TTCCGGTTGG 
#JCMCoptotermes_formosanus           CGAACTAAAC TCTTTTGACC GCGGGGGGGA CCATCTTACA CATTTTTGTT TTGGCACCGA GTTAATCTAT CTCCGGTTGG 
#JCMDinocras_cephalotes              CGAACTAAAC TCTTTTGACC GCGGGGGGGA CCATTTTACA CATTTTTGTT TTGGCACCGA GTTAATTTAT CTCCGGTTGG 
#JCMKC952026Cryptoperla              CGAACTAAAC TCTTTTGACC GCGGGGGGGA CCATCTTACA CACTTTTGTT TTGGCACCGA GTTAATTTAT CTCCGGTTGG 
#JCMPteronarcys_princeps             CGAACTAAAC TCTTTTGACC GCGGGGGGGA CCATCTTACA CACTTTTGTT TTGGCACCGA GTTAATTTAT TTCCGGTTGG 
#JCM_Apteroperla_tikumanaATP6        CGAATTAAAC TCTTTTGACC GCGGGGGGGA CCATCTTACA CATTTTTGTT TTGGCACCGA GTTAATTTAT TTCCGGTTGG 
#JCM_Kamimuria_wangiATP6             CG-------- ---------- --AAGGGGGA CCATTTTACA CATTTTTGTT TTGGCACCGA GTTAATCTAT CTCCGGTTGG 
#JCM_Mesocapnia_arizonensislclATP    CGAATTAAAC TCTTTTGACC GCGGGGGGGA CCATTTTACA CATTTTTGTT TTGGCACCGA GTTAATTTAT TTCCGGTTGG 
#JCM_Pteronarcella_badiaATP6         CGAATTAAAC TCTTTTGACC GCGGGGGGGA CCATCTTACA CATTTTTGTT TTGGCACCGA GTTAATCTAT CTCCGGTTGG 
#JCM_StyloperlaATP6                  CGAAATAATA TTTTTTTGCC AGGGGGAGAG CCAATTATCC ACTTATTTAT TTCGGCCCAG GGTTTATTAA TTACCGATTG 
#JCM_TogoperlaATP6                   CGAACTAAAC TCTTTTGACC GCGGGGGGGA CCATTTTACA CACTTTTGTT TTGGCACCGA GTTAATTTAT TTCCGGTTGG 
#JCMogoperla                         CGAACTAAAC TCTTTTGACC GCGGGGGGGA CCATTTTACA CACTTTTGTT TTGGCACCGA GTTAATTTAT TTCCGGTTGG 
#JSMF                                CGAATTAAAC TCTTTTGACC GCGGGGGGGA CCATCTTACA CATTTTTGTT TTGGCACCGA GTTAATTTAT TTCCGGTTGG 
#JSZF                                CGAATTAAAC TCTTTTGACC GCGGGGGGGA CCATTTTACA CACTTTTGTT TTGGCACCGA GTTAATTTAT TTCCGGTTGG 
#LCBombyxMandarina                   CGAATTAAAC TCTTTTGACC GCGGGGGGGA CCATTTTACA CATTTTTGTT TTGGCACCGA GTTAATTTAT TTCCGGTTGG 
#LCManducaSexta                      CGAATTAAAC TCTTTTGACC GCGGGGGGGA CCATTTTACA CATTTTTGTT TTGGCACCGA GTTAATCTAT TTCCGGTTGG 
#LCSaturniaboisduvalii               CGAATTAAAC TCTTTTGACC GCGGGGGGGA CCATCTTACA CACTTTTGTT TTGGCACCGA GTTAATTTAT TTCCGGTTGG 
#MCMDitaxis_biseriata                CGAATTAAAC TCTTTTGACC GCGGGGGGGA CCATCTTACA CATTTTTGTT TTGGCACCGA GTTAATTTAT TTCCGGTTGG 
#MCMEubasilissa_regina               CGAATTAAAC TCTTTTGACC TCGGGGGGGA CCATCTTACA CATTTTTGTT TTGGCACCGA GTTAATTTAT CTCCGGTTGG 
#MCMLimnephilus_decipiens            CGAATTAAAC TCTTTTGACC TCGGGGGGGA CCATTTTACA CATTTTTGTT TTGGCACCGA GTTAATCTAT TTCCGGTTGG 
#MCMPolystoechotes_punctatus         CGAATTAAAC TCTTTTGACC GCGGGGGGGA CCATTTTACA CATTTTTGTT TTGGCACCGA GTTAATTTAT CTCCGGTTGG 
#NeopanorpaPulchra                   CGAACTAAAC TCTTTTGACC GCGGGGGGGA CCATTTTACA CATTTTTGTT TTGGCACCGA GTTAATTTAT CTCCGGTTGG 
#NesomachilisAustralicaATP6          CGAATTAAAC TCTTTTGACC GCGGGGGGGA CCATCTTACA CATTTTTGTT TTGGCACCGA GTTAATCTAT CTCCGGTTGG 
#PedetontusATP6                      CGAACTAAAC TCTTTTGACC GCGGGGGGGA CCATTTTACA CATTTTTGTT TTGGCACCGA GTTAATTTAT ATCCGGTTGG 
#PetrobiusATP6                       CGAATTAAAC TCTTTTGACC GCGGGGGGGA CCATCTTACA CACTTTTGTT TTGGCACCGA GTTAATTTAT CTCCGGTTGG 
#QCChaetosomaScaritidesATP           CGAATTAAAC ACTTTTGACC GCGGGGGGGA CCATTTTACA CATTTTTGTT TTGGCACCGA GTTAATTTAT CTCCGGTTGG 
#QCPyrophorusDivergensATP            CGAACTAAAC ACTTTTGACC GCGGGGGGGA CCATCTTACA CATTCTTGTT TTGGCACCGA GTTAATTTAT CTCCGGTTGG 
#QLGrylloblattaSculleniATP6          CGAATTAAAC TCTTTTGACC GCGGGGGGGA CCATTTTACA CATTTTTGTT TTGGCACCGA GTTAATCTAT TTCCGGTTGG 
#QTAnisogomohusMaackiATP6            CGAAATAAAC TCTTTTGACC GCGGGGGGGA CCATTTTACA CATTTTTGTT TTGGCACCGA GTTAATTTAT TTCCGGTTGG 
#QTAtrocalopteryx                    CGAAATAAAC TCTTTTGACC GCGGGGGGGA CCATTTTACA CACTTTTGTT TTGGCACCGA GTTAATTTAT TTCCGGTTGG 
#QTCeriagrionNipponicumATP6          CGAAATAAAC TCTTTTGACC GCGGGGGGGA CCATTTTACA CATTTTTGTT TTGGCACCGA GTTAATTTAT CTCCGGTTGG 
#QTCordulia_aenea                    CGAAATAAAC TCTTTTGACC GCGGGGGGGA CCATTTTACA CATTTTTGTT TTGGCACCGA GTTAATCTAT TTCCGGTTGG 
#QTDavidius_lunatus                  CGAAATAAAC TCTTTTGACC GCGGGGGGGA CCATCTTACA CATTTTTGTT TTGGCACCGA GTTAATCTAT CTCCGGTTGG 
#QTEuphaea_decorata                  CGAAATAAAC TCTTTTGACC GCGGGGGGGA CCATTTTACA CATTTTTGTT TTGGCACCGA GTTAATTTAT CTCCGGTTGG 
#QTEuphaea_formosa                   CGAAATAAAC TCTTTTGACC GCGGGGGGGA CCATCTTACA CATTTTTGTT TTGGCACCGA GTTAATTTAT TTCCGGTTGG 
#QTEuphaea_ornata                    CGAAATAAAC TCTTTTGACC GCGGGGGGGA CCATTTTACA CATTTTTGTT TTGGCACCGA GTTAATTTAT CTCCGGTTGG 
#QTEuphaea_yayeyamana                CGAAATAAAC TCTTTTGACC GCGGGGGGGA CCATCTTACA CATTTTTGTT TTGGCACCGA GTTAATTTAT TTCCGGTTGG 
#QTHydrobasileus_croceus             CGAAATAAAC TCTTTTGACC GCGGGGGGGA CCATCTTACA CATTTTTGTT TTGGCACCGA GTTAATTTAT TTCCGGTTGG 
#QTIctinogomphus                     CGAATTAAAC TCTTTTGACC GCGGGGGGGA CCATCTTACA CACTTTTGTT TTGGCACCGA GTTAATTTAT CTCCGGTTGG 
#QTIschnura_pumilio                  CGAAATAAAC TCTTTTGACC GCGGGGGGGA CCATTTTACA CATTTTTGTT TTGGCACCGA GTTAATTTAT CTCCGGTTGG 
#QTOrthetrumATP6                     CGAAATAAAC TCTTTTGACC GCGGGGGGGA CCATTTTACA CACTTTTGTT TTGGCACCGA GTTAATTTAT TTCCGGTTGG 
#QTPlatycnemisPhyllopodaAtp6         CGAAATAAAC TCTTTTGACC GCGGGGGGGA CCATTTTACA CATTTTTGTT TTGGCACCGA GTTAATTTAT TTCCGGTTGG 
#QTPseudolestes_mirabilis            CGAAATAAAC TCTTTTGACC GCGGGGGGGA CCATTTTACA CATTTTTGTT TTGGCACCGA GTTAATCTAT CTCCGGTTGG 
#QTPseudothemisZonataATP6            CGAAATAAAC TCTTTTGACC GCGGGGGGGA CCATTTTACA CACTTTTGTT TTGGCACCGA GTTAATTTAT TTCCGGTTGG 
#QTSC                                CGAACTAAAC TCTTTTGACC GCGGGGGGGA CCATTTTACA CATTTTTGTT TTGGCACCGA GTTAATCTAT CTCCGGTTGG 
#QTVestalis_melania_mitochondrion    CGAATTAAAC TCTTTTGACC GCGGGGGGGA CCATCTTACA CATTTTTGTT TTGGCACCGA GTTAATTTAT CTCCGGTTGG 
#SCMChrysomyaPutoriaATP6             CGAATTAAAC TCTTTTGACC GCGGGGGGGA CCATTTTACA CATTTTTGTT TTGGCACCGA GTTAATTTAT TTCCGGTTGG 
#SCMDrosophilaMelanogasterATP6       CGAATTAAAC TCTTTTGACC GCGGGGGGGA CCATTTTACA CATTTTTGTT TTGGCACCGA GTTAATTTAT TTCCGGTTGG 
#SCMSimosyrphusGrandicornisATP6      CGAATTAAAC TCTTTTGACC GCGGGGGGGA CCATTTTACA CATTTTTGTT TTGGCACCGA GTTAATTTAT TTCCGGTTGG 
#SLM_Mongoloraphidia_harmandiATP6    CGAATTAAAC TCTTTTGACC GCGGGGGGGA CCATTTTACA CATTTTTGTT TTGGCACCGA GTTAATTTAT TTCCGGTTGG 
#TLMLeptomantella_albella            CGAACTAAAC TCTTTTGACC GCGGGGGGGA CCATTTTACA CATTTTTGTT TTGGCACCGA GTTAATCTAT TTCCGGTTGG 
#TLTamolanicaTamolanaATP6            CGAATTAAAC TCTTTTGACC GCGGGGGGGA CCATCTTACA CATTTTTGTT TTGGCACCGA GTTAATTTAT CTCCGGTTGG 
#TZJSclerophasmaParesisensisATP6     CGAACTAAAC TCTTTTGACC GCGGGGGGGA CCATTTTACA CATTTTTGTT TTGGCACCGA GTTAATTTAT TTCCGGTTGG 
#TrigoniophthalmusATP6               CGAATTAAAC TCTTTTGACC GCGGGGGGGA CCATCTTACA CACTTTTGTT TTGGCACCGA GTTAATTTAT TTCCGGTTGG 
#YYAteluraFormicariaATP6             CGAACTAAAC TCTTTTGACC GCGGGGGGGA CCATCTTACA CACTTTTGTT TTGGCACCGA GTTAATCTAT CTCCGGTTGG 
#YYThermobiaATP6                     CGAACTAAAC TCTTTTGACC TCGGGGGGGA CCATTTTACA CACTTTTGTT TTGGCACCGA GTTAATTTAT CTCCGGTTGG 
#YYTricholepidionATP6                CGAACTAAAC TCTTTTGACC GCGGGGGGGA CCATTTTACA CACTTTTGTT TTGGCACCGA GTTAATTTAT TTCCGGTTGG 
#ZCAcridaWillemseiATP6               CGAATTAAAC TCTTTTGACC GCGGGGGGGA CCATCTTACA CATTTTTGTT TTGGCACCGA GTTAATTTAT CTCCGGTTGG 
#ZCGastrimargusMarmoratusATP6        CGAATTAAAC TCTTTTGACC GCGGGGGGGA CCATCTTACA CATTTTTGTT TTGGCACCGA GTTAATTTAT CTCCGGTTGG 
#ZCLocustaMigratoriaATP6             CGAACTAAAC TCTTTTGACC GCGGGGGGGA CCATTTTACA CATTTTTGTT TTGGCACCGA GTTAATTTAT TTCCGGTTGG 
#ZFQ                                 CGAAATAAAC TCTTTTGACC GCGGGGGGGA CCATCTTACA CATTTTTGTT TTGGCACCGA GTTAATCTAT TTCCGGTTGG 
#ZJCTimemaCalifornicumATP6           CGAACTAAAC TCTTTTGACC GCGGGGGGGA CCATCTTACA CATTTTTGTT TTGGCACCGA GTTAATCTAT TTCCGGTTGG 
#ZSYM_Teleogryllus_emmaATP6          CGAATTAAAC TCTTTTGACC GCGGGGGGGA CCATTTTACA CATTTTTGTT TTGGCACCGA GTTAATCTAT TTCCGGTTGG 
#ZSYM_Velarifictorus_hemelytrusAT    CGAATTAAAC TCTTTTGACC GCGGGGGGGA CCATCTTACA CATTTTTGTT TTGGCACCGA GTTAATTTAT CTCCGGTTGG 
#ZYSM_Loxoblemmus_equestrisATP6      CGAATTAAAC TCTTTTGACC GCGGGGGGGA CCATTTTACA CATTTTTGTT TTGGCACCGA GTTAATTTAT CTCCGGTTGG 

#AYWF                                ATATTCCAAT ATAGCAGAAG GGAAAAGAGC TTGGTCTTGG ATATTAGCAT CTGCATGGCT TTGGTTGTGT TGGCCACAAT 
#BCHomalodiscaCoagulata              TTATTCCAAT ATACCAGAAG GGAAAAGATC TTGGTAATGG ATGTTAGCAT ATTCATGGTT TTGGTTGTGT TGGCCACAAT 
#BCNezaraViridula                    TTATTCCAAT ATAGCAGAAG GGAAAAGAAC TTGGAAATGG ATATTAGCAT TTGCATGGAT TTGGTTATGT TGGCCACAAT 
#BCTriatomaDimidiata                 TTATTCCAAT ATGCATGAAC GGAAAAGAGC TTGGGCCTGG ATATTAGCAT TTGCATGGTT TTGGTTATGT TGGCCACAAT 
#DCReticulitermesFlavipes            ATATTCCAAT ATTGCAGAAG GGAAAAGAGC TTGGAACTGG ATATTTGCAT TTGCATGGTT CTGGTTGTGT TGGCCACAAT 
#DQ                                  ATATTCCAAT ATGCCAGAAG GGAAAAGAAC TTGGTTTTGG ATATTAGCAT GTGCATGGAT TTGGTTGTGT TGGCCACAAT 
#EupolyphagaSinensis                 ATATTCCAAT ATTGCAGAAG GGAAAAGAGC TTGGAATTGG ATATTTGCAT CTGCATGGTT TTGGTTGTGT TGGCCACAAT 
#FLBlattellaGermanicaATP6            ATATTCCAAT ATTGCAGAAG GGAAAAGAGC TTGGAATTGG ATATTTGCAT TTGCATGGTT TTGGTTGTGT TGGCCACAAT 
#FLPeriplanetaFuliginosa             ATATTCCAAT ATTGCAGAAG GGAAAAGAGC TTGGAATTGG ATATTTGCAT CTGCATGGTT TTGGTTGTGT TGGCCACAAT 
#FY1VietnamellaDabie                 ATATTCCAAT ATAGCAGAAG GGAAAAGATC TTGGTCTTGG ATATTAGCAT TTGCATGGCT TTGGTTGTGT TGGCCACAAT 
#FY2Vietnamella                      ATATTCCAAT ATAGCAGAAG GGAAAAGATC TTGGTCTTGG ATATTAGCAT CTGCATGGCT TTGGTTGTGT TGGCCACAAT 
#FYCaenis                            ATATTCCAAT ATAGCAGAAG GGAAAAGAGC TTGGACTTGG ATATTAGCAT CTGCATGGCT TTGGTTATGT TGGCCACAAT 
#FYEpeorus                           ATATTCCAAT ATAGCAGAAG GGAAAAGAGC TTGGACCTGG ATATTAGCAT CTGCATGGCT TTGGTTGTGT TGGCCACAAT 
#FYEpeorusATP6                       ATATTCCAAT ATAGCAGAAG GGAAAAGAGC TTGGACTTGG ATATTAGCAT CTGCATGGCT CTGGTTGTGT TGGCCACAAT 
#FYEphemeraOrientalis                ATATTCCAAT ATAGCAGAAG GGAAAAGAGC TTGGTCTTGG ATATTAGCAT CTGCATGGCT TTGGTTGTGT TGGCCACAAT 
#FYEphemerella                       ATATTCCAAT ATAGCAGAAG GGAAAAGAGC TTGGTCCTGG ATATTAGCAT CTGCATGGCT TTGGTTGTGT TGGCCACAAT 
#FYHabrophlebiodes_zijinensis        ATATTCCAAT ATAGCAGAAG GGAAAAGAGC TTGGTCCTGG ATATTAGCAT TTGCATGGCT CTGGTTGTGT TGGCCACAAT 
#FYIsonychia_ignota                  ATATTCCAAT ATAGCAGAAG GGAAAAGAGC TTCGACTTGG ATATTAGCAT TTGCATGGCT CTGGTTGTGT TGGCCACAAT 
#FYPaegniodes_cupulatus              ATATTCCAAT ATAGCAGAAG GGAAAAGAGC TTGGACTTGG ATATTAGCAT CTGCATGGCT CTGGTTGTGT TGGCCACAAT 
#FYParafronurus_youi                 ATATTCCAAT ATAGCAGAAG GGAAAAGAGC TTGGACTTGG ATATTAGCAT CTGCATGGCT CTGGTTGTGT TGGCCACAAT 
#FYPotamanthus                       ATATTCCAAT ATAGCAGAAG GGAAAAGAGC TTGGTCTTGG ATATTAGCAT TTGCATGGCT TTGGTTGTGT TGGCCACAAT 
#FYSiphlonurus                       ATATTCCAAT ATAGCAGAAG GGAAAAGAGC TTGGTCCTGG ATATTAGCAT CTGCATGGTT TTGGTTGTGT TGGCCACAAT 
#FYSiphlonurus_immanis               ATATTCCAAT ATAGCAGAAG GGAAAAGAGC TTGGTCTTGG ATATTAGCAT CTGCATGGTT CTGGTTGTGT TGGCCACAAT 
#FYSiphluriscus_chinensis            ATATTCCAAT ATAGCAGAAG GGAAAAGAGC TTGGTCTTGG ATATTAGCAT CTGCATGGCT TTGGTTGTGT TGGCCACAAT 
#FYTeloganodidae                     ATATTCCAAT ATAGCAGAAG GGAAAAGAGC TTGGTCCTGG ATATTAGCAT CTGCATGGCT CTGGTTGTGT TGGCCACAAT 
#FYVietnamella_dabieshanensis        ATATTCCAAT ATAGCAGAAG GGAAAAGATC TTGGTCTTGG ATATTAGCAT TTGCATGGCT TTGGTTGTGT TGGCCACAAT 
#FY_AHWF                             ATATTCCAAT ATAGCAGAAG GGAAAAGAGC TTGGTCTTGG ATATTAGCAT TTGCATGGCT TTGGTTGTGT TGGCCACAAT 
#FY_AJDFATP6                         ATATTCCAAT ATAGCAGAAG GGAAAAGAGC TTGGACTTGG ATATTAGCAT TTGCATGGCT CTGGTTGTGT TGGCCACAAT 
#FY_AJHQ                             ATATTCCAAT ATGCCAGAAG GGAAAAGAAC TTGGGTCTGG ATATTAGCAT GTGCATGGAT CTGGTTGTGT TGGCCACAAT 
#FY_AJXF                             ATATTCCAAT ATAGCAGAAG GGAAAAGAGC TTGGACTTGG ATATTAGCAT CTGCATGGCT CTGGTTGTGT TGGCCACAAT 
#FY_Ameletus_sp                      ATATTCCAAT ATTGCAGAAG GGAAAAGAGT TTGGACTTGG ATATTAGCAT CTGCATGGCT TTGGTTGTGT TGGCCACAAT 
#FY_FSJBF                            ATATTCCAAT ATAGCAGAAG GGAAAAGAGC TTGGACTTGG ATATTAGCAT CTGCATGGCT CTGGTTGTGT TGGCCACAAT 
#FY_FSJCJ                            TTATTCCAAT ATAGCAGAAG GGAAAAGAGC TTGGTCTTGG ATATTAGCAT CTTCATGGCT TTGGTTGTGT TGGCCACAAT 
#FY_FSJF                             ATATTCCAAT ATAGCAGAAG GGAAAAGAGC TTGGACTTGG ATATTAGCAT CTGCATGGCT TTGGTTGTGT TGGCCACAAT 
#FY_HBF                              ATATTCCAAT ATAGCAGAAG GGAAAAGAGC TTGGTCTTGG ATATTAGCAT TTGCATGGTT CTGGTTGTGT TGGCCACAAT 
#FY_HSXF                             ATATTCCAAT ATAGCAGAAG GGAAAAGAGC TTGGTCCTGG ATATTAGCAT CTGCATGGCT TTGGTTGTGT TGGCCACAAT 
#FY_JAXXCF                           ATATTCCAAT ATAGCAGAAG GGAAAAGAGC TTGGTCTTGG ATATTAGCAT TTGCATGGTT TTGGTTGTGT TGGCCACAAT 
#FY_JSTF                             ATATTCCAAT ATAGCAGAAG GGAAAAGAGC TTGGTCCTGG ATATTAGCAT TTGCATGGCT TTGGTTGTGT TGGCCACAAT 
#FY_JXF                              ATATTCCAAT ATAGCAGAAG GGAAAAGAGC TTGGTCTTGG ATATTAGCAT CTGCATGGCT TTGGTTGTGT TGGCCACAAT 
#FY_NSF                              ATATTCCAAT ATAGCAGAAG GGAAAAGAGC TTGGTCTTGG ATATTAGCAT CTGCATGGCT TTGGTTGTGT TGGCCACAAT 
#FY_WQSJK                            TTATTCCAAT ATAGCAGAAG GGAAAAGAGC TTGGTCTTGG ATATTAGCAT TTTCATGGCT TTGGTTGTGT TGGCCACAAT 
#GCCorydalusCornutus                 ATATTCCAAT ATAGCAGAAG GGAAAAGAAC TTGGTCTTGG ATATTAGCAT CTGCATGGTT TTGGTTATGT TGGCCACAAT 
#GCMChallia_fletcheri                TTATTCCAGT ATAGCAGAAG GGAAAAGAGT TTGGGTTTGG ATATTAGCAT ATGCATGGTT TTGGTTGTGT TGGCCACAAT 
#GCMEuborellia_arcanum               ATATTCCAAT ATAGCAGAAG GGAAAAGAGC TTGGGCTTGG ATATTAGCAT ATTCATGGTT TTGGTTGTGT TGGCCACAAT 
#GCMLabidura_japonicaATP6            ATATTCCAAT ATAGCAGAAG GGAAAAGAGC TTGGGCTTGG ATATTAGCAT ATGCATGGTT TTGGTTGTGT TGGCCACAAT 
#GCProtohermesConcolorus             ATATTCCAAT ATAGCAGAAG GGAAAAGAAC TTGGTCTTGG ATATTAGCAT TTGCATGGTT TTGGTTATGT TGGCCACAAT 
#GCSialisHamata                      ATATTCCAAT ATTCCAGAAG GGAAAAGAAC TTGGTCCTGG ATATTAGCAT TTGCATGGTT TTGGTTGTGT TGGCCACAAT 
#HGHF                                ATATTCCAAT ATAGCAGAAG GGAAAAGAGC TTGGTCTTGG ATATTAGCAT TTGCATGGCT CTGGTTGTGT TGGCCACAAT 
#HHF                                 ATATTCCAAT ATAGCAGAAG GGAAAAGAGC TTGGACTTGG ATATTAGCAT CTGCATGGTT TTGGTTGTGT TGGCCACAAT 
#JCMAcroneuria_hainana               CTATTCCAAT ATAGCAGAAG GGAAAAGAGC TTGGTCTTGG ATATTAGCAT CTTCATGGCT CTGGTTGTGT TGGCCACAAT 
#JCMCoptotermes_formosanus           ATATTCCAAT ATTGCAGAAG GGAAAAGAGC TTGGAATTGG ATATTTGCAT CTGCATGGTT CTGGTTGTGT TGGCCACAAT 
#JCMDinocras_cephalotes              TTATTCCAAT ATAGCAGAAG GGAAAAGAGC TTGGTCTTGG ATATTAGCAT CTTCATGGTT CTGGTTGTGT TGGCCACAAT 
#JCMKC952026Cryptoperla              TTATTCCAAT ATAGCAGAAG GGAAAAGAGC TTGGTCTTGG ATATTAGCAT CTTCATGGCT TTGGTTGTGT TGGCCACAAT 
#JCMPteronarcys_princeps             CTATTCCAAT GTAGCAGAAG GGAAAAGAGC TTGGGCTTGG ATATTAGCAT CTTCATGGTT TTGGTTGTGT TGGCCACAAT 
#JCM_Apteroperla_tikumanaATP6        CTATTCCAAT ATAGCAGAAG GGAAAAGAGC TTGGTCCTGG ATATTAGCAT CTTCATGGCT TTGGTTGTGT TGGCCACAAT 
#JCM_Kamimuria_wangiATP6             TTATTCCAAT ATAGCAGAAG GGAAAAGAGC TTGGTCTTGG ATATTAGCAT TTTCATGGCT TTGGTTGTGT TGGCCACAAT 
#JCM_Mesocapnia_arizonensislclATP    TTATTCCAAT ATAGCAGAAG GGAAAAGAGC TTGGTCCTGG ATATTAGCAT TTTCATGGCT TTGGTTGTGT TGGCCACAAT 
#JCM_Pteronarcella_badiaATP6         TTATTCCAAT GTAGCAGAAG GGAAAAGAGC TTGGGCCTGG ATATTAGCAT CTTCATGGCT TTGGTTGTGT TGGCCACAAT 
#JCM_StyloperlaATP6                  ATAATTTCAT ATAGCAGAAG GGAAAAGAGC TTGGTCTTGG ATATTAGCAT CTTCATGGCT TTGGTTGTGT TGGCCACAAT 
#JCM_TogoperlaATP6                   CTATTCCAAT ATAGCAGAAG GGAAAAGAGC TTGGTCTTGG ATATTAGCAT CTTCATGGTT TTGGTTGTGT TGGCCACAAT 
#JCMogoperla                         CTATTCCAAT ATAGCAGAAG GGAAAAGAGC TTGGTCTTGG ATATTAGCAT CTTCATGGTT TTGGTTGTGT TGGCCACAAT 
#JSMF                                ATATTCCAAT ATAGCAGAAG GGAAAAGAGC TTGGTCCTGG ATATTAGCAT TTGCATGGCT TTGGTTGTGT TGGCCACAAT 
#JSZF                                ATATTCCAAT ATAGCAGAAG GGAAAAGAGC TTGGACTTGG ATATTAGCAT TTGCATGGCT TTGGTTATGT TGGCCACAAT 
#LCBombyxMandarina                   ATATTCCAAT ATTCCAGAAG GGAAAAGAAC TTGGTGTTGG ATATTAGCAT CTGCATGGTT TTGGTTATGT TGGCCACAAT 
#LCManducaSexta                      ATATTCCAAT ATTCCAGAAG ACAAAAGAAC TTGGTGTTGG ATATTAGCAT ATGCATGGTT TTGGTTATGT TGGCCACAAT 
#LCSaturniaboisduvalii               ATATTCCAAT ATTCCAGAAG GGAAAAGAAC TTGGTGTTGG ATATTAGCAT ATGCATGGTT TTGGTTATGT TGGCCACAAT 
#MCMDitaxis_biseriata                ATATAGCAAT ATGCCAGAAG GGAAAAGAAC TTGGTCTTGG ATATTAGCAT TTGCATGGTT CTGGTTGTGT TGGCCACAAT 
#MCMEubasilissa_regina               ATATTCCAAT ATAACAGAAG GGAAAAGATC TTGGTTTTGG ATATTAGCAT ATACATGGCT TTGGTTATGT TGGCCACAAT 
#MCMLimnephilus_decipiens            ATATTCCAAT ATACCAGAAG GGAAAAGATC TTGGTTTTGG ATATTAGCAT ATACATGGCT CTGGTTATGT TGGCCACAAT 
#MCMPolystoechotes_punctatus         ATATAGCAAT ATGCCAGAAG GGAAAAGAAC TTGGTCTTGG ATATTAGCAT TTGCATGGTT TTGGTTGTGT TGGCCACAAT 
#NeopanorpaPulchra                   ATATTCCAAT ATTCCAGATC GGAAAAGAAC TTGGACTTGG ATATTAGCAT TTGCATGGCT TTGGTTGTGT TGGCCACAAT 
#NesomachilisAustralicaATP6          ATATTCCAAT ATAGCAGAAG GGAAAAGAGC TTGGACCTGG ATATTAGCAT CTGCATGGCT TTGGTTGTGT TGGCCACAAT 
#PedetontusATP6                      ATATTCCAAT ATAACAGAAG GGAAAAGAGC TTGGACTTGG ATATTAGCAT TTGCATGGCT CTGGTTGTGT TGGCCACAAT 
#PetrobiusATP6                       ATATTCCAAT ATAGCAGAAG GGAAAAGAGC TTGGAATTGG ATATTAGCAT CTGCATGGTT CTGGTTGTGT TGGCCACAAT 
#QCChaetosomaScaritidesATP           TTATTCCAAT ATAGCAGAAG GGAAAAGAAC TTGGTCTTGG ATATTAGCAT ATGCATGGTT TTGGTTGTGT TGGCCACAAT 
#QCPyrophorusDivergensATP            ATATTCCAAT GTAGCAGAAG GGAAAAGAAC TTGGTGATGG ATATTAGCAT ATGCATGGTT CTGGTTGTGT TGGCCACAAT 
#QLGrylloblattaSculleniATP6          ATATTCCAAT ATTGCAGAAG GGAAAAGAGC TTGGAACTGG ATATTTGCAT ATACATGGTT CTGGTTGTGT TGGCCACAAT 
#QTAnisogomohusMaackiATP6            ATATTCCAAT ATGCCAGAAG GGAAAAGAAC TTGGGTCTGG ATATTAGCAT GTGCATGGAT CTGGTTGTGT TGGCCACAAT 
#QTAtrocalopteryx                    ATATTCCAAT ATGCCAGAAG GGAAAAGAAC TTGGGTCTGG ATATTAGCAT ATGCATGGCT CTGGTTGTGT TGGCCACAAT 
#QTCeriagrionNipponicumATP6          ATATTCCAAT ATGCCAGAAG GGAAAAGAAC TTGGGTCTGG ATATTAGCAT ATGCATGGAT TTGGTTGTGT TGGCCACAAT 
#QTCordulia_aenea                    ATATTCCAAT ATGCCAGAAG GGAAAAGAAC TTGGGTTTGG ATATTAGCAT GTGCATGGAT TTGGTTGTGT TGGCCACAAT 
#QTDavidius_lunatus                  ATATTCCAAT ATGCCAGAAG GGAAAAGAAC TTGGGTTTGG ATATTAGCAT GTGCATGGGT CTGGTTGTGT TGGCCACAAT 
#QTEuphaea_decorata                  ATATTCCAAT ATGCCAGAAG GGAAAAGAAC TTGGGTTTGG ATATTAGCAT ATGCATGGAT TTGGTTGTGT TGGCCACAAT 
#QTEuphaea_formosa                   ATATTCCAAT ATGCCAGAAG GGAAAAGAAC TTGGGTTTGG ATATTAGCAT ATGCATGGAT TTGGTTGTGT TGGCCACAAT 
#QTEuphaea_ornata                    ATATTCCAAT ATGCCAGAAG GGAAAAGAAC TTGGGTTTGG ATATTAGCAT ATGCATGGAT TTGGTTGTGT TGGCCACAAT 
#QTEuphaea_yayeyamana                ATATTCCAAT ATGCCAGAAG GGAAAAGAAC TTGGGTCTGG ATATTAGCAT ATGCATGGAT TTGGTTGTGT TGGCCACAAT 
#QTHydrobasileus_croceus             ATATTCCAAT ATGCCAGAAG GGAAAAGAAC TTGGGTTTGG ATATTAGCAT GTGCATGGAT TTGGTTGTGT TGGCCACAAT 
#QTIctinogomphus                     ATATTCCAAT ATGCCAGAAG GGAAAAGAAC TTGGGTTTGG ATATTAGCAT ATGCATGGCT CTGGTTGTGT TGGCCACAAT 
#QTIschnura_pumilio                  ATATTCCAAT ATGCCAGAAG GGAAAAGAAC TTGGGTCTGG ATATTAGCAT ATGCATGGAT CTGGTTGTGT TGGCCACAAT 
#QTOrthetrumATP6                     ATATTCCAAT ATGCCAGAAG GGAAAAGAAC TTGGGTTTGG ATATTAGCAT GTGCATGGAT TTGGTTGTGT TGGCCACAAT 
#QTPlatycnemisPhyllopodaAtp6         ATATTCCAAT ATGCCAGAAG GGAAAAGAAC TTGGGTCTGG ATATTAGCAT GTGCATGGCT TTGGTTGTGT TGGCCACAAT 
#QTPseudolestes_mirabilis            ATATTCCAAT ATGCCAGAAG GGAAAAGAAC TTGGGTTTGG ATATTAGCAT ATGCATGGCT TTGGTTGTGT TGGCCACAAT 
#QTPseudothemisZonataATP6            ATATTCCAAT ATGCCAGAAG GGAAAAGAAC TTGGGTCTGG ATATTAGCAT GTGCATGGCT TTGGTTGTGT TGGCCACAAT 
#QTSC                                ATATTCCAAT ATGCCAGAAG GGAAAAGAAC TTGGGTTTGG ATATTAGCAT ATGCATGGGT TTGGTTGTGT TGGCCACAAT 
#QTVestalis_melania_mitochondrion    ATATTCCAAT ATGCCAGAAG GGAAAAGAAC TTGGATCTGG ATATTAGCAT ATGCATGGGT CTGGTTGTGT TGGCCACAAT 
#SCMChrysomyaPutoriaATP6             ATATTCCAAT ATAGCAGATC GGAAAAGAAC TTGGTCTTGG ATATTAGCAT TTGCATGGTT TTGGTTATGT TGGCCACAAT 
#SCMDrosophilaMelanogasterATP6       ATATTCCAAT ATAGCAGATC GGAAAAGAAC TTGGTCCTGG ATATTAGCAT TTGCATGGTT TTGGTTATGT TGGCCACAAT 
#SCMSimosyrphusGrandicornisATP6      ATATTCCAAT ATAGCAGATG GGAAAAGAAC TTGGTCTTGG ATATTAGCAT TTGCATGGTT TTGGTTATGT TGGCCACAAT 
#SLM_Mongoloraphidia_harmandiATP6    ATATTCCAAT ATAGCAGAAG GGAAAAGAAC TTGGTCTTGG ATATTAGCAT TTGCATGGTT TTGGTTGTGT TGGCCACAAT 
#TLMLeptomantella_albella            ATATTCCAGT ATGCCAGAAG GGAAAAGAGC TTGGAATAGG ATATTGGCAT TCGCATGGTT TTGGTTGTGT TGGCCACAAT 
#TLTamolanicaTamolanaATP6            ATATTCCAGT ATTCCAGAAG GGAAAAGATC TTGGAATAGG ATATTGGCAT TCGCATGGTT TTGGTTGTGT TGGCCACAAT 
#TZJSclerophasmaParesisensisATP6     ATATTCCAAT TTAGCAGAAG GGAAAAGAGC TTGGAATTGG ATATTTGCAT TTGCATGGTT TTGGTTGTGT TGGCCACAAT 
#TrigoniophthalmusATP6               ATATTCCAAT ATAGCAGAAG GGAAAAGAGC TTGGACCTGG ATATTAGCAT TTGCATGGCT TTGGTTGTGT TGGCCACAAT 
#YYAteluraFormicariaATP6             ATATTTCAAT GTAGCAGAAG GGAAAAGAGC TTGGACCTGG ATATTAGCAT TTGCATGGCT CTGGTTGTGT TGGCCACAAT 
#YYThermobiaATP6                     ATATTCCAAT GTACCAGAAG GGAAAAGAAC TTGGGTTTGG ATATTAGCAT CTGCATGGTT TTGGTTATGT TGGCCACAAT 
#YYTricholepidionATP6                ATATTCCAAT ATAGCAGAAG GGAAAAGAGC TTGGACCTGG ATGTTAGCAT CTGCATGGCT CTGGTTGTGT TGGCCACAAT 
#ZCAcridaWillemseiATP6               ATATTCCAAT GTTGCAGAAG GGAAATGATC TTGGACTTGG ATATTAGCAT TTTCATGGCT ATGGTTATGT TGGCCACAAT 
#ZCGastrimargusMarmoratusATP6        ATATTCCAAT GTTGCAGAAG GGAAATGATC TTGGACATGG ATATTAGCAT TTTCATGGTT ATGGTTATGT TGGCCACAAT 
#ZCLocustaMigratoriaATP6             ATATTCCAAT GTTGCAGAAG GGAAATGATC TTGGACATGG ATATTAGCAT TTTCATGGTT ATGGTTATGT TGGCCACAAT 
#ZFQ                                 ATATTCCAAT ATGCCAGAAG GGAAAAGAAC TTGGGTTTGG ATATTAGCAT GTGCATGGAT TTGGTTGTGT TGGCCACAAT 
#ZJCTimemaCalifornicumATP6           ATATTCCAAT ATTGCAGAAG GGAAAAGAGC TTGGAACTGG ATATTTGCAT ATGCATGGTT CTGGTTGTGT TGGCCACAAT 
#ZSYM_Teleogryllus_emmaATP6          ATATTCCAAT ATAGCAGAAG GGAAAGGAGC TTGGACTTGG ATATTAGCAT CTGCATGGTT CTGGTTGTGT TGGCCACAAT 
#ZSYM_Velarifictorus_hemelytrusAT    ATATTCCAAT ATAGCAGAAG GGAAAAGAGC TTGGACTTGG ATATTAGCAT TTGCATGGCT CTGGTTGTGT TGGCCACAAT 
#ZYSM_Loxoblemmus_equestrisATP6      ATATTCCAAT ATAGCAGAAG GGAAAAGAGC TTGGACCTGG ATATTAGCAT TTGCATGGTT TTGGTTGTGT TGGCCACAAT 

#AYWF                                TTACGTGGAT GAGTGAACCG GCTATTACGC GCACATATAT GCGTCCACGG ATAAATTTAG TGCTGCACCT CAGGACCATA 
#BCHomalodiscaCoagulata              TTACGTGGAT GAGTGAACCG GCTATTACTC GCACATATAT GCGTCCACGG ATAAATTTAG TGTTGCACAT CAGGATTCAT 
#BCNezaraViridula                    TTACGTGGAT GAGTGAACCG GCTATTACTC GCACATATAT GCGTCCACGG ATAAATTTAG TGTTGCACTT CAGGGTAATA 
#BCTriatomaDimidiata                 TTACGTGGAT GAGTGAACCG GCTATTACTC GCACATATAT GCGTCCACGG ATAAATTTAG TGTTGCACCT CAGGAGATTT 
#DCReticulitermesFlavipes            TTACGTGGAT GAGTGAACCG GCTATTACTC GCACATATAT GCGTCCACGG ATAAATTTAG TGCTGCACAT TAGGTCCATA 
#DQ                                  TTACGTGGAT GAGTGAACCG GCTATTACTC GCACATGTAT GCGTCCACGG ATAAATTTAG TGTTGCACCT CAGGACCATA 
#EupolyphagaSinensis                 TTACGTGGAT GAGTGAACCG GCTATTACTC GCACATATAT GCGTCCACGG ATAAATTTAG TGTTGCACGT TAGGTCCATA 
#FLBlattellaGermanicaATP6            TTACGTGGAT GAGTGAACCG GCTATTACTC GCACATATAT GCGTCCACGG ATAAATTTAG TGCTGCACAT TAGGTCCATA 
#FLPeriplanetaFuliginosa             TTACGTGGAT GAGTGAACCG GCTATTACTC GCACATATAT GCGTCCACGG ATAAATTTAG TGCTGCACGT TAGGTCCATA 
#FY1VietnamellaDabie                 TTACGTGGAT GAGTGAACCG GCTATTACGC GCACATATAT GCGTCCACGG ATAAATTTAG TGTTGCACTT CAGGGTCATA 
#FY2Vietnamella                      TTACGTGGAT GAGTGAACCG GCTATTACGC GCACATATAT GCGTCCACGG ATAAATTTAG TGTTGCACTT CAGGGTCATA 
#FYCaenis                            TTACGTGGAT GAGTGAACCG GCTATTACGC GCACATATAT GCGTCCACGG ATAAATTTAG TGTTGCACCT CAGGACCATA 
#FYEpeorus                           TTACGTGGAT GAGTGAACCG GCTATTACGC GCACATATAT GCGTCCACGG ATAAATTTAG TGCTGCACCT CAGGACCATA 
#FYEpeorusATP6                       TTACGTGGAT GAGTGAACCG GCTATTACGC GCACATATAT GCGTCCACGG ATAAATTTAG TGTTGCACCT CAGGACCATA 
#FYEphemeraOrientalis                TTACGTGGAT GAGTGAACCG GCTATTACGC GCACATATAT GCGTCCACGG ATAAATTTAG TGCTGCACCT CAGGACCATA 
#FYEphemerella                       TTACGTGGAT GAGTGAACCG GCTATTACGC GCACATATAT GCGTCCACGG ATAAATTTAG TGTTGCACCT CAGGGCCATA 
#FYHabrophlebiodes_zijinensis        TTACGTGGAT GAGTGAACCG GCTATTACGC GCACATATAT GCGTCCACGG ATAAATTTAG TGTTGCACCT CAGGACCCTA 
#FYIsonychia_ignota                  TTACGTGGAT GAGTGAACCG GCTATTACGC GCACATATAT GCGTCCACGG ATAAATTTAG TGTTGCACCT CAGGACCATA 
#FYPaegniodes_cupulatus              TTACGTGGAT GAGTGAACCG GCTATTACGC GCACATATAT GCGTCCACGG ATAAATTTAG TGTTGCACCT CAGGACCATA 
#FYParafronurus_youi                 TTACGTGGAT GAGTGAACCG GCTATTACGC GCACATATAT GCGTCCACGG ATAAATTTAG TGTTGCACCT CAGGACCATA 
#FYPotamanthus                       TTACGTGGAT GAGTGAACCG GCTATTACGC GCACATATAT GCGTCCACGG ATAAATTTAG TGCTGCACTT CAGGACCATA 
#FYSiphlonurus                       TTACGTGGAT GAGTGAACCG GCTATTACGC GCACATATAT GCGTCCACGG ATAAATTTAG TGTTGCACCT CAGGACCATA 
#FYSiphlonurus_immanis               TTACGTGGAT GAGTGAACCG GCTATTACGC GCACATATAT GCGTCCACGG ATAAATTTAG TGCTGCACCT CAGGACCATA 
#FYSiphluriscus_chinensis            TTACGTGGAT GAGTGAACCG GCTATTACGC GCACATATAT GCGTCCACGG ATAAATTTAG TGCTGCACTT CAGGACCATA 
#FYTeloganodidae                     TTACGTGGAT GAGTGAACCG GCTATTACGC GCACATATAT GCGTCCACGG ATAAATTTAG TGCTGCACCT CAGGGCCATA 
#FYVietnamella_dabieshanensis        TTACGTGGAT GAGTGAACCG GCTATTACGC GCACATATAT GCGTCCACGG ATAAATTTAG TGTTGCACTT CAGGGTCATA 
#FY_AHWF                             TTACGTGGAT GAGTGAACCG GCTATTACGC GCACATATAT GCGTCCACGG ATAAATTTAG TGCTGCACTT CAGGACCATA 
#FY_AJDFATP6                         TTACGTGGAT GAGTGAACCG GCTATTACGC GCACATATAT GCGTCCACGG ATAAATTTAG TGTTGCACCT CAGGACCATA 
#FY_AJHQ                             TTACGTGGAT GAGTGAACCG GCTATTACTC GCACATGTAT GCGTCCACGG ATAAATTTAG TGCTGCACTT CAGGACCATA 
#FY_AJXF                             TTACGTGGAT GAGTGAACCG GCTATTACGC GCACATATAT GCGTCCACGG ATAAATTTAG TGTTGCACCT CAGGACCATA 
#FY_Ameletus_sp                      TTACGTGGAT GAGTGAACCG GCTATTACGC GCACATATAT GCGTCCACGG ATAAATTTAG TGCTGCACCT CAGGACCATA 
#FY_FSJBF                            TTACGTGGAT GAGTGAACCG GCTATTACGC GCACATATAT GCGTCCACGG ATAAATTTAG TGTTGCACCT CAGGACCATA 
#FY_FSJCJ                            TTACGTGGAT GAGTGAACCG GCTATTACTC GCACATATAT GCGTCCACGG ATAAATTTAG TGTTGCACCT CAGGTCCATA 
#FY_FSJF                             TTACGTGGAT GAGTGAACCG GCTATTACGC GCACATATAT GCGTCCACGG ATAAATTTAG TGCTGCACCT CAGGACCATA 
#FY_HBF                              TTACGTGGAT GAGTGAACCG GCTATTACGC GCACATATAT GCGTCCACGG ATAAATTTAG TGTTGCACCT CAGGACCATA 
#FY_HSXF                             TTACGTGGAT GAGTGAACCG GCTATTACGC GCACATATAT GCGTCCACGG ATAAATTTAG TGCTGCACCT CAGGACCATA 
#FY_JAXXCF                           TTACGTGGAT GAGTGAACCG GCTATTACGC GCACATATAT GCGTCCACGG ATAAATTTAG TGTTGCACTT CAGGACCATA 
#FY_JSTF                             TTACGTGGAT GAGTGAACCG GCTATTACGC GCACATATAT GCGTCCACGG ATAAATTTAG TGTTGCACCT CAGGACCATA 
#FY_JXF                              TTACGTGGAT GAGTGAACCG GCTATTACGC GCACATATAT GCGTCCACGG ATAAATTTAG TGCTGCACCT CAGGACCATA 
#FY_NSF                              TTACGTGGAT GAGTGAACCG GCTATTACGC GCACATATAT GCGTCCACGG ATAAATTTAG TGCTGCACTT CAGGACCATA 
#FY_WQSJK                            TTACGTGGAT GAGTGAACCG GCTATTACTC GCACATATAT GCGTCCACGG ATAAATTTAG TGTTGCACCT CAGGTCCATA 
#GCCorydalusCornutus                 TTACGTGGAT GAGTGAACCG GCTATTACTC GCACATATAT GCGTCCACGG ATAAATTTAG TGCTGCACCT CAGGTCCATA 
#GCMChallia_fletcheri                TTACGTGGAT GAGTGAACCG GCTATTACTC GCACATATAT GCGTCCACGG ATAAATTTAG TGTTGCACTT CAGGTGCATT 
#GCMEuborellia_arcanum               TTACGTGGAT GAGTGAACCG GCTATTACTC GCACATATAT GCGTCCACGG ATAAATTTAG TGATGCACTT CAGGGCCGTT 
#GCMLabidura_japonicaATP6            TTACGTGGAT GAGTGAACCG GCTATTACTC GCACATATAT GCGTCCACGG ATAAATTTAG TGTTGCACCT CAGGGTCATA 
#GCProtohermesConcolorus             TTACGTGGAT GAGTGAACCG GCTATTACTC GCACATATAT GCGTCCACGG ATAAATTTAG TGCTGCACTT CAGGTCCATA 
#GCSialisHamata                      TTACGTGGAT GAGTGAACCG GCTATTACTC GCACATATAT GCGTCCACGG ATAAATTTAG TGTTGCACTT CAGGTCCATA 
#HGHF                                TTACGTGGAT GAGTGAACCG GCTATTACGC GCACATATAT GCGTCCACGG ATAAATTTAG TGCTGCACTT CAGGACCATA 
#HHF                                 TTACGTGGAT GAGTGAACCG GCTATTACGC GCACATATAT GCGTCCACGG ATAAATTTAG TGCTGCACTT CAGGACCATT 
#JCMAcroneuria_hainana               TTACGTGGAT GAGTGAACCG GCTATTACTC GCACATATAT GCGTCCACGG ATAAATTTAG TGCTGCACCT CAGGTCCAAT 
#JCMCoptotermes_formosanus           TTACGTGGAT GAGTGAACCG GCTATTACTC GCACATATAT GCGTCCACGG ATAAATTTAG TGTTGCACAT TAGGTCCATA 
#JCMDinocras_cephalotes              TTACGTGGAT GAGTGAACCG GCTATTACTC GCACATATAT GCGTCCACGG ATAAATTTAG TGCTGCACCT CAGGTCCATA 
#JCMKC952026Cryptoperla              TTACGTGGAT GAGTGAACCG GCTATTACTC GCACATATAT GCGTCCACGG ATAAATTTAG TGTTGCACCT CAGGTCCATA 
#JCMPteronarcys_princeps             TTACGTGGAT GAGTGAACCG GCTATTTCTC GCACATATAT GCGTCCCCGG ATAAATTTAG TGCTGCACTT CAGGACCATA 
#JCM_Apteroperla_tikumanaATP6        TTACGTGGAT GAGTGAACCG GCTATTACTC GCACATATAT GCGTCCACGG ATAAATTTAG TGATGCACCT CAGGTCCATA 
#JCM_Kamimuria_wangiATP6             TTACGTGGAT GAGTGAACCG GCTATTACTC GCACATATAT GCGTCCACGG ATAAATTTAG TGCTGCACCT CAGGTCCATA 
#JCM_Mesocapnia_arizonensislclATP    TTACGTGGAT GAGTGAACCG GCTATTACTC GCACATATAT GCGTCCACGG ATAAATTTAG TGATGCACCT CAGGTCCATA 
#JCM_Pteronarcella_badiaATP6         TTACGTGGAT GAGTGAACCG GCTATTACTC GCACATATAT GCGTCCACGG ATAAATTTAG TGCTGCACCT CAGGAGCATA 
#JCM_StyloperlaATP6                  TTACGTGGAT GAGTGAACCG GCTATTACTC GCACATATAT GCGTCCACGG ATAAATTTAG TGTTGCACTT CAGGTCCATA 
#JCM_TogoperlaATP6                   TTACGTGGAT GAGTGAACCG GCTATTACTC GCACATATAT GCGTCCACGG ATAAATTTAG TGTTGCACCT CAGGTCCATA 
#JCMogoperla                         TTACGTGGAT GAGTGAACCG GCTATTACTC GCACATATAT GCGTCCACGG ATAAATTTAG TGTTGCACCT CAGGTCCATA 
#JSMF                                TTACGTGGAT GAGTGAACCG GCTATTACGC GCACATATAT GCGTCCACGG ATAAATTTAG TGTTGCACCT CAGGACCATA 
#JSZF                                TTACGTGGAT GAGTGAACCG GCTATTACGC GCACATATAT GCGTCCACGG ATAAATTTAG TGTTGCACCT CAGGACCATA 
#LCBombyxMandarina                   TTACGTGGAT GAATGAACCG GCTATTACTC GCACATATAT GCGTCCACGG ATAAATTTAG TGTTGCACAT CAGGACCATA 
#LCManducaSexta                      TTACATGGAT GAATGAACCG GCTATTACTC GCACATATAT GCGTCCACGG ATAAATTTAG TGTTGCACCT CAGGACCATA 
#LCSaturniaboisduvalii               TTACGTGGAT GAATGAACCG GCTATTACTC GCACATATAT GCGTCCACGG ATAAATTTAG TGTTGCACCT CAGGACCATA 
#MCMDitaxis_biseriata                TTACGTGGAT GAGTGAACCG GCTATTACTC GCACATATAT GCGTCCACGG ATAAGTTTAG TGTTGCACCT CAGGTCCATT 
#MCMEubasilissa_regina               TTACGTGGAT GAGTGAACCG GCTATTACTC GCACATATAT GCATCCACGG ATAAATTTAG TGCTGCACCT CAGGAGAATA 
#MCMLimnephilus_decipiens            TTACGTGGAT GAGTGAACCG GCTATTACTC GCACATATAT GCATCCACGG ATAAATTTAG TGCTGCACTT CAGGACAACT 
#MCMPolystoechotes_punctatus         TTACGTGGAT GAGTGAACCG GCTATTACTC GCACATATAT GCGTCCACGG ATAAGTTTAG TGTTGCACCT CAGGTCCATA 
#NeopanorpaPulchra                   TTACGTGGAT GAGTGAACCG GCTATTACTC GCACATATAT GCGTCCACGG ATAAATTTAG TGTTGCACTT CAGGGCCATA 
#NesomachilisAustralicaATP6          TTACGTGGAT GAGTGAACCG GCTATTACGC GCACATATAT GCGTCCACGG ATAAATTTAG TGCTGCACCT CAGGATCATT 
#PedetontusATP6                      TTACGTGGAT GAGTGAACCG GCTATTACGC GCACATATAT GCGTCCACGG ATAAATTTAG TGTTGCACCT CAGGATAATA 
#PetrobiusATP6                       TTACGTGGAT GAGTGAACCG GCTATTACGC GCACATATAT GCGTCCACGG ATAAATTTAG TGCTGCACTT CAGGATCATG 
#QCChaetosomaScaritidesATP           TTACGTGGAT GAGTGAACCG GCTATTACTC GCACATATAT GCGTCCACGG ATAAATTTAG TGTTGCACCT CAGGACCATA 
#QCPyrophorusDivergensATP            TTACGTGGAT GAGTGAACCG GCTATTACTC GCACATATAT GCGTCCACGG ATAAATTTAG TGCTGCACCT CAGGACCATA 
#QLGrylloblattaSculleniATP6          TTACGTGGAT GAGTGAACCG GCTATTACTC GCACATATAT GCGTCCACGG ATAAATTTAG TGTTGCACGT TAGGTCCGTA 
#QTAnisogomohusMaackiATP6            TTACGTGGAT GAGTGAACCG GCTATTACTC GCACATGTAT GCGTCCACGG ATAAATTTAG TGTTGCACTT CAGGACCATA 
#QTAtrocalopteryx                    TTACGTGGAT GAGTGAACCG GCTATTACTC GCACATGTAT GCGTCCACGG ATAAATTTAG TGTTGCACCT CAGGACCATA 
#QTCeriagrionNipponicumATP6          TTACGTGGAT GAGTGAACCG GCTATTACTC GCACATGTAT GCGTCCACGG ATAAATTTAG TGCTGCACTT CAGGTCCATA 
#QTCordulia_aenea                    TTACGTGGAT GAGTGAACCG GCTATTACTC GCACATGTAT GCGTCCACGG ATAAATTTAG TGCTGCACCT CAGGACCATA 
#QTDavidius_lunatus                  TTACGTGGAT GAGTGAACCG GCTATTACTC GCACATGTAT GCGTCCACGG ATAAATTTAG TGCTGCACCT CAGGGCCATA 
#QTEuphaea_decorata                  TTACGTGGAT GAGTGAACCG GCTATTACTC GCACATGTAT GCGTCCACGG ATAAATTTAG TGTTGCACTT CAGGACCATA 
#QTEuphaea_formosa                   TTACGTGGAT GAGTGAACCG GCTATTACTC GCACATGTAT GCGTCCACGG ATAAATTTAG TGCTGCACTT CAGGACCATA 
#QTEuphaea_ornata                    TTACGTGGAT GAGTGAACCG GCTATTACTC GCACATGTAT GCGTCCACGG ATAAATTTAG TGTTGCACTT CAGGACCATA 
#QTEuphaea_yayeyamana                TTACGTGGAT GAGTGAACCG GCTATTACTC GCACATGTAT GCGTCCACGG ATAAATTTAG TGCTGCACTT CAGGACCATA 
#QTHydrobasileus_croceus             TTACGTGGAT GAGTGAACCG GCTATTACTC GCACATGTAT GCGTCCACGG ATAAATTTAG TGTTGCACTT CAGGACCATA 
#QTIctinogomphus                     TTACGTGGAT GAGTGAACCG GCTATTACTC GCACATGTAT GCGTCCACGG ATAAATTTAG TGTTGCACCT CAGGACCATA 
#QTIschnura_pumilio                  TTACGTGGAT GAGTGAACCG GCTATTACTC GCACATGTAT GCGTCCACGG ATAAATTTAG TGCTGCACTT CAGGAGCATA 
#QTOrthetrumATP6                     TTACGTGGAT GAGTGAACCG GCTATTACTC GCACATGTAT GCGTCCACGG ATAAATTTAG TGTTGCACCT CAGGACCATA 
#QTPlatycnemisPhyllopodaAtp6         TTACGTGGAT GAGTGAACCG GCTATTACTC GCACATGTAT GCGTCCACGG ATAAATTTAG TGCTGCACTT CAGGACCATA 
#QTPseudolestes_mirabilis            TTACGTGGAT GAGTGAACCG GCTATTACTC GCACATATAT GCGTCCACGG ATAAATTTAG TGCTGCACCT CAGGACCATA 
#QTPseudothemisZonataATP6            TTACGTGGAT GAGTGAACCG GCTATTACTC GCACATGTAT GCGTCCACGG ATAAATTTAG TGTTGCACCT CAGGACCATA 
#QTSC                                TTACGTGGAT GAGTGAACCG GCTATTACTC GCACATGTAT GCGTCCACGG ATAAATTTAG TGCTGCACCT CAGGACCATA 
#QTVestalis_melania_mitochondrion    TTACGTGGAT GAGTGAACCG GCTATTACTC GCACATGTAT GCGTCCACGG ATAAATTTAG TGCTGCACCT CAGGACCATA 
#SCMChrysomyaPutoriaATP6             TTACGTGGAT GAGTGAACCG GCTATTACTC GCACATATAT GCGTCCACGG ATAAATTTAG TGTTGCACCT TAGGACCATA 
#SCMDrosophilaMelanogasterATP6       TTACGTGGAT GAGTGAACCG GCTATTACTC GCACATATAT GCGTCCACGG ATAAATTTAG TGTTGCACTT CAGGACCATA 
#SCMSimosyrphusGrandicornisATP6      TTACGTGGAT GAGTGAACCG GCTATTACTC GCACATATAT GCATCCACGG ATAAGTTTAG TGTTGCACCT CAGGACCATT 
#SLM_Mongoloraphidia_harmandiATP6    TTACATGGAT GAGTGAACCG GCTATTACTC GCACATATAT GCGTCCACGG ATAAATTTAG TGTTGCACCT CAGGTCCATT 
#TLMLeptomantella_albella            TTACGTGGAT GAGTGAACCG GCTATTACGG GCACATATAT GCGTCCACGG ATAAATTTAG TGCTGCACAT TAGGTCAATA 
#TLTamolanicaTamolanaATP6            TTACGTGGAT GAGTGAACCG GCTATTACGG GCACATATAT GCGTCCACGG ATAAATTTAG TGCTGCACAT TAGGTCAATA 
#TZJSclerophasmaParesisensisATP6     TTACGTGGAT GAGTGAACCG GCTATTACTC GCACATATAT GCGTCCACGG ATAAATTTAG TGTTACACAT TAGGTCCGTA 
#TrigoniophthalmusATP6               TTACGTGGAT GAGTGAACCG GCTATTACGC GCACATATAT GCGTCCACGG ATAAATTTAG TGCTGCACCT CAGGATTATA 
#YYAteluraFormicariaATP6             TTACGTGGAT GAGTGAACCG GCTATTACGC GCACATATAT GCGTCCACGG ATAAGTTTAG TGATGCACCT CAGGTCCATA 
#YYThermobiaATP6                     TTACGTGGAT GAGTGAACCG GCTATTACGC GCACATATAT GCGTCCACGG ATAAGTTTAG TGATGCACCT CAGGGCCATA 
#YYTricholepidionATP6                TTACGTGGAT GAGTGAACCG GCTATTACGC GCACATACAT GCGTCCACGG ATAAATTTAG TGATGCACAT CAGGTCCATA 
#ZCAcridaWillemseiATP6               TTACGTGGAT GAGTGAACCG GCTATTACTC GCACATATAT GCGTCCACGG ATAAGTTTAG TGCTGCACTT TAGGACAATT 
#ZCGastrimargusMarmoratusATP6        TTACGTGGAT GAGTGAACCG GCTATTACTC GCACATATAT GCGTCCACGG ATAAGTTTAG TGATGCACTT TAGGACAATT 
#ZCLocustaMigratoriaATP6             TTACGTGGAT GAGTGAACCG GCTATTACTC GCACATATAT GCGTCCACGG ATAAGTTTAG TGATGCACTT TAGGACAATT 
#ZFQ                                 TTACGTGGAT GAGTGAACCG GCTATTACTC GCACATGTAT GCGTCCACGG ATAAATTTAG TGTTGCACTT CAGGACCATA 
#ZJCTimemaCalifornicumATP6           TTACGTGGAT GAGTGAACCG GCTATTACTC GCACATATAT GCGTCCACGG ATAAGTTTAG TGTTACACAT TAGGTCCGTA 
#ZSYM_Teleogryllus_emmaATP6          TTACGTGGAT GAGTGAACCG GCTATTACTC GCACATATAT GCGTCCACGG ATAAATTTAG TGTTGCACCT CAGGTCCATA 
#ZSYM_Velarifictorus_hemelytrusAT    TTACGTGGAT GAGTGAACCG GCTATTACTC GCACATATAT GCGTCCACGG ATAAATTTAG TGCTGCACCT CAGGTCCATA 
#ZYSM_Loxoblemmus_equestrisATP6      TTACGTGGAT GAGTGAACCG GCTATTACTC GCACATATAT GCGTCCACGG ATAAATTTAG TGCTGCACTT CAGGTCCATA 

#AYWF                                ACCCTCTTCT TGGCTTGGTT GTTTCTTTAC ATGGGGCTAC GGGTGTTTGC AATCTCATGA ATGTCTCAGA ACTATAGTGT 
#BCHomalodiscaCoagulata              TCATTCATAT TGTCGCGGTT GTTTTTTTAC ATGGGGCTAC GGATGTTTTC AATCTCATGA GTATTTCAGA ACTATAGTGT 
#BCNezaraViridula                    TCCCTCATAT TGGCTTGGTT GTTTCTTTAC ATGGGGTTAC GGGTATTTGC AATCTCATGA ATATTTCAGA ACTATAGTGT 
#BCTriatomaDimidiata                 TCCCAGATCT TGGCCTGGTT GTTTCTTTAC ATGGGGCTAC GGGTATCTGC AATCAGATGA ATGTCTCAGA ACTATAGTGT 
#DCReticulitermesFlavipes            AGCCGCTGCT TGGCATGGTT GTTTCTTTAC ATGGGGTTAC GGGTGTCTGC AATCTCATGA ATGTCTCAGA ACTATAGTGT 
#DQ                                  AGCCTCTTTT TGGCTTGGTT GTTTCTTTAC ATGGGGCTAC GGGTGTTTGC AATCTCATGA ATGCATCAGA ACTATAGTGT 
#EupolyphagaSinensis                 AGGCTCTGTT TGTCTTGGTT GTTTCTTTAC ATGGGGTTAC GGGTATCTGC AATCTCATGA ATATTTCAGA ACTATAGTGT 
#FLBlattellaGermanicaATP6            AGGCCCTGTT TGGCCTGGTT GTTTTTTTAC GTGGGGTTAC GGGTGTCTGC AATCTCATGA ATGTCTCAGA ACTATAGTGT 
#FLPeriplanetaFuliginosa             AGGCCCTGTT TGTCTTGGTT GTTTCTTTAC ATGGGGTTAC GGGTGTTTGC AATCTCATGA ATGTTTCAGA ACTATAGTGT 
#FY1VietnamellaDabie                 AGCCTCTTCT TGGCTTGGTT GTTTTTTTAC ATGGGGTTAC GGGTGTCTGC AATCTCATGA ATGTTTCAGA ACTATAGTGT 
#FY2Vietnamella                      AGCCTCTTCT TGGCTTGGTT GTTTTTTTAC ATGGGGCTAC GGGTGTCTGC AATCTCATGA ATGTTTCAGA ACTATAGTGT 
#FYCaenis                            AGCCTCCTCT TGGCCTGGTT GTTTTTTTAC GTGGGGTTAC GGGTGTTTGC AATCTCATGA ATGTTTCAGA ACTATAGTGT 
#FYEpeorus                           AGCCTCCTTT TGGCCTGGTT GTTTTTTTAC ATGGGGCTAC GGGTGTTTGC AATCTCCTGA ATGTCTCAGA ACTATAGTGT 
#FYEpeorusATP6                       AGCCTCCTCT TGGCCTGGTT GTTTTTTTAC ATGGGGTTAC GGGTGTTTGC AATCTCATGA ATGTTTCAGA ACTATAGTGT 
#FYEphemeraOrientalis                AGCCTCCTCT TGGCTTGGTT GTTTTTTTAC ATGGGGTTAC GGGTGTTTGC AATCTCATGA ATGTCTCAGA ACTATAGTGT 
#FYEphemerella                       AGCCTCCTCT TGGCCTGGTT GTTTCTTTAC ATGGGGTTAC GGGTGTTTGC AATCTCATGA ATGTCTCAGA ACTATAGTGT 
#FYHabrophlebiodes_zijinensis        TCCCTCCTCT TGTCCTGGTT GTTTCTTTAC ATGGGGCTAC GGGTGTCTGC AATCTCATGA ATGTCTCAGA ACTATAGTGT 
#FYIsonychia_ignota                  AGCCTCTTCT TGGCCTGGTT GTTTCTTTAC ATGGGGTTAC GGGTGTTTGC AATCTCATGA ATGTCTCAGA ACTATAGTGT 
#FYPaegniodes_cupulatus              AGCCTCCTCT TGGCCTGGTT GTTTTTTTAC ATGGGGCTAC GGGTGTCTGC AATCTCATGA ATGTTTCAGA ACTATAGTGT 
#FYParafronurus_youi                 AGCCTCTTCT TGGCCTGGTT GTTTTTTTAC ATGGGGTTAC GGGTGTTTGC AATCTCATGA ATGTCTCAGA ACTATAGTGT 
#FYPotamanthus                       AGCCTCTTCT TGGCTTGGTT GTTTCTTTAC ATGGGGTTAC GGGTGTTTGC AATCTCTTGA ATGTTTCAGA ACTATAGTGT 
#FYSiphlonurus                       AGCCTCTTTT TGGCTTGGTT GTTTTTTTAC ATGGGGCTAC GGGTGTCTGC AATCTCATGA ATGTTTCAGA ACTATAGTGT 
#FYSiphlonurus_immanis               AGCCTCCTTT TGGCTTGGTT GTTTTTTTAC ATGGGGTTAC GGGTGTTTGC AATCTCATGA ATGTCTCAGA ACTATAGTGT 
#FYSiphluriscus_chinensis            AGCCTCCTCT TGGCCTGGTT GTTTTTTTAC ATGGGGCTAC GGGTGTCTGC AATCTCATGA ATGTCTCAGA ACTATAGTGT 
#FYTeloganodidae                     AGCCTCCTCT TGGCTTGGTT GTTTCTTTAC ATGGGGCTAC GGGTGTTTGC AATCTCATGA ATATCTCAGA ACTATAGTGT 
#FYVietnamella_dabieshanensis        AGCCTCTTCT TGGCTTGGTT GTTTTTTTAC ATGGGGTTAC GGGTGTCTGC AATCTCATGA ATGTTTCAGA ACTATAGTGT 
#FY_AHWF                             AGCCTCTTCT TGGCTTGGTT GTTTCTTTAC ATGGGGTTAC GGGTGTTTGC AATCTCTTGA ATGTTTCAGA ACTATAGTGT 
#FY_AJDFATP6                         AGCCTCTTCT TGGCCTGGTT GTTTCTTTAC ATGGGGTTAC GGGTGTTTGC AATCTCATGA ATGTCTCAGA ACTATAGTGT 
#FY_AJHQ                             AGCCTCTTCT TGGCTTGGTT GTTTTTTTAC ATGGGGTTAC GGGTGTTTGC AATCTCATGA ATGCCTCAGA ACTATAGTGT 
#FY_AJXF                             AGCCTCCTCT TGGCCTGGTT GTTTTTTTAC ATGGGGTTAC GGGTGTTTGC AATCTCATGA ATGTTTCAGA ACTATAGTGT 
#FY_Ameletus_sp                      AGCCTCCTTT TGGCTTGGTT GTTTCTTTAC ATGGGGTTAC GGGTGTCTGC AATCTCATGA ATGTCTCAGA ACTATAGTGT 
#FY_FSJBF                            AGCCTCTTTT TGGCCTGGTT GTTTTTTTAC ATGGGGTTAC GGGTGTTTGC AATCTCATGA ATGTCTCAGA ACTATAGTGT 
#FY_FSJCJ                            AGCCGCTTCT TGGCTTGGTT GTTTTTTTAC ATGGGGTTAC GGGTGTTTGC AATCTCGTGA ATATCTCAGA ACTATAGTGT 
#FY_FSJF                             AGCCTCCTTT TGGCTTGGTT GTTTTTTTAC ATGGGGCTAC GGGTGTCTGC AATCTCATGA ATGTCTCAGA ACTATAGTGT 
#FY_HBF                              AGCCTCCTCT TGGCCTGGTT GTTTTTTTAC ATGGGGTTAC GGGTGTTTGC AATCTCATGA ATGTCTCAGA ACTATAGTGT 
#FY_HSXF                             AGCCTCTTCT TGGCTTGGTT GTTTTTTTAC ATGGGGCTAC GGGTATTTGC AATCTCATGA ATGTCTCAGA ACTATAGTGT 
#FY_JAXXCF                           AGCCTCTTCT TGGCTTGGTT GTTTTTTTAC ATGGGGTTAC GGGTGTTTGC AATCTCATGA ATGTCTCAGA ACTATAGTGT 
#FY_JSTF                             AGCCTCTTCT TGGCTTGGTT GTTTTTTTAC ATGGGGCTAC GGGTATTTGC AATCTCATGA ATGTCTCAGA ACTATAGTGT 
#FY_JXF                              ACCCTCCTCT TGGCCTGGTT GTTTCTTTAC ATGGGGCTAC GGGTGTTTGC AATCTCATGA ATGTCTCAGA ACTATAGTGT 
#FY_NSF                              AGCCTCCTCT TGGCCTGGTT GTTTTTTTAC ATGGGGCTAC GGGTGTCTGC AATCTCATGA ATGTCTCAGA ACTATAGTGT 
#FY_WQSJK                            AGCCGCCTCT TGGCCTGGTT GTTTTTTTAC ATGGGGTTAC GGGTGTCTGC AATCTCCTGA ATATTTCAGA ACTATAGTGT 
#GCCorydalusCornutus                 AGCCGCTTCT TGGCTTGGTT ATTTTTTTAC GTGGGGTTAC GGGTGTCTGC AATCTCATGA ATATCTCAGA ACTATAGTGT 
#GCMChallia_fletcheri                AGCCTCTTAT TGTCATGGTT TTTTTTTTAC ATGGGGCTAC GGGTGTTTGC AATCTCATGA ATATTTCAGA ACTATAGTGT 
#GCMEuborellia_arcanum               AGCCTCTTCT TGGCTTGGTT TTTTCTTTAC ATGGGGTTAC GGGTGTCTGC AATCTCATGA ATATTTCAGA ACTATAGTGT 
#GCMLabidura_japonicaATP6            AGCCGCTTCT TGACTTGGTT TTTTTTTTAC ATGGGGTTAC GGGTGTTTGC AATCTCATGA ATGTTTCAGA ACTATAGTGT 
#GCProtohermesConcolorus             AGCCGCTTTT TGGCTTGGTT ATTTTTTTAC GTGGGGTTAC GGGTGTTTGC AATCTCATGA ATATTTCAGA ACTATAGTGT 
#GCSialisHamata                      AGCCTCTTTT TGGCTTGGTT GTTTTTTTAC GTGGGGTTAC GGGTGTTTGC AATCTCATGA ATATTTCAGA ACTATAGTGT 
#HGHF                                AGCCTCTTCT TGGCTTGGTT GTTTCTTTAC ATGGGGTTAC GGGTGTCTGC AATCTCTTGA ATGTTTCAGA ACTATAGTGT 
#HHF                                 AGCCTCCTTT TGGCCTGGTT GTTTCTTTAC ATGGGGTTAC GGGTGTTTGC AATCTCTTGA ATGTCTCAGA ACTATAGTGT 
#JCMAcroneuria_hainana               ACCCGCCTTT TGGCCTGGTT GTTTCTTTAC ATGGGGCTAC GGGTGTTTGC AATCTCCTGA ATGTCTCAGA ACTATAGTGT 
#JCMCoptotermes_formosanus           AGGCACTGCT TGGCATGGTT GTTTCTTTAC ATGGGGCTAC GGGTGTCTGC AATCTCATGA ATATCTCAGA ACTATAGTGT 
#JCMDinocras_cephalotes              AGCCGCCTCT TGGCCTGGTT GTTTCTTTAC ATGGGGTTAC GGGTGTCTGC AATCTCGTGA ATATTTCAGA ACTATAGTGT 
#JCMKC952026Cryptoperla              TCCCGCCTCT TGGCTTGGTT GTTTTTTTAC ATGGGGCTAC GGGTGTCTGC AATCTCCTGA ATATCTCAGA ACTATAGTGT 
#JCMPteronarcys_princeps             AGCCGCCTTT TGGCATGGTT ATTTCTTTAC ATGGGGTTAC GGGTGTCTGC AATCTCTTGA ATATTTCAGA ACTATAGTGT 
#JCM_Apteroperla_tikumanaATP6        AGCCGCTTTT TGGCTTGGTT GTTTTTTTAC ATGGGGTTAC GGGTGTTTGC AATCTCGTGA ATATCTCAGA ACTATAGTGT 
#JCM_Kamimuria_wangiATP6             AGCCGCCTTT TGGCTTGGTT GTTTCTTTAC ATGGGGTTAC GGGTGTTTGC AATCTCTTGA ATATTTCAGA ACTATAGTGT 
#JCM_Mesocapnia_arizonensislclATP    AGCCGCTTCT TGGCCTGGTT GTTTTTTTAC ATGGGGCTAC GGGTGTTTGC AATCTCGTGA ATATTTCAGA ACTATAGTGT 
#JCM_Pteronarcella_badiaATP6         AGCCGCCTCT TGGCGTGGTT ATTTCTTTAC ATGGGGTTAC GGGTGTTTGC AATCTCTTGA ATATTTCAGA ACTATAGTGT 
#JCM_StyloperlaATP6                  ACCCGCCTCT TGGCCTGGTT GTTTTTTTAC ATGGGGTTAC GGGTGTTTGC AATCTCTTGA ATATTTCAGA ACTATAGTGT 
#JCM_TogoperlaATP6                   TCCCGCCTCT TGGCCTGGTT GTTTTTTTAC ATGGGGCTAC GGGTGTCTGC AATCTCCTGA ATATCTCAGA ACTATAGTGT 
#JCMogoperla                         TCCCGCCTCT TGGCCTGGTT GTTTTTTTAC ATGGGGCTAC GGGTGTCTGC AATCTCCTGA ATATCTCAGA ACTATAGTGT 
#JSMF                                AGCCTCCTTT TGGCCTGGTT GTTTTTTTAC ATGGGGCTAC GGGTGTTTGC AATCTCATGA ATGTCTCAGA ACTATAGTGT 
#JSZF                                AGCCTCCTCT TGGCCTGGTT GTTTTTTTAC GTGGGGCTAC GGGTGTTTGC AATCTCATGA ATGTCTCAGA ACTATAGTGT 
#LCBombyxMandarina                   AACCAAATTT TGAGTTGGTT GTTTTTTTAC GTGGGGTTAC GGGTATTTGC AATCTCATGA ATACTTCAGA ACTATAGTGT 
#LCManducaSexta                      AACCTCATTT TGAGTTGGTT GTTTTTTTAC GTGGGGTTAC GGGTATCTGC AATCTCATGA ATACTTCAGA ACTATAGTGT 
#LCSaturniaboisduvalii               AGCCTCATTT TGAGTTGGTT GTTTTTTTAC GTGGGGTTAC GGGTATTTGC AATCTCATGA ATACCTCAGA ACTATAGTGT 
#MCMDitaxis_biseriata                AGCCTCCTTT TGAGTTGGTT GTTTTTTTAC GTGGGGTTAC GGGTGTTTGC AATCTCATGA ATATCTCAGA ACTATAGTGT 
#MCMEubasilissa_regina               AACCAGCTTT TGAGTTGGTT ATTTTTTTAC ATGGGGTTAC GGATATCTGC AATCTCATGA ATATCTCAGA ACTATAGTGT 
#MCMLimnephilus_decipiens            AACCGCTTAT TGAGTTGGTT ATTTTTTTAC ATGGGGTTAC GGGTGTTTGC AATCTCATGA ATACTTCAGA ACTATAGTGT 
#MCMPolystoechotes_punctatus         AGCCGCTTTT TGAGTTGGTT GTTTTTTTAC GTGGGGTTAC GGGTGTTTGC AATCTCATGA ATATCTCAGA ACTATAGTGT 
#NeopanorpaPulchra                   AGCCTCTTTT TGGCTTGGTT GTTTTTTTAC GTGGGGTTAC GGGTGTCTGC AATCTCTTGA ATATTTCAGA ACTATAGTGT 
#NesomachilisAustralicaATP6          TCCCCCCTAT TGGCTTGGTT GTTTCTTTAC GTGGGGTTAC GGGTATTTGC AATCTCATGA ATATTTCAGA ACTATAGTGT 
#PedetontusATP6                      TCCCCCCTCT TGTCTTGGTT GTTTCTTTAC GTGGGGTTAC GGGTGTTTGC AATCTCATGA ATATTTCAGA ACTATAGTGT 
#PetrobiusATP6                       GCCCTCCTTT TGGCTTGGTT GTTTCTTTAC GTGGGGTTAC GGGTGTCTGC AATCTCATGA ATATCTCAGA ACTATAGTGT 
#QCChaetosomaScaritidesATP           AGACTCATCT TGGCTTGGTT ATTTTTTTAC GTGGGGTTAC GGGTATTTGC AATCTCATGA ATATTTCAGA ACTATAGTGT 
#QCPyrophorusDivergensATP            TCCCCAATCT TGGCCTGGTT ATTTCTTTAC GTGGGGTTAC GGGTGTCTGC AATCTCATGA ATATCTCAGA ACTATAGTGT 
#QLGrylloblattaSculleniATP6          AGGCTCTGTT TGTCCTGGTT ATTTCTTTAC ATGGGGTTAC GGGTGTCTGC AATCTCGTGA ATATTTCAGA ACTATAGTGT 
#QTAnisogomohusMaackiATP6            AGCCTCCTTT TGGCTTGGTT GTTTCTTTAC ATGGGGTTAC GGGTGTTTGC AATCTCATGA ATGCATCAGA ACTATAGTGT 
#QTAtrocalopteryx                    TCCCTCCTTT TGGCCTGGTT GTTTTTTTAC GTGGGGTTAC GGGTGTTTGC AATCTCATGA ATGCATCAGA ACTATAGTGT 
#QTCeriagrionNipponicumATP6          AGCCTCTTAT TGGCCTGGTT GTTTTTTTAC GTGGGGTTAC GGGTGTTTGC AATCTCATGA ATGCATCAGA ACTATAGTGT 
#QTCordulia_aenea                    AGCCTCCTCT TGGCTTGGTT GTTTTTTTAC ATGGGGTTAC GGGTGTTTGC AATCTCATGA ATGCATCAGA ACTATAGTGT 
#QTDavidius_lunatus                  AGCCTCCTCT TGGCCTGGTT GTTTCTTTAC ATGGGGTTAC GGGTATCTGC AATCTCATGA ATTCATCAGA ACTATAGTGT 
#QTEuphaea_decorata                  AGCCTCCTCT TGGCTTGGTT GTTTTTTTAC GTGGGGTTAC GGGTGTTTGC AATCTCATGA ATGCATCAGA ACTATAGTGT 
#QTEuphaea_formosa                   AGCCTCCTCT TGGCCTGGTT GTTTCTTTAC GTGGGGTTAC GGGTGTCTGC AATCTCCTGA ATGCATCAGA ACTATAGTGT 
#QTEuphaea_ornata                    AGCCTCCTCT TGGCTTGGTT GTTTTTTTAC GTGGGGTTAC GGGTGTTTGC AATCTCATGA ATGCATCAGA ACTATAGTGT 
#QTEuphaea_yayeyamana                AGCCTCCTCT TGGCCTGGTT GTTTCTTTAC GTGGGGTTAC GGGTGTCTGC AATCTCCTGA ATGCATCAGA ACTATAGTGT 
#QTHydrobasileus_croceus             AGCCTCTTAT TGGCCTGGTT GTTTTTTTAC ATGGGGCTAC GGGTCTCTGC AATCTCATGA ATGCTTCAGA ACTATAGTGT 
#QTIctinogomphus                     AGCCTCCTCT TGGCCTGGTT GTTTCTTTAC ATGGGGTTAC GGGTGTTTGC AATCTCATGA ATGCCTCAGA ACTATAGTGT 
#QTIschnura_pumilio                  AGCCTCTTTT TGGCCTGGTT GTTTTTTTAC GTGGGGTTAC GGGTGTTTGC AATCTCATGA ATGCATCAGA ACTATAGTGT 
#QTOrthetrumATP6                     AGCCTCTTTT TGGCTTGGTT GTTTTTTTAC ATGGGGTTAC GGGTGTTTGC AATCTCATGA ATACTTCAGA ACTATAGTGT 
#QTPlatycnemisPhyllopodaAtp6         AGCCTCCTCT TGGCCTGGTT GTTTTTTTAC GTGGGGTTAC GGGTGTTTGC AATCTCATGA ATGCATCAGA ACTATAGTGT 
#QTPseudolestes_mirabilis            AGCCTCTTCT TGGCCTGGTT GTTTCTTTAC GTGGGGTTAC GGGTGTTTGC AATCTCATGA ATGCATCAGA ACTATAGTGT 
#QTPseudothemisZonataATP6            AGCCTCTTCT TGGCTTGGTT GTTTTTTTAC ATGGGGTTAC GGGTGTTTGC AATCTCATGA ATGCCTCAGA ACTATAGTGT 
#QTSC                                AGCCTCCTAT TGGCCTGGTT GTTTTTTTAC GTGGGGCTAC GGGTGTTTGC AATCTCATGA ATGCATCAGA ACTATAGTGT 
#QTVestalis_melania_mitochondrion    AGCCTCCTTT TGGCTTGGTT GTTTCTTTAC GTGGGGCTAC GGGTGTTTGC AATCTCATGA ATGCATCAGA ACTATAGTGT 
#SCMChrysomyaPutoriaATP6             TCCCGCACTT TGGCTTGGTT GTTTTTTTAC GTGGGGTTAC GGGTGTTTGC AATCTCGTGA ATATCTCAGA ACTATAGTGT 
#SCMDrosophilaMelanogasterATP6       TCCCGCATTT TGGCTTGGTT GTTTTTTTAC GTGGGGTTAC GGGTGTTTGC AATCTCGTGA ATATTTCAGA ACTATAGTGT 
#SCMSimosyrphusGrandicornisATP6      ACCCGCATTT TGTCTTGGTT GTTTTTTTAC GTGGGGTTAC GGGTGTTTGC AATCTCCTGA ATATTTCAGA ACTATAGTGT 
#SLM_Mongoloraphidia_harmandiATP6    TCCCTCCTTT TGGCTTGGTT GTTTCTTTAC GTGGGGTTAC GGGTATTTGC AATCTCATGA ATATCTCAGA ACTATAGTGT 
#TLMLeptomantella_albella            AGCCGCACCT TGGCTTGGTT ATTTTTTTAC GTGGGGTTAC GGGTATCTGC AATCGCATGA ATATTTCAGA ACTATAGTGT 
#TLTamolanicaTamolanaATP6            AGCCGCTCTT TGGCTTGGTT ATTTTTTTAC GTGGGGTTAC GGGTATTTGC AATCGCATGA ATATCTCAGA ACTATAGTGT 
#TZJSclerophasmaParesisensisATP6     AGGCGCTGTT TGTCCTGGTT GTTTTTTTAC ATGGGGTTAC GGGTGTTTGC AATCTCATGA ATATTTCAGA ACTATAGTGT 
#TrigoniophthalmusATP6               TCCCTCTTTT TGGCCTGGTT GTTTTTTTAC GTGGGGCTAC GGGTGTCTGC AATCTCATGA ATATTTCAGA ACTATAGTGT 
#YYAteluraFormicariaATP6             TCCCTCCTCT TGTCCTGGTT ATTTCTTTAC ATGGGGCTAC GGGTGTCTGC AATCTCCTGA ATGTCTCAGA ACTATAGTGT 
#YYThermobiaATP6                     TCCCTCATTT TGACTTGGTT ATTTCTTTAC GTGGGGCTAC GGGTGTCTGC AATCTCTTGA ATGTCTCAGA ACTATAGTGT 
#YYTricholepidionATP6                TCCCTCATTT TGGCCTGGTT GTTTCTTTAC ATGGGGTTAC GGGTGTTTGC AATCTCCTGA ATGTCTCAGA ACTATAGTGT 
#ZCAcridaWillemseiATP6               AACCCCCTCT TGGCCTGGTT ATTTTTTTAC ATGGGGTTAC GGTTGTTTGC AATCTCCTGA ATATTTCAGA ACTATAGTGT 
#ZCGastrimargusMarmoratusATP6        AACCCCTTCT TGGCTTGGTT ATTTCTTTAC ATGGGGTTAC GGTTGTTTGC AATCTCTTGA ATGTTTCAGA ACTATAGTGT 
#ZCLocustaMigratoriaATP6             AACCCCTTTT TGGCTTGGTT ATTTCTTTAC ATGGGGTTAC GGCTGTCTGC AATCTCCTGA ATGTTTCAGA ACTATAGTGT 
#ZFQ                                 AGCCTCCTCT TGGCTTGGTT GTTTCTTTAC ATGGGGTTAC GGGTGTTTGC AATCTCATGA ATGCCTCAGA ACTATAGTGT 
#ZJCTimemaCalifornicumATP6           AGGCCCTGTT TGGCATGGTT ATTTTTTTAC ATGGGGTTAC GGGTATCTGC AATCTCGTGA ATGTCTCAGA ACTATAGTGT 
#ZSYM_Teleogryllus_emmaATP6          AACCTCTTTT TGTCTTGGTT GTTTCTTTAC ATGGGGTTAC GGATGTTTGC AATCTCATGA ATATTTCAGA ACTATAGTGT 
#ZSYM_Velarifictorus_hemelytrusAT    AACCTCCTCT TGTCTTGGTT GTTTCTTTAC ATGGGGTTAC GGATATTTGC AATCTCATGA ATATTTCAGA ACTATAGTGT 
#ZYSM_Loxoblemmus_equestrisATP6      AACCTCTTTT TGTCTTGGTT GTTTTTTTAC ATGGGGTTAC GGATATCTGC AATCTCATGA ATATCTCAGA ACTATAGTGT 

#AYWF                                GCCATTCATA GTTTTCATGG GCGTTTGCAT ATGGGGGTAT CATGTTCCTT TTACGGCTAC TTAACCCATG TTAAATCATT 
#BCHomalodiscaCoagulata              GCCATTCATA GTTTTCATGG GCGTTTGCAT ATGCGGTTAT CATGTACCTT TTACGGATAC ATAACCAATG TTAAATCATT 
#BCNezaraViridula                    GCCATTCATA GTTTTCATGG GCGTTTGCAT ATGGAGTTAT CATGTTCCTT TTACGGATAC TTAACCAATG TTAAATCATT 
#BCTriatomaDimidiata                 GCCATTCATA GTCTTCATGG GCGTTTGCAT ATGGGGGTAT CATGTACCTT TTACGGCTAC ATAACCCTTG CTAAATCATT 
#DCReticulitermesFlavipes            GCCATTCATA GTTTTCATGG GCGTTTGCAT ATGCGGTTAT CATGTTCCCT TTACGGCTAC ATAACCAATG CTAAGCCATT 
#DQ                                  GCCATTCATA GTCTTCATGG GCGTTTGCAT ATGGGGTTGT CATGTTCCCT TTTCGGGTAC TTAAAACATT TTAAATCATT 
#EupolyphagaSinensis                 GCCATTCATA GTCTTCATGG GCGTTTGCAT ATGCGGTTGT CATGTACCTT TTTCGGTTAC ATAACCAATG TTAAATCATT 
#FLBlattellaGermanicaATP6            GCCATTCATA GTCTTCATGG GCGTTTGCAT ATGCGGTTAT CATGTACCTT TTACGGTTTC TTAACCAATG TTAAATCATT 
#FLPeriplanetaFuliginosa             GCCATTCATA GTTTTCATGG GCGTTTGCAT ATGCGGTTAT CATGTACCTT TTACGGTTAC ATAACCAATG TTAAGCCATT 
#FY1VietnamellaDabie                 GCCATTCATA GTCTTCATGG GCGTTTGCAT ATGGGGGTAT CATGTTCCTT TTACGGTTTC TTAACCAATG TTAAACCATT 
#FY2Vietnamella                      GCCATTCATA GTCTTCATGG GCGTTTGCAT ATGGGGGTAT CATGTTCCTT TTACGGTTTC TTAACCAATG TTAAACCATT 
#FYCaenis                            GCCATTCATA GTCTTCATGG GCGTTTGCAT ATGGGGATAT CATGTTCCTT TTACGGATAC TTAACCATTG TTAAACCATT 
#FYEpeorus                           GCCATTCATA GTCTTCATGG GCGTTTGCAT ATGGGGGTGT CATGTTCCTT TTACGGCTTC CTCACCCATG CTAAATCATT 
#FYEpeorusATP6                       GCCATTCATA GTCTTCATGG GCGTTTGCAT ATGGGGTTGT CATGTTCCTT TTACGGCTTC TTCACCCATG TTAAGTCATT 
#FYEphemeraOrientalis                GCCATTCATA GTTTTCATGG GCGTTTGCAT ATGGGGTTGT CATGTTCCTT TTACGGCTTC CTAACCCATG TTAAATCATT 
#FYEphemerella                       GCCATTCATA GTCTTCATGG GCGTTTGCAT ATGGGGGTGT CATGTTCCTT TTACGGTTAC TTAACCCATG CTAAATCATT 
#FYHabrophlebiodes_zijinensis        GCCATTCATA GTCTTCATGG GCGTTTGCAT ATGGGGTTGT CATGTTCCCT TTACGGCTTC CTCACCACTG TTAAATCATT 
#FYIsonychia_ignota                  GCCATTCATA GTCTTCATGG GCGTTTGCAT ATGGGGCTGT CATGTTCCCT TTACGGCTTC CTAACCCATG TTAAATCATT 
#FYPaegniodes_cupulatus              GCCATTCATA GTCTTCATGG GCGTTTGCAT ATGGGGCTGT CATGTTCCTT TTACGGCTTC CTCACCCATG TTAAGCCATT 
#FYParafronurus_youi                 GCCATTCATA GTCTTCATGG GCGTTTGCAT ATGGGGTTGT CATGTTCCTT TTACGGCTTC CTCACCCATG CTAAGCCATT 
#FYPotamanthus                       GCCATTCATA GTCTTCATGG GCGTTTGCAT ATGGGGCTGT CATGTTCCTT TTACGGCTTC TTAACCCATG TTAAATCATT 
#FYSiphlonurus                       GCCATTCATA GTCTTCATGG GCGTTTGCAT ATGGGGGTGT CATGTACCCT TTACGGCTTC TTAACCCATG TTAAATCATT 
#FYSiphlonurus_immanis               GCCATTCATA GTCTTCATGG GCGTTTGCAT ATGGGGCTGT CATGTTCCTT TTACGGTTTC TTAACCCATG TTAAATCATT 
#FYSiphluriscus_chinensis            GCCATTCATA GTCTTCATGG GCGTTTGCAT ATGGGGGTGT CATGTACCTT TTACGGCTTC TTAACCCATG CTAAGCCATT 
#FYTeloganodidae                     GCCATTCATA GTCTTCATGG GCGTTTGCAT ATGGGGGTAT CATGTTCCCT TTACGGTTAC TTAACCAATG CTAAGCCATT 
#FYVietnamella_dabieshanensis        GCCATTCATA GTCTTCATGG GCGTTTGCAT ATGGGGGTAT CATGTTCCTT TTACGGTTTC TTAACCAATG TTAAACCATT 
#FY_AHWF                             GCCATTCATA GTCTTCATGG GCGTTTGCAT ATGGGGCTGT CATGTTCCTT TTACGGCTTC TTAACCCATG CTAAATCATT 
#FY_AJDFATP6                         GCCATTCATA GTCTTCATGG GCGTTTGCAT ATGGGGCTGT CATGTTCCCT TTACGGCTTC CTAACCCATG TTAAATCATT 
#FY_AJHQ                             GCCATTCATA GTTTTCATGG GCGTTTGCAT ATGCGGTTGT CATGTTTCCT TTACGGGTAC CTAAAACATT TTAAATCATT 
#FY_AJXF                             GCCATTCATA GTCTTCATGG GCGTTTGCAT ATGGGGTTGT CATGTTCCTT TTACGGCTTC CTCACCCATG TTAAGCCATT 
#FY_Ameletus_sp                      GCCATTCATA GTCTTCATGG GCGTTTGCAT ATGGGGTTGT CATGTTCCCT TTACGGCTTC CTAACCCATG TTAAATCATT 
#FY_FSJBF                            GCCATTCATA GTCTTCATGG GCGTTTGCAT ATGGGGTTGT CATGTTCCCT TTACGGTTTC CTCACCCATG CTAAGCCATT 
#FY_FSJCJ                            GCCATTCATA GTTTTCATGG GCGTTTGCAT ATGCGGTTAT CATGTACCTT TTACGGTTAC ATAACCCTTG TTAAATCATT 
#FY_FSJF                             GCCATTCATA GTTTTCATGG GCGTTTGCAT ATGGGGTTGT CATGTTCCTT TTACGGTTTC TTCACCCATG CTAAATCATT 
#FY_HBF                              GCCATTCATA GTCTTCATGG GCGTTTGCAT ATGGGGTTGT CATGTTCCCT TTACGGCTTC CTCACCCATG TTAAATCATT 
#FY_HSXF                             GCCATTCATA GTTTTCATGG GCGTTTGCAT ATGGGGGTAT CATGTTCCTT TTACGGTTAC CTAACCCATG TTAAACCATT 
#FY_JAXXCF                           GCCATTCATA GTTTTCATGG GCGTTTGCAT ATGGGGCTGT CATGTTCCTT TTACGGCTTC TTCACCACTG TTAAGTCATT 
#FY_JSTF                             GCCATTCATA GTTTTCATGG GCGTTTGCAT ATGGGGGTAT CATGTTCCTT TTACGGCTAC CTAACCCATG TTAAACCATT 
#FY_JXF                              GCCATTCATA GTCTTCATGG GCGTTTGCAT ATGGGGGTAT CATGTTCCCT TTACGGCTAC TTAACCCATG TTAAATCATT 
#FY_NSF                              GCCATTCATA GTCTTCATGG GCGTTTGCAT ATGGGGGTGT CATGTACCTT TTACGGCTTC TTAACCCATG CTAAGCCATT 
#FY_WQSJK                            GCCATTCATA GTCTTCATGG GCGTTTGCAT ATGGGGTTAT CATGTACCTT TTACGGTTAC ATAACCCATG TTAAATCATT 
#GCCorydalusCornutus                 GCCATTCATA GTTTTCATGG GCGTTTGCAT ATGGGGTTAT CATGTACCTT TTTCGGTTTC ATAACCAATG TTAAATCATT 
#GCMChallia_fletcheri                GCCATTCATA GTTTTCATGG GCGTTTGCAT ATGCGGTTAT CATGTACCTT TTACGGTTGT ATAAGAAATG CTAAATCATT 
#GCMEuborellia_arcanum               GCCATTCATA GTTTTCATGG GCGTTTGCAT ATGCGGTTAT CATGTACCTT TTACGGTTGT ATAAGATATG TTAGGTCATT 
#GCMLabidura_japonicaATP6            GCCATTCATA GTCTTCATGG GCGTTTGCAT ATGCGGTTAT CATGTACCTT TTACGGTTGT ATAAACACTG TTAAGTCATT 
#GCProtohermesConcolorus             GCCATTCATA GTTTTCATGG GCGTTTGCAT ATGGGGTTAT CATGTACCTT TTTCGGTTTC ATAACCTTTG TTAAATCATT 
#GCSialisHamata                      GCCATTCATA GTTTTCATGG GCGTTTGCAT ATGGGGTTAT CATGTTCCCT TTACGGTTAC ATAACCTTTG TTAAGTCATT 
#HGHF                                GCCATTCATA GTCTTCATGG GCGTTTGCAT ATGGGGCTGT CATGTTCCTT TTACGGCTTC TTAACCCATG CTAAATCATT 
#HHF                                 GCCATTCATA GTTTTCATGG GCGTTTGCAT ATGGGGATGT CATGTTCCCT TTACGGTTTC TTAACCACTG TTAAAGCATT 
#JCMAcroneuria_hainana               GCCATTCATA GTCTTCATGG GCGTTTGCAT ATGGGGTTAT CATGTACCCT TTACGGCTAC CTAACCTTTG CTAAATCATT 
#JCMCoptotermes_formosanus           GCCATTCATA GTCTTCATGG GCGTTTGCAT ATGCGGTTAT CATGTTCCCT TTACGGCTAC ATAACCAATG CTAAGCCATT 
#JCMDinocras_cephalotes              GCCATTCATA GTCTTCATGG GCGTTTGCAT ATGGGGTTAT CATGTACCCT TTACGGCTAC ATAACCCTTG TTAAATCATT 
#JCMKC952026Cryptoperla              GCCATTCATA GTTTTCATGG GCGTTTGCAT ATGCGGTTAT CATGTACCTT TTACGGTTTC ATAACCCATG ACAAATCATT 
#JCMPteronarcys_princeps             GCCATTCATA GTTTTCATGG GCGTTTGCAT ATGCGGTTAT CATGTACCTT TTACGGCTAC ATAACCCATG TTAAATCATT 
#JCM_Apteroperla_tikumanaATP6        GCCATTCATA GTTTTCATGG GCGTTTGCAT ATGCGGTTAT CATGTACCTT TTACGGCTAC ATAACCCATG CTAAATCATT 
#JCM_Kamimuria_wangiATP6             GCCATTCATA GTCTTCATGG GCGTTTGCAT ATGGGGTTAT CATGTACCTT TTACGGTTAC ATAACCCATG TTAAATCATT 
#JCM_Mesocapnia_arizonensislclATP    GCCATTCATA GTTTTCATGG GCGTTTGCAT ATGCGGTTAT CATGTACCCT TTACGGCTAC ATAACCCATG CTAAATCATT 
#JCM_Pteronarcella_badiaATP6         GCCATTCATA GTTTTCATGG GCGTTTGCAT ATGCGGTTGT CATGTACCCT TTACGGCTAC ATAACCCATG CTAAATCATT 
#JCM_StyloperlaATP6                  GCCATTCATA GTCTTCATGG GCGTTTGCAT ATGCGGTTGT CATGTACCCT TTACGGTTAC ATAACCCTTG TTAAATCATT 
#JCM_TogoperlaATP6                   GCCATTCATA GTCTTCATGG GCGTTTGCAT ATGGGGTTAT CATGTACCCT TTACGGCTAC ATAACCCATG TTAAATCATT 
#JCMogoperla                         GCCATTCATA GTCTTCATGG GCGTTTGCAT ATGGGGTTAT CATGTACCCT TTACGGCTAC ATAACCCATG TTAAATCATT 
#JSMF                                GCCATTCATA GTCTTCATGG GCGTTTGCAT ATAGGGTTGT CATGTTCCCT TTACGGCTTC TTCACCCATG TTAAATCATT 
#JSZF                                GCCATTCATA GTCTTCATGG GCGTTTGCAT ATGGGGATAT CATGTTCCCT TTACGGCTAC TTAACCGTTG TTAAACCATT 
#LCBombyxMandarina                   GCCATTCATA GTTTTCATGG GCGTTTGCAT ATGGGGTTAT AATGTACCTT TTACGGCTTC CTAATCTAAT TTAAATCATT 
#LCManducaSexta                      ACCATTCATA GTCTTCATGG GCGTTTGCAT ATGGGGTTAT CATGTACCTT TTTTGGCTAA TTAACCTACT CTAAATCATT 
#LCSaturniaboisduvalii               GCCATTCATA GTCTTCATGG GCGTTTGCAT ATGGGGTTAT CATGTACCTT TTACGGTTTC ATAACCTTTT TTAAATCATT 
#MCMDitaxis_biseriata                GCCATTCATA GTTTTCATGG GCGTTTGCAT ATGCGGTTGT CATGTACCTT TTACGGTTAC ATAAACTTTG TTAAATCATT 
#MCMEubasilissa_regina               GCCATTCATA GTTTTCATGG GCGTTTGCAT ATGGGGTTAT CATGTACCTT TTACGGTTAC ATAAACTTTG CTAAATCATT 
#MCMLimnephilus_decipiens            GCCATTCATA GTTTTCATGG GCGTTTGCAT ATGCGGTTAT CATGTACCCT TTACGGCTTC CTAACCTTTG TTAAATCATT 
#MCMPolystoechotes_punctatus         GCCATTCATA GTTTTCATGG GCGTTTGCAT ATGCGGTTGT CATGTACCTT TTACGGCTAC TTAATCTTTG TTAAATCATT 
#NeopanorpaPulchra                   GCCATTCATA GTTTTCATGG GCGTTTGCAT ATGCGGTTAT CATGTACCTT TTACGGTTGC ATAACCCATG TTAAATCATT 
#NesomachilisAustralicaATP6          GCCATTCATA GTCTTCATGG GCGTTTGCAT ATGGGGTTAC CATGTTTCCT TTTCGGATAT ATAAAACAAT CTAAATCATT 
#PedetontusATP6                      GCCATTCATA GTCTTCATGG GCGTTTGCAT ATGGGGTTGT CATGTTTCCT TTACAGATAC TTAACACATG TTAAATCATT 
#PetrobiusATP6                       GCCATTCATA GTCTTCATGG GCGTTTGCAT ATGGGGATAT CATGTTCCTT TTTCGGGTAC ATAAAAAATG TTAATTCATT 
#QCChaetosomaScaritidesATP           GCCATTCATA GTCTTCATGG GCGTTTGCAT ATGCGGATGT CATGTTCCTT TTACGGTTAT ATAACAAAAT TTAAATCATT 
#QCPyrophorusDivergensATP            GCCATTCATA GTCTTCATGG GCGTTTGCAT ATGGGGCTAT CATGTTCCTT TTACGGTTTC TTAAAAAATT TTAAATCATT 
#QLGrylloblattaSculleniATP6          GCCATTCATA GTTTTCATGG GCGTTTGCAT ATGCGGTTAT CATGTACCCT TTACGGTTAC ATAACCAATG TTAGGTCATT 
#QTAnisogomohusMaackiATP6            GCCATTCATA GTTTTCATGG GCGTTTGCAT ATGGGGTTGT CATGTTCCTT TTTCGGGTAC TTGAAGTACT CTAAGTCATT 
#QTAtrocalopteryx                    GCCATTCATA GTTTTCATGG GCGTTTGCAT ATGGGGCTGT CATGTTCCTT TTACGGGTAC ATAAAAACAT CTAAGCCATT 
#QTCeriagrionNipponicumATP6          GCCATTCATA GTCTTCATGG GCGTTTGCAT ATGGGGTTAT CATGTTCCTT TTACGGACAC ATAAAGCAAT TTAAGCCATT 
#QTCordulia_aenea                    GCCATTCATA GTTTTCATGG GCGTTTGCAT ATGGGGTTGT CATGTTCCTT TTACGGGTAC CTAAAATAAT CTAAATCATT 
#QTDavidius_lunatus                  GCCATTCATA GTTTTCATGG GCGTTTGCAT ATGGGGTTGT CATGTTCCCT TTTCGGGTAC TTAAAATACT TTAAGTCATT 
#QTEuphaea_decorata                  GCCATTCATA GTCTTCATGG GCGTTTGCAT ATGGGGTTAT CATGTTCCCT TTACGGACAC ATGAAATCAT CTAAACCATT 
#QTEuphaea_formosa                   GCCATTCATA GTTTTCATGG GCGTTTGCAT ATGGGGTTAT CATGTTCCCT TTACGGACAC ATGAAATCAT CTAAACCATT 
#QTEuphaea_ornata                    GCCATTCATA GTCTTCATGG GCGTTTGCAT ATGGGGTTAT CATGTTCCCT TTACGGACAC ATGAAATCAT CTAAACCATT 
#QTEuphaea_yayeyamana                GCCATTCATA GTTTTCATGG GCGTTTGCAT ATGGGGTTAT CATGTTCCCT TTACGGACAC ATGAAATCAT CTAAACCATT 
#QTHydrobasileus_croceus             GCCATTCATA GTTTTCATGG GCGTTTGCAT ATGCGGCTGT CATGTTTCTT TTACGGGTAC TTAAAACAAT TTAAATCATT 
#QTIctinogomphus                     GCCATTCATA GTCTTCATGG GCGTTTGCAT ATGGGGTTGT CATGTTCCCT TTACGGGTTC CTAAAATTGT CTAAGTCATT 
#QTIschnura_pumilio                  GCCATTCATA GTTTTCATGG GCGTTTGCAT ATGGGGTTAT CATGTTCCTT TTACGGACTC ATAAAGCAAT TTAAGTCATT 
#QTOrthetrumATP6                     GCCATTCATA GTTTTCATGG GCGTTTGCAT ATGCGGTTGT CATGTTCCTT TTACGGGTAC TTAAAACAAT CTAAATCATT 
#QTPlatycnemisPhyllopodaAtp6         GCCATTCATA GTTTTCATGG GCGTTTGCAT ATGGGGTTAT CATGTTCCTT TTAGGGGTAG ATAAAGCATT TTAAGCCATT 
#QTPseudolestes_mirabilis            GCCATTCATA GTTTTCATGG GCGTTTGCAT ATGGGGCTAT CATGTTCCTT TTACGGACAC ATAAAACATG TTAAACCATT 
#QTPseudothemisZonataATP6            GCCATTCATA GTCTTCATGG GCGTTTGCAT ATGGGGTTGT CATGTTTCTT TTACGGGTAC ATAAAATATG TTAGGTCATT 
#QTSC                                GCCATTCATA GTTTTCATGG GCGTTTGCAT ATGGGGCTAT CATGTTCCCT TTACGGATAC ATAAAGACAT CTAAGCCATT 
#QTVestalis_melania_mitochondrion    GCCATTCATA GTCTTCATGG GCGTTTGCAT ATGGGGTTAT CATGTTCCCT TTAGGGGTTC ATAAAAATCT TTAAAGCATT 
#SCMChrysomyaPutoriaATP6             GCCATTCATA GTTTTCATGG GCGTTTGCAT ATGCGGTTGT CATGTTCCCT TTACGGTTAC CTAAGGAAAT TTAAAGCATT 
#SCMDrosophilaMelanogasterATP6       GCCATTCATA GTTTTCATGG GCGTTTGCAT ATGCGGTTAT CATGTACCTT TTACGGTTAC TTAAAAAATG TTAAAGCATT 
#SCMSimosyrphusGrandicornisATP6      GCCATTCATA GTTTTCATGG GCGTTTGCAT ATGCGGTTGT CATGTACCTT TTACGGTTAC CTAAATAATG TTAAACCATT 
#SLM_Mongoloraphidia_harmandiATP6    GCCATTCATA GTTTTCATGG GCGTTTGCAT ATGCGGTTAT CATGTGCCTT TTACGGACAC TTAACCAAAT CTAAATCATT 
#TLMLeptomantella_albella            GCCATTCATA GTCTTCATGG GCGTTTGCAT ATGCGGTTAT CATGTTCCTT TTACGGCTAG CTAATCACTG CTAAAGCATT 
#TLTamolanicaTamolanaATP6            GCCATTCATA GTCTTCATGG GCGTTTGCAT ATGCGGTTGT CATGTACCTT TTACGGTTAC TTAACCAGTG TTAAAGCATT 
#TZJSclerophasmaParesisensisATP6     GCCATTCATA GTTTTCATGG GCGTTTGCAT ATGCGGTTAT CATGTACCTT TTTCGGCTAC ATAACCAATG TTAAATCATT 
#TrigoniophthalmusATP6               GCCATTCATA GTCTTCATGG GCGTTTGCAT ATGCGGTTAC CATGTTTCTT TTTCGGGTTT TTAACACATG CTAAATCATT 
#YYAteluraFormicariaATP6             GCCATTCATA GTCTTCATGG GCGTTTGCAT ATGCGGCTGT CATGTTCCCT TTACGGACTC ATAACCACTG TTAAATCATT 
#YYThermobiaATP6                     GCCATTCATA GTCTTCATGG GCGTTTGCAT ATGCGGCTAT CATGTTCCTT TTAGGGACAC ATAACCACTG CTAAATCATT 
#YYTricholepidionATP6                GCCATTCATA GTTTTCATGG GCGTTTGCAT ATGGGGATGT CATGTTCCTT TTAGGGGTAC ATAACCCGTG TCAAGCCATT 
#ZCAcridaWillemseiATP6               GCCATTCATA GTTTTCATGG GCGTTTGCAT ATGGGGATAT CATGTACCTT TTACGGTTTA ATAAAAACAT CTAAATCATT 
#ZCGastrimargusMarmoratusATP6        GCCATTCATA GTCTTCATGG GCGTTTGCAT ATGGGGATAT CATGTACCTT TTACGGATAC ATAAAAAATG CTAAATCATT 
#ZCLocustaMigratoriaATP6             GCCATTCATA GTTTTCATGG GCGTTTGCAT ATGGGGATAT CATGTACCTT TTACGGTTAC ATAAAGAATG CTAAATCATT 
#ZFQ                                 GCCATTCATA GTCTTCATGG GCGTTTGCAT ATGGGGCTGT CATGTTTCTT TTACGGGTAC TTAAAACATT TTAAACCATT 
#ZJCTimemaCalifornicumATP6           GCCATTCATA GTCTTCATGG GCGTTTGCAT ATGGGGTTAT CATGTACCTT TTACGGTTTC CTAACCAATG CTAAATCATT 
#ZSYM_Teleogryllus_emmaATP6          GCCATTCATA GTCTTCATGG GCGTTTGCAT ATGCGGTTAT CATGTACCTT TTACGGCTAC ATAACCAATG TTAAATCATT 
#ZSYM_Velarifictorus_hemelytrusAT    GCCATTCATA GTTTTCATGG GCGTTTGCAT ATGCGGTTAT CATGTACCTT TTACGGATAC ATAACCAATG TTAAATCATT 
#ZYSM_Loxoblemmus_equestrisATP6      GCCATTCATA GTCTTCATGG GCGTTTGCAT ATGCGGTTAT CATGTACCTT TTACGGTTAC ATAACCAATG TTAAATCATT 

#AYWF                                TTGTATTTGT GGGTAATTAC TTTTCCCACA TTCTGGTTAG GGATCCCGCG TATCGATACC GAGCTAACAC TGAAGTGTTC 
#BCHomalodiscaCoagulata              TTACATTTAT GGGTAATTAC TTTTCCCACA TTTTGGTTAG GGTTCCCGCG TATCGATACC GAACTATTAC TGAATTGTTC 
#BCNezaraViridula                    ATATATTTAT GGGTAAATAC TTTTCCCACA TTCTGGTTAG GGATCCCGCG TATCGATACC GAAGTAACAG TGAAATGTTC 
#BCTriatomaDimidiata                 TTATATTTGT GGGTAATTAC TTTTCCCACA TTCTGGTTAG GGATCCCGCG TATCGATACC GAAGTTATTG TGAAATATTC 
#DCReticulitermesFlavipes            GCGTATTTAC GGGTAAATAC TTTTCCCACA TTCTGGCTGC GGATCCCGCG TATCGATACC GAGCTAACAC TGAAATATTC 
#DQ                                  TTGTATTTAT GGGTAATTAC TTTTCCCACA TTTTGGTTAG GGATCCCGCG TATCGATACC GAGCTAACGC TGAAATTTTC 
#EupolyphagaSinensis                 ATGTATTTTT GGGTAAATAC TTTTCCCACA TTCTGGCTGC GGATCCCGCG TATCGATACC GAGCTAACTC TGAAGTATTC 
#FLBlattellaGermanicaATP6            TCATATTTTT GGGTAATTAC TTTTCCCACA TTCTGGTTGC GGATCCCGCG TATCGATACC GAGCTAGCGC TGAAGTATTC 
#FLPeriplanetaFuliginosa             GCATATTTAT GGGTAAATAC TTTTCCCACA TTCTGGTTGC GGATCCCGCG TATCGATACC GAGCTAACGC TGAAGTGTTC 
#FY1VietnamellaDabie                 ATGTATTTTT GGGTAATTAC TTTTCCCACA TTCTGGTTAG GGATCCCGCG TATCGATACC GAGCTAACAG TGAAGTGTTC 
#FY2Vietnamella                      ATGTATTTTT GGGTAACTAC TTTTCCCACA TTTTGGTTAG GGATCCCGCG TATCGATACC GAGCTAACAG TGAAGTGTTC 
#FYCaenis                            GTATATTTAT GGGTAATTAC TTTTCCCACA TTTTGGCTAG GGATCCCGCG TATCGATACC GAGCTAACAC TGAAATGTTC 
#FYEpeorus                           GCGTATTTAT GGGTAATTAC TTTTCCCACA TTCTGGTTGC GGATCCCGCG TATCGATACC GAGCTAGCGC TGAAGTGTTC 
#FYEpeorusATP6                       GCGTATTTAT GGGTAATTAC TTTTCCCACA TTTTGGTTGC GGATCCCGCG TATCGATACC GAGCTAGCGC TGAAGTGTTC 
#FYEphemeraOrientalis                GCATATTTAT GGGTAATTAC TTTTCCCACA TTTTGGTTAG GGATCCCGCG TATCGATACC GAGCTAGCGC TGAAGTGTTC 
#FYEphemerella                       CTGTATTTGT GGGTAATTAC TTTTCCCACA TTCTGGTTAG GGATCCCGCG TATCGATACC GAGCTAACGC TGAAGTGTTC 
#FYHabrophlebiodes_zijinensis        TTATATTTAT GGGTAATTAC TTTTCCCACA TTTTGGTTAG GGATCCCGCG TATCGATACC GAGCTAACTC TGAAATGTTC 
#FYIsonychia_ignota                  ATGTATTTAT GGGTAACTAC TTTTCCCACA TTTTGGCTAG GGATCCCGCG TATCGATACC GAGCTAGCGC TGAAGTGTTC 
#FYPaegniodes_cupulatus              GCATATTTAT GGGTAATTAC TTTTCCCACA TTCTGGCTAG GGATCCCGCG TATCGATACC GAGCTAGCGC TGAAGTGTTC 
#FYParafronurus_youi                 GCGTATTTAT GGGTAATTAC TTTTCCCACA TTCTGGTTGC GGATCCCGCG TATCGATACC GAGCTAGCGC TGAAGTGTTC 
#FYPotamanthus                       GCGTATTTAT GGGTAATTAC TTTTCCCACA TTCTGGTTGC GGATCCCGCG TATCGATACC GAGCTAGCGC TGAATTGTTC 
#FYSiphlonurus                       GCGTATTTAT GGGTAATTAC TTTTCCCACA TTCTGGTTGC GGATCCCGCG TATCGATACC GAGCTAGCGC TGAAGTGTTC 
#FYSiphlonurus_immanis               GCATATTTAT GGGTAATTAC TTTTCCCACA TTTTGGTTAG GGATCCCGCG TATCGATACC GAGCTAGCGC TGAAGTGTTC 
#FYSiphluriscus_chinensis            ATGTATTTAT GGGTAATTAC TTTTCCCACA TTTTGGCTAG GGATCCCGCG TATCGATACC GAGCTAACGC TGAAGTGTTC 
#FYTeloganodidae                     ATGTATTTAT GGGTAACTAC TTTTCCCACA TTTTGGTTGC GGATCCCGCG TATCGATACC GAGCTAACTC TGAAATCTTC 
#FYVietnamella_dabieshanensis        ATGTATTTTT GGGTAATTAC TTTTCCCACA TTCTGGTTAG GGATCCCGCG TATCGATACC GAGCTAACAG TGAAGTGTTC 
#FY_AHWF                             GCGTATTTAT GGGTAATTAC TTTTCCCACA TTCTGGTTGC GGATCCCGCG TATCGATACC GAGCTAGCGC TGAATTGTTC 
#FY_AJDFATP6                         ATGTATTTAT GGGTAACTAC TTTTCCCACA TTTTGGCTAG GGATCCCGCG TATCGATACC GAGCTAGCGC TGAAGTGTTC 
#FY_AJHQ                             TTGTATTTAT GGGTAATTAC TTTTCCCACA TTTTGGCTAG GGATCCCGCG TATCGATACC GAGCTAACGC TGAAGTGTTC 
#FY_AJXF                             GCATATTTAT GGGTAACTAC TTTTCCCACA TTTTGGTTGC GGATCCCGCG TATCGATACC GAGCTAGCGC TGAAGTGTTC 
#FY_Ameletus_sp                      ATGTATTTAT GGGTAATTAC TTTTCCCACA TTCTGGTTAG GGATCCCGCG TATCGATACC GAGCTAGCGC TGAAGTGTTC 
#FY_FSJBF                            GCGTATTTAT GGGTAATTAC TTTTCCCACA TTTTGGTTGC GGATCCCGCG TATCGATACC GAGCTAGCGC TGAAGTGTTC 
#FY_FSJCJ                            TCATATTTTT GGGTAATTAC TTTTCCCACA TTTTGGTTGC GGATCCCGCG TATCGATACC GAGCTAACAC TGAAATGTTC 
#FY_FSJF                             GCGTATTTAT GGGTAATTAC TTTTCCCACA TTCTGGCTGC GGATCCCGCG TATCGATACC GAGCTAGCGC TGAAGTGTTC 
#FY_HBF                              GCATATTTAT GGGTAATTAC TTTTCCCACA TTTTGGTTAG GGATCCCGCG TATCGATACC GAGCTAGCGC TGAAGTGTTC 
#FY_HSXF                             TTGTATTTGT GGGTAATTAC TTTTCCCACA TTCTGGTTAG GGATCCCGCG TATCGATACC GAGCTAACTC TGAAGTGTTC 
#FY_JAXXCF                           GCATATTTAT GGGTAACTAC TTTTCCCACA TTTTGGCTAG GGATCCCGCG TATCGATACC GAGCTAGCAC TGAAATATTC 
#FY_JSTF                             CTGTATTTGT GGGTAATTAC TTTTCCCACA TTCTGGCTAG GGATCCCGCG TATCGATACC GAGCTAACTC TGAAGTGTTC 
#FY_JXF                              TTGTATTTGT GGGTAATTAC TTTTCCCACA TTCTGGTTAG GGATCCCGCG TATCGATACC GAGCTAACAC TGAAGTGTTC 
#FY_NSF                              ATGTATTTAT GGGTAATTAC TTTTCCCACA TTTTGGCTAG GGATCCCGCG TATCGATACC GAGCTAACGC TGAAGTGTTC 
#FY_WQSJK                            GCGTATTTTT GGGTAAATAC TTTTCCCACA TTCTGGTTGC GGATCCCGCG TATCGATACC GAGCTAACAC TGAAGTGTTC 
#GCCorydalusCornutus                 TTATATTTAT GGGTAACTAC TTTTCCCACA TTTTGGTTAG GGATCCCGCG TATCGATACC GAGCTAACTC TGAAGTGTTC 
#GCMChallia_fletcheri                GGGTATTTGT GGGTAATTAC TTTTCCCACA TTTTGGTTGC GGATCCCGCG TATCGATACC GAGTTATTTG TGAAGTGTTC 
#GCMEuborellia_arcanum               GTGTATTTGT GGGTAAATAC TTTTCCCACA TTTTGGTTGC GGATCCCGCG TATCGATACC GAGCTAACTG TGAAGTGTTC 
#GCMLabidura_japonicaATP6            GGGTATTTTT GGGTAATTAC TTTTCCCACA TTTTGGTTGC GGATCCCGCG TATCGATACC GAGCTAACTG TGAAGTGTTC 
#GCProtohermesConcolorus             TTATATTTTT GGGTAACTAC TTTTCCCACA TTTTGGTTAG GGATCCCGCG TATCGATACC GAGCTAACTC TGAAATGTTC 
#GCSialisHamata                      ATACATTTAT GGGTAATTAC TTTTCCCACA TTTTGGCTAG GGATCCCGCG TATCGATACC GAGCTAACTC TGAACTGTTC 
#HGHF                                GCGTATTTAT GGGTAATTAC TTTTCCCACA TTTTGGTTGC GGATCCCGCG TATCGATACC GAGCTAGCGC TGAATTGTTC 
#HHF                                 ATATATTTAT GGGTAATTAC TTTTCCCACA TTTTGGTTAG GGATCCCGCG TATCGATACC GAGCTAACTC TGAAATGTTC 
#JCMAcroneuria_hainana               TCATATTTCT GGGTAAATAC TTTTCCCACA TTCTGGTTGC GGATCCCGCG TATCGATACC GAGCTAACAC TGAAATGTTC 
#JCMCoptotermes_formosanus           GCGTATTTAC GGGTAAATAC TTTTCCCACA TTCTGGCTGC GGATCCCGCG TATCGATACC GAGCTAACAC TGAAATATTC 
#JCMDinocras_cephalotes              GCGTATTTCT GGGTAAATAC TTTTCCCACA TTTTGGCTGC GGATCCCGCG TATCGATACC GAGCTAACAC TGAAATGTTC 
#JCMKC952026Cryptoperla              GCATATTTTT GGGTAATTAC TTTTCCCACA TTTTGGTTGC GGATCCCGCG TATCGATACC GAGCTAACAC TGAAGTGTTC 
#JCMPteronarcys_princeps             CTACATTTAT GGGTAAATAC TTTTCCCACA TTTTGGTTGC GGATCCCGCG TATCGATACC GAGCTAACAC TGAAGTGTTC 
#JCM_Apteroperla_tikumanaATP6        TGATATTTTT GGGTAATTAC TTTTCCCACA TTTTGGCTGC GGATCCCGCG TATCGATACC GAGCTAACGC TGAAGTGTTC 
#JCM_Kamimuria_wangiATP6             GCATATTTTT GGGTAACTAC TTTTCCCACA TTCTGGCTGC GGATCCCGCG TATCGATACC GAGCTAACAC TGAAGTGTTC 
#JCM_Mesocapnia_arizonensislclATP    TGATATTTTT GGGTAATTAC TTTTCCCACA TTTTGGCTGC GGATCCCGCG TATCGATACC GAGCTAACAC TGAAGTGTTC 
#JCM_Pteronarcella_badiaATP6         GTACATTTAT GGGTAAATAC TTTTCCCACA TTCTGGCTGC GGATCCCGCG TATCGATACC GAGCTAACAC TGAAATATTC 
#JCM_StyloperlaATP6                  GTATATTTTT GGGTAATTAC TTTTCCCACA TTTTGGCTGC GGATCCCGCG TATCGATACC GAGCTAACAC TGAAATGTTC 
#JCM_TogoperlaATP6                   ACATATTTTT GGGTAATTAC TTTTCCCACA TTCTGGTTGC GGATCCCGCG TATCGATACC GAGCTAGTAC TGAAGTGTTC 
#JCMogoperla                         ACATATTTTT GGGTAATTAC TTTTCCCACA TTCTGGTTGC GGATCCCGCG TATCGATACC GAGCTAGTAC TGAAGTGTTC 
#JSMF                                GCATATTTAT GGGTAATTAC TTTTCCCACA TTTTGGTTAG GGATCCCGCG TATCGATACC GAGCTAGCGC TGAAGTGTTC 
#JSZF                                GTGTATTTAT GGGTAATTAC TTTTCCCACA TTCTGGCTAG GGATCCCGCG TATCGATACC GAGCTAACAC TGAAATGTTC 
#LCBombyxMandarina                   TTACATTTAT GGGTAAATAC TTTTCCCACA TTTTGGTTGC GGATCCCGCG TATCGATACC GATCTAATTC TGAAATATTC 
#LCManducaSexta                      TTATATTTTT GGGTAATTAC TTTTCCCACA TTTTGGTTGC GGATCCCGCG TATCGATACC GATCTAATTC TGAATTATTC 
#LCSaturniaboisduvalii               TTATATTTAT GGGTAATTAC TTTTCCCACA TTTTGGTTGC GGATCCCGCG TATCGATACC GATTTACTTC TGAATTATTC 
#MCMDitaxis_biseriata                ATATATTTAT GGGTAATTAC TTTTCCCACA TTTTGGCTGC GGATCCCGCG TATCGATACC GAGCTAACTC TGAAATGTTC 
#MCMEubasilissa_regina               ATATATTTAT GGGTAATTAC TTTTCCCACA TTTTGGCTTC GGATCCCGCG TATCGATACC GAGCTATTTC TGAAATATTC 
#MCMLimnephilus_decipiens            ATACATTTAC GGGTAATTAC TTTTCCCACA TTTTGGTTTC GGATCCCGCG TATCGATACC GAGCTACTTC TGAAATTTTC 
#MCMPolystoechotes_punctatus         ACGTATTTAT GGGTAATTAC TTTTCCCACA TTTTGGTTAG GGATCCCGCG TATCGATACC GAGCTAACTC TGAAGTTTTC 
#NeopanorpaPulchra                   TTATATTTAT GGGTAAATAC TTTTCCCACA TTCTGGTTGC GGATCCCGCG TATCGATACC GAGCTAACAC TGAAATATTC 
#NesomachilisAustralicaATP6          CTGTATTTTT GGGTAACTAC TTTTCCCACA TTCTGGCTAG GGATCCCGCG TATCGATACC GAGCTAACAC TGAAATATTC 
#PedetontusATP6                      ATATATTTTT GGGTAATTAC TTTTCCCACA TTCTGGTTAG GGATCCCGCG TATCGATACC GAGCTAACAT TGAAGTATTC 
#PetrobiusATP6                       GCGTATTTTT GGGTAATTAC TTTTCCCACA TTCTGGTTAG GGATCCCGCG TATCGATACC GAGCTAACGC TGAAGTATTC 
#QCChaetosomaScaritidesATP           ATATATTTAT GGGTAATTAC TTTTCCCACA TTCTGGTTAG GGATCCCGCG TATCGATACC GAGCTAACAA TGAAATATTC 
#QCPyrophorusDivergensATP            CTACATTTAT GGGTAAATAC TTTTCCCACA TTCTGGTTAG GGATCCCGCG TATCGATACC GAGCTACTGC TGAAGTGTTC 
#QLGrylloblattaSculleniATP6          ATGTATTTAT GGGTAACTAC TTTTCCCACA TTCTGGTTGC GGATCCCGCG TATCGATACC GAGCTAACTC TGAAATTTTC 
#QTAnisogomohusMaackiATP6            TTGTATTTAT GGGTAATTAC TTTTCCCACA TTTTGGTTAG GGATCCCGCG TATCGATACC GAGCTAACGC TGAAATATTC 
#QTAtrocalopteryx                    ATACATTTGC GGGTAATTAC TTTTCCCACA TTCTGGCTGC GGATCCCGCG TATCGATACC GAGCTAACTC TGAAATATTC 
#QTCeriagrionNipponicumATP6          TTACATTTAT GGGTAACTAC TTTTCCCACA TTCTGGTTGC GGATCCCGCG TATCGATACC GATCTAACGC TGAAATATTC 
#QTCordulia_aenea                    ATGTATTTAT GGGTAACTAC TTTTCCCACA TTCTGGTTAG GGATCCCGCG TATCGATACC GAGCTAACGC TGAAATGTTC 
#QTDavidius_lunatus                  GTGTATTTAC GGGTAACTAC TTTTCCCACA TTTTGGCTAG GGATCCCGCG TATCGATACC GAGCTAACTC TGAAGTATTC 
#QTEuphaea_decorata                  GTACATTTAT GGGTAATTAC TTTTCCCACA TTCTGGCTGC GGATTCCGCG TATCGATACC GAGCTAACGC TGAAATATTC 
#QTEuphaea_formosa                   GTACATTTAT GGGTAATTAC TTTTCCCACA TTTTGGTTGC GGATCCCGCG TATCGATACC GAGCTAACAC TGAAATGTTC 
#QTEuphaea_ornata                    GCACATTTAT GGGTAATTAC TTTTCCCACA TTCTGGTTGC GGATCCCGCG TATCGATACC GAGCTAACGC TGAAATATTC 
#QTEuphaea_yayeyamana                GTACATTTAT GGGTAATTAC TTTTCCCACA TTTTGGTTGC GGATCCCGCG TATCGATACC GAGCTAACAC TGAAATGTTC 
#QTHydrobasileus_croceus             TTATATTTAT GGGTAATTAC TTTTCCCACA TTTTGGCTAG GGATCCCGCG TATCGATACC GAGCTAACTC TGAAGTATTC 
#QTIctinogomphus                     CTATATTTAT GGGTAATTAC TTTTCCCACA TTCTGGTTAG GGATCCCGCG TATCGATACC GAGCTAACGC TGAAGTATTC 
#QTIschnura_pumilio                  TTACATTTAT GGGTAATTAC TTTTCCCACA TTCTGGTTGC GGATCCCGCG TATCGATACC GATCTAACGC TGAAATTTTC 
#QTOrthetrumATP6                     CTGTATTTAT GGGTAATTAC TTTTCCCACA TTCTGGCTAG GGATCCCGCG TATCGATACC GAGCTAACGC TGAAATATTC 
#QTPlatycnemisPhyllopodaAtp6         CTATATTTAT GGGTAATTAC TTTTCCCACA TTTTGGCTGC GGATCCCGCG TATCGATACC GAGCTAACTC TGAAATGTTC 
#QTPseudolestes_mirabilis            CTACATTTGT GGGTAACTAC TTTTCCCACA TTTTGGCTGC GGATCCCGCG TATCGATACC GAGCTAATGC TGAAATATTC 
#QTPseudothemisZonataATP6            TTATATTTAT GGGTAATTAC TTTTCCCACA TTTTGGCTAG GGATCCCGCG TATCGATACC GAGCTAACGC TGAAATTTTC 
#QTSC                                GCACATTTGT GGGTAACTAC TTTTCCCACA TTCTGGCTGC GGATCCCGCG TATCGATACC GAGCTAACGC TGAAACATTC 
#QTVestalis_melania_mitochondrion    ACATATTTGT GGGTAAATAC TTTTCCCACA TTTTGGCTGC GGATCCCGCG TATCGATACC GAGTTAACGC TGAAGTGTTC 
#SCMChrysomyaPutoriaATP6             GCATATTTAT GGGTAATTAC TTTTCCCACA TTTTGGTTGC GGATCCCGCG TATCGATACC GAGCTAACGC TGAAGTATTC 
#SCMDrosophilaMelanogasterATP6       ATATATTTAT GGGTAATTAC TTTTCCCACA TTTTGGTTGC GGATCCCGCG TATCGATACC GAGCTAACAC TGAAATGTTC 
#SCMSimosyrphusGrandicornisATP6      TAATATTTGT GGGTAATTAC TTTTCCCACA TTTTGGTTGC GGATCCCGCG TATCGATACC GAGCTAACAC TGAAGTGTTC 
#SLM_Mongoloraphidia_harmandiATP6    TTATATTTTT GGGTAATTAC TTTTCCCACA TTTTGGCTGG GGATCCCGCG TATCGATACC GATCTTACAC TGAAATATTC 
#TLMLeptomantella_albella            TTACATTTAT GGGTAAATAC TTTTCCCACA TTTTGGTTGC GGATCCCGCG TATCGATACC GAGCTAACTC TGAAATATTC 
#TLTamolanicaTamolanaATP6            TTACATTTAT GGGTAATTAC TTTTCCCACA TTCTGGTTGC GGATCCCGCG TATCGATACC GAGCTAACTC TGAAATTTTC 
#TZJSclerophasmaParesisensisATP6     ATATATTTGT GGGTAAATAC TTTTCCCACA TTTTGGTTTC GGATCCCGCG TATCGATACC GAGCTAACAC TGAAATATTC 
#TrigoniophthalmusATP6               TTATATTTCT GGGTAATTAC TTTTCCCACA TTCTGGTTAG GGATCCCGCG TATCGATACC GAGCTAACAC TGAAGTGTTC 
#YYAteluraFormicariaATP6             TCATATTTGT GGGTAACTAC TTTTCCCACA TTCTGGCTAG GGATCCCGGG TATCGATACC GAGCTAACTC TGAAATATTC 
#YYThermobiaATP6                     TTGTATTTAT GGGTAAATAC TTTTCCCACA TTTTGGCTAG GGATCCCGCG TATCGATACC GAGCTAACAC TGAAATGTTC 
#YYTricholepidionATP6                CTGTATTTTT GGGTAATTAC TTTTCCCACA TTCTGGCTAG GGATCCCGCG TATCGATACC GAGGTAACAC TGAAGTGTTC 
#ZCAcridaWillemseiATP6               AGATATTTAT GGGTAATTAC TTTTCCCACA TTCTGGTTGC GGATCCCGCG TATCGATACC GAGCTAACTC TGAAGTATTC 
#ZCGastrimargusMarmoratusATP6        ACATATTTAT GGGTAATTAC TTTTCCCACA TTCTGGTTGC GGATCCCGCG TATCGATACC GAGCTAACTC TGAAGTATTC 
#ZCLocustaMigratoriaATP6             ACATATTTAT GGGTAATTAC TTTTCCCACA TTCTGGTTGC GGATCCCGCG TATCGATACC GAGCTAACTC TGAAGTATTC 
#ZFQ                                 GTGTATTTAT GGGTAACTAC TTTTCCCACA TTTTGGTTAG GGATCCCGCG TATCGATACC GAGCTAACAG TGAAATATTC 
#ZJCTimemaCalifornicumATP6           ATATATTTAT GGGTAATTAC TTTTCCCACA TTTTGGTTGC GGATCCCGCG TATCGATACC GAGCTAACAT TGAAATGTTC 
#ZSYM_Teleogryllus_emmaATP6          ATGTATTTAT GGGTAATTAC TTTTCCCACA TTTTGGTTGC GGATCCCGCG TATCGATACC GAGCTAACTC TGAAATTTTC 
#ZSYM_Velarifictorus_hemelytrusAT    ATGTATTTAT GGGTAATTAC TTTTCCCACA TTTTGGTTGC GGATCCCGCG TATCGATACC GAGCTAACTC TGAAATTTTC 
#ZYSM_Loxoblemmus_equestrisATP6      ACGTATTTAT GGGTAATTAC TTTTCCCACA TTCTGGCTGC GGATCCCGCG TATCGATACC GAGCTAACTC TGAAATTTTC 

#AYWF                                ACATGGTCAC ATTCCTCTGG GTCTATTTGT TTATGTTGGA GCCTGTAGCA CGCAGTATTA CCCCGCGACA AGTAAAGACT 
#BCHomalodiscaCoagulata              TCTTGGAGTT ATTCTTATAG ATATATATAT TTATATTGGA AGATATTCAA CGATGTATTC CCCCGAGACA TCTAAGGATT 
#BCNezaraViridula                    TCATGGAGAT ATTCATATGG ATATATTTAT ATATTTTGGA AGTTATACAA CGGTGTATTT CCCCTCGACA TCTAAAGAAT 
#BCTriatomaDimidiata                 TCATGGAGAC ATTCTTATGG ATATCTTTTT TTATATTGGA AGATGCTCAA CGCAGTATTT CCCCGCGACA TCTAGCGAAT 
#DCReticulitermesFlavipes            TCATGGTCAC ATTCTTGTAG GTATATTTCT TTATATTGGA AGATACTCAA CGCAATCTTT CCCCGCGACA AGTATCGATT 
#DQ                                  ACCTGGAGAC ATTCGTATGG GTTTATTTAT TAATATTGGA GCTTACTCCA CGCAATTTTC CCCCATGACA AGTAAGGATT 
#EupolyphagaSinensis                 TCATGGTCAT ATTCTTGTAG ATTTATTTAT TTATTTTGGA AGATAGACAA CGCAGCTTTT CCCCGCGACA AGTATCGATT 
#FLBlattellaGermanicaATP6            TCATGGTCAT ATTCTTGTGC GTTTATTTAT TTATATTGGA AGATACACAA CGCAGTTTTT CCCCGCGACA AGTAGCGATT 
#FLPeriplanetaFuliginosa             TCATGGTCAT ATTCTTATGG GTTTATTTAT TTATATTGGA AGATAGTCAA CGCAATTTTT CCCCGCGACA AGTATCGATT 
#FY1VietnamellaDabie                 ACATGGTCAC ATTCATATGG GTTTATTTAT TTATGTTGGA GCTTGTAGCA CGCAGTGTTA CCCCGCGACA AGTAAGGACT 
#FY2Vietnamella                      ACGTGGTCAC ATTCATATGG GTTTATCTAT TTATGTTGGA GCTTGTAGCA CGCAGTGTTA CCCCGCGACA AGTAAGGACT 
#FYCaenis                            TCATGGTCAT ATTCTTATGG GTCTATTTAT TTATGTTGGA GCTTATAGCA CGCAGTTCTT CCCCGCGACA AGTAGCGATT 
#FYEpeorus                           TCGTGGTCAC ATTCTTGTGG GTCTATTTAT TTATGTTGGA AGATATAGTA CGCAGTACTT CCCCGCGACA AGTAGCGACT 
#FYEpeorusATP6                       TCGTGGTCAC ATTCTTGTGG GTCTATCTAT TTATGTTGGA AGATATAGTA CGCAGTACTT CCCCGCGACA AGTAGCGATT 
#FYEphemeraOrientalis                TCGTGGTCAC ATTCTTGTGG GTCTTTTTGT TTATGTTGGA GCTTGTAGCA CGCAGTGCTT CCCCGCGACA AGTAGCGATT 
#FYEphemerella                       ACGTGGTCAC ATTCCTTTGG GTCTATCTGT TTATGTTGGA GCATGTAGCA CGCAGTCTTA CCCCGCGACA AGTAAGGACT 
#FYHabrophlebiodes_zijinensis        ACATGGAGAC ATTCCTAGGG ATTTTTCTAT TTATGTTGGA GCTTATAGCA CGTTATTCTT CCCCGCGACA AGTAGCGACT 
#FYIsonychia_ignota                  AGGTGGTCAC ATTCTTGTGG GTCTCTCTGT TTATGTTGGA AGATATAGCA CGCCGTGCTT CCCCGCGACA AGTAGCGACT 
#FYPaegniodes_cupulatus              TCGTGGTCAC ATTCCTGTGG GTCTATCTAT TTATGTTGGA AGATATAGCA CGCAGTACTT CCCCGCGACA AGTAGCGACT 
#FYParafronurus_youi                 TCGTGGTCAC ATTCTTGTGG GTCTATCTAT TTATGTTGGA AGATATAGCA CGCAATGCTT CCCCGCGACA AGTAGCGACT 
#FYPotamanthus                       TCGTGGTCAC ATTCTTGTGG GTTTATCTAT TTATGTTGGA GCTTATAGCA CGCAGTGCTT CCCCGCGACA AGTAGCGATT 
#FYSiphlonurus                       ACGTGGTCAC ATTCCTGTGG GTCTATCTAT TTATGTTGGA AGATATAGCA CGCAGTACTT CCCCGCGACA AGTATCGACT 
#FYSiphlonurus_immanis               TCGTGGTCAC ATTCTTGTGG GTTTTTTTGT TTATGTTGGA GCTTGTAGCA CGCAGTGCTT CCCCGCGACA AGTAGCGATT 
#FYSiphluriscus_chinensis            ACATGGTCAC ATTCCTGTGG GTCTATTTGT TTATATTGGA AGATATAGCA CGGTGTGCTT CCCCGCGACA AGTATCGATT 
#FYTeloganodidae                     TCGTGGTCAC ATTCATATGG GTTTATTTAT TTATATTGGA AGTTATGCCA CGCAGTTCTT CCCCGCGACA TCTAGCGATT 
#FYVietnamella_dabieshanensis        ACATGGTCAC ATTCATATGG GTTTATTTAT TTATGTTGGA GCTTGTAGCA CGCAGTGTTA CCCCGCGACA AGTAAGGACT 
#FY_AHWF                             TCGTGGTCAC ATTCTTGTGG GTTTATTTAT TTATGTTGGA GCTTATAGCA CGCAGTGCTT CCCCGCGACA AGTAGCGACT 
#FY_AJDFATP6                         AGGTGGTCAC ATTCTTGTGG GTCTCTCTGT TTATGTTGGA AGATATAGCA CGCCGTGCTT CCCCGCGACA AGTAGCGACT 
#FY_AJHQ                             TCATGGAGAC ATTCCTATGG GTATTTTTAT TAATCTTGGA GCTTGTTCCA CGCAGTATAG CCCCACGACA AGTATCGACT 
#FY_AJXF                             TCGTGGTCAC ATTCTTGTGG GTCTATCTAT TTATGTTGGA AGATATAGCA CGCAGTGCTT CCCCGCGACA AGTAGCGACT 
#FY_Ameletus_sp                      ACGTGGTCAC ATTCTTGTGG GTTTATTTAT TTATGTTGGA AGATATAGCA CGCAGTACTT CCCCGCGACA AGTAGCGATT 
#FY_FSJBF                            TCCTGGTCAC ATTCTTGTGG GTCTATCTAT TTATGTTGGA AGATATAGCA CGCAATGCTT CCCCGCGACA AGTAGCGATT 
#FY_FSJCJ                            TCATGGTCTC ATTCTTATGG GTTTTTTTCT TTATATTGGA AGATGCACAA CGATGCTTTT CCCCGCGACA AGTATCGATT 
#FY_FSJF                             TCGTGGTCAC ATTCTTGTGG GTTTATTTAT TTATGTTGGA AGATATAGTA CGCAGTACTT CCCCGCGACA AGTAGCGACT 
#FY_HBF                              TCGTGGTCAC ATTCTTGTGG GTCTTTTTGT TTATGTTGGA GCTTGTAGCA CGCAGTGCTT CCCCGCGACA AGTAGCGATT 
#FY_HSXF                             ACATGGTCAC ATTCTTCTGG GTTTATTTGT TTATATTGGA GCTTGTAGCA CGCAGTGCTT CCCCGCGACA AGTAAGGACT 
#FY_JAXXCF                           ACATGGTCAC ATTCATGTGG GTTTATCTGT TAATATTGGA GCTTGTGCCA CGCAGTGCTT CCCCGCGACA AGTAGCGATT 
#FY_JSTF                             ACGTGGTCAC ATTCTTCTGG GTTTATCTGT TTATATTGGA GCTTGTAGCA CGCAGTGCTT CCCCGCGACA AGTAAGGACT 
#FY_JXF                              ACATGGTCAC ATTCCTCTGG GTCTATTTGT TTATGTTGGA GCTTGTAGCA CGCAGTGTTA CCCCGCGACA AGTAAAGACT 
#FY_NSF                              ACATGGTCAC ATTCCTGTGG GTCTATTTGT TTATATTGGA AGATATAGCA CGGTGTGCTT CCCCGCGACA AGTATCGATT 
#FY_WQSJK                            TCATGGTCAC ATTCTTATGG GTCTATCTCT TTATGTTGGA AGATACTCAA CGACGTCTTT CCCCGCGACA AGTAGCGACT 
#GCCorydalusCornutus                 TCATGGTCAC ATTCTTGTGG GTATTTTTCT TTATGTTGGA AGATGTTCCA CGTCATTTTT CCCCATGACA AGTATCGACT 
#GCMChallia_fletcheri                TCTTGGTCAT ATTCTTTTGG ATTTCTTTAT CTATATTGGA AGTTGTAGTG CGGGGTTTTT CCCCAGGACA AGTATCGATT 
#GCMEuborellia_arcanum               TCTTGGTCTT ATTCTTTTGG ATTTATTTGT TTATATTGGA AGATGTGTCA CGGGTTATTT CCCCTCGACA AGTATCGATT 
#GCMLabidura_japonicaATP6            TCTTGGTCAC ATTCTTGTGG ATTTATTTAT ATATGTTGGA AGATGTCACG CGGATTATTT CCCCGCGACA AGTAGCGAGT 
#GCProtohermesConcolorus             TCATGGTCAC ATTCTTATGG GTATTTTTTT TTATATTGGA AGATATTCCA CGACATGTTT CCCCATGACA AGTATCGATT 
#GCSialisHamata                      TCATGGTCAT ATTCATGTAG GTGTTTTTTT TTATATTGGA AGTTGCTCAA CGATACTTTT CCCCATGACA AGTAACGATT 
#HGHF                                TCGTGGTCAC ATTCTTGTGG GTTTATCTAT TTATGTTGGA GCTTATAGCA CGCAGTGCTT CCCCGCGACA AGTAGCGACT 
#HHF                                 TCGTGGTCAC ATTCTTGTGG GTTTATTTGT TTATGTTGGA GCTTGTAGCA CGCAGTGCTA CCCCGCGACA AGTAGCGATT 
#JCMAcroneuria_hainana               TCGTGGTCTT ATTCTTGTGG GTCTTTCTCT TTATGTTGGA AGATATACAA CGACGTCTTT CCCCGCGACA AGTAGCGATT 
#JCMCoptotermes_formosanus           TCATGGTCAC ATTCTTGTAG GTATATTTCT TTATATTGGA AGATTCTCAA CGCAATTTTT CCCCGCGACA AGTATCGACT 
#JCMDinocras_cephalotes              TCGTGGTCAC ATTCTTGTGG GTATATTTCT TTATGTTGGA AGATATACAA CGACGTTTTT CCCCGCGACA AGTAGCGACT 
#JCMKC952026Cryptoperla              TCATGGTCAC ATTCTTGTGC GTTTTTTTCT TTATATTGGA AGATATACAA CGGTGCTTTT CCCCGCGACA AGTAGCGACT 
#JCMPteronarcys_princeps             TCATGGTCAT ATTCTTATGG GTATATTTGT TTATGTTGGA AGATGCGCAA CGATGCTTTT CCCCGCGACA AGTAGCGATT 
#JCM_Apteroperla_tikumanaATP6        TCATGGTCAC ATTCTTATGG GTTTTTTTTT TTATATTGGA AGATATAGAA CGATGCTTTT CCCCGCGACA AGTATCGATT 
#JCM_Kamimuria_wangiATP6             TCATGGTCAC ATTCTTGTGG GTCTCTCTCT TTATGTTGGA AGATGTACAA CGACGTATTT CCCCGCGACA AGTAGCGACT 
#JCM_Mesocapnia_arizonensislclATP    TCATGGTCAC ATTCTTATGG GTTTTTTTTT TTATATTGGA AGATATAGAA CGATGCTTTT CCCCGCGACA AGTATCGATT 
#JCM_Pteronarcella_badiaATP6         TCATGGTCAT ATTCCTATGG GTCTATCTAT TTATGTTGGA AGATGCGCAA CGGTGCCTTT CCCCGCGACA AGTAGCGACT 
#JCM_StyloperlaATP6                  TCATGGTCAT ATTCTTGTGG GTTTATTTCT TTATATTGGA AGATATTCAA CGATGCCTTT CCCCGCGACA AGTAGCGACT 
#JCM_TogoperlaATP6                   TCATGGTCAC ATTCTTATGG GTTTATTTCT TTATGTTGGA AGATACTCAA CGGTATCTTT CCCCGCGACA AGTAGCGATT 
#JCMogoperla                         TCATGGTCAC ATTCTTATGG GTTTATTTCT TTATGTTGGA AGATACTCAA CGGTATCTTT CCCCGCGACA AGTAGCGATT 
#JSMF                                TCGTGGTCAC ATTCTTGTGG GTTTTTTTGT TTATGTTGGA GCTTGTAGCA CGCAGTGCTT CCCCGCGACA AGTAGCGACT 
#JSZF                                TCATGGTCAT ATTCTTATGG GTTTATTTAT TTATGTTGGA GCTTATAGCA CGCAGTTCTT CCCCGCGACA AGTAGCGATT 
#LCBombyxMandarina                   TCTTGGTCTA ATTCTTTTTC GTATATATTT ATATATTGGA TCATATAACA CGATAATTTT CCCCGCGACA TCTAAAGACT 
#LCManducaSexta                      TCTTGGTCTA ATTCCTTTGC GTATATATTT ATATATTGGA TCATATTACA CGATACTTTT CCCCGCGACA TCTAAAGATT 
#LCSaturniaboisduvalii               TCTTGGTCTA ATTCCTTTGC ATATCTATTT ATATATTGGA TCATATATCA CGATGCTTTT CCCCGCGACA TCTAAAGACT 
#MCMDitaxis_biseriata                TCATGGTCAT ATTCTTATGG GTTTTTTTTT TTATATTGGA AGTTGCACAA CGAAATCTTT CCCCTCGACA AGTATCGACT 
#MCMEubasilissa_regina               TCCTGGTCAT ATTCATATGG ATATATTTCT ATATATTGGA AGATATAACA CGCCATATTT CCCCTCGACA AGTTAAGAAT 
#MCMLimnephilus_decipiens            TCTTGGAGAT ATTCACTTAG TTATCTTTCT ATATATTGGA AGTTATAACA CGAAGTATTT CCCCGCGACA AGTTAAGAAT 
#MCMPolystoechotes_punctatus         TCATGGTCTT ATTCTTGTGC GTCTTTTTTT TTATTTTGGA AGATGCTCAA CGTCGTATTT CCCCGCGACA AGTATCGACT 
#NeopanorpaPulchra                   TCATGGAGAT ATTCTTATGG GTTTATTTTT TTATATTGGA AGATATACAA CGTTATCTTA CCCCGCGACA AGTATCGATT 
#NesomachilisAustralicaATP6          ACATGGTCTA ATTCCTATGG GTATATATAC ATATGTTGGA GCTTTCAGGC CGCCGCCTTT CCCCGCGACA AGTAAAGACT 
#PedetontusATP6                      TCACGGTCTA ATTCCTATGG GTATTTTTAT GTATATTGGA GCATATAGGC CGCCGTATTT CCCCGCGACA AGTAAAGACT 
#PetrobiusATP6                       TCTTGGTCAC ATTCCTATGG GTGGCTATGT ATATGTTGGA GCCTGTTGAG CGCCGCCTTT CCCCGCGACA AGTAGAGATT 
#QCChaetosomaScaritidesATP           TCATGGTCAT ATTCTTATGG GTATTTTTAT TTATTTTGGA GCTTTCTCAA CGAAAGGTTA CCCCTCGACA AGTATCGATT 
#QCPyrophorusDivergensATP            TCATGGTCCT ATTCACGTAG ATCTTTTTAT TTATATTGGA AGATGCTCTT CGAAAAGTTT CCCCGCGACA AGTATCGATT 
#QLGrylloblattaSculleniATP6          TCGTGGCCCT ATTCTTGTGG GTCTCTTTAT TTATATTGGA AGATAGACTT CGCAGTATTT CCCCGCGACA AGTAGGGATT 
#QTAnisogomohusMaackiATP6            TCCTGGAGAT ATTCTTATGG GTTTGTTTAT TTATATTGGA GCATACGCCA CGCCATATTC CCCCATGACA AGTAGCGATT 
#QTAtrocalopteryx                    ACCTGGGGTC ATTCACATAG GTATATTTAT TTATTTTGGA GCCTGCTCCA CGCAGTTTGC CCCCACGACA AGTATCGATT 
#QTCeriagrionNipponicumATP6          ACCTGGAGTC ATTCATATGG GTATATTTTT TTATATTGGA GCATGCTCCA CGCAGTTTTC CCCCACGACA AGTATCGATT 
#QTCordulia_aenea                    TCCTGGAGGT ATTCCTATGG GTATATTTAT TAATATTGGA GCTTATGCCA CGCAGTTTAG CCCCATGACA AGTAGCCACT 
#QTDavidius_lunatus                  TCCTGGAGAT ATTCCTATGG GTTTATTTAT TTATGTTGGA GCATGCGCCA CGCAGTCTTC CCCCATGACA AGTATCGATT 
#QTEuphaea_decorata                  ACTTGGAGTC ATTCATGTGC GTGTATCTCT TTATATTGGA GCATGCTCCA CGCAGTTTTC CCCCACGACA AGTATCGATT 
#QTEuphaea_formosa                   ACTTGGAGTC ATTCATGTGC GTGTATTTCT TTATATTGGA GCATGCTCCA CGCAGTTTTC CCCCACGACA AGTATCGATT 
#QTEuphaea_ornata                    ACTTGGAGTC ATTCATGTGC GTGTATCTCT TTATATTGGA GCATGCTCCA CGCAGTTTTC CCCCACGACA AGTATCGATT 
#QTEuphaea_yayeyamana                ACCTGGAGTC ATTCATGTGC GTGTATTTCT TTATATTGGA GCATGCTCCA CGCAGTCTTC CCCCACGACA AGTATCGATT 
#QTHydrobasileus_croceus             TCTTGGAGAT ATTCTTGTGG GTATTTTTAT TAATGTTGGA GCCTGTTCCA CGCAGTCTAG CCCCATGACA AGTAGCGATT 
#QTIctinogomphus                     TCTTGGAGTT ATTCCTGTGG GTATGTTTAT TTGCATTGGA GCCTTCGCCA CGTTATATGC CCCCATGACA AGTAGCGACT 
#QTIschnura_pumilio                  ACTTGGAGTC ATTCATATGG GTATATCTTT TTATATTGGA GCCTTCTCCA CGCAGTTTAC CCCCACGACA AGTATCGATT 
#QTOrthetrumATP6                     TCTTGGAGAC ATTCCTTTGG GTATATCTAT TAATATTGGA GCCTGTACCA CGCAGTATAG CCCCATGACA AGTAGCGACT 
#QTPlatycnemisPhyllopodaAtp6         TCGTGGAGAG ATTCATATGG GTATCTTTTT TTATATTGGA GCCTAGTCCA CGCAGTTTGC CCCCACGACA AGTTAAGACT 
#QTPseudolestes_mirabilis            ACTTGGAGTC ATTCGTGTGG GTATATATTT TTATATTGGA GCATTCACCA CGCAGTCTTC CCCCACGACA TGTAACGATT 
#QTPseudothemisZonataATP6            TCCTGGAGAC ATTCCTATGG GTATTTCTAT TAATATTGGA GCTTATGCCA CGCAGTATGG CCCCATGACA AGTAGCGACT 
#QTSC                                ACATGGAGGC ATTCGTATGG GTATATTTCT TTATATTGGA GCATGCGGCA CGCAGTATTC CCCCACGACA AGTTTCGACT 
#QTVestalis_melania_mitochondrion    ACCTGGAGTC ATTCGTGTGG GTATATCTCT TTATATTGGA GCTTGCTGCA CGCAGTATGC CCCCACGACA AGTTGCGACT 
#SCMChrysomyaPutoriaATP6             ACATGGTCAC ATTCTTTTGG ATTTTTTTTT TTATATTGGA AGTTGTTCCA CGCGGTTTTT CCCCGCGACA AGTAAGGATT 
#SCMDrosophilaMelanogasterATP6       ACATGGTCAC ATTCTTTTGG ATTTTTTTTT TTATATTGGA AGTTGTTCCA CGCAGTATTA CCCCGCGACA AGTATCGATT 
#SCMSimosyrphusGrandicornisATP6      ACATGGTCAC ATTCTTGTGG ATATATTTAT ATATGTTGAA AGATATAACA CGCAGTATTA CCCCGCGACA AGTATCGATT 
#SLM_Mongoloraphidia_harmandiATP6    TCCTGGTCTA ATTCTTATAG ATATTATTAT TAATATTGGA AGTTTCTCTC CGATATTTAA CCCCATGACA TCTATCGATT 
#TLMLeptomantella_albella            TCATGGTCAT ATTCTTATGC GTATATTTCT TTATATTGGA AGATAGACAA CGATACTTTT CCCCGCGACA ACTAAAGATT 
#TLTamolanicaTamolanaATP6            TCATGGTCAT ATTCTTATGC GTATATTTAT TTATTTTGGA AGATAGTCAA CGACACTTTT CCCCGCGACA ACTAAAGATT 
#TZJSclerophasmaParesisensisATP6     TCTTGGTCAT ATTCTTGTAG ATTTTTTTAT TTATTTTGGA AGATATTCAA CGCAGTATTC CCCCGCGACA AGTAGAGATT 
#TrigoniophthalmusATP6               TCACGGTCTA ATTCTTATAG GTGTATATAC ATATGTTGGA GGATCTAAGC CGCCGCATTT CCCCGGGACA AGTAGAGACT 
#YYAteluraFormicariaATP6             TCTTGGTCAC ATTCTTATGC ATATGGCTAT TTATATTGGA GCCTGTTCGC CGCCACGTAT CCCCGCGACA AGTATCGATT 
#YYThermobiaATP6                     AGATGGTCTT CTTCTTATGC GTTTGTCTGT ATATATTGGA GCTTGCAGGC CGCCGTATTT CCCCGCGACA AGTAGCGACT 
#YYTricholepidionATP6                TCATGGTCAC ATTCTTATGG GTATATATCT TTATATTGGA GCATGTAGAA CGCCGCCTAC CCCCACGACA AGTATCGACT 
#ZCAcridaWillemseiATP6               AGATGGTCAC ATTCATGTGG ATATATTTAT TTATATTGGA AGATATTTGG CGACATTTTT CCCCGCGACA AGTATCGACT 
#ZCGastrimargusMarmoratusATP6        AGATGGTCAC ATTCATACGG ATGTATTTAT TTATATTGGA AGATATAAAA CGACGCTTTT CCCCGCGACA AGTATCGACT 
#ZCLocustaMigratoriaATP6             AGATGGTCAC ATTCATACGG ATATATTTAT TTATATTGGA AGATATAACA CGAAGTTTAT CCCCGCGACA AGTATCGACT 
#ZFQ                                 TCTTGGAGAC ATTCTTATGG GTATATCTAT TAATATTGGA GGTTGTGCCA CGCAGTATAG CCCCATGACA AGTAGCGACT 
#ZJCTimemaCalifornicumATP6           TCATGGTCCT ATTCTTGTGG GTCTTTTTAT TTATCTTGGA AGATAGACAA CGCAATATAA CCCCATGACA TCTAAAGACT 
#ZSYM_Teleogryllus_emmaATP6          TCCTGGTCAC ATTCTTATGG ATATATTTAT TTATATTGGA AGATATTCCA CGAACTTTTT CCCCGCGACA TCTATCGACT 
#ZSYM_Velarifictorus_hemelytrusAT    TCTTGGTCAC ATTCTTATGG ATATATTTAT TTATCTTGGA AGATGTTCCA CGAACTCTTT CCCCGCGACA TCTATCGATT 
#ZYSM_Loxoblemmus_equestrisATP6      TCCTGGTCAC ATTCTTATGG ATATATCTAT TAATATTGGA AGTTATTTCA CGAATCACTT CCCCGCGACA TCTATCGATT 

#AYWF                                CCTTCAGAAG AATCCCCTAT GACACTACTT TTCAGACAAC TTCTATTTGT ATGTACACCT GTGGTATTAT ATATATCTTT 
#BCHomalodiscaCoagulata              CCTTCAGAGC GTTCCCATAT GACACTATAT TTCAGACAAC ATATATTTAT ATATACACGT GTAGTAATAT GTATCTTTAT 
#BCNezaraViridula                    CCATCAGAGC AATCTCCTAT GACATTACTT TTCAGACAAC ATATATCTTC ATATACGTAT GTGCTAATAT ATTCTTACAA 
#BCTriatomaDimidiata                 CCATCAGAGC AATCCCTTAT GACACTATTT TTCAGACAAC CTATATCTAC ATATACGTCT GTGGTAATAT GGACGTCTTA 
#DCReticulitermesFlavipes            CCCTCAGAGG GCTCCCATAT GACATTATTT TTCAGACAAC TTATATATTT ATATATACAC GTATTAATAT ACACCTCTTG 
#DQ                                  CCTTCAGAGC GCTCCCATAT GACAATAATA TTCAGACAAC ATATGTTTGT ATATACATGT GTGCTAATAT GCTCCTTTTG 
#EupolyphagaSinensis                 CCTTCAGAAG TCTCCCATAT GACACTATTA TTCAGACAGC TTATATATTT ATATCTAGAT GTTCTAATAT TTACTTTTTA 
#FLBlattellaGermanicaATP6            CCTTCAGAAG GCTCCCATAT GACACTATTA TTCAGACAGC TTATATATTT ATATTTACGT GTACTAATAT ATTTTTATAC 
#FLPeriplanetaFuliginosa             CCTTCAGAAG GCTCCCATAT GACATTATTA TTCAGACAGC CTATATATAT ATATTTATGT GTTCTAATAT ATGCATATTT 
#FY1VietnamellaDabie                 CCTTCAGAAG AATCCCTTAT GACATTACTT TTCAGACAAC TTCTATCTGT ATATACACTT GTGGTATTAT TTACTTTTTT 
#FY2Vietnamella                      CCTTCAGAAG AATCCCTTAT GACATTACTT TTCAGACAAC TTCTATTTAT ATATACACTT GTGGTATTAT TTACTTTTTT 
#FYCaenis                            CCTTCAGAAG AATCCCTTAT GACACTACTT TTCAGACAAC TTCTATTTGT ATATACACCT GTGGTATTAT ATAGTTTTTT 
#FYEpeorus                           CCTTCAGAAG ACTCCCTTAT GACATTACTT TTCAGACAAC CTCTATTTGT ATATACGTTT GTGGTATTAT CTACTTTGTT 
#FYEpeorusATP6                       CCTTCAGAAG ACTCCCTTAT GACACTACTT TTCAGACAAC CTTTATCTGT ATATACGTTT GTGGTACTAT CTACTTCTTT 
#FYEphemeraOrientalis                CCTTCAGAAG AATCCCTTAT GACACTACTT TTCAGACAAC CTCTATTTGT ATATACACTT GTGGTATTAT TTATCTTTTT 
#FYEphemerella                       CCTTCAGAAG AATCCCCTAT GACATTACTT TTCAGACAAC CTCTATCTGT ATATACACTT GTGGTATTAT ATATATTTTT 
#FYHabrophlebiodes_zijinensis        CCTTCAGAAG AATCCCTTAT GACATTACTT TTCAGACAAC TTCTATTTGT ATATACACTT GTGGTATTAT GCACTTTTTT 
#FYIsonychia_ignota                  CCTTCAGAAG AATCCCTTAT GACATTACTT TTCAGACAGC CTCTATCTGT ATATACGTTT GTGGTACTAT TTACCTCTTT 
#FYPaegniodes_cupulatus              CCTTCAGAAG ACTCCCTTAT GACATTACTT TTCAGACAAC TTCTATTTGT ATATACGTTT GTGGTATTAT GTACTTTTTT 
#FYParafronurus_youi                 CCTTCAGAAG ACTCCCTTAT GACATTACTT TTCAGACAAC CTTTATCTGT ATATACGTTT GTGGTATTAT ATACTTTTTT 
#FYPotamanthus                       CCTTCAGAAG AATCCCTTAT GACATTACTT TTCAGACAAC CTCTATTTAT ATATACACCT GTGGTATTAT TTATTTTTTT 
#FYSiphlonurus                       CCTTCAGAAG ACTCCCTTAT GACATTACTT TTCAGACAAC CTCTATCTGT ATATACGTTT GTGGTATTAT TTACCTTTTT 
#FYSiphlonurus_immanis               CCTTCAGAAG AATCCCCTAT GACACTACTT TTCAGACAAC CTCTATTTGT ATATACACTT GTGGTATTAT TTATTTTTTT 
#FYSiphluriscus_chinensis            CCCTCAGAAG AGTCCCTTAT GACACTTTTT TTCAGACAAC CTCTATTTGT ATATACGTTT GTGGTACTAT ATACCTTTTT 
#FYTeloganodidae                     TCTTCAGAAG AATCCCCTAT GACATTATTT TTCAGACATC CTCTATCTGT ATATACACTT GTGGTATTAT GTACTTCTTT 
#FYVietnamella_dabieshanensis        CCTTCAGAAG AATCCCTTAT GACATTACTT TTCAGACAAC TTCTATCTGT ATATACACTT GTGGTATTAT TTACTTTTTT 
#FY_AHWF                             CCTTCAGAAG AATCCCTTAT GACATTACTT TTCAGACAAC CTCTATTTAT ATATACACCT GTGGTATTAT TTATTTTTTT 
#FY_AJDFATP6                         CCTTCAGAAG AATCCCTTAT GACATTACTT TTCAGACAGC CTCTATCTGT ATATACGTTT GTGGTACTAT TTACCTCTTT 
#FY_AJHQ                             CCTTCAGAGC GCTCCCATAT GACACTCATA TTCAGACAAC ATATGTCTGT ATATACGTTT GTGCTAGTAT GGTCATTTTT 
#FY_AJXF                             CCTTCAGAAG ACTCCCTTAT GACACTACTT TTCAGACAGC CTCTATCTGT ATATACGTTT GTGGTACTAT GTACCTTTTT 
#FY_Ameletus_sp                      CCTTCAGAAG ACTCCCTTAT GACATTACTT TTCAGACAAC CTCTATCTGT ATATACGTCT GTGGTATTAT ATACCTTTTT 
#FY_FSJBF                            CCTTCAGAAG ACTCCCTTAT GACATTACTT TTCAGACAAC CTTTATCTGT ATATACGTTT GTGGTACTAT ATACCTTTTT 
#FY_FSJCJ                            CCCTCAGAAG GCTCCCTTAT GACACTACTT TTCAGACAGC ATCTATTTAT ATATACGCTT GTAGTATTCT GCACTTTTTT 
#FY_FSJF                             CCTTCAGAAG ACTCCCCTAT GACATTACTT TTCAGACAAC CTCTATTTGT ATATACGTTT GTGGTACTAT CTACCTCTTT 
#FY_HBF                              CCTTCAGAAG AATCCCCTAT GACACTACTT TTCAGACAAC CTCTATCTGT ATACACACTT GTGGTATTAT TTATCTTTTT 
#FY_HSXF                             CCTTCAGAAG AATCCCCTAT GACATTACTT TTCAGACATC CTTTATTTGT ATATACACCT GTGGTACTAT GCGCTTTTTT 
#FY_JAXXCF                           CCTTCAGAAG AATCCCTTAT GACACTACTT TTCAGACAAC TTATATTTGT ATATACACTT GTGGTATTTT TTTCTTTTTT 
#FY_JSTF                             CCTTCAGAAG AATCCCCTAT GACATTACTT TTCAGACATC CTTTATTTGT ATATACACCT GTGGTACTAT GCGCTTTTTT 
#FY_JXF                              CCTTCAGAAG AATCCCCTAT GACACTACTT TTCAGACAAC TTCTATTTGT ATGTACACCT GTGGTATTAT ACATATTTTT 
#FY_NSF                              CCCTCAGAAG AGTCCCTTAT GACACTTTTT TTCAGACAAC CTCTATTTGT ATATACGTTT GTGGTACTAT ATACCTTTTT 
#FY_WQSJK                            CCCTCAGAAG GCTCCCCTAT GACACTACTT TTCAGACAAC CTCTATCTAT ATATACACCT GTAGTATTAT GCACTTTTTT 
#GCCorydalusCornutus                 CCTTCAGAAG GCTCCCCTAT GACATTACTT TTCAGACAAC TTCTATTTAT ATATACATTT GTGGTACTAT ATACCTTTTT 
#GCMChallia_fletcheri                GTCTCAGAAG GGAGCCTTAT GACATTATTT TTCAGACAAC ATTTATTTTT ATATACGTTT GTGGTAATTT TTAGTTTTTG 
#GCMEuborellia_arcanum               GTAT------ ---------- ---------- ---------- ---------- ----ACGTAT ATAGTAATTT TTACTTATGG 
#GCMLabidura_japonicaATP6            GTTTCAAAAG GCGCCCTTAT GACATTACTT TTCAGACAAC TTTTATTTCT ATATACGTAT ATGGTATTAT GGTCTTTTTT 
#GCProtohermesConcolorus             CCCTCAGAAG GCTCCCCTAT GACATTACTT TTCAGACAAC TTCTATTTAT ATATACATTT GTAGTATTAT ATACTTTTTT 
#GCSialisHamata                      CCCTCAGAAG GCTCCCTTAT GACATTACTT TTCAGACAGC TTTTATTTAT ATATACACCT GTGGTAATTT GCACCTTTTT 
#HGHF                                CCTTCAGAAG AATCCCTTAT GACATTACTT TTCAGACAAC CTCTATTTAT ATATACACTT GTGGTATTAT TTATTTTTTT 
#HHF                                 CCTTCAGAAG AATCCCTTAT GACATTACTT TTCAGACAAC TTCTATTTGT ATATACACTT GTGGTATTAT GTACCTTTTT 
#JCMAcroneuria_hainana               CCTTCAGAAG GCTCCCCTAT GACACTACTT TTCAGACAGC CTCTATTTAT ATATACACTT GTAGTATTAT GCACCTTTTT 
#JCMCoptotermes_formosanus           CCCTCAGAGG GCTCCCATAT GACATTGTTT TTCAGACAGT CTATATATCT ATATACACAC GTTCTAATAT GTACTTATCG 
#JCMDinocras_cephalotes              CCCTCAGAAG GCTCCCCTAT GACACTACTT TTCAGACAGC CTTTATTTAT ATACACACTT GTAGTATTAT GCACCTTTTT 
#JCMKC952026Cryptoperla              CCCTCAGAAG GCTCCCCTAT GACACTATTT TTCAGACAAC TTATATTTAT ATATACACTT GTAGTATTCT GCACCTTTTT 
#JCMPteronarcys_princeps             CCCTCAGAAG GCTCCCTTAT GACATTACTA TTCAGACAGC CTTTATTTAT ATATACGTCT GTAGTAGTAT GCACTTTTTA 
#JCM_Apteroperla_tikumanaATP6        CCCTCAGAAG GCTCCCTTAT GACACTACTT TTCAGACAGC ATCTATCTAT ATACACGCTT GTAGTATTTT GCACTTTTTT 
#JCM_Kamimuria_wangiATP6             CCCTCAGAAG GCTCCCTTAT GACATTACTT TTCAGACAGC CTTTATCTAT ATATACACCT GTAGTACTAT GCACCTTTTT 
#JCM_Mesocapnia_arizonensislclATP    CCCTCAGAAG GCTCCCTTAT GACACTACTT TTCAGACAGC ATTTATCTAT ATATACGCTT GTAGTATTTT GCACCTTTTT 
#JCM_Pteronarcella_badiaATP6         CCTTCAGAGG GCTCCCTTAT GACACTACCA TTCAGACAAC CTTTATCTGC ATATACGTGT GTACCAATAT ATCAGTTTGA 
#JCM_StyloperlaATP6                  CCTTAACAGC GCTCCCTTAT GACACTATTT TTCAGACAGC CTTTATTTAT ATATACACCT GTAGTATTAT ACACCTTTTT 
#JCM_TogoperlaATP6                   CCCTCAGAAG GCTCCCCTAT GACATTACTT TTCAGACAAC CTCTATTTAT ATATACACCT GTAGTATTAT GCTCCTTTTT 
#JCMogoperla                         CCCTCAGAAG GCTCCCCTAT GACATTACTT TTCAGACAAC CTCTATTTAT ATATACACCT GTAGTATTAT GCTCCTTTTT 
#JSMF                                CCTTCAGAAG AATCCCTTAT GACACTACTT TTCAGACAAC TTCTATTTGT ATATACACCT GTGGTATTAT TTATTTTTTT 
#JSZF                                CCTTCAGAAG AATCCCCTAT GACATTACTT TTCAGACAGC TTTTATTTGT ATATACACTT GTGGTATTAT ATAGTTTTTT 
#LCBombyxMandarina                   CCCTCAAAGG GCTCCCTTAT GACAATATTT TTCAGACAAC TTATATTTAT ATATACATTT GTAGTATTAT ATAGTTTTTT 
#LCManducaSexta                      CCTTCAAAGG GCTCCCTTAT GACAATATTT TTCAGACAAC TTATATTTAT ATATACATCT GTGGTATTAT TTAATTTTTT 
#LCSaturniaboisduvalii               CCTTCAAAGG GCTCCCTTAT GACAATATTT TTCAGACAAC TTATATTTAT ATATACATTT GTGGTATTAT ATAGTTTTTT 
#MCMDitaxis_biseriata                CCTTCAAAAG GCTCCCTTAT GACATTACTT TTCAGACAAC ATTTATTTAC ATATACATTT GTGGTATTAT TTACTTTTTT 
#MCMEubasilissa_regina               CCTTCAAAGG TCTCCCTTAT GACAATATTT TTCAGATTAC CTCTATTTAC TTATATTTTT ATACTACTAT ATAATTTTTT 
#MCMLimnephilus_decipiens            CCTTCAGAAG TCTCCCTTAT GACAATATTT TTCAGATTAC TTATATCTAC CTATATATTT ATTCTACTAT ATTCTTTTTA 
#MCMPolystoechotes_punctatus         CCCTCAAAAG GCTCCCCTAT GACACTATTT TTCAGACAAC TTTTATTTAC ATATACATTT GTGGTATTAT ATACCTTTTT 
#NeopanorpaPulchra                   CCTTCAAAAG GCTCCCTTAT GACATTACTT TTCAGACAAC ATTTATGTAT ATATACATTT GTGGTAATAT AGTCTTTTTT 
#NesomachilisAustralicaATP6          CCTTCAGAAG GCTCCCCTAT GACATTATAT TTCAGACAAC ATCTATATGT ATGTACATCT GTGGTAATAT ATAACTCTTT 
#PedetontusATP6                      CCTTCAGAAG GCTCCCTTAT GACACTATTT TTCAGACAAC ATTTATATAT CTGTACACCT GTGGTAACAT TTAACTTTCT 
#PetrobiusATP6                       CCCTCAGAAG GCTCCCCTAT GACATTATTT TTCAGACAAC ATTTATATAT TTGTACACCT GTGGTAACAT ATAGCTATTT 
#QCChaetosomaScaritidesATP           CCTTCAGAAG AGTCCCTTAT GACATTTCTT TTCAGACAGC CTTTATCTAT GTATACATCT GTGGCACTAT ATAATTTTTA 
#QCPyrophorusDivergensATP            CCACCAGAAG TCTCCCTTAT GACACTGTTT TTCAGACAGC ATATATCTGT ATATACCTAT GTAGTAATAT ATTTCTTTAA 
#QLGrylloblattaSculleniATP6          CCCTCAGAAG TCTCCCATAT GACACTATTT TTCAGACAAC CTTTATCTAC ACATGTGCCT GTTCTAATAT GGAGTTTTTT 
#QTAnisogomohusMaackiATP6            CCTTCAGAGC GCTCCCATAT GACAATGGTA TTCAGACAAC ATATGTTTTT ATATACGTAT CTGCTAATAT GGACATTTTG 
#QTAtrocalopteryx                    CCTTCAGATC GGTCCCATAT GACAATATAA TTCAGACAAC ATATATCTTT ATATACATAT GTGGTAATAT ACTCATATTG 
#QTCeriagrionNipponicumATP6          CCTTCAGAGC GCTCCCATAT GACAATATTA TTCAGACAAC ATATATTTTT ATATACGTAT GTGGTAGTAT ATTCATTGTG 
#QTCordulia_aenea                    CCTTCAGAGC TCTCCCATAT GACAATAATA TTCAGACAAC ATATAGCTAC ATATACATCT GTGCTAATAT GCACATTTAA 
#QTDavidius_lunatus                  CCTTCAGAGC TCTCCCATAT GACAATGTTA TTCAGACAAC ATATATTTGT ATATACGTAT GTGCTAGTAT AGAGATTTTG 
#QTEuphaea_decorata                  CCTTCAGAGC GCTCCCATAT GACAATGTTA TTCAGACAAC ATATATTTTT ATATACATAT GTGGTAGTAT ATGCATTTTG 
#QTEuphaea_formosa                   CCTTCAGAGC GCTCCCATAT GACAATATTA TTCAGACAAC ATATATCTTT ATATACGTAT GTGGTAGTAT ATGCATTTTG 
#QTEuphaea_ornata                    CCTTCAGAGC GCTCCCATAT GACAATGTTA TTCAGACAAC ATATATTTTT ATATACATAT GTGGTAGTAT ATGCATTTTG 
#QTEuphaea_yayeyamana                CCTTCAGAGC GCTCCCATAT GACAATATTA TTCAGACAAC ATATATCTTT ATATACGTAT GTGGTAGTAT ATGCATTTTG 
#QTHydrobasileus_croceus             CCTTCAGAGC ACTCCCATAT GACATTCATA TTCAGACAAC ATATGTCTGT GTATACATAT GTTCTAATAT GGGCATTTTT 
#QTIctinogomphus                     CCTTCAGAGC GCTCCCATAT GACAATGGTA TTCAGACAAC ATATATTTTT GTATACATAT GTGCTAGTAT AGAGATTTTG 
#QTIschnura_pumilio                  CCTTCAGAGC GCTCCCATAT GACAATGTTA TTCAGACAAC ATATATTTCT ATATACGTAT GTGGTAGTAT TTTCTTTGTG 
#QTOrthetrumATP6                     CCTTCAGAGC GCTCCCATAT GACACTCATA TTCAGACAAC ATATGTTTGT ATATACGTCT GTGCTAGTAT GGGCATTTTT 
#QTPlatycnemisPhyllopodaAtp6         CCTTCAGAGC GCTCCCATAT GACAATATTA TTCAGACAAC ATATATTTTT ATATACGTAT GTGGTAGTAT GTTCCTTGTG 
#QTPseudolestes_mirabilis            CCTTCAGAGC GTTCCCATAT GACAATGTTA TTCAGACAGT ATATATTTCT ATATACGTAT GTGGTAATAT GTTCATTCTG 
#QTPseudothemisZonataATP6            CCTTCAGAGC GCTCCCATAT GACACTCATA TTCAGACAAC ATATGTCTGT ATATACGCTT GTGCTAATAT GGGCATTTTT 
#QTSC                                CCTTCAGATC GCTCCCATAT GACAATATAA TTCAGACAAC ATATATCTGT ACATACATAT GTGGTAATAT GCTCATTTTG 
#QTVestalis_melania_mitochondrion    CCTTCAGATC TCTCCCATAT GACAATATAA TTCAAACAAC ATATATCTTT ATATACGTAT GTAGTAATAT ATTCATTTTG 
#SCMChrysomyaPutoriaATP6             CCTTCAGAAG TCTCCCTTAT GACATTATTT TTCAGACAGC CTTTATTTGT ATATACGTCT GTGGTATTAT TTATTTTTTT 
#SCMDrosophilaMelanogasterATP6       CCTTCAGAAG GCTCCCTTAT GACATTATTT TTCAGACAGC TTTTATTTGT ATATACGTTT GTGGTATTAT TTATTTTTTT 
#SCMSimosyrphusGrandicornisATP6      CCTTCAGAAG GCTCCCTTAT GACACTACTT TTCAGACAAC ATTTATTTGT ATATACGTAT GTGCTAATAT ACATATTTTT 
#SLM_Mongoloraphidia_harmandiATP6    CCATAAGAGG ATTCCCTTAT GACATTATTT TTCAGACAAC ATCTATTTGT ATATACATAT GTAGTAATAT TCTCTTATTT 
#TLMLeptomantella_albella            ACTTCAGAAG GCTCCCCTAT GACACTACTA TTCAGACATC ATTTATATAT ATATGTATAC GTACTAATAT ATTCCTATAC 
#TLTamolanicaTamolanaATP6            ACTTCAGAAG GCTCCCTTAT GACATTATTA TTCAGACATC ATTTATATAT ATATGTACAC GTGGTAATAT TTTCTTATAC 
#TZJSclerophasmaParesisensisATP6     CCTTCAGAAG GCTCCCGTAT GACATTGTTT TTCAGACAGC TTTTATTTAC ATATGTATAC GTTCTATTAT ATAATTTTAC 
#TrigoniophthalmusATP6               CCCTCAGAAG GCTCCCCTAT GACATTATTT TTCAGACAAC ATCTATATAT CTGTACACCT GTGGTATCAT ACACTTTTTT 
#YYAteluraFormicariaATP6             CCACCTAAGC TCTCCCCTAT GACACTATTT TTCAGACAAC CTATATCTTT ATATACATTT GTAGTAATAT TCTCTTTTCC 
#YYThermobiaATP6                     CCCTCAGAGC GCTCCCGTAT GACAATACTT TTCAGACAAC ATCTATGTAC ATATACGTCT GTGGTACTCT GCTCCTCTCC 
#YYTricholepidionATP6                CCTTCAGAAG TCTCCCCTAT GACATTTTTT TTCAGACAAC TTTTATTTGC ATATACGTTT GTGGTAATTT ACATATTTAT 
#ZCAcridaWillemseiATP6               CCTTCAGAGG GCTCCCATAT GACATTTCTT TTCAGACAAC ATATATTTTT ATATACATAT GTGGTATCCT AGTAATCTGT 
#ZCGastrimargusMarmoratusATP6        CCTTCAGAAG GCTCCCTTAT GACACTTCTT TTCAGACAAC ATATGTTTCT ATATACATAT GTGGTATCTT AGTAATTTTT 
#ZCLocustaMigratoriaATP6             CCTTCAGAGG GCTCCCTTAT GACATTTCTT TTCAGACAAC ATATGACTTT TTATACATAT GTGGTATCCT AGTAATTTTT 
#ZFQ                                 CCTTCAGAGC GCTCCCATAT GACATTCATA TTCAGACAAC ATATGTCTGT ATATACGTAT GTGCTAGTAT GGGTATTTTT 
#ZJCTimemaCalifornicumATP6           CCTTCAAAAG GCTCCCATAT GACATTATTT TTCAGACAGC ATATATTTAC ATGTGTATCT GTCTTATTAT TGACTTATGA 
#ZSYM_Teleogryllus_emmaATP6          CCTTCAAAAG TCTCCCCTAT GACACTATTT TTCAGACAAC TTTTATTTTT ATATACGTCT GTTCTAATAT TCATTTTTTT 
#ZSYM_Velarifictorus_hemelytrusAT    CCTTCAAAAG TCTCCCTTAT GACACTATTT TTCAGACAAC TTTTATCTTT ATATACATAT GTGCTAATAT ATTCTTTTTT 
#ZYSM_Loxoblemmus_equestrisATP6      CCTTCAAAAG TCTCCCCTAT GACATTATTT TTCAGACAAC TTATATCTTT ATATACATCT GTGCTAATAT TCTCTTTTGT 

#AYWF                                AATCTCGTAA CGCTTTTTCA GGCAGCATGA ATATTGACAT TTCCGCATAT TTATTTATGC CTCCTCCTCG CTCTTAATTT 
#BCHomalodiscaCoagulata              AAAATAATAA CGTTTTCTGA GGCATTATGA CTATTGACAT TTCCGCGTTT TTATTTATGC TTCCTCTTCG ATTTTAATAT 
#BCNezaraViridula                    AAAATTGTAA CGTTCTCTGA GGCAACATGA TTATTGACAT ATCCGCATAC TTATTTATGC TTCCTCCTCG TTTTTAATAT 
#BCTriatomaDimidiata                 AAAATTATAA CGTATTCTGA GGCAACATGA TTATTGACAT CTCCGCTTAC CTATTTATGC CTCCAGTTCA ATCTTATTAT 
#DCReticulitermesFlavipes            AAAACAACAG CGTTATCTGA GGCACTATGA ACACTGACAT GCCCGCATAT CTGTTTATGC ATCCTCTTCG CTCTTACTAT 
#DQ                                  AAAAAAGTAA CGAATTTTGA GGCAAAATGA ACGCTGACGT CTCCGTTTGT TTATATATGC TTCCTCTTCG TTTTTATTTT 
#EupolyphagaSinensis                 AAAATAATAA CGTTATCTGA GGCATTATGA ATGCTGACAT TTCCGCATAT TTATTTATGC ATCCTCTTCG CTTTTATTAT 
#FLBlattellaGermanicaATP6            AAAACTATAA CGTTATTTGA GGCAATATGA GTGCTGACAT GCCCGCATAT TTATTTATGC CTCCTCTTCG TTCTTATTAT 
#FLPeriplanetaFuliginosa             AAAATAATAA CGTTTTTTGA GGCAATATGA TTGCTGACAT GCCCGCGTAT CTGTTTATGC GTCCTCTTCG CTTTTATTAT 
#FY1VietnamellaDabie                 AAAGTAACAA CGTATTCTGA GGCAATATGA GTATTGACAT CTCCGCATAC TTATTTATGC CTCCTCCTCG TTCTTATTTT 
#FY2Vietnamella                      AAACTAACAA CGTATTCTGA GGCAATATGA GTATTGACAT CTCCGCATAC TTATTTATGC TTCCTCCTCG CTCTTACTTT 
#FYCaenis                            AAGGTAACAA CGGTCTTTGA GGCAACATGA GTATTGACAT TTCCGCGTAC TTGTTTATGC TTCCTCTTCG CTCTTACTCT 
#FYEpeorus                           AAAATAACCA CGTACTCTGA GGCAACATGA GTATTGACAT CTCCGCATAC TTATTTATGC TTCCTCCTCG TTCTTATTTT 
#FYEpeorusATP6                       AAACTAACCA CGTACTTTGA GGCAACATGA GTATTGACAT CTCCGCATAC CTGTTTATGC CTCCTCCTCG CTCTTATTTT 
#FYEphemeraOrientalis                AAAATAACAA CGTTCTTTGA GGCAACATGA ATATTGACAT CTCCGCATAC TTATTTATGC CTCCTCTTCG CTCTTATTCT 
#FYEphemerella                       AACCTTGTAA CGGTCTTTCA GGCAACATGA ATATTGACAT TTCCGCGTAT TTATTTATGC CTCCTCTTCG CTCTTAATCT 
#FYHabrophlebiodes_zijinensis        AATCTAATAA CGTATTTTGA GGCAACATGA GTATTGACAT TTCCGCATAT TTATTTATGC CTCCTCCTCG CTTTTATTTT 
#FYIsonychia_ignota                  AATCTAACAA CGTATTTTGA GGCAACATGA GTATTGACAT CTCCGCATAC CTGTTTATGC TTCCTCCTCG CTCTTACTTT 
#FYPaegniodes_cupulatus              AATCTAACCA CGTACTCTGA GGCAACATGA GTATTGACAT TTCCGCATAC TTGTTTATGC CTCCTCCTCG CTCTTATTTT 
#FYParafronurus_youi                 AATCTAACCA CGTATTCTGA GGCAACATGA GTATTGACAT CTCCGCATAC TTGTTTATGC TTCCTCTTCG CTCTTACTCT 
#FYPotamanthus                       AAACTAACAA CGTTCTTTGA GGCAACATGA GTATTGACGT CTCCGCATAC TTATTTATGC TTCCTCCTCG CTCTTATTCT 
#FYSiphlonurus                       AAACTAACAA CGTACTCTGA GGCAACATGA GTATTGACAT TTCCGCATAC TTATTTATGC CTCCTCCTCG TTCTTACTTT 
#FYSiphlonurus_immanis               AAACTAACAA CGTTCTTTGA GGCAACATGA ATATTGACAT TTCCGCATAC CTATTTATGC TTCCTCTTCG CTTTTATTCT 
#FYSiphluriscus_chinensis            AATCTAACAA CGTTTTCTGA GGCAACATGA ATATTGACAT TTCCGCATAC TTATTTATGC TTCCTCCTCG CTCTTACTCT 
#FYTeloganodidae                     AAAATTACCA CGTTCTTTGA GGCAACATGA GTATTGACAT CTCCGCATAC CTGTTTATGC CTCCTCCTCG CTTTTACTAT 
#FYVietnamella_dabieshanensis        AAAGTAACAA CGTATTCTGA GGCAATATGA GTATTGACAT CTCCGCATAC TTATTTATGC CTCCTCCTCG TTCTTATTTT 
#FY_AHWF                             AAACTAACAA CGTTCTTTGA GGCAACATGA GTATTGACGT CTCCGCATAC TTATTTATGC TTCCTCCTCG CTCTTATTCT 
#FY_AJDFATP6                         AATCTAACAA CGTATTTTGA GGCAACATGA GTATTGACAT CTCCGCATAC CTGTTTATGC TTCCTCCTCG CTCTTACTTT 
#FY_AJHQ                             AATCACATAA CGAACTCTGA GGCAAAATGA ACGCTGACAT TTCCGTTTGT CTGTATATGC ATCCTCTTCG TTTTTATTTT 
#FY_AJXF                             AATCTAACCA CGTATTTTGA GGCAACATGA ATATTGACAT CTCCGCATAC TTATTTATGC CTCCTCTTCG CTCTTACTCT 
#FY_Ameletus_sp                      AAACTAACAA CGTACTCTGA GGCAACATGA GTATTGACAT CTCCGCATAC TTGTTTATGC TTCCTCCTCG CTCTTATTCT 
#FY_FSJBF                            AATCTAACCA CGTACTCTGA GGCAACATGA GTATTGACAT CTCCGCATAC TTGTTTATGC CTCCTCTTCG CTCTTACTCT 
#FY_FSJCJ                            AATTAAATAA CGTATTTTGA GGCAACATGA GTATTGACAT TTCCGCGTAC TTATTTATGC TTCCTCTTCG TTCTTACTCT 
#FY_FSJF                             AAACTAACCA CGTACTCTGA GGCAACATGA GTATTGACAT CTCCGCATAC TTATTTATGC TTCCTCCTCG CTCTTATTTT 
#FY_HBF                              AAAATAACAA CGTTTTCTGA GGCAACATGA ATATTGACAT TTCCGCATAC CTATTTATGC TTCCTCCTCG TTCTTACTTT 
#FY_HSXF                             AATCTAGTAA CGGTTTCTCA GGCAGCATGA GTATTGACGT CTCCGCGTAC CTATTTATGC TTCCTCTTCG CTCTTAATTT 
#FY_JAXXCF                           AAAGTAACCA CGTATTTTGA GGCAACATGA ATATTGACAT CTCCGCATAT TTATTTATGC CTCCTCTTCG TTTTTATTCT 
#FY_JSTF                             AATCTAGTAA CGGTTTCTCA GGCAGCATGA GTATTGACGT CTCCGCGTAC TTATTTATGC CTCCTCTTCG CTCTTAATTT 
#FY_JXF                              AATCTCGTAA CGCTCTCTCA GGCAGCATGA ATATTGACAT TTCCGCATAT TTATTTATGC CTCCTCTTCG CTCTTAATCT 
#FY_NSF                              AATCTAACAA CGTTTTCTGA GGCAACATGA ATATTGACAT TTCCGCATAC TTATTTATGC TTCCTCCTCG CTCTTACTCT 
#FY_WQSJK                            AAACAAATCA CGTATTTTGA GGCAACATGA ATATTGACAT CTCCGCGTAC TTATTTATGC CTCCTCTTCG CTCTTACTCT 
#GCCorydalusCornutus                 AAAATTACAA CGCTCTTTGA GGCAACATGA ATATTGACAT CTCCGCATAC TTATTTATGC CTCCTCCTCA CTCTTACTCT 
#GCMChallia_fletcheri                AGAGATACAA CGTTTTTTGA GGCATTATGA TTATTGACAT GTCCGCGTAT CTGTTTATGC TTCCTCTTCG TTTTTACTCT 
#GCMEuborellia_arcanum               AATTTAGTAA CGTATTTTGA GGCATTATGA TTATTGACAT GTCCGCTTAC TTATTTATGC TTCCTCTTCG TTTTTATTTT 
#GCMLabidura_japonicaATP6            AACACAATAA CGTACTTTGA GGCAACATGA GTATTGACGT TTCCGCGTAC TTATTTATGC TTCCTCTTCG TTTTTATTTT 
#GCProtohermesConcolorus             AAAATTACAA CGTTCTCTGA GGCAACATGA ATATTGACAT CTCCGCATAC CTATTTATGC CTCCTCTTCA CTCTTACTTT 
#GCSialisHamata                      AAAATAATAA CGTACTTTGA GGCAACATGA ATATTGACGT CTCCGCATAC TTATTTATGC TTCCTCCTCG TTCTTATTTT 
#HGHF                                AAACTAACAA CGTTCTTTGA GGCAACATGA GTATTGACGT CTCCGCATAC TTATTTATGC TTCCTCCTCG CTCTTATTTT 
#HHF                                 AAACTTATAA CGTTTTTTGA GGCAACATGA GTATTGACAT CTCCGCATAT TTATTTATGC TTCCTCTTCG CTTTTATTTT 
#JCMAcroneuria_hainana               AAACAGATAA CGTACTCTGA GGCAGCATGA ATATTGACGT TTCCGCGTAC CTATTTATGC CTCCTCCTCG CTCTTACTTT 
#JCMCoptotermes_formosanus           AAAACAACAG CGTTATCTGA GGCAATATGA ACACTGACAT GCCCGCATAT CTGTTTATGC ATCCTCCTCG CTCTTACTAT 
#JCMDinocras_cephalotes              AAACAGATCA CGTACTCTGA GGCAACATGA GTATTGACAT TTCCGCATAC CTATTTATGC CTCCTCCTCG CTCTTACTCT 
#JCMKC952026Cryptoperla              AAAAAAATAA CGTATTCTGA GGCAACATGA GTATTGACAT TTCCGCGTAC TTATTTATGC CTCCTCCTCG CTCTTATTTT 
#JCMPteronarcys_princeps             AATCAACTGA CGTTTTCTGA GGCAACATGA ACGTTGACAT CTCCGCATAC CTCTTTATGC TTCCTCTTCG CTCTTATTCT 
#JCM_Apteroperla_tikumanaATP6        AATTAAATAA CGTATTCTGA GGCAATATAA ATATTGACAT TTCCGCGTAC TTATTTATGC CTCCTCTTCG CTCTTACTTT 
#JCM_Kamimuria_wangiATP6             AATCAAATCA CGTATTCTGA GGCAACATGA GTATTGACAT CTCCGCGTAC TTATTTATGC CTCCTCCTCG CTCTTATTTT 
#JCM_Mesocapnia_arizonensislclATP    AATTAAATAA CGTATTCTGA GGCAATATGA GTATTGACAT TTCCGCGTAC TTATTTATGC TTCCTCTTCG CTCTTACTTT 
#JCM_Pteronarcella_badiaATP6         AATCAAATGA CGTACTTTGA GGCAGCGTGA GCATTGACCT TTCCGCGTAC CTCTTTATGC CTCCTCCTCG CTCTTACTCT 
#JCM_StyloperlaATP6                  AATTAAATAA CGTATTCTGA GGCAATATGA GTATTGACAT TTCCGCATAC CTATTTATGC CTCCTCCTCG CTCTTACTTT 
#JCM_TogoperlaATP6                   AAATAAATCA CGTATTTTGA GGCAACATGA ATATTGACAT CTCCGCATAC TTATTTATGC TTCCTCCTCG CTTTTACTCT 
#JCMogoperla                         AAATAAATCA CGTATTTTGA GGCAACATGA ATATTGACAT CTCCGCATAC TTATTTATGC TTCCTCCTCG CTTTTACTCT 
#JSMF                                AAACTAACAA CGTTTTTTGA GGCAACATGA ATATTGACAT CTCCGCATAC TTATTTATGC TTCCTCTTCG CTTTTATTCT 
#JSZF                                AAGATAACAA CGGTCTCTGA GGCAACATGA GTATTGACAT CTCCGCATAC TTGTTTATGC TTCCTCCTCG CTCTTATTTT 
#LCBombyxMandarina                   AAAATAATAA CGTTTTCTGA GGCAATATGA TTATTGACAT TTCCGCTTAC TTATTTATGC TTCCTCTTCG TTTTTACTTT 
#LCManducaSexta                      AAAATAATAA CGTTTTTTGA GGCATTATGA ATATTGACAT TTCCGCATAC TTATTTATGC TTCCTCTTCG TTTTTATTTT 
#LCSaturniaboisduvalii               AAAATAATAA CGTTTTTTGA AGCAATATGA TTATTGACAT CTCCGCATAC TTATTTATGC CTCCTCTTCG TTTTTATTTT 
#MCMDitaxis_biseriata                AAAATTACAA CGTTTTCTGA GGCAACATGA ATATTGACAT TTCCGCATAC TTATTTATGC CTCCTCTTCG TTCTTACTTT 
#MCMEubasilissa_regina               AACAATATAA CGTTTTATGA GACAATATGA TTATTGACAT CTCCGCATAT TTATTTATGC TTCCTCCTAA TTCTTATTCT 
#MCMLimnephilus_decipiens            AAAATTTCAA CGTTTTCTGA GACAATATGA TTATTGACAT TTCCGCATAT TTATTTATGC CTCCTCTTAA CTTTTATTAT 
#MCMPolystoechotes_punctatus         AAAATTACAA CGTTTTTTGA GGCAACATGA GTATTGACAT TTCCGCATAC TTATTTATGC TTCCTCCTCG TTTTTACTCT 
#NeopanorpaPulchra                   AAAACTACAA CGTATTCTGA AGCAGGATGA GTGTTGACAT CTCCGCATAC TTATTTATGC TTCCTCCTCG TTTTTACTTT 
#NesomachilisAustralicaATP6          AAAATTATAA CGTACTCTGA GGCAACATGA GTATTGACAT GTCCGCATAT TTATTGATGC ATCCTCCTCG CTCTTATTCT 
#PedetontusATP6                      AACACTCCAA CGTTCTCTGA GGCATTATGA GTGTTGACAT GTCCGCATAT TTATTTATGC ATCCTCTTCG CTTTTATTTT 
#PetrobiusATP6                       GAACTAACAA CGTTTTCTGA GGCAATATGA ATATTGACAT GTCCGCATAT TTATTTGTGC ATCCTCCTCG TTTTTACTTT 
#QCChaetosomaScaritidesATP           AAAATAATAA CGTACTCTGA GGCATTATGA TTATTGACAT CTCCGCATAC TTATTTATGC ATCCTCCTAA TTATTAATCT 
#QCPyrophorusDivergensATP            AAAGTAACTA CGTTCTCTGA GGCAACATGA CTATTGACAT GCCCGCATAC TTATTTATGC CTCCTCCTCG CTTTTACTTT 
#QLGrylloblattaSculleniATP6          AAACAAATAA CGAACTTTGA AGCAACATGA ATATTGACAT ACCCGCATAT CTTTTTATGC GTCCTCTTCG TTCTTACTAT 
#QTAnisogomohusMaackiATP6            AAAAAGGTAA CGAATTTTGA GGCAAAATGA ACGCTGACGT CTCCATTTGT TTATATATGC ATCCTCTTCG CTTTTATTTT 
#QTAtrocalopteryx                    AAAACAACAA CGAATTTTGA GGCAATATGA ACGCTGACAT CTCCGTTTAT TTATGCATGC TTCCTCCTCG CTTTTATTAT 
#QTCeriagrionNipponicumATP6          AAAACACTAA CGAATTTTGA GGCAAAATGA ACGCTGACAT TTCCGTTTGT TTATATATGC ATCCTCTTCG TTTTTACTAT 
#QTCordulia_aenea                    AAACAAATAA CGAATTTTGA GGCAAAATGA ACGCTGACAT TTCCGTTTGT TTATATATGC ATCCTCTTCG TTTTTATTTT 
#QTDavidius_lunatus                  AAGGAAATAA CGAATTTTGA GGCAAAATGA ACATTGACGT CTCCGTATGT CTGTATATGC ATCCTCTTCG CTCTTACTCT 
#QTEuphaea_decorata                  AAAACAACAA CGAATTCTGA GGCAAAATGA ACGCTGACGT TTCCGTTTGT TTATTTATGC ATCCTCCTCG CTCTTATTAT 
#QTEuphaea_formosa                   AAAACAACAA CGAATTCTGA GGCAAAATGA ACGCTGACGT TTCCGTTTGT TTATTTATGC ATCCTCCTCG CTCTTATTAT 
#QTEuphaea_ornata                    AAAACAACAA CGAATTCTGA GGCAAAATGA ACGCTGACGT TTCCGTTTGT TTATTTATGC ATCCTCCTCG CTCTTATTAT 
#QTEuphaea_yayeyamana                AAAACAACAA CGAATTCTGA GGCAAAATGA ACGCTGACGT TTCCGTTTGT TTATTTATGC ATCCTCCTCG CTCTTATTAT 
#QTHydrobasileus_croceus             AAAGAAATAA CGAACTTTGA GGCAAAATGA ACACTGACGT TTCCGTTTGT TTGTATATGC ATCCTCTTCG TTTTTACTCT 
#QTIctinogomphus                     AAGTAGATAA CGAACTCTGA GGCAAAATGA ACGCTGACAT TTCCGTATGT CTGTATATGC TTCCTCTTCG CTTTTACTTT 
#QTIschnura_pumilio                  AAAACACTAA CGAATTTTGA GGCAAAATGA ACGCTGACAT TTCCGTTTGT TTATATATGC ATCCTCTTCG TTTTTATTAT 
#QTOrthetrumATP6                     AAAAGAGTAA CGAATTTTGA GGCAAAATGA ACGCTGACAT TTCCGTTTGT TTGTATATGC ATCCTCTTCG CTTTTATTTT 
#QTPlatycnemisPhyllopodaAtp6         AAAACATTAA CGAACTCTGA GGCAAAATGA ACGCTGACGT TTCCGTTTGT TTATATATGC CTCCTCCTCG CTCTTATTAT 
#QTPseudolestes_mirabilis            AAAACACTAA CGATTTTTGA GGCAAAATGA ACGCTGACAT CTCCGTTTGT CTATATATGC ATCCTCCTCG TTTTTATTAT 
#QTPseudothemisZonataATP6            AAATGAATAA CGAATTTTGA GGCAAAATGA ACGCTGACAT TTCCGTTTGT TTATATATGC ATCCTCTTCG TTTTTATTTT 
#QTSC                                AAAACAACAA CGAATTTTGA GGCAAAATGA ACGCTGACAT CTCCGTTTGT TTATTTATGC ATCCTCCTCG CTCTTACTAT 
#QTVestalis_melania_mitochondrion    AAAGCAATAA CGAACTCTGA GGCAAAATGA ACGCTGACAT CTCCGTTTGT TTATGCATGC ATCCTCCTCG TTCTTATTAT 
#SCMChrysomyaPutoriaATP6             AAAATAGTAA CGTATTCTCA GGCAACATGA ATATTGACAT TTCCGCATAT TTTTTTATGC TTCCTCCTCG CTTTTATTTT 
#SCMDrosophilaMelanogasterATP6       AAAATAGTAA CGTTCTTTCA GGCACTATGA ATATTGACAT TTCCGCATAT TTCTTTATGC CTCCTCTTCG TTCTTATTTT 
#SCMSimosyrphusGrandicornisATP6      AAAATAAGAA CGTATTTTCA GGCAACATGA ACATTGACAT TTCCACTTAT TTTTTTATGC TTCCTCTTCG TTTTTATTAT 
#SLM_Mongoloraphidia_harmandiATP6    AAAATTAAAA CGTTTTTTGA GGCACTATGA GTATTGACAT ATCCGCATAC TTATTTATGC CTCCTCTTCG TTTTTATTAT 
#TLMLeptomantella_albella            AAAATAGTGA CGTAGTATGA GGCATACTGA ATTTTGACGT TTCCGCGTGT TTATTTATGC CTCCTCCTCG ATCTTACTAT 
#TLTamolanicaTamolanaATP6            AAAATTATGA CGCAGTATGA GGCATATTGA ATCTTGACGT CTCCGCGCGT TTATTTATGC TTCCTCCTCG ATTTTATTAT 
#TZJSclerophasmaParesisensisATP6     AAAAATATAA CGAACTCTGA GGCAACTTGA ACATTGACAT ATCCGCATAT CTTTTTATGC ATCCTCTTCG TTTTTATTAT 
#TrigoniophthalmusATP6               AAAATACCAA CGTTTTTTGA GGCATCATGA GTATTGACGT GTCCGCATAT TTATTTATGC CTCCTCTTCG TTCTTATTTT 
#YYAteluraFormicariaATP6             AAAATATCAA CGCTCTCTGA GGCAACATGA ATATTGACAT TTCCGCGTAC CTGTTTATGC ATCCTCCTCG CTCTTACTCT 
#YYThermobiaATP6                     AAACTAATAA CGAATTTTGA GGCAACCTGA ACATTGACAT TTCCGCATAC CTATTTATGC CTCCTCTTCG CTTTTACTTT 
#YYTricholepidionATP6                AATCTAACCA CGTTCTCTGA GGCAACGTGA TTATTGACGT CTCCGCATAC TTATTTATGC ATCCTCTTCG TTTTTATTTT 
#ZCAcridaWillemseiATP6               ATAATTACAA CGAAATCTCA GGCATTATGA ACATTGACAC ATCCGCATAC CTATTTATGC ATCCTCTTCG TTCTTATTCT 
#ZCGastrimargusMarmoratusATP6        ACAATAACAA CGAAATCTCA GGCAACATGA ACATTGACGC CTCCGCATAC TTATTTATGC ATCCTCCTCG TTCTTATTCT 
#ZCLocustaMigratoriaATP6             ACAATAACAA CGAAATCTCA GGCATTATGA ACATTGACGC CTCCGCATAC TTATTTATGC TTCCTCTTCG TTCTTATTCT 
#ZFQ                                 AAAAAAATAA CGAATTTTGA GGCAAAATGA ACGCTGACAT CTCCGTTTGT CTGTATATGC ATCCTCTTCG TTTTTATTTT 
#ZJCTimemaCalifornicumATP6           AAAACAATAA CGAACTCTGA GGAAGTATGA ATATTGACAT ACCCGCATAT TTTTTTATGC ATCCTCCTCG CTCTTACTAT 
#ZSYM_Teleogryllus_emmaATP6          AATTTAACAA CGTTCTCTGA GGCAACATGA ATATTGACAT TTCCGCATAC TTATTTATGC TTCCTCTTCG TTTTTATTCT 
#ZSYM_Velarifictorus_hemelytrusAT    AACCTAACAA CGTTCTTTGA GGCAACATGA ATATTGACAT TTCCGCATAC TTATTTATGC CTCCTCCTCG CTTTTATTCT 
#ZYSM_Loxoblemmus_equestrisATP6      AAAATTACAA CGTTCTCTGA GGCAACATGA GTATTGACAT TTCCGCATAC CTATTTATGC CTCCTCTTCG CTTTTATTTT 

#AYWF                                GAGAGTAGAA CCGCGTACTT AAACATGGCA CATGTATGAG TAGATATCGA TTCTAACGCT TTGAGTGAAC CGGTGTCTCC 
#BCHomalodiscaCoagulata              GAGAATAAAA CCTTATACAT AAGCATGGCA CATGTATGTC TAGATATCGA TTAAAACGTT TTGAACGAAA CGATGTTTCC 
#BCNezaraViridula                    GAGAATAAAA CCTCATACTT AAGTATGGCA CATGTATGAG TAGATATCGA TTAGGACGCT CTGAGTGAAA CGACGTTTCC 
#BCTriatomaDimidiata                 GAGAATAAAA CCGCGTACAT AATCATGGCA CATGTATGAG TAGATATCGA TTCAAACGCT TTGAGTGAAA CGGCGTTTCC 
#DCReticulitermesFlavipes            GAGAATCAAA CCACATACCT AAGCGTGGCA CATGTATGAG TAGATATCGA TTACAACGCT CTGAACGAAA CGATGTCTCC 
#DQ                                  GAGAGTAGGA CCTCGTACTT AAACGTGGCA CATGTATGAG TAGATATCGA TTAACACGCT TTGAGTGAAA CGACGTTTCC 
#EupolyphagaSinensis                 GAGAATAAAA CCACCTACTT AAACATGGCA CATGTATGAG TAGATATCGA TTACGACGTT TTGAACGAAA CGACATTTCC 
#FLBlattellaGermanicaATP6            GAGAATAAAA CCGCGTACTT AAACATGGCA CATGTATGAG TAGATATCGA TTTTAACGTT TTGAGTGAAA CGGCGCTTCC 
#FLPeriplanetaFuliginosa             GAGAATAAAC CCACGTACTT AAACATGGCA CATGTATGAG TAGATATCGA TTGCAACGTT CTGAGTGAAA CGGCGCCTCC 
#FY1VietnamellaDabie                 GAGAATCATA CCTCCTACTT AAACATGGCA CATGTATGAG TAGATATCGA TTCTGACGTT TTGAGTGAAA CGGCGTTTCC 
#FY2Vietnamella                      GAGAATCATA CCTCTTACTT AAACATGGCA CATGTATGAG TAGATATCGA TTCTGACGTT CTGAGTGAAA CGGCGTCTCC 
#FYCaenis                            GAGAATAGGA CCGCGTACCT AAACGTGGCA CATGTATGTC TAGATATCGA TTAACACGCT TTGAGTGAAA CAACGTCTCC 
#FYEpeorus                           GAGAGTAGGA CCTCATACCT AAACATGGCA CATGTATGAG TAGATATCGA TTCTAACGCT TTGAGTGAAA CAACGTCTCC 
#FYEpeorusATP6                       GAGAGTAGGA CCTCATACCT AAACATGGCA CATGTATGAG TAGATATCGA TTCTAACGCT TTGAGTGAAA CAACGTCTCC 
#FYEphemeraOrientalis                GAGAGTAGGA CCTCCTACCT AAACATGGCA CATGTATGAG TAGATATCGA TTCTCACGCT CTGAGTGAAA CAGCGTTTCC 
#FYEphemerella                       GAGAGTAGAA CCGCATACTT AAACATGGCA CATGTATGAG TAGATATCGA TTACCACGCT TTGAGTGAAC CGGTGTCTCC 
#FYHabrophlebiodes_zijinensis        GAGAATAAAA CCTCCTACTT AAACATGGCA CATGTATGAG TAGATAGCGA TTTTAACGTT TTGAGTGAAA CAACATCTCC 
#FYIsonychia_ignota                  GAGAATAGGA CCTCATACCT AAACATGGCA CATGTATGAG TAGATATCGA TTCTCACGCT TTGAGTGAAA CAACGTTTCC 
#FYPaegniodes_cupulatus              GAGAATAGGA CCTCATACCT AAACATGGCA CATGTATGAG TAGATATCGA TTCTCACGCT TTGAGTGAAA CAACGTTTCC 
#FYParafronurus_youi                 GAGAGTAGGA CCTCATACCT AAACATGGCA CATGTATGAG TAGATATCGA TTCTCACGCT CTGAGTGAAA CAACGTCTCC 
#FYPotamanthus                       GAGAGTAGGA CCTCCTACTT AAACGTGGCA CATGTATGAG TAGATATCGA TTTTCACGCT CTGAGTGAAA CGGCGTTTCC 
#FYSiphlonurus                       GAGAGTAGGA CCTCATACCT AAACATGGCA CATGTATGAG TAGATATCGA TTCTCACGTT TTGAGTGAAA CGGCGTCTCC 
#FYSiphlonurus_immanis               GAGAGTAGGA CCTCTTACCT AAACATGGCA CATGTATGAG TAGATATCGA TTCTCACGTT TTGAGTGAAA CAGCGTCTCC 
#FYSiphluriscus_chinensis            GAGAATAGGA CCTCATACCT AAACATGGCA CATGTATGAG TAGATATCGA TTTTAACGCT CTGAGTGAAA CAACGTCTCC 
#FYTeloganodidae                     GAGAATAAAT CCTCCTACAT AATCGTGGCA CATGTATGAG TAGATATCGA TTAAAACGCT TTGAGTGAAA AAGTGTGTCC 
#FYVietnamella_dabieshanensis        GAGAATCATA CCTCCTACTT AAACATGGCA CATGTATGAG TAGATATCGA TTCTGACGTT TTGAGTGAAA CGGCGTTTCC 
#FY_AHWF                             GAGAGTAGGA CCTCCTACTT AAACGTGGCA CATGTATGAG TAGATATCGA TTTTCACGTT CTGAGTGAAA CGGCGTTTCC 
#FY_AJDFATP6                         GAGAATAGGA CCTCATACCT AAACATGGCA CATGTATGAG TAGATATCGA TTCTCACGCT TTGAGTGAAA CAACGTTTCC 
#FY_AJHQ                             GAGAGTAGGA CCTCATACCT AAACGTGGCA CATGTATGAG TAGATATCGA TTAACACGTT TTGAGTGAAA CGACACCTCC 
#FY_AJXF                             GAGAGTAGGA CCTCATACTT AAACATGGCA CATGTATGAG TAGATATCGA TTCTCACGCT TTGAGTGAAA CAACGTTTCC 
#FY_Ameletus_sp                      GAGAGTAGGA CCGCATACCT AAACGTGGCA CATGTATGAG TAGATATCGA TTCTCACGTT CTGAGTGAAA CAGCGTCTCC 
#FY_FSJBF                            GAGAGTAGGA CCTCATACTT AAACATGGCA CATGTATGAG TAGATATCGA TTCTCACGCT CTGAGTGAAA CAACGTCTCC 
#FY_FSJCJ                            GAGAGTAGAC CCGCATACCT AATCATGGCA CATGTATGAG TAGATATCGA TTACCACGCT TTGAGTGAAA CGGCGTCTCC 
#FY_FSJF                             GAGAGTAGGA CCTCATACTT AAACATGGCA CATGTATGAG TAGATATCGA TTATAACGCT TTGAGTGAAA CAACGTTTCC 
#FY_HBF                              GAGAGTAGGA CCTCATACCT AAACATGGCA CATGTATGAG TAGATATCGA TTATCACGCT TTGAGTGAAA CAGCGTTTCC 
#FY_HSXF                             GAGAGTAGAG CCGCGTACCT AAACGTGGCA CATGTATGAG TAGATATCGA TTCTCACGCT TTGAGTGAAA CGATGTTTCC 
#FY_JAXXCF                           GAGAATAGGA CCTCGTACCT AAACGTGGCA CATGTATGAG TAGATATCGA TTAACACGCT TTGAGTGAAA CAACGTATCC 
#FY_JSTF                             GAGAGTAGAG CCGCGTACTT AAACGTGGCA CATGTATGAG TAGATATCGA TTCTCACGTT CTGAGTGAAA CGATGTTTCC 
#FY_JXF                              GAGAGTAGAA CCGCGTACTT AAACATGGCA CATGTATGAG TAGATATCGA TTCTAACGCT TTGAGTGAAC CGGTGTCTCC 
#FY_NSF                              GAGAATAGGA CCTCATACCT AAACATGGCA CATGTATGAG TAGATATCGA TTTTAACGCT CTGAGTGAAA CAACGTCTCC 
#FY_WQSJK                            GAGAGTAGAG CCTCATACTT AAACATGGCA CATGTATGAG TAGATTTCGA TTAACACGCT CTGAGTGAAA CGGCTCCTCC 
#GCCorydalusCornutus                 GAGAATAGGA CCGCGTACTT AAGCATGGCA CATGTATGTC TAGATATCGA TTAAAACGTT TTGAGTGAAA CGATATCTCC 
#GCMChallia_fletcheri                GAGAGTGAAT CCTCCTACTT AAGTGTGGCA CATGTATGAG TAGATATCGA TTAAGACGTT CTGAGTGACA CGAGGTTTCC 
#GCMEuborellia_arcanum               GAGAGTAACT CCTCGTACTT AAGTGTGGCA CATGTATGAG TAGATATCGA TTGAAGCGTT CTGAGTGACA CAACGTCTCC 
#GCMLabidura_japonicaATP6            GAGAGTAGAT CCTCTTACTT AAGTGTGGCA CATGTATGAG TAGATATCGA TTAGGACGTT TTGAGTGAAA AAATGTTTCC 
#GCProtohermesConcolorus             GAGAATAGGA CCTCATACTT AAGCATGGCA CATGTATGTC TAGATATCGA TTTTAACGCT CTGAGTGAAA CGATATTTCC 
#GCSialisHamata                      GAGAATAGAA CCTCATACTT AATCATGGCA CATGTATGAG TAGATATCGA TTTTAACGTT TTGAGTGAAA CGATATTTCC 
#HGHF                                GAGAGTAGGA CCTCCTACCT AAACGTGGCA CATGTATGAG TAGATATCGA TTCTCACGCT CTGAGTGAAA CGGCGTTTCC 
#HHF                                 GAGAATAGGA CCTCTTACCT AAACATGGCA CATGTATGAG TAGATATCGA TTCTCACGTT TTGAACGAAA CAGCATTTCC 
#JCMAcroneuria_hainana               GAGAATAGAA CCTCGTACCT AAACATGGCA CATGTATGAG TAGATATCGA TTAACACGCT TTGAGTGAAA CGGCGTGTCC 
#JCMCoptotermes_formosanus           GAGAGTCAAA CCACCTACCT AAGCGTGGCA CATGTATGAG TAGATATCGA TTACAACGCT CTGAACGAAA CGATGTCTCC 
#JCMDinocras_cephalotes              GAGAGTAGAG CCTCATACCT AAACATGGCA CATGTATGAG TAGATATCGA TTAACACGCT CTGAGTGAAA CGGCGTCTCC 
#JCMKC952026Cryptoperla              GAGAGTAGAG CCACATACCT AAACATGGCA CATGTATGAG TAGATATCGA TTTTCACGCT TTGAGTGAAA CGGCGTCTCC 
#JCMPteronarcys_princeps             GAGAGTGCTA CCACCTACTT AAACATGGCA CATGTATGAG TAGATATCGA TTCTAACGTT TTGAGTGAAA CGGCGTCTCC 
#JCM_Apteroperla_tikumanaATP6        GAGAGTAGAA CCGCCTACCT AAACATGGCA CATGTATGAG TAGATATCGA TTCTCACGCT CTGAGTGAAA CGGTGTTTCC 
#JCM_Kamimuria_wangiATP6             GAGAGTAGAG CCGCGTACTT AAACATGGCA CATGTATGTC TAGATTTCGA TTGATCCGCT CTGAGTGAAA CGGCGTCTCC 
#JCM_Mesocapnia_arizonensislclATP    GAGAGTAGAA CCGCTTACTT AAACATGGCA CATGTATGAG TAGATATCGA TTCTCACGCT CTGAGTGAAA CGGTGTTTCC 
#JCM_Pteronarcella_badiaATP6         GAGAGTGCTA CCACTTACCT AAACATGGCA CATGTATGAG TAGATATCGA TTCTCACGCT CTGAGTGAAA CGGCGTCTCC 
#JCM_StyloperlaATP6                  GAGAGTAAGA CCGCCTACTT AAACATGGCA CATGTATGAG TAGATATCGA TTGAGACGCA TTGAGTGACA CGACATTTCC 
#JCM_TogoperlaATP6                   GAGAGTAGAG CCTCATACCT AAACATGGCA CATGTATGAG TAGATTTCGA TTAACACGCT CTGAGTGAAA CGGCATTTCC 
#JCMogoperla                         GAGAGTAGAG CCTCATACCT AAACATGGCA CATGTATGAG TAGATTTCGA TTAACACGCT CTGAGTGAAA CGGCATTTCC 
#JSMF                                GAGAGTAGGA CCTCTTACCT AAGCATGGCA CATGTATGAG TAGATATCGA TTTTCACGTT CTGAGTGAAA CAACGTTTCC 
#JSZF                                GAGAATAGGA CCGCATACTT AAACGTGGCA CATGTATGAG TAGATATCGA TTAACACGCT TTGAGTGAAA CAACGTTTCC 
#LCBombyxMandarina                   GAGACTAAAA CCCTATACTT AATCATGGCA CATGTATGAG TAGATATCGA TTAAAACGCT TTGAGTGAAA CGATATTTCC 
#LCManducaSexta                      GAGACTAAAA CCTTATACCT AATCATGGCA CATGTATGAG TAGATATCGA TTCAAACGTT TTGAGTGAAA CGATATTTCC 
#LCSaturniaboisduvalii               GAGACTAAAA CCTTATACTT AATCATGGCA CATGTATGAG TAGATAAGGA TTCAAACGTT TTGAGTGAAA CGATATTTCC 
#MCMDitaxis_biseriata                GAGAATGAAA CCTCATACTT AAACATGGCA CATGTATGAG TAGATATCGA TTTTAACGCT TTGAGTGAAA CGACATTTCC 
#MCMEubasilissa_regina               GAGAAAAAAA CCATATACTT AAACATGGCA CATGTATGTC TAGATATCGA TTCAAACGCT ATGAGTGAAA CGATATCTCC 
#MCMLimnephilus_decipiens            GAGAAAAAAA CCTCATACTT AAACACGGCA CATGTTTGTC TAGATATCGA TTAAAACGTT ATGAGTGAAA CGATGTATCC 
#MCMPolystoechotes_punctatus         GAGAGTGAAA CCTCATACTT AAACATGGCA CATGTATGAG TAGATATCGA TTTTAACGTT TTGAGTGAAA CGACGTTTCC 
#NeopanorpaPulchra                   GAGAATAAGA CCGCTTACTT AAACATGGCA CATGTATGAG TAGATATCGA TTATTCCGTT TTGAGTGAAA CGACGTATCC 
#NesomachilisAustralicaATP6          GAGAGTAGGA CCTCTTACCT AAACATGGCA CATGTATGAG TAGATATCGA TTTTAACGCT TTGAGTGAAC CGACACTTCC 
#PedetontusATP6                      GAGATTAGGA CCACTTACCT AAACATGGCA CATGTATGAG TAGATATCGA TTATAACGCT TTGAGTGAAC CGACATCTCC 
#PetrobiusATP6                       GAGAGTAGGA CCGCCTACCT AAACATGGCA CATGTATGAG TAGATATCGA TTATAACGCT CTGAGTGATC CGACGTTTCC 
#QCChaetosomaScaritidesATP           GAGAATAAAA CCGCTTACAT AAACATGGCA CATGTATGTC TAGATATCGA TTAAAACGTT ATGAGTGAAA CGATTCATCC 
#QCPyrophorusDivergensATP            GAGAATAATT CCCTTTACGT AAACATGGCA CATGTATGTC TAGACTTCGA TTAAAACGCT CTGAGTGAAA CGTTCCCTCC 
#QLGrylloblattaSculleniATP6          GAGAATAAAA CCGCATACTT AAACGTGGCA CATGTATGAG TAGATATCGA TTTCAACGTT CTGAGTGAAA CGGTACCTCC 
#QTAnisogomohusMaackiATP6            GAGAGTAGGA GCTCATACTT AAACGTGGCA CATGTATGAG TAGATATCGA TTAACACGCT TTGAGTGAAA CGACGTTTCC 
#QTAtrocalopteryx                    GAGAATAGGA CCTCATACCT AAACATGGCA CATGTATGAG TAGATATCGA TTAACACGCT TTGAGTGAAA CGACGTTTCC 
#QTCeriagrionNipponicumATP6          GAGAGTAGGA CCTCATACCT AAACGTGGCA CATGTATGAG TAGATATCGA TTAACACGTT TTGAGTGAAA CGGTGTCTCC 
#QTCordulia_aenea                    GAGAGTAGGA CCTCATACCT AAACATGGCA CATGTATGAG TAGATATCGA TTAACACGCT CTGAGTGAAA CGACACCTCC 
#QTDavidius_lunatus                  GAGAGTAGGA CCTCATACCT AAACGTGGCA CATGTATGAG TAGATATCGA TTAACACGCT CTGAGTGAAA CGACGTTTCC 
#QTEuphaea_decorata                  GAGAATAGGA CCTCATACTT AAACGTGGCA CATGTATGAG TAGATATCGA TTAACACGCT TTGAGTGAAA CGGCGTTTCC 
#QTEuphaea_formosa                   GAGAATAGGA CCTCATACCT AAACGTGGCA CATGTATGAG TAGATATCGA TTAACACGTT TTGAGTGAAA CGGCGTCTCC 
#QTEuphaea_ornata                    GAGAATAGGA CCTCATACTT AAACGTGGCA CATGTATGAG TAGATATCGA TTAACACGTT TTGAGTGAAA CGGCGTTTCC 
#QTEuphaea_yayeyamana                GAGAATAGGA CCTCATACCT AAACGTGGCA CATGTATGAG TAGATATCGA TTAACACGTT CTGAGTGAAA CGGCGTCTCC 
#QTHydrobasileus_croceus             GAGAGTAAGA CCTCATACTT AAACGTGGCA CATGTATGAG TAGATATCGA TTAACACGCT TTGAGTGAAA CGACGTTTCC 
#QTIctinogomphus                     GAGAGTAGGA CCTCATACCT AAACGTGGCA CATGTATGAG TAGATATCGA TTAACACGCT CTGAGTGAAA CGGCGTCTCC 
#QTIschnura_pumilio                  GAGAGTAGGA CCTCATACAT AAACGTGGCA CATGTATGAG TAGATATCGA TTAACACGCT TTGAGTGAAA CGGTGTTTCC 
#QTOrthetrumATP6                     GAGAGTAGGA CCTCATACTT AAACGTGGCA CATGTATGAG TAGATATCGA TTAACACGGT CTGAGTGAAA CGACACCTCC 
#QTPlatycnemisPhyllopodaAtp6         GAGAGTAGGA CCTCATACCT AAACGTGGCA CATGTATGAG TAGATATCGA TTAAGACGTT CTGAGTGAAA CGGCGTTTCC 
#QTPseudolestes_mirabilis            GAGAGTAGGA CCTCATACTT AAACGTGGCA CATGTATGAG TAGATATCGA TTAACACGCT TTGAGTGAAA CGACGTCTCC 
#QTPseudothemisZonataATP6            GAGAGTAGGA CCTCATACTT AAACGTGGCA CATGTATGTC TAGATATCGA TTAACACGTT TTGAGTGAAA CGACACTTCC 
#QTSC                                GAGAATAGGA CCTCATACAT AAACATGGCA CATGTATGAG TAGATATCGA TTAACACGTT TTGAGTGAAA CGGCGTCTCC 
#QTVestalis_melania_mitochondrion    GAGAGTAGGA CCTCATACAT AAACATGGCA CATGTATGAG TAGATATCGA TTGAAACGCT CTGAGTGAAA CGGCGTTTCC 
#SCMChrysomyaPutoriaATP6             GAGAATAAGA CCTCATACTT AAGCATGGCA CATGTATGAG TAGATATCGA TTGCAACGCT TTGAGTGAAA CGGTGTTTCC 
#SCMDrosophilaMelanogasterATP6       GAGAATAAGA CCTCGTACTT AAAGATGGCA CATGTATGAG TAGATATCGA TTAAAACGTT TTGAGTGAAA CGGTGTTTCC 
#SCMSimosyrphusGrandicornisATP6      GAGAATAAGA CCTCATACTT AATCATGGCA CATGTATGAG TAGATATCGA TTTTAACGTT TTGAGTGAAA CGATGTCTCC 
#SLM_Mongoloraphidia_harmandiATP6    GAGAATAAAA CCTTATACAT AAACATGGCA CATGTATGAG TAGATAAAGA TTATAACGTT TTGAGTGAAA CGATATATCC 
#TLMLeptomantella_albella            GAGAAATCAC CCACTTACTT AAACATGGCA CATGTATGAG TAGATATCGA TTATGACGCT TTGAGTGAAA CGACTCCTCC 
#TLTamolanicaTamolanaATP6            GAGAAATCAA CCATTTACCT AAACATGGCA CATGTATGAG TAGATATCGA TTAGGACGCT TTGAGTGAAA CGACTCTTCC 
#TZJSclerophasmaParesisensisATP6     GAGAATAATC CCGCATACTT AAACGTGGCA CATGTATGAG TAGATATCGA TTACAACGCT TTGAGTGAAA CGACATTTCC 
#TrigoniophthalmusATP6               GAGATTAAAA TCAGTTACAT AAACATGGCA CATGTATGAG TAGATATCGA TTTTAACGCT CTGAGTGAAA CGACATCTCC 
#YYAteluraFormicariaATP6             GAGAGTAGAA CCTCATACAT AAACATGGCA CATGTATGTC TAGATATCGA TTAAGCCGTT TTGAGTGAAA CGACATATCC 
#YYThermobiaATP6                     GAGAATCACA CCGCATACCT AAACATGGCA CATGTATGAG TAGATATCGA TTTCTTCGCT TTGAGTGAAA CGATGTTTCC 
#YYTricholepidionATP6                GAGAATTAAA CCTCCTACCT AAACATGGCA CATGTATGAA TAGATATCGA TTACCACGTT CTGAGTGAAA CGACGTTTCC 
#ZCAcridaWillemseiATP6               GAGATCGTGA GCATATACAT AAACATGGCG CATGTATGAG TAGATATCGA TTATGACGTT CTGAGTGAAA CGACATCTCC 
#ZCGastrimargusMarmoratusATP6        GAGATCTCGA GCATATACAT AAACATGGCG CATGTATGAG TAGATATCGA TTATAACGCT CTGAGTGAAA CGACACTTCC 
#ZCLocustaMigratoriaATP6             GAGATCTCGA GCATATACAT AAACATGGCG CATGTATGAG TAGATATCGA TTATAACGCT TTGAGTGAAA CGACACTTCC 
#ZFQ                                 GAGAGTAGGA CCTCATACCT AAACGTGGCA CATGTATGAG TAGATATCGA TTAACACGTT CTGAGTGAAA CGACACTTCC 
#ZJCTimemaCalifornicumATP6           GAGAATAGAA CCTAATACTT AATCGTGGCA CATGTATGAG TAGATAACGA TTAAAACGTT TTAAGTGAAA CAACATCTCC 
#ZSYM_Teleogryllus_emmaATP6          GAGATCATGA CCTTATACAT AAACATGGCA CATGTATGTC TAGATAATGA TTAAAACGCT CTGAGTGAAA CGACATTTCC 
#ZSYM_Velarifictorus_hemelytrusAT    GAGATCATAA CCTTATACAT AAACATGGCA CATGTATGTC TAGATAATGA TTAAAACGCT CTGAGTGAAA CGACATTTCC 
#ZYSM_Loxoblemmus_equestrisATP6      GAGATCATGA CCCTTTACAT AAACATGGCA CATGTATGTC TAGATAATGA TTAAAACGTT TTGAGTGAAC CGACACTTCC 

#AYWF                                ATAAACCAAT CGATTTATTC GCGCGAGTTT CATCTGGCCT CCAGTTGGGT AAGTGAGCAT CCGGCGCTAA CAACAGTTTT 
#BCHomalodiscaCoagulata              TAAAATCAAT CGATTTGTAC TCACGAGTAT CATCTGACAT CCTCATGGGT AAATGAGCTC CCGGCGATAA CAGGTCATTT 
#BCNezaraViridula                    ATAAACCAAT CGGTGTATAC GCGCGAGTTT CATCTGGCGT CCTCTTGGAT AAATGAGCGT CCGGCGCTAA CAGGACATAA 
#BCTriatomaDimidiata                 ATAAACCAAT CGCTCTGTAC GCGCGAGTCT CATCTGACAT CCAGCTGGAT AAATGAGGAC CCGGCGCTAA CAGGAGATTT 
#DCReticulitermesFlavipes            ATAATCCCAT CGCTGTGTAC GCGCGAGTTT CATCTGACAT CCAGCTGGGT AAACGAGCAC CCGGCGCTAA CAGTAGTTTC 
#DQ                                  TTCAACCAAT CGGTTTATAC GCGCGAGTTT CATCTGGCGT CCTCTTGGGT AAGTGAGCAC CCGGCGTTAA CAACAGTTTT 
#EupolyphagaSinensis                 TTAAACTTAT CGATATGTAC GCGCGAGTTT CATCTGACGT CCAGTTGGGT AAGCGAGCAC CCGGCGTTAA CAACAGTTTT 
#FLBlattellaGermanicaATP6            ATAAACTTAT CGATATATAC GCGCGAGTCT CATCTGACGT CCAGTTGGGT AAGCGAGCAC CCGGCGCTAA CAACAGTTTT 
#FLPeriplanetaFuliginosa             ATAAACTTAT CGATATGTAC GCGCGAGTCT CATCTGACAT CCAGCTGGAT AAGCGAGCAC CCGGCGTTAA CAATAGTTTT 
#FY1VietnamellaDabie                 ATAAGCCAAT CGATTTATAC GCGCGAGTCT CATCTGGCCT CCTCTTGGGT AAGTGAGCAT CCGGCGTTAA CAACAGTTCT 
#FY2Vietnamella                      ATAAGCCAAT CGGTTTATAC GCGCGAGTTT CATCTGGCCT CCTCCTGGGT AAGTGAGCAT CCGGCGCTAA CAACAGTTCT 
#FYCaenis                            GTAAGCCAAC CGGTTTGTAC GCGCGAGTTT CATCTGGCGT CCAGCTGGGT AAGTGAGCAC CCGGCGCTAA CAACAGTTAT 
#FYEpeorus                           ATAAACCAAT CGGTTTATAC GCGCGAGTCT CATCTGGCGT CCTCTTGGGT AAGTGAGGAC CCGGCGCTAA CAACAGTTCT 
#FYEpeorusATP6                       ATAAACCAAT CGGTCTATAC GCGCGAGTCT CATCTGGCGT CCTCTTGGGT AAGTGAGGAC CCGGCGCTAA CAACAGTTTT 
#FYEphemeraOrientalis                ATAAACCAAT CGGTCTATAC GCGCGAGTTT CATCTGGCGT CCAGTTGGGT AAGTGAGCAC CCGGCGTTAA CAACAGTTCT 
#FYEphemerella                       ATAAACCAAT CGATCTATTC GCGCGAGTCT CATCTGGCCT CCAGCTGGGT AAGTGAGCAT CCGGCGCTAA CAACAGTTCT 
#FYHabrophlebiodes_zijinensis        ACAGACCAAT CGATATATTC GCGCGAGTCT CATCTGACGT CCACTTGGGT AAGTGAGCAC CCGGCGCTAA CAACAGTTTT 
#FYIsonychia_ignota                  ATAAACCAAT CGGTTTATTC GCGCGAGTCT CATCTGACGT CCGCCTGGGT AAGTGAGCAC CCGGCGCTAA CAACAGTTCT 
#FYPaegniodes_cupulatus              ATAAACCAAT CGGTTTATAC GCGCGAGTTT CATCTGGCGT CCTCTTGGGT AAGTGAGGAC CCGGCGCTAA CAACAGTTTT 
#FYParafronurus_youi                 ATAAACCAAT CGATCTATAC GCGCGAGTTT CATCTGGCGT CCTCTTGGGT AAGTGAGGAC CCGGCGCTAA CAACAGTTTT 
#FYPotamanthus                       GTAAACCAAT CGGTTTATAC GCGCGAGTTT CATCTGGCGT CCAGCTGGGT AAGTGAGCAC CCGGCGCTAA CAACAGTTCT 
#FYSiphlonurus                       ATAAACCAAT CGGTTTATAC GCGCGAGTCT CATCTGGCGT CCTCCTGGGT AAGTGAGCAC CCGGCGCTAA CAACAGTTCT 
#FYSiphlonurus_immanis               ATAAACCAAT CGGTTTATAC GCGCGAGTTT CATCTGGCGT CCAGCTGGGT AAGTGAGCAC CCGGCGCTAA CAACAGTTCT 
#FYSiphluriscus_chinensis            ATAAACCAGT CGATCTATAC GCGCGAGTTT CATCTGACGT CCTCCTGGGT AAGTGAGGAC CCGGCGCTAA CAACAGTTCT 
#FYTeloganodidae                     TTAAACCAGT CGGTCTGTAG GCGCGAGTCT CATCTGGCGT CCAGCTGGGT AAGTGAGCAC CCGGCGCTAA CAACGGTTTT 
#FYVietnamella_dabieshanensis        ATAAGCCAAT CGATTTATAC GCGCGAGTCT CATCTGGCCT CCTCTTGGGT AAGTGAGCAT CCGGCGTTAA CAACAGTTCT 
#FY_AHWF                             GTAAACCAAT CGGTTTATAC GCGCGAGTTT CATCTGGCGT CCAGCTGGGT AAGTGAGCAC CCGGCGCTAA CAACAGTTCT 
#FY_AJDFATP6                         ATAAACCAAT CGGTTTATTC GCGCGAGTCT CATCTGACGT CCGCCTGGGT AAGTGAGCAC CCGGCGCTAA CAACAGTTCT 
#FY_AJHQ                             ATCAACCAGT CGGTTTGTAC GCGCGAGTCT CATCTGACGT CCTCTTGGGT AAGTGAGCAC CCGGCGCTAA CAACAGTTTT 
#FY_AJXF                             ATAAACCAAT CGGTTTATAC GCGCGAGTCT CATCTGGCGT CCTCCTGGGT AAGTGAGGAC CCGGCGCTAA CAACAGTTCT 
#FY_Ameletus_sp                      TTAAACCAAT CGATCTATAC GCGCGAGTTT CATCTGGCCT CCTCTTGGGT AAGTGAGCAC CCGGCGTTAA CAACAGTTTT 
#FY_FSJBF                            ATAAACCAAT CGATTTATAC GCGCGAGTCT CATCTGGCGT CCTCTTGGGT AAGTGAGGAC CCGGCGCTAA CAACAGTTCT 
#FY_FSJCJ                            ATAAACCAAT CGATTTGTAC GCGCGAGTTT CATCTGACGT CCGCTTGGGT AAGTGAGCAC CCGGCGTTAA CAACAGTTTT 
#FY_FSJF                             ATAAACCAAT CGGTTTATAC GCGCGAGTCT CATCTGGCGT CCTCTTGGGT AAGTGAGGAC CCGGCGCTAA CAACAGTTTT 
#FY_HBF                              ATAAACCAAT CGATCTATAC GCGCGAGTCT CATCTGGCGT CCAGCTGGGT AAGTGAGCAC CCGGCGTTAA CAACAGTTCT 
#FY_HSXF                             ATAAACCAAT CGATCTATTC GCGCGAGTCT CATCTGGCTT CCAGTTGGGT AAGTGAGCAT CCGGCGTTAA CAACAGTTTT 
#FY_JAXXCF                           ATAAACCAAT CGGTTTATTC GCGCGAGTCT CATCTGACGT CCACTTGGGT AAGTGAGCAC CCGGCGTTAA CAACAGTTTT 
#FY_JSTF                             ATAAACCAAT CGATCTATTC GCGCGAGTCT CATCTGGCCT CCAGTTGGGT AAGTGAGCAT CCGGCGTTAA CAACAGTTTT 
#FY_JXF                              ATAAACCAAT CGATTTATTC GCGCGAGTTT CATCTGGCCT CCAGCTGGGT AAGTGAGCAT CCGGCGCTAA CAACAGTTTT 
#FY_NSF                              ATAAACCAGT CGATCTATAC GCGCGAGTTT CATCTGACGT CCTCCTGGGT AAGTGAGGAC CCGGCGCTAA CAACAGTTCT 
#FY_WQSJK                            ATAAACCAGT CGGTCTGTAC GCGCGAGTCT CATCTGACGT CCGCCTGGGT AAGTGAGGAC CCGGCGCTAA CAACAGTTCT 
#GCCorydalusCornutus                 ATTTTCCAAT CGGTCTGTAC GCACGAGTCT CATCTGGCGT CCGCTTGGGT AAATGAGCAC CCGGCGTTAA CAACAGTTTT 
#GCMChallia_fletcheri                GTCTACCAGT CGGTCTGTAC TCGGGAGTTT CATCTGGCGT CCTCTTGGGT AAGTGAGCAA CCGGCGTTAA CAACAGTTAT 
#GCMEuborellia_arcanum               ATTTGGCAAT CGGTTTGTTG GCGCGAGTTT CATCTGGCGT CCGCTTGGGT AAATGAGCAA CCGGCGTTAA CAACAGTTAT 
#GCMLabidura_japonicaATP6            GTTTACCAAT CGGCTTATAC GCGGGAGTTT CATCTGGCGT CCTCCTGGGT AAATGAGCAC CCGGCGTTAA CAACAGTTTT 
#GCProtohermesConcolorus             ATCTTCCAAT CGGTCTGTAC GCACGAGTCT CATCTGACAT CCGCTTGGGT AAATGAGCAC CCGGCGCTAA CAACAGTTTT 
#GCSialisHamata                      ATAAACCAAT CGATCTGTAC GCGCGAGTTT CATCTGACAT CCGCTTGGGT AAATGAGCAC CCGGCGTTAA CAACAATTTT 
#HGHF                                GTAAACCAAT CGGTTTATAC GCGCGAGTTT CATCTGGCGT CCAGCTGGGT AAGTGAGCAC CCGGCGCTAA CAACAGTTCT 
#HHF                                 ATAAACCAGT CGATCTATAC GCGCGAGTTT CATCTGACGT CCTCTTGGGT AAGTGAGCAC CCGGCGCTAA CAACAGTTTT 
#JCMAcroneuria_hainana               CTACACCAAT CGATCTGTAC GCGCGAGTCT CATCTGACGT CCGCCTGGAT AAGTGAGGAC CCGGCGCTAA CAACAGTTTT 
#JCMCoptotermes_formosanus           ATAATCCCAT CGCTATGTAC GCGCGAGTCT CATCTGACAT CCAGCTGGGT AAACGAGCAC CCGGCGCTAA CAACAGTTTC 
#JCMDinocras_cephalotes              ATAAACCAAT CGATTTGTAC GCGCGAGTCT CATCTGACGT CCGCCTGGGT AAGTGAGGAC CCGGCGCTAA CAACAGTTTT 
#JCMKC952026Cryptoperla              ATAAACCAAT CGATCTGTAC GCACGAGTCT CATCTGACGT CCGCCTGGGT AAGTGAGCAC CCGGCGCTAA CAACTCTTTT 
#JCMPteronarcys_princeps             ATAAACGAAT CGATCTGTAC GCGCGAGTTT CATCTGACGT CCGCCTGGGT AAGTGAGCAC CCGGCGCTAA CAACCATTAC 
#JCM_Apteroperla_tikumanaATP6        ATAAACCAGT CGATTTGTAC GCGCGAGTTT CATCTGACGT CCGCCTGGGT AAATGAGCAC CCGGCGCTAA CAACAGTTTT 
#JCM_Kamimuria_wangiATP6             ATAAGCCAAT CGGTCTGTAC GCGCGAGTCT CATCTGACGT CCGCTTGGGT AAGTGAGGAC CCAGACACAA AAAACTATTA 
#JCM_Mesocapnia_arizonensislclATP    ATAAACCAGT CGATCTGTAC GCGCGAGTCT CATCTGACGT CCGCTTGGGT AAATGAGCAC CCGGCGCTAA CAACAGTTTT 
#JCM_Pteronarcella_badiaATP6         ATAAACGAAT CGATCTGTAC GCGCGAGTTT CATCTGGCGT CCGCCTGGGT AAGTGAGCAC CCGGCGCTAA CAACCAATAA 
#JCM_StyloperlaATP6                  ATAAACCAAT CGATTTGTAC GCTCGAGTCT CATCTGACAT CCGCCTGGGT AAGTGAGCAC CCGGCGTTAA CAACAGTTTT 
#JCM_TogoperlaATP6                   ATAAACCAAT CGGTCTGTAC GCGCGAGTCT CATCTGACGT CCGCCTGGGT AAGTGAGGAC CCGGCGCTAA CAACAGTTCT 
#JCMogoperla                         ATAAACCAAT CGGTCTGTAC GCGCGAGTCT CATCTGACGT CCGCCTGGGT AAGTGAGGAC CCGGCGCTAA CAACAGTTCT 
#JSMF                                ATAAACCAAT CGGTTTATAC GCGCGAGTCT CATCTGGCGT CCAGCTGGGT AAGTGAGCAC CCGGCGCTAA CAACAGTTCT 
#JSZF                                GTAAGCCAAC CGGTCTGTAC GCGCGAGTCT CATCTGGCGT CCAGTTGGGT AAGTGAGCAC CCGGCGTTAA CAACAGTTAT 
#LCBombyxMandarina                   ATAAAACAAT CGATATATAC GCACGAGTAT CATCTGACAT CCTCTTGGGT AAGTGAGCAA CCGGCGTTAA CAACAATTTT 
#LCManducaSexta                      ATAAAACAAT CGATATGTAC GCACGAGTAT CATCTGACGT CCTCTTGGGT AAGTGAGCAA CCGGCGTTAA CAACAATTTT 
#LCSaturniaboisduvalii               ATAAAACAAT CGATATGTAC GCTCGAGTAT CATCTGACAT CCTCTTGGAT AAGTGAGCAA CCGGCGCTAA CAACAATTTT 
#MCMDitaxis_biseriata                ATAAACCAAT CGGTTTGTTC GCGCGAGTTT CATCTGGCAT CCTCTTGGGT AAATGAGCAC CCGGCGCTAA CAACAATTTT 
#MCMEubasilissa_regina               ATAAACCAAT CGATATATTC GCTCGAGTAT CATCTGACAT CCTCTTGCGT AAGCGAGCGT CCGGCGTTAA CAGCAATTCT 
#MCMLimnephilus_decipiens            ATAAACAAAT CGATTTATAC GCAAGAGTAT CATCTGACAT CCTCTTGGGT AAGCGAGCAC CCGGCGTTAA CAGCAATTAT 
#MCMPolystoechotes_punctatus         ATAAACCAAT CGATTTGTAC GCGCGAGTTT CATCTGACAT CCGCTTGGGT AAATGAGCAC CCGGCGCTAA CAACAATTTT 
#NeopanorpaPulchra                   TTAAACCAAT CGATTTATTC GCGCGAGTTT CATCTGACAT CCGCTTGGAT AAGTGAGCAC CCGGCGTTAA CAACAGTTTT 
#NesomachilisAustralicaATP6          ATAAATCAAT CGGTTTATTC GCGCGAGTTT CATCTGACGT CCGCTTGGGT AAGTGAGCGT CCGGCGTTAA CAACAGTTCT 
#PedetontusATP6                      ATAAAACAGT CGATTTATAG GCGCGAGTTT CATCTGACAT CCACTTGGGT AAGCGAGCAT CCGGCGTTAA CAACAATTAT 
#PetrobiusATP6                       GTAAACCAGT CGATCTGTAG GCGCGAGTCT CATCTGACGT CCGCTTGGGT AAGTGAGCGT CCGGCGTTAA CAACAGTTCT 
#QCChaetosomaScaritidesATP           TTAATCCAAT CGATCTATTC TCAGGAGTAT CATCTGACAT CCTCATGGGT AAATGAGCAC CCGGCGTTAA CAATAGTTAT 
#QCPyrophorusDivergensATP            TAAATCCAAT CGTTCTATTC TCACGAGTAT CATCTGACAT CCTCATGGGT AAGTGAGCAA CCGGCGCTAA CAACAGTTTT 
#QLGrylloblattaSculleniATP6          ATAAACCAAT CGATATGTAC GCGCGAGTCT CATCTGACAT CCTCGTGGGT AAGTGAGCAC CCGGCGCTAA CAATGGATCT 
#QTAnisogomohusMaackiATP6            ATCAACCAAT CGGTTTATAC GCGCGAGTTT CATCTGACGT CCTCCTGGGT AAGTGAGCAC CCGGCGTTAA CAACAGTTTT 
#QTAtrocalopteryx                    ATCTACCAGT CGGTCTGTAC GCGCGAGTCT CATCTGACGT CCTCATGGGT AAGTGAGCAC CCGGCGATAA CAACAGTTCT 
#QTCeriagrionNipponicumATP6          ATCAGCCAGT CGATCTGTAC GCGCGAGTTT CATCTGACGT CCTCTTGGGT AAGTGAGCAC CCGGCGATAA CAACAGTTTT 
#QTCordulia_aenea                    ATTGACCAGT CGATCTATAC GCGCGAGTTT CATCTGACGT CCTCCTGGGT AAGTGAGCAC CCGGCGCTAA CAACAGTTTT 
#QTDavidius_lunatus                  ATCAACCAGT CGGTCTATAC GCGCGAGTCT CATCTGGCGT CCTCTTGGGT AAGTGAGCAC CCGGCGCTAA CAACAGTTTT 
#QTEuphaea_decorata                  ATCAGCCAAT CGGTTTGTAC GCGCGAGTCT CATCTGACGT CCTCCTGGGT AAGTGAGCAC CCGGCGATAA CAACAGTTTT 
#QTEuphaea_formosa                   ATCAGCCAAT CGGTCTGTAC GCGCGAGTTT CATCTGACGT CCTCTTGGGT AAGTGAGCAC CCGGCGATAA CAACAGTTTT 
#QTEuphaea_ornata                    ATCAGCCAAT CGGTTTGTAC GCGCGAGTCT CATCTGACGT CCTCCTGGGT AAGTGAGCAC CCGGCGATAA CAACAGTTTT 
#QTEuphaea_yayeyamana                ATCAGCCAAT CGGTTTGTAC GCGCGAGTTT CATCTGACGT CCTCTTGGGT AAGTGAGCAC CCGGCGATAA CAACAGTTTT 
#QTHydrobasileus_croceus             ATGAACCAGT CGATCTATAC GCGCGAGTTT CATCTGACGT CCACCTGGGT AAGTGAGCAC CCGGCGCTAA CAACAGTTTT 
#QTIctinogomphus                     ATCAACCAGT CGGTTTATAC GCGCGAGTTT CATCTGACGT CCTCCTGGGT AAGTGAGCAC CCGGCGTTAA CAACAGTTTT 
#QTIschnura_pumilio                  ATCAGCCAGT CGATTTGTAC GCGCGAGTCT CATCTGACGT CCTCCTGGGT AAGTGAGCAC CCGGCGATAA CAACAGTTTT 
#QTOrthetrumATP6                     ATCAACCAGT CGATCTATAC GCGCGAGTTT CATCTGACAT CCGCTTGGAT AAGTGAGCAC CCGGCGCTAA CAACAGTTTT 
#QTPlatycnemisPhyllopodaAtp6         ATCAGCCAGT CGGTTTATAC GCGCGAGTCT CATCTGACGT CCTCTTGGGT AAGTGAGCAC CCGGCGATAA CAACAGTTTT 
#QTPseudolestes_mirabilis            ATCAACCAAT CGATCTGTAC GCGCGAGTCT CATCTGACGT CCACTTGGGT AAGTGAGCAC CCGGCGATAA CAACAGTTTT 
#QTPseudothemisZonataATP6            ATCAACCAAT CGATTTATAC GCGCGAGTTT CATCTGACAT CCACTTGGGT AAGTGAGCAC CCGGCGCTAA CAACAGTTTA 
#QTSC                                ATCAACCAGT CGATTTGTAC GCGCGAGTCT CATCTGACGT CCTCCTGGGT AAGTGAGCAC CCGGCGATAA CAACAGTTTT 
#QTVestalis_melania_mitochondrion    ATCAACCAGT CGATTTGTAC GCGCGAGTCT CATCTGACGT CCTCCTGGGT AAGTGAGCAC CCGGCGATAA CAACAGTTTT 
#SCMChrysomyaPutoriaATP6             ATAATCCAAT CGATTTGTAC GCGCGAGTAT CATCTGACAT CCGCTTGGGT AAGTGAGGAC CCGGCGTTAA CAACAATTTT 
#SCMDrosophilaMelanogasterATP6       ATAATCCAAT CGATTTGTAC GCGCGAGTAT CATCTGACGT CCGCTTGGGT AAGTGAGGAC CCGGCGTTAA CAACAATTTT 
#SCMSimosyrphusGrandicornisATP6      ATAATCCAAT CGATTTGTAC GCGCGAGTAT CATCTGACGT CCGCTTGGGT AAATGAGGAC CCGGCGTTAA CAACAATTTT 
#SLM_Mongoloraphidia_harmandiATP6    TTATACCAAT CGATTTATTC GCACGAGTAT CATCTGACGT CCAGTTGGGT AAATGAGCAC CCGGCGTTAA CAACAATTTT 
#TLMLeptomantella_albella            ATAAACTTAC CGATCTATAC TCGAGAGTAT CATCTGACAT CCAGATGGGT AAGCGAGCAC CCGGCGTTAA CAGCACTTTG 
#TLTamolanicaTamolanaATP6            ATAAATTTAC CGATCTATAC TCGAGAGTAT CATCTGACAT CCAGATGGGT AAGCGAGCAC CCGGCGTTAA CAGCACTTTG 
#TZJSclerophasmaParesisensisATP6     ATAAGCTAAT CGATGTGTAC GCGCGAGTCT CATCTGACGT CCTCCTGGAT AAGTGAGCAC CCGGCGCTAA CAACAGACAT 
#TrigoniophthalmusATP6               ATAAATCAAT CGGTCTATAG GCGCGAGTCT CATCTGACGT CCTGTTGGAT AAGTGAGCGT CCGGCGCTAA CAACAGTTAC 
#YYAteluraFormicariaATP6             TTATGCCATC CGATCTGTAC GCGCGAGTCT CATCTGACGT CCGCCTGGGT AAGTGAGCGT CCGGCGTTAA CAATAGTTAT 
#YYThermobiaATP6                     ATAAATGAAT CGATCTATAC GCGCGAGTCT CATCTGGCAT CCGCTTGGAT AAGCGAGCAC CCGGCGTTAA CAGTGCGCAA 
#YYTricholepidionATP6                ATAAACCAGT CGATCTATAG GCGCGAGTTT CATCTGGCAT CCTCTTGGAT AAGTGAGCTC CCGGCGCTAA CAACAGTTAT 
#ZCAcridaWillemseiATP6               ATAAATGAGT CGATTTACAC GCTCGAGTTT CATCTGGCGT CCGCCTGGAT AAATGAGCAC CCGGCGTTAA CAGGACTTAC 
#ZCGastrimargusMarmoratusATP6        ATAAACGAGT CGGTTTACAG GCTCGAGTTT CATCTGGCAT CCTCTTGGAT AAATGAGCAC CCGGCGCTAA CAGGATTTAT 
#ZCLocustaMigratoriaATP6             ATAAACGAGT CGGTTTACAG GCTCGAGTCT CATCTGGCGT CCGCTTGTTT AAATGAGCAC CCGGCGCTAA CAGGATTTAT 
#ZFQ                                 ATCAACCAGT CGATTTATAC GCGCGAGTTT CATCTGACGT CCTCTTGGGT AAGTGAGCAC CCGGCGCTAA CAACAGTTTT 
#ZJCTimemaCalifornicumATP6           TCAAGTTAAT CGATATGTAC GCACGAGTCT CATCTGGCAT CCTCTTGGAT AAGTGAGCAC CCGGCGTTAA CAACAGACAT 
#ZSYM_Teleogryllus_emmaATP6          ATAAACCAAT CGACTTGTAC GCGCGAGTAT CATCTGACGT CCGCCTGGGT AAACGAGCAC CCGGCGTTAA CAATAATTAT 
#ZSYM_Velarifictorus_hemelytrusAT    ATAAACCAAT CGACCTGTAC GCGCGAGTAT CATCTGACGT TCGCTTGGGT AAACGAGCAC CCGGCGTTAA CAATAATTTT 
#ZYSM_Loxoblemmus_equestrisATP6      ATAAACCAAT CGACCTGTAC GCGCGAGTAT CATCTGACGT CCGCTGGGAT AAACGAGCAC CCGGCGCTAA CAATAGTTTT 

#AYWF                                ATAACGCCGG CTTTTAGGCA TGTCGAATTG GGCACCTTCA CTGTGACAAG CCTGCCCTAC GGGCATGGGC ATGTACCTAG 
#BCHomalodiscaCoagulata              ATAACGCCGG TTTTTTGGCA TGTCGAATTG GGCACCTTCA TTGTGAAAAG CCTGCCATAT GGTCATGGGT ATACATACTC 
#BCNezaraViridula                    ATAACGCCGG CTATTAGGCA TGTCGAATTG GGCACCTACA TTGTGATAAG CCTGCCTTAC GGTCGTGGGC TTACTTACTC 
#BCTriatomaDimidiata                 ATAACGCCGG CTCTTTGGCA TGTCGAATTG GGCACCTACA TTGTGATAAG CCTGCCCTAC GGTCATGGGC ATACTTACTC 
#DCReticulitermesFlavipes            ATAACACCGG ATCTTAGGCA TGTCGAATTG GGCATCTTCA ATGTAAAAAG CCTGCCCTAC GGGCATGGGC ATGTACCTAT 
#DQ                                  ATAACGCCGG CTCTTTGGCA TGTCGAATTG GGCACCTACA TTGTGACAAG CCTGCCTTAC GGGCATGGGC ATATTTACAC 
#EupolyphagaSinensis                 ATAACGCCGG TTTTTTGGCA TGTCGAATTG GGCACCTTCA TTGTGAAAAG CCTGCCATAC GGGCTTGGGC TTACATTTAT 
#FLBlattellaGermanicaATP6            ATAACGCCGG TTTTTAGGCA TGTCGAATTG GGCACCTTCA TTGTGACAAG CCTGCCTTAC GGGCATGGGC ATATATATAC 
#FLPeriplanetaFuliginosa             ATAACGCCGG TTTTTAGGCA TGTCGAATTG GGCACCTTCA TTGTGACAAG CCTGCCTTAC GGGCATGGGC ATGTACATAC 
#FY1VietnamellaDabie                 ATAACGCCGG CTTTTAGGCA TGTCGAATTG GGCACCTACA CTGTGACAAG CCTGCCCTAC GGGCATGGGC ATGCACCTAG 
#FY2Vietnamella                      ATAACGCCGG CTTATAGGCA TGTCGAATTG GGCACCTACA TTGTGACAAG CCTGCCCTAC GGGCATGGGC ATGCACCTGG 
#FYCaenis                            ATAACGGTGG TTTTTAGGCA TGTCGAATTG GGCACCTTCA TTGTGACAAG CCTGCCTTAC GGGCTTGGGC ATACACCTTG 
#FYEpeorus                           ATAACGCCGG TTTTTAGGCA TGTCGAATTG GGCACCTACA CTGTGACAAG CCTGCCCTAC GGGCATGGGC ATGTACTTAG 
#FYEpeorusATP6                       ATAACGCCGG TTTTTAGGCA TGTCGAATTG GGCACCTACA CTGTGACAAG CCTGCCTTAC GGGCATGGGC ATGTACCTAG 
#FYEphemeraOrientalis                ATAACGCCGG CTTTTAGGCA TGTCGAATTG GGCACCTACA CTGTGACAAG CCTGCCTTAC GGGCATGGGC ATACACTTTG 
#FYEphemerella                       ATAACGCCGG TTTTTAGGCA TGTCGAATTG GGCACCTACA TTGTGACAAG CCTGCCCTAC GGGCATGGGC ATGCACCTAG 
#FYHabrophlebiodes_zijinensis        ATAACGCCGG TTTTTAGGCA TGTCGAATTG GGCACCTTCA CTGTGACAAG CCTGCCTTAC GGGCTTGGGC ATACACTTAG 
#FYIsonychia_ignota                  ATAACGCCGG TTTTTAGGCA TGTCGAATTG GGCACCTACA CTGTGACAAG CCTGCCTTAC GGGCATGGGC ATACACTTAG 
#FYPaegniodes_cupulatus              ATAACGCCGG CTTTTAGGCA TGTCGAATTG GGCACCTACA TTGTGACAAG CCTGCCTTAC GGGCATGGGC ATGTACCTAG 
#FYParafronurus_youi                 ATAACGCCGG TTTTTAGGCA TGTCGAATTG GGCACCTACA CTGTGACAAG CCTGCCCTAC GGGCATGGGC ATGTACTTAG 
#FYPotamanthus                       ATAACGCCGG CTTTTAGGCA TGTCGAATTG GGCACCTACA CTGTGACAAG CCTGCCCTAC GGGCATGGGC ATGCACTTAG 
#FYSiphlonurus                       ATAACGCCGG TTTTTAGGCA TGTCGAATTG GGCACCTACA TTGTGACAAG CCTGCCCTAC GGGCATGGGC ATGTACTTAG 
#FYSiphlonurus_immanis               ATAACGCCGG TTTTTAGGCA TGTCGAATTG GGCACCTACA TTGTGACAAG CCTGCCCTAC GGGCATGGGC ATACACTTTG 
#FYSiphluriscus_chinensis            ATAACGCCGG TTTTTAGGCA TGTCGAATTG GGCACCTACA TTGTGACAAG CCTGCCTTAC GGGCATGGGC ATGTACGTAG 
#FYTeloganodidae                     CTAACGCCGG CTTATTGGCA TGTCGAATTG GGCACCTTCA CTGTGACAAG CCTGCCTTAC GGGCATGGGC ATACACCTAC 
#FYVietnamella_dabieshanensis        ATAACGCCGG CTTTTAGGCA TGTCGAATTG GGCACCTACA CTGTGACAAG CCTGCCCTAC GGGCATGGGC ATGCACCTAG 
#FY_AHWF                             ATAACGCCGG CTTTTAGGCA TGTCGAATTG GGCACCTACA CTGTGACAAG CCTGCCCTAC GGGCATGGGC ATGCACCTAG 
#FY_AJDFATP6                         ATAACGCCGG TTTTTAGGCA TGTCGAATTG GGCACCTACA CTGTGACAAG CCTGCCTTAC GGGCATGGGC ATACACTTAG 
#FY_AJHQ                             ATAACGCCGG TTTTTTGGCA TGTCGAATTG GGCACCTACA TTGTGACAAG CCTGCCTTAC GGGCATGGGC ATATATGTAC 
#FY_AJXF                             ATAACGCCGG CTTTTAGGCA TGTCGAATTG GGCACCTACA CTGTGACAAG CCTGCCCTAC GGGCATGGGC ATGTACTTAG 
#FY_Ameletus_sp                      ATAACGCCGG CTTTTAGGCA TGTCGAATTG GGCACCTACA CTGTGACAAG CCTGCCCTAC GGGCATGGGC ATGTACCTTG 
#FY_FSJBF                            ATAACGCCGG TTTTTAGGCA TGTCGAATTG GGCACCTACA TTGTGACAAG CCTGCCCTAC GGGCATGGGC ATGTACTTAG 
#FY_FSJCJ                            ATAACGCCGG TTTTTTGGCA TGTCGAATTG GGCACCTACA TTGTGACAAG CCTGCCCTAC GGGCATGGGC TTGTACGTTC 
#FY_FSJF                             ATAACGCCGG TTTTTAGGCA TGTCGAATTG GGCACCTACA CTGTGACAAG CCTGCCCTAC GGGCATGGGC ATGTACCTAG 
#FY_HBF                              ATAACGCCGG TTTTTAGGCA TGTCGAATTG GGCACCTACA TTGTGACAAG CCTGCCTTAC GGGCATGGGC ATACACCTTG 
#FY_HSXF                             ATAACGCCGG CTCTTAGGCA TGTCGAATTG GGCACCTTCA TTGTGACAAG CCTGCCTTAC GGGCATGGGC ATACACCTAG 
#FY_JAXXCF                           GCAACGCCGG CTTATAGGCA TGTCGAATTG GGCACCTACA TTGTGACAAG CCTGCCTTAC GGGCATGGGC ATACACTTAC 
#FY_JSTF                             ATAACGCCGG CTCTTAGGCA TGTCGAATTG GGCACCTTCA TTGTGACAAG CCTGCCTTAC GGGCATGGGC ATACACCTAG 
#FY_JXF                              ATAACGCCGG TTTTTAGGCA TGTCGAATTG GGCACCTTCA CTGTGACAAG CCTGCCCTAC GGGCATGGGC ATGTACCTAG 
#FY_NSF                              ATAACGCCGG TTTTTAGGCA TGTCGAATTG GGCACCTACA TTGTGACAAG CCTGCCTTAC GGGCATGGGC ATGTACGTAG 
#FY_WQSJK                            CTAACGCCGG GTTTTAGGCA TGTCGAATTG GGCACCTACA CTGTGACAAG CCTGCCCTAC GGGCATGGGC CTGCACGTTC 
#GCCorydalusCornutus                 ATAACGCCGG TTTTTAGGCA TGTCGAATTG GGCACCTTCA TTGTGATAAG CCTGCCTTAC GGGCCTGGGC ATACACGTTC 
#GCMChallia_fletcheri                CTAACGGTGG TTTATAGGCA TGTCGAATTG GGCATCTTCA TTGTAGGTAG CCTGCCTTGC GGGCTTGGGT ATGTTTGTTC 
#GCMEuborellia_arcanum               CTAACGGTGG TTTTTAGGCA TGTCGAATTG GGCACCTTCA TTGTACGTAG CCTGCCTTAT GGGCTTGGAC TTATTCGTGT 
#GCMLabidura_japonicaATP6            ATAACGTCGG TTTTTAGGCA TGTCGAATTG GGCACCTTCA TTGTACGTAG CCTGCCTTAC GGGCTTGGAC TTATATGTGC 
#GCProtohermesConcolorus             ATAACGCCGG TTTTTAGGCA TGTCGAATTG GGCACCTTCA TTGTGATAAG CCTGCCTTAC GGGCCTGGGC ATTCACGTTC 
#GCSialisHamata                      ATAACGCCGG CTTATAGGCA TGTCGAATTG GGCACCTTCA TTGTAATAAG CCTGCCCTAC GGGCATGGGC TTGTACGTTC 
#HGHF                                ATAACGCCGG CTTTTAGGCA TGTCGAATTG GGCACCTACA CTGTGACAAG CCTGCCCTAC GGGCATGGGC ATGCACTTAG 
#HHF                                 ATAACGCCGG TTTTTAGGCA TGTCGAATTG GGCACCTTCA TTGTGACAAG CCTGCCTTAC GGGCATGGGC ATGCACTTTG 
#JCMAcroneuria_hainana               CTAACGCCGG CTTATAGGCA TGTCGAATTG GGCACCTACA TTGTGACAAG CCTGCCCTAC GGGCATGGGC CTGTACGTTC 
#JCMCoptotermes_formosanus           ATAGCGCCGG ATCTTAGGCA TGTCGAATTG GGCACCTTCA ATGTAAAAAG CCTGCCCTAC GGGCATGGGC ATGTACTTAT 
#JCMDinocras_cephalotes              CTAACGCCGG GTTATAGGCA TGTCGAATTG GGCACCTACA CTGTGACAAG CCTGCCCTAC GGGCATGGGC TTGTACGTTC 
#JCMKC952026Cryptoperla              ATAACGCCGG CTTTTTGGCA TGTCGAATTG GGCACCTACA TTGTGACAAG CCTGCCTTAC GGGCATGGGC CTGCACGTTC 
#JCMPteronarcys_princeps             CTCTCGCCGG TTTTTTGGCA TGTCGAATTG GGCACCTACA CTGTGACAAG CCTGCCTTAC GGGCCTGGGC TTGTACGTTC 
#JCM_Apteroperla_tikumanaATP6        ATAACGCCGG TTTTTTGGCA TGTCGAATTG GGCACCTACA CTGTGACAAG CCTGCCTTAC GGGCATGGGC CTGTACGTTC 
#JCM_Kamimuria_wangiATP6             CTCCGGTCGG CTTATTGGCA TGTCGAATTG GGCACCTACA CTGTGACAAG CCTGCCCTAC GGGCATGGGC CTGTACGTTC 
#JCM_Mesocapnia_arizonensislclATP    ATAACGCCGG TTTTTTGGCA TGTCGAATTG GGCACCTACA TTGTGACAAG CCTGCCTTAC GGGCATGGGC CTGTACGTTC 
#JCM_Pteronarcella_badiaATP6         CTTTCGCCGG CTTATTGGCA TGTCGAATTG GGCACCTACA CTGTGACAAG CCTGCCTTAC GGGCTTGGGC CTGTACGTTC 
#JCM_StyloperlaATP6                  ATAACGCCGG CTTATTGGCA TGTCGAATTG GGCACCTACA CTGTGACAAG CCTGCCCTAC GGGCATGGGC TTGTACGTTC 
#JCM_TogoperlaATP6                   TTAGCGCCGG GTTTTTGGCA TGTCGAATTG GGCACCTACA CTGTGACAAG CCTGCCTTAC GGGCATGGGC CTGCACGTTC 
#JCMogoperla                         TTAGCGCCGG GTTTTTGGCA TGTCGAATTG GGCACCTACA CTGTGACAAG CCTGCCTTAC GGGCATGGGC CTGCACGTTC 
#JSMF                                ATAACGCCGG TTTTTAGGCA TGTCGAATTG GGCACCTACA TTGTGACAAG CCTGCCTTAC GGGCATGGGC ATACACTTTG 
#JSZF                                ATAACGGTGG TTTTTAGGCA TGTCGAATTG GGCACCTTCA TTGTGACAAG CCTGCCTTAC GGGCTTGGGC ATACACTTTG 
#LCBombyxMandarina                   ATAACGCCGG ATTTTTGGCA TGTCGAATTG GGCACCTTCA TTGTGATAAG CCTGCCTTAC GGGCATGGGT TTACTTATAC 
#LCManducaSexta                      ATAACGCCGG ATTTTAGGCA TGTCGAATTG GGCACCTACA TTGTGATAAG CCTGCCTTAC GGGCATGGGT TTACTTGTAC 
#LCSaturniaboisduvalii               ATAACGCCGG ATTATAGGCA TGTCGAATTG GGCACCTACA TTGTGATAAG CCTGCCTTAC GGGCATGGGT ATACTTGTAC 
#MCMDitaxis_biseriata                ATACCGCCGG TTTTTTGGCA TGTCGAATTG GGCACCTACA TTGTGATAAG CCTGCCCTAC GGGCTTGGAC TTGTACACTC 
#MCMEubasilissa_regina               CTAACGCCGG CTTTTTGGCA TGTCGAATTG GGCACCTTCA TTGTAATAAG CCTGCCTTAC GGGCCTAGTC ATACTTATGC 
#MCMLimnephilus_decipiens            GTAACGCCGG TTTTTTGGCA TGTCGAATTG GGCACCTTCA TTGTACCAAG CCTGCCTTAT GGGCCTAGAC ATACTTTTAC 
#MCMPolystoechotes_punctatus         ATAACGCCGG ATTTTTGGCA TGTCGAATTG GGCACCTACA TTGTGATAAG CCTGCCTTAC GGGCTTGGGC TTGTACACTC 
#NeopanorpaPulchra                   ATAACGCCGG TTTATTGGCA TGTCGAATTG GGCACCTTCA TTGTGATAAG CCTGCCTTAC GGGCTTGGGC ATACATGTTC 
#NesomachilisAustralicaATP6          TTAACGCCGG CTTTTTGGCA TGTCGAATTG GGCACCTACA TTGTGACCAG CCTGCCCTAC GGGCTTGGGC TTGTACGTTC 
#PedetontusATP6                      ATAACGCCGG TTTTTTGGCA TGTCGAATTG GGCACCTACA TTGTGACGAG CCTGCCTTTC GGGCTTGGGC ATATTTACAC 
#PetrobiusATP6                       ATAACGCCGG TTTTTTGGCA TGTCGAATTG GGCACCTACA TTGTGACGAG CCTGCCTTAC GGGCCTGGGC TTACATACGC 
#QCChaetosomaScaritidesATP           TCAACGACGG ATTTTTGGCA TGTCGAATTG GGCACCTTCA TTGTGATTAG CCTGCCTTTT GGGCTTAGGC TTACACATAT 
#QCPyrophorusDivergensATP            ATAACGCCGG ATTATTGGCA TGTCGAATTG GGCACCTACA TTGTGAGTAG CCTGCCATCT GGGCTTAGGC ATGTATATAT 
#QLGrylloblattaSculleniATP6          ATAACGCCGG GTTTTAGGCA TGTCGAATTG GGCACCTACA CTGTGACAAG CCTGCCTTAC GGGCATGGGC TTATATGTTC 
#QTAnisogomohusMaackiATP6            ATAACGCCGG TTTTTTGGCA TGTCGAATTG GGCACCTACA TTGTGACAAG CCTGCCTTAC GGGCATGGGC ATATTTACAC 
#QTAtrocalopteryx                    ATAGCGCCGG TTTTTAGGCA TGTCGAATTG GGCACCTACA CTGTGACAAG CCTGCCCTAC GGGCATGGGC ATACATCTAC 
#QTCeriagrionNipponicumATP6          ATAACGCCGG TTTTTAGGCA TGTCGAATTG GGCACCTACA TTGTGACAAG CCTGCCTTAC GGGCATGGGC ATGCATGTAC 
#QTCordulia_aenea                    ATAACGCCGG GTTTTTGGCA TGTCGAATTG GGCACCTACA TTGTGACAAG CCTGCCTTAC GGGCATGGGC ATATATACAC 
#QTDavidius_lunatus                  ATAACGCCGG CTTTTTGGCA TGTCGAATTG GGCACCTACA CTGTGACAAG CCTGCCTTAC GGGCATGGGC ATATATGTAC 
#QTEuphaea_decorata                  ATAACGCCGG TTTTTAGGCA TGTCGAATTG GGCACCTACA CTGTGACAAG CCTGCCTTAC GGGCATGGGC ATGCATGTAC 
#QTEuphaea_formosa                   ATAACGCCGG TTTTTAGGCA TGTCGAATTG GGCACCTACA TTGTGACAAG CCTGCCCTAC GGGCATGGGC ATGCATGTAC 
#QTEuphaea_ornata                    ATAACGCCGG TTTTTAGGCA TGTCGAATTG GGCACCTACA CTGTGACAAG CCTGCCTTAC GGGCATGGGC ATGCATGTAC 
#QTEuphaea_yayeyamana                ATAACGCCGG TTTTTAGGCA TGTCGAATTG GGCACCTACA TTGTGACAAG CCTGCCCTAC GGGCATGGGC ATGCATGTAC 
#QTHydrobasileus_croceus             ATAGCGCCGG TTTTTTGGCA TGTCGAATTG GGCACCTACA CTGTGACAAG CCTGCCTTAC GGGCATGGGC ATATATACAC 
#QTIctinogomphus                     ATAGCGCCGG ATCTTTGGCA TGTCGAATTG GGCACCTACA CTGTGACAAG CCTGCCTTAC GGGCATGGGC ATATCTACAC 
#QTIschnura_pumilio                  ATAACGCCGG TTTTTAGGCA TGTCGAATTG GGCACCTACA TTGTGACAAG CCTGCCTTAC GGGCATGGGC ATGCATGTAC 
#QTOrthetrumATP6                     ATAACGCCGG GTTTTTGGCA TGTCGAATTG GGCACCTACA TTGTGACAAG CCTGCCTTAC GGGCATGGGC ATATATACAC 
#QTPlatycnemisPhyllopodaAtp6         ATAACGCCGG TTTTTAGGCA TGTCGAATTG GGCACCTACA TTGTGACAAG CCTGCCCTAC GGGCATGGGC ATGCATGTAC 
#QTPseudolestes_mirabilis            ATAACGCCGG CTTTTAGGCA TGTCGAATTG GGCACCTACA CTGTGACAAG CCTGCCCTAC GGGCATGGGC ATGCATGTAC 
#QTPseudothemisZonataATP6            TTAGCGCCGG GTTTTTGGCA TGTCGAATTG GGCACCTACA TTGTGACAAG CCTGCCCTAC GGGCATGGGC ATATATACAC 
#QTSC                                ATAAAACCGG CTTATAGGCA TGTCGAATTG GGCACCTACA CTGTGACAAG CCTGCCCTAC GGGCATGGGC ATGCTTGTTC 
#QTVestalis_melania_mitochondrion    ATAAAGCCGG CTTTTAGGCA TGTCGAATTG GGCACCTACA CTGTGACAAG CCTGCCCTAC GGGCATGGGC ATGCATGTAC
[truncated: 441,896 more chars]
